# Supplementary material for: Selection of established tumour cells through narrow diameter micropores enriches for elevated Ras/Raf/MEK/ERK MAPK signalling and enhanced tumour growth
Source: Small GTPases. 2020 Jun 22;12(4):294–310. doi: 10.1080/21541248.2020.1780108 (PMC8204978; doi:10.1080/21541248.2020.1780108)
Supplement: Supplemental Material [file KSGT_A_1780108_SM3675.zip]

Archive with 2 entries (2 files):
- Supplemental Movie S1.mov
- Supplemental Movie S2.mov
