# Supplementary material for: Selection of established tumour cells through narrow diameter micropores enriches for elevated Ras/Raf/MEK/ERK MAPK signalling and enhanced tumour growth
Source: Small GTPases. 2020 Jun 22;12(4):294–310. doi: 10.1080/21541248.2020.1780108 (PMC8204978; doi:10.1080/21541248.2020.1780108)
Supplement: Supplemental Material [file KSGT_A_1780108_SM3666.zip › Supplemental Table S1.xlsx]

## Sheet: Selected_vs_Parental_MDA MB 231
ensembl_id	gene_id	gene_name	symbol	baseMean	log2FoldChange(Selected_vs_Parental)	FoldChange(Sel_v_Parental)	lfcSE	stat	pvalue(Selected_vs_Parental)	padj(Selected_vs_Parental)	ensembl_id	Parental1	Parental2	Parental3	Parental4	Selected2-1	Selected2-2	Selected2-3	Selected3-1	Selected3-2	Selected3-3	ensembl_id	Parental1	Parental2	Parental3	Parental4	mean	Selected2-1	Selected2-2	Selected2-3	Selected3-1	Selected3-2	Selected3-3	mean
ENSG00000203879	2664	GDP dissociation inhibitor 1	GDI1	4584.14	0.914262	1.88461	0.0373448	24.4817	2.31563e-132	4.14682e-128	ENSG00000203879	11.7258	11.7555	11.7079	11.8208	12.6378	12.6167	12.6952	12.6952	12.6082	12.6111	ENSG00000203879	3713	3609	3131	3740	3548.25	6390	7158	6609	6903	5842	6083	6497.5
ENSG00000213401	4111	melanoma antigen family A, 12	MAGEA12	380.967	2.10127	4.29088	0.095897	21.9118	2.00624e-106	1.79639e-102	ENSG00000213401	7.3852	7.29299	7.46492	7.5409	9.39112	9.38717	9.42684	9.48954	9.38578	9.48628	ENSG00000213401	178	158	161	188	171.25	690	782	703	768	642	717	717
ENSG00000221867	4105::4102	melanoma antigen family A, 6::melanoma antigen family A, 3	MAGEA6::MAGEA3	241.988	2.58082	5.9828	0.118478	21.7831	3.35633e-105	2.00351e-101	ENSG00000221867	6.27693	6.71888	6.38528	6.57788	8.84135	8.97712	9.02613	8.86128	9.01357	8.85961	ENSG00000221867	80	107	74	95	89	482	604	547	507	510	474	520.667
ENSG00000170498	3814	KiSS-1 metastasis-suppressor	KISS1	1961.17	-2.26143	0.208565	0.111409	-20.2985	1.32558e-91	5.93463e-88	ENSG00000170498	11.2248	11.4289	11.3262	11.6079	9.19986	8.78096	9.11857	9.46408	9.34845	9.22719	ENSG00000170498	2675	2944	2456	3308	2845.75	565	475	529	709	587	559	570.667
ENSG00000013588	9052	G protein-coupled receptor, class C, group 5, member A	GPRC5A	5195.93	-1.02417	0.491693	0.0514326	-19.9129	3.14858e-88	1.1277e-84	ENSG00000013588	12.6493	12.7914	12.8155	12.8115	11.7269	11.7913	11.7747	11.7623	11.8135	11.7468	ENSG00000013588	7137	7514	6860	7540	7262.75	3331	3966	3422	3543	3308	3278	3474.67
ENSG00000107159	768	carbonic anhydrase IX	CA9	1076.65	2.3013	4.92902	0.116259	19.7947	3.31043e-87	9.88053e-84	ENSG00000107159	8.71698	8.68797	8.78482	8.85182	10.8261	11.1622	11.2177	10.93	10.844	10.9494	ENSG00000107159	453	422	406	470	437.75	1848	2670	2426	2064	1748	1958	2119
ENSG00000197172	4105	melanoma antigen family A, 6	MAGEA6	395.758	2.55633	5.88211	0.130568	19.5785	2.35727e-85	6.03056e-82	ENSG00000197172	7.23136	7.16662	6.90982	7.06603	9.50981	9.49562	9.65194	9.56098	9.481	9.53114	ENSG00000197172	159	144	106	132	135.25	752	846	827	809	688	741	777.167
ENSG00000196924	2316	filamin A, alpha	FLNA	83256.4	0.912859	1.88277	0.0489416	18.652	1.21611e-77	2.72225e-74	ENSG00000196924	15.8122	15.9726	15.8842	15.9954	16.8744	16.7436	16.8177	16.8963	16.7715	16.7473	ENSG00000196924	62999	67190	56628	67551	63592	120478	124861	114911	126911	104571	106807	116423
ENSG00000184216	3654	interleukin-1 receptor-associated kinase 1	IRAK1	12152.3	0.820012	1.76542	0.0451312	18.1695	8.99952e-74	1.7907e-70	ENSG00000184216	13.1307	13.1309	13.1745	13.3061	13.9505	13.9613	14.049	14.0502	13.924	13.9873	ENSG00000184216	9832	9358	8663	10485	9584.5	15835	18146	16864	17629	14510	15771	16459.2
ENSG00000041982	3371	tenascin C	TNC	5514.85	0.869437	1.82695	0.0487863	17.8213	4.82822e-71	8.64637e-68	ENSG00000041982	11.8231	11.9614	11.8251	11.8891	12.8285	12.6561	12.7544	12.738	12.6775	12.6815	ENSG00000041982	3958	4156	3385	3905	3851	7278	7322	6856	7078	6104	6361	6833.17
ENSG00000227234	728695::100133171	SPANX family, member B1::SPANX family, member B2	SPANXB1::SPANXB2	2480.31	-1.02036	0.492994	0.0572869	-17.8113	5.77013e-71	9.39377e-68	ENSG00000227234	11.0125	11.0814	11.0927	11.2697	10.1157	10.0247	10.1664	10.0928	10.1896	10.1632	ENSG00000227234	2278	2277	2060	2576	2297.75	1080	1151	1112	1102	1063	1084	1098.67
ENSG00000184867	9823	armadillo repeat containing, X-linked 2	ARMCX2	219.139	-2.32977	0.198916	0.131515	-17.7149	3.21974e-70	4.80492e-67	ENSG00000184867	8.49988	8.53074	8.47377	8.46151	6.26614	6.70937	6.27537	5.98752	6.44252	6.13532	ENSG00000184867	416	405	349	381	387.75	70	113	70	58	75	61	74.5
ENSG00000104972	10859	leukocyte immunoglobulin-like receptor, subfamily B (with TM and ITIM domains), member 1	LILRB1	172.185	2.25319	4.76737	0.129387	17.4144	6.41689e-68	8.83951e-65	ENSG00000104972	6.18096	6.2114	6.10665	6.29298	8.34857	8.16628	8.40528	8.26681	8.16858	8.36127	ENSG00000104972	75	73	60	77	71.25	343	341	355	335	281	336	331.833
ENSG00000147394	7739	zinc finger protein 185 (LIM domain)	ZNF185	5579.39	0.915396	1.88609	0.0538614	16.9954	8.88176e-65	1.1361e-61	ENSG00000147394	12.0006	12.0361	11.9987	12.1007	12.9154	12.8896	13.0205	12.9574	12.9002	12.8781	ENSG00000147394	4492	4384	3831	4541	4312	7744	8646	8286	8275	7153	7317	7903.5
ENSG00000067829	3421	isocitrate dehydrogenase 3 (NAD+) gamma	IDH3G	1103.08	1.03489	2.04896	0.0613258	16.8753	6.83202e-64	8.15653e-61	ENSG00000067829	9.51009	9.57571	9.59597	9.76407	10.6602	10.6147	10.6291	10.712	10.531	10.5491	ENSG00000067829	795	793	722	898	802	1629	1793	1582	1753	1387	1460	1600.67
ENSG00000135373	26298	ets homologous factor	EHF	1457.63	1.14231	2.20735	0.0678298	16.8409	1.22371e-63	1.36964e-60	ENSG00000135373	9.95685	10.0952	10.0539	10.0061	11.1523	11.0597	11.1798	11.0603	11.2386	11.1366	ENSG00000135373	1087	1142	995	1060	1071	2296	2444	2325	2230	2280	2203	2296.33
ENSG00000185825	10134	B-cell receptor-associated protein 31	BCAP31	6057.55	0.770903	1.70634	0.0470858	16.3723	3.01569e-60	3.17676e-57	ENSG00000185825	12.1274	12.1675	12.1709	12.31	12.8908	12.9272	13.036	12.982	12.9224	12.9223	ENSG00000185825	4903	4801	4319	5256	4819.75	7590	8857	8356	8399	7248	7531	7996.83
ENSG00000169057	4204	methyl CpG binding protein 2 (Rett syndrome)	MECP2	2890.99	0.788443	1.72721	0.0488279	16.1474	1.18437e-58	1.17831e-55	ENSG00000169057	11.1353	11.175	11.2031	11.1065	11.9566	11.9685	11.929	11.9011	11.8624	11.9184	ENSG00000169057	2468	2416	2212	2276	2343	3984	4569	3879	3972	3479	3762	3940.83
ENSG00000198930	158511::389903	chondrosarcoma associated gene 1::CSAG family, member 3	CSAG1::CSAG3	127.605	2.25777	4.78251	0.140008	16.1259	1.67684e-58	1.58047e-55	ENSG00000198930	5.69101	5.79949	5.84295	5.81318	7.74641	7.91106	7.9082	7.93282	7.70658	7.81628	ENSG00000198930	52	54	50	54	52.5	227	291	254	270	206	232	246.667
ENSG00000102119	2010	emerin	EMD	1950.25	0.832425	1.78068	0.0519896	16.0114	1.06419e-57	9.52874e-55	ENSG00000102119	10.4715	10.5571	10.5262	10.5775	11.3421	11.2979	11.3482	11.4475	11.2742	11.3423	ENSG00000102119	1554	1572	1380	1578	1521	2601	2866	2594	2908	2314	2524	2634.5
ENSG00000071553	537	ATPase, H+ transporting, lysosomal accessory protein 1	ATP6AP1	2426.29	0.86431	1.82047	0.0555166	15.5685	1.19181e-54	9.70133e-52	ENSG00000071553	10.7677	10.7641	10.7904	10.924	11.6144	11.5992	11.6971	11.6832	11.6163	11.713	ENSG00000071553	1908	1811	1656	2008	1845.75	3138	3530	3305	3418	2934	3266	3265.17
ENSG00000102030	8260	N(alpha)-acetyltransferase 10, NatA catalytic subunit	NAA10	1625.87	0.779674	1.71674	0.0515992	15.1102	1.38707e-51	1.07999e-48	ENSG00000102030	10.3577	10.2077	10.1954	10.3247	10.9781	11.0335	11.1218	11.0871	10.9362	11.0225	ENSG00000102030	1440	1231	1095	1324	1272.5	2017	2386	2219	2261	1828	2020	2121.83
ENSG00000117594	3290	hydroxysteroid (11-beta) dehydrogenase 1	HSD11B1	225.683	1.50898	2.84608	0.100054	15.0816	2.14096e-51	1.59751e-48	ENSG00000117594	7.17453	7.07798	7.27033	6.9404	8.46073	8.57194	8.58679	8.46307	8.58808	8.57585	ENSG00000117594	156	138	143	123	140	362	446	394	376	371	382	388.5
ENSG00000173156	29984	ras homolog family member D	RHOD	88.2935	-2.24596	0.210813	0.14921	-15.0523	3.33328e-51	2.3877e-48	ENSG00000173156	7.24325	7.30077	7.16209	7.33707	5.40924	5.19169	5.0004	5.23891	5.49267	5.38402	ENSG00000173156	180	179	145	182	171.5	38	36	26	34	38	36	34.6667
ENSG00000071859	9130	family with sequence similarity 50, member A	FAM50A	3028.8	0.841177	1.79151	0.0559774	15.0271	4.88068e-51	3.36166e-48	ENSG00000071859	11.0828	11.1369	11.0721	11.2794	11.9461	11.8832	12.047	12.021	11.9379	11.9484	ENSG00000071859	2374	2348	2012	2571	2326.25	3949	4294	4213	4320	3666	3838	4046.67
ENSG00000165323	120114	FAT atypical cadherin 3	FAT3	300.981	-1.38784	0.382136	0.0928293	-14.9505	1.54598e-50	1.02539e-47	ENSG00000165323	8.80687	8.70396	8.87103	8.5726	7.59071	7.38729	7.18491	7.42898	7.47433	7.47168	ENSG00000165323	506	447	453	402	452	187	183	137	172	160	166	167.5
ENSG00000011677	2556	gamma-aminobutyric acid (GABA) A receptor, alpha 3	GABRA3	95.6582	2.63728	6.22155	0.18117	14.5569	5.28063e-48	3.37734e-45	ENSG00000011677	5.17624	5.02849	5.11965	5.07819	7.38262	7.18355	7.3694	7.4759	7.58038	7.51594	ENSG00000011677	35	29	28	30	30.5	180	176	177	200	195	193	186.833
ENSG00000143382	54507	ADAMTS-like 4	ADAMTSL4	181.886	-2.23488	0.212439	0.153861	-14.5253	8.37493e-48	5.17166e-45	ENSG00000143382	8.23672	8.57807	8.206	8.63101	6.5381	6.00742	6.34353	6.50471	6.67147	5.82676	ENSG00000143382	348	425	291	437	375.25	88	66	75	89	91	48	76.1667
ENSG00000165775	65991	FUN14 domain containing 2	FUNDC2	863.813	1.00256	2.00355	0.0695051	14.4242	3.64474e-47	2.17567e-44	ENSG00000165775	9.11734	9.23596	9.14758	9.36187	10.1644	10.0268	10.2078	10.2717	10.2626	10.1895	ENSG00000165775	604	626	527	678	608.75	1152	1187	1180	1290	1154	1138	1183.5
ENSG00000063601	8776	myotubularin related protein 1	MTMR1	3282.28	0.907103	1.87528	0.0637542	14.2281	6.13025e-46	3.54131e-43	ENSG00000063601	11.1241	11.2528	11.2693	11.2849	12.1879	11.9661	12.0548	12.1483	12.2014	12.1379	ENSG00000063601	2440	2545	2311	2576	2468	4681	4546	4228	4720	4413	4383	4495.17
ENSG00000197555	26037	signal-induced proliferation-associated 1 like 1	SIPA1L1	6432.37	0.587099	1.50222	0.0418066	14.0432	8.48065e-45	4.74598e-42	ENSG00000197555	12.3251	12.4486	12.3905	12.4012	13.0344	12.9068	12.9545	13.0085	12.9525	12.9273	ENSG00000197555	5633	5853	5040	5598	5531	8390	8714	7871	8543	7391	7544	8075.5
ENSG00000163430	11167	follistatin-like 1	FSTL1	2489.75	-1.13298	0.455973	0.0814291	-13.9137	5.22935e-44	2.83779e-41	ENSG00000163430	11.8214	11.8962	11.8837	11.9598	10.7306	10.6876	10.7883	10.9002	10.8184	10.7847	ENSG00000163430	4041	4056	3608	4198	3975.75	1671	1843	1729	1956	1661	1685	1757.5
ENSG00000010404	3423	iduronate 2-sulfatase	IDS	3282.29	0.685595	1.60837	0.049304	13.9055	5.86758e-44	3.09049e-41	ENSG00000010404	11.4705	11.4578	11.5145	11.3109	12.1416	12.0859	12.1437	12.0086	12.1185	12.1479	ENSG00000010404	3123	2945	2752	2624	2861	4529	4950	4504	4273	4160	4414	4471.67
ENSG00000058085	3918	laminin, gamma 2	LAMC2	5049.67	0.899418	1.86531	0.0651513	13.8051	2.3751e-43	1.21524e-40	ENSG00000058085	11.8067	11.9638	11.9703	12.085	12.9215	12.649	12.8921	12.852	12.8397	12.8554	ENSG00000058085	3925	4177	3766	4504	4093	7801	7309	7586	7701	6873	7222	7415.33
ENSG00000173210	22885	actin binding LIM protein family, member 3	ABLIM3	2680.08	0.821442	1.76717	0.0597961	13.7374	6.06332e-43	3.01617e-40	ENSG00000173210	10.8245	10.9214	10.9522	11.0357	11.7517	11.6611	11.8014	11.7482	11.745	11.7007	ENSG00000173210	1981	2020	1853	2168	2005.5	3450	3678	3549	3569	3206	3228	3446.67
ENSG00000187837	3006	histone cluster 1, H1c	HIST1H1C	565.576	-1.30992	0.403343	0.0981128	-13.3512	1.16593e-40	5.49458e-38	ENSG00000187837	9.90863	9.98915	9.97774	10.1447	8.65794	8.71022	8.82842	8.79579	8.71398	8.73741	ENSG00000187837	1086	1095	975	1211	1091.75	397	469	446	455	386	408	426.833
ENSG00000155962	1193	chloride intracellular channel 2	CLIC2	188.584	1.81448	3.51734	0.136114	13.3306	1.53571e-40	7.05168e-38	ENSG00000155962	6.64582	6.72368	6.50692	6.52813	8.3825	8.2313	8.24653	8.2135	8.28993	8.42748	ENSG00000155962	106	107	81	91	96.25	347	353	312	318	303	348	330.167
ENSG00000165186	139411	patched domain containing 1	PTCHD1	99.2777	-2.25662	0.209262	0.17043	-13.2407	5.10572e-40	2.28583e-37	ENSG00000165186	7.07357	6.92832	6.8901	6.92254	5.22201	5.10053	5.04662	4.87306	4.90877	4.95157	ENSG00000165186	157	134	117	132	135	32	33	27	24	22	24	27
ENSG00000130830	4354	membrane protein, palmitoylated 1, 55kDa	MPP1	915.192	0.892441	1.85631	0.0690686	12.9211	3.42289e-38	1.49505e-35	ENSG00000130830	9.4942	9.48361	9.44505	9.53181	10.2305	10.4064	10.4549	10.3238	10.2982	10.3958	ENSG00000130830	791	747	652	765	738.75	1206	1555	1406	1337	1182	1317	1333.83
ENSG00000147383	50814	NAD(P) dependent steroid dehydrogenase-like	NSDHL	1270.58	0.738586	1.66854	0.0572376	12.9039	4.28152e-38	1.82556e-35	ENSG00000147383	9.90028	9.91374	9.90621	10.1243	10.5811	10.6278	10.7417	10.7637	10.6428	10.7214	ENSG00000147383	1046	1005	897	1156	1026	1531	1800	1705	1809	1494	1642	1663.5
ENSG00000230439	NA	NA	NA	493.827	0.990098	1.98632	0.0778828	12.7127	5.02892e-37	2.09437e-34	ENSG00000230439	8.30292	8.37925	8.46711	8.4604	9.22305	9.48278	9.42118	9.24474	9.28287	9.43901	ENSG00000230439	342	344	329	361	344	599	821	686	631	584	679	666.667
ENSG00000130640	10844	tubulin, gamma complex associated protein 2	TUBGCP2	6223.1	0.798854	1.73972	0.06309	12.6621	9.58593e-37	3.90147e-34	ENSG00000130640	12.2131	12.2588	12.2515	12.3189	12.9517	13.113	13.116	13.0369	12.9329	13.0826	ENSG00000130640	5209	5121	4572	5287	5047.25	7922	10103	8841	8729	7299	8436	8555
ENSG00000143631	2312	filaggrin	FLG	1350.89	-1.06336	0.478518	0.0843104	-12.6124	1.80416e-36	7.17976e-34	ENSG00000143631	10.8063	11.0161	10.8941	10.893	10.0286	9.89952	9.91381	9.81394	9.82486	9.72352	ENSG00000143631	1996	2206	1815	1999	2004	1030	1068	942	916	831	803	931.667
ENSG00000196976	8270	L antigen family, member 3	LAGE3	501.806	0.897096	1.86231	0.0712429	12.5921	2.33467e-36	9.08896e-34	ENSG00000196976	8.51914	8.42729	8.49698	8.70543	9.39191	9.41956	9.44621	9.48013	9.24527	9.41933	ENSG00000196976	400	356	336	431	380.75	676	784	698	747	568	669	690.333
ENSG00000114812	7433	vasoactive intestinal peptide receptor 1	VIPR1	227.716	-1.5437	0.343004	0.123273	-12.5226	5.61785e-36	2.14052e-33	ENSG00000114812	8.62309	8.53956	8.47043	8.64327	7.0806	7.16699	7.22564	6.99061	7.08848	7.12101	ENSG00000114812	451	404	345	431	407.75	130	158	144	126	122	130	135
ENSG00000154553	27295	PDZ and LIM domain 3	PDLIM3	688.9	0.677094	1.59892	0.0549915	12.3127	7.73851e-35	2.88711e-32	ENSG00000154553	8.97252	9.07628	9.06723	9.154	9.67798	9.76044	9.72806	9.68552	9.69829	9.77343	ENSG00000154553	548	562	501	588	549.75	819	988	843	854	776	851	855.167
ENSG00000169174	255738	proprotein convertase subtilisin/kexin type 9	PCSK9	842.224	-1.55413	0.340533	0.128416	-12.1023	1.02656e-33	3.60463e-31	ENSG00000169174	10.052	10.4207	10.1996	10.4734	8.88582	8.57897	8.93699	8.71319	8.72515	8.86957	ENSG00000169174	1185	1468	1125	1508	1321.5	461	420	475	422	383	442	433.833
ENSG00000117586	7292	tumor necrosis factor (ligand) superfamily, member 4	TNFSF4	83.3044	-2.21387	0.215555	0.18316	-12.0871	1.23607e-33	4.25685e-31	ENSG00000117586	6.85075	7.28107	7.03551	6.98634	5.13132	4.86655	5.34325	4.76552	4.97524	5.55006	ENSG00000117586	135	178	133	141	146.75	30	27	36	22	24	42	30.1667
ENSG00000131746	84951	tensin 4	TNS4	531.563	-1.26311	0.416645	0.106006	-11.9155	9.82843e-33	3.2594e-30	ENSG00000131746	9.82682	9.78113	9.84009	9.88613	8.43022	8.83473	8.74974	8.5268	8.35143	8.72155	ENSG00000131746	1026	945	885	1008	966	337	514	422	375	297	404	391.5
ENSG00000180914	5021	oxytocin receptor	OXTR	82.2156	-2.20394	0.217043	0.185558	-11.8774	1.55149e-32	5.01395e-30	ENSG00000180914	6.82864	6.96038	7.07205	7.19179	5.19968	5.01141	4.51414	5.25625	5.38268	5.16454	ENSG00000180914	133	140	137	165	143.75	32	31	16	35	35	30	29.8333
ENSG00000059377	6916	thromboxane A synthase 1 (platelet)	TBXAS1	309.191	0.894218	1.8586	0.0752931	11.8765	1.56791e-32	5.01395e-30	ENSG00000059377	7.79941	8.02106	7.85386	7.96354	8.77583	8.79297	8.7573	8.79832	8.66275	8.78273	ENSG00000059377	242	271	215	257	246.25	444	511	435	468	382	433	445.5
ENSG00000163017	72	actin, gamma 2, smooth muscle, enteric	ACTG2	1011.61	1.08655	2.12365	0.0922792	11.7746	5.27974e-32	1.65876e-29	ENSG00000163017	9.32585	9.54574	9.44028	9.69542	10.5554	10.4121	10.5232	10.7541	10.5967	10.513	ENSG00000163017	699	779	648	858	746	1517	1557	1472	1813	1459	1428	1541
ENSG00000009694	10178	teneurin transmembrane protein 1	TENM1	48.2047	2.62329	6.16152	0.224677	11.6758	1.69423e-31	5.14243e-29	ENSG00000009694	4.00071	4.2938	4.51885	4.36034	6.64343	6.35607	6.50078	6.63035	6.28918	6.22646	ENSG00000009694	13	17	19	18	16.75	118	107	105	121	84	83	103
ENSG00000165949	3429	interferon, alpha-inducible protein 27	IFI27	443.747	-1.04681	0.484036	0.0898426	-11.6517	2.25046e-31	6.66545e-29	ENSG00000165949	9.04152	9.23002	9.23359	9.47266	8.18255	8.17818	8.33886	8.25707	8.22757	8.30383	ENSG00000165949	587	640	576	754	639.25	283	321	315	310	273	300	300.333
ENSG00000187678	81848	sprouty homolog 4 (Drosophila)	SPRY4	3508.21	0.646687	1.56557	0.0555053	11.6509	2.27045e-31	6.66545e-29	ENSG00000187678	11.4027	11.5041	11.4852	11.5035	12.1025	12.2647	12.0896	12.0972	12.0428	12.0161	ENSG00000187678	2969	3037	2689	3003	2924.5	4395	5609	4324	4541	3933	4010	4468.67
ENSG00000106078	23242	cordon-bleu WH2 repeat protein	COBL	240.33	-0.983125	0.505883	0.0859232	-11.4419	2.58167e-30	7.33851e-28	ENSG00000106078	8.2073	8.15404	8.25555	8.31833	7.2167	7.48529	7.30735	7.30037	7.31806	7.20041	ENSG00000106078	331	303	293	338	316.25	143	199	152	158	144	137	155.5
ENSG00000211448	1734	deiodinase, iodothyronine, type II	DIO2	97.8374	-2.66077	0.158135	0.232796	-11.4296	2.97424e-30	8.19426e-28	ENSG00000211448	7.84656	7.62462	7.69457	7.42777	5.49271	5.24692	4.68008	5.16524	5.45713	5.41029	ENSG00000211448	281	227	215	194	229.25	41	38	19	32	37	37	34
ENSG00000180921	286077	family with sequence similarity 83, member H	FAM83H	187.218	-1.69837	0.308133	0.148904	-11.4058	3.91118e-30	1.06123e-27	ENSG00000180921	7.97373	8.32149	8.24376	8.34785	6.551	6.43883	6.60332	6.706	6.78015	6.75571	ENSG00000180921	285	350	297	353	321.25	88	92	91	103	98	100	95.3333
ENSG00000102109	27344	proprotein convertase subtilisin/kexin type 1 inhibitor	PCSK1N	81.6288	-2.07505	0.237327	0.182241	-11.3863	4.89305e-30	1.30783e-27	ENSG00000102109	6.64676	6.61736	6.79224	6.99034	5.26372	5.10941	5.2722	4.80282	4.40195	4.96576	ENSG00000102109	116	108	111	142	119.25	34	34	34	23	13	25	27.1667
ENSG00000049323	4052	latent transforming growth factor beta binding protein 1	LTBP1	4953.28	0.661507	1.58173	0.0582884	11.3489	7.51327e-30	1.97864e-27	ENSG00000049323	11.8272	12.0075	11.8732	12.0273	12.6278	12.3785	12.6126	12.67	12.6324	12.5508	ENSG00000049323	3980	4306	3512	4320	4029.5	6327	6026	6215	6762	5927	5812	6178.17
ENSG00000211445	2878	glutathione peroxidase 3 (plasma)	GPX3	2725.62	0.658324	1.57825	0.0580784	11.3351	8.7932e-30	2.24955e-27	ENSG00000211445	11.0035	11.0112	11.0023	11.1257	11.5861	11.651	11.7857	11.7162	11.5822	11.7336	ENSG00000211445	2249	2152	1919	2310	2157.5	3064	3649	3507	3486	2853	3302	3310.17
ENSG00000135480	3855	keratin 7	KRT7	2795.81	-1.04471	0.484743	0.0923164	-11.3166	1.08594e-29	2.73902e-27	ENSG00000135480	11.8669	11.969	11.8602	12.1268	10.856	10.9778	10.9882	10.955	10.9179	10.9445	ENSG00000135480	4160	4257	3536	4712	4166.25	1821	2259	1987	2027	1777	1882	1958.83
ENSG00000154678	5137	phosphodiesterase 1C, calmodulin-dependent 70kDa	PDE1C	154.674	-2.02559	0.245604	0.17918	-11.3048	1.24272e-29	3.09092e-27	ENSG00000154678	7.70319	7.48757	7.63937	7.45248	5.65905	5.5985	5.7201	5.76379	5.71861	5.98567	ENSG00000154678	239	194	195	187	203.75	44	48	46	50	43	56	47.8333
ENSG00000180573	8334	histone cluster 1, H2ac	HIST1H2AC	225.43	-1.68454	0.311103	0.149655	-11.2561	2.16086e-29	5.22928e-27	ENSG00000180573	8.86629	8.89805	9.00369	8.6034	7.21567	7.5141	7.34838	6.88287	7.14173	7.29254	ENSG00000180573	541	527	511	421	500	145	206	159	117	128	149	150.667
ENSG00000177106	64787	EPS8-like 2	EPS8L2	1138.46	-0.757616	0.591473	0.0680424	-11.1345	8.52505e-29	2.03556e-26	ENSG00000177106	10.4802	10.4539	10.4799	10.5487	9.78156	9.77438	9.81059	9.80122	9.65846	9.70289	ENSG00000177106	1589	1484	1357	1571	1500.25	867	981	879	912	741	795	862.5
ENSG00000071889	60343	family with sequence similarity 3, member A	FAM3A	1076.75	0.956407	1.94047	0.0860122	11.1194	1.00915e-28	2.37789e-26	ENSG00000071889	9.44878	9.51971	9.52025	9.8154	10.4773	10.4451	10.5763	10.6409	10.4115	10.5028	ENSG00000071889	761	762	684	932	784.75	1430	1589	1524	1667	1274	1413	1482.83
ENSG00000183287	147372	collagen and calcium binding EGF domains 1	CCBE1	798.701	-0.868874	0.547574	0.0793596	-10.9486	6.7509e-28	1.57007e-25	ENSG00000183287	9.96899	10.1453	10.1828	10.0903	9.29769	9.09413	9.13119	9.39561	9.39306	9.21075	ENSG00000183287	1116	1205	1111	1146	1144.5	620	609	546	690	620	565	608.333
ENSG00000102181	83692	CD99 molecule-like 2	CD99L2	4991.75	0.839667	1.78964	0.0769199	10.9161	9.65252e-28	2.21612e-25	ENSG00000102181	11.7237	11.8334	11.8515	12.047	12.6799	12.549	12.7432	12.7682	12.684	12.6969	ENSG00000102181	3698	3805	3459	4382	3836	6567	6804	6821	7252	6150	6449	6673.83
ENSG00000162576	54587	matrix-remodelling associated 8	MXRA8	314.166	-1.36511	0.388206	0.125823	-10.8494	2.00721e-27	4.49313e-25	ENSG00000162576	8.75705	8.76441	8.75321	8.89028	7.22581	7.83842	7.7206	7.40036	7.25135	7.40013	ENSG00000162576	487	466	415	505	468.25	142	255	204	168	135	157	176.833
ENSG00000180879	6748	signal sequence receptor, delta	SSR4	2421.82	0.857198	1.81152	0.0791798	10.826	2.59307e-27	5.73293e-25	ENSG00000180879	10.6813	10.743	10.7351	11.0359	11.6192	11.5415	11.6482	11.7144	11.6848	11.6332	ENSG00000180879	1794	1784	1592	2175	1836.25	3149	3388	3192	3495	3081	3086	3231.83
ENSG00000168685	3575	interleukin 7 receptor	IL7R	871.023	-0.621596	0.649952	0.0578411	-10.7466	6.14779e-27	1.34262e-24	ENSG00000168685	10.1098	10.1411	10.1791	10.0444	9.51833	9.4322	9.50687	9.41468	9.65178	9.57568	ENSG00000168685	1230	1197	1104	1105	1159	724	774	713	697	744	732	730.667
ENSG00000196460	731220	RFX family member 8, lacking RFX DNA binding domain	RFX8	82.2082	2.35522	5.11673	0.219248	10.7423	6.44456e-27	1.39047e-24	ENSG00000196460	5.04016	5.4676	4.87153	5.11228	7.47625	6.81867	6.86262	7.46184	7.39305	7.18864	ENSG00000196460	32	44	23	32	32.75	198	137	124	203	174	155	165.167
ENSG00000196159	79633	FAT atypical cadherin 4	FAT4	199.283	1.25527	2.38712	0.117057	10.7235	7.89318e-27	1.66295e-24	ENSG00000196159	6.67578	6.8802	6.66107	6.47481	7.9872	7.85477	7.89806	7.83349	7.78628	7.68125	ENSG00000196159	107	119	90	86	100.5	257	265	239	238	207	199	234.167
ENSG00000102178	8266	ubiquitin-like 4A	UBL4A	2577.26	0.749412	1.68111	0.0699429	10.7146	8.69084e-27	1.80972e-24	ENSG00000102178	10.9963	10.9451	10.9565	11.0735	11.691	11.7453	11.7212	11.761	11.7168	11.7077	ENSG00000102178	2242	2057	1861	2230	2097.5	3308	3910	3356	3606	3146	3248	3429
ENSG00000115919	8942	kynureninase	KYNU	87.8312	1.8971	3.72464	0.180317	10.5209	6.91833e-26	1.42406e-23	ENSG00000115919	5.13462	5.6738	4.98444	5.27269	6.87392	6.89727	7.12874	6.70321	6.97347	7.04632	ENSG00000115919	33	50	24	35	35.5	122	141	147	111	123	135	129.833
ENSG00000109107	230	aldolase C, fructose-bisphosphate	ALDOC	532.344	1.24073	2.36318	0.118486	10.4715	1.16722e-25	2.3753e-23	ENSG00000109107	7.94214	8.18582	8.2833	8.47502	9.44098	9.40604	9.5413	9.44688	9.37614	9.34064	ENSG00000109107	262	298	287	364	302.75	699	775	746	728	623	631	700.333
ENSG00000168528	347735	serine incorporator 2	SERINC2	2797.36	-1.09069	0.469535	0.104265	-10.4608	1.307e-25	2.62987e-23	ENSG00000168528	11.91	12.0017	11.9933	12.1314	10.9012	10.9024	10.9936	11.0243	10.9318	10.9195	ENSG00000168528	4290	4358	3888	4728	4316	1881	2141	1995	2130	1795	1849	1965.17
ENSG00000170542	5272	serpin peptidase inhibitor, clade B (ovalbumin), member 9	SERPINB9	651.158	-0.933104	0.52373	0.0895217	-10.4232	1.94249e-25	3.86513e-23	ENSG00000170542	9.95529	9.94313	9.96452	9.83764	8.92593	9.2864	8.9672	8.96775	8.88427	9.06563	ENSG00000170542	1114	1051	958	964	1021.75	478	705	489	511	433	513	521.5
ENSG00000198624	26112	coiled-coil domain containing 69	CCDC69	931.97	0.892349	1.8562	0.0864455	10.3227	5.5651e-25	1.09516e-22	ENSG00000198624	9.39014	9.3301	9.42984	9.49311	10.2114	10.4332	10.4307	10.1604	10.0636	10.3179	ENSG00000198624	733	668	644	743	697	1188	1583	1380	1188	998	1244	1263.5
ENSG00000197594	5167	ectonucleotide pyrophosphatase/phosphodiesterase 1	ENPP1	12953.5	0.866754	1.82355	0.0842003	10.2939	7.50383e-25	1.46064e-22	ENSG00000197594	13.2775	13.365	13.4056	13.3427	14.2667	14.056	14.2566	14.1192	14.218	14.2458	ENSG00000197594	10905	11043	10201	10753	10725.5	19807	19394	19527	18499	17865	18934	19004.3
ENSG00000126903	8273	solute carrier family 10, member 3	SLC10A3	1365.34	0.755758	1.68852	0.0735542	10.2748	9.14878e-25	1.76168e-22	ENSG00000126903	10.0536	9.99357	10.1142	10.191	10.8338	10.9176	10.8384	10.8228	10.739	10.7852	ENSG00000126903	1165	1062	1039	1210	1119	1830	2209	1823	1883	1597	1715	1842.83
ENSG00000180964	90843	transcription elongation factor A (SII)-like 8	TCEAL8	406.046	-0.821605	0.565812	0.0800164	-10.268	9.82636e-25	1.87203e-22	ENSG00000180964	8.96858	8.86044	9.00133	8.80328	8.18217	8.13424	8.22984	7.88582	8.20718	8.09256	ENSG00000180964	559	492	489	467	501.75	284	312	292	237	270	258	275.5
ENSG00000154122	56172	ANKH inorganic pyrophosphate transport regulator	ANKH	3363.37	0.592282	1.50763	0.0583932	10.143	3.5602e-24	6.64125e-22	ENSG00000154122	11.2644	11.416	11.3838	11.517	11.9956	11.9048	11.9955	12.0454	11.9707	11.9358	ENSG00000154122	2693	2855	2504	3035	2771.75	4077	4346	4048	4381	3740	3791	4063.83
ENSG00000130827	55558	plexin A3	PLXNA3	1152.5	0.878008	1.83784	0.0866506	10.1327	3.95398e-24	7.29978e-22	ENSG00000130827	9.81537	9.85173	9.71309	9.76489	10.7954	10.7238	10.6092	10.6975	10.4955	10.4898	ENSG00000130827	988	965	784	897	908.5	1791	1935	1557	1732	1350	1397	1627
ENSG00000104419	10397	N-myc downstream regulated 1	NDRG1	10093.2	1.0395	2.05551	0.102755	10.1163	4.679e-24	8.55015e-22	ENSG00000104419	12.7194	12.7298	12.8516	12.8906	13.7029	14.0031	14.0214	13.6855	13.5874	13.8441	ENSG00000104419	7379	7074	6923	7846	7305.5	13352	18794	16625	13678	11485	14322	14709.3
ENSG00000163359	1293	collagen, type VI, alpha 3	COL6A3	1018.03	1.29063	2.44635	0.127836	10.096	5.7548e-24	1.03057e-21	ENSG00000163359	9.09274	9.33182	9.31935	9.48926	10.6791	10.4067	10.6923	10.6482	10.4651	10.5022	ENSG00000163359	591	668	594	740	648.25	1657	1551	1661	1681	1328	1417	1549.17
ENSG00000128805	58504	Rho GTPase activating protein 22	ARHGAP22	1566.32	0.620429	1.53733	0.0617605	10.0457	9.59491e-24	1.68456e-21	ENSG00000128805	10.2495	10.286	10.2579	10.3926	10.918	10.8426	10.9623	10.9369	10.8659	10.8751	ENSG00000128805	1334	1303	1146	1391	1293.5	1934	2084	1982	2033	1740	1820	1932.17
ENSG00000047617	57101	anoctamin 2	ANO2	91.1009	-1.55645	0.339986	0.156159	-9.96712	2.12296e-23	3.69106e-21	ENSG00000047617	6.69622	6.81481	6.60382	6.83945	5.3292	5.14138	5.23796	5.74747	5.50614	5.33319	ENSG00000047617	118	123	94	124	114.75	35	34	32	52	38	34	37.5
ENSG00000269242	NA	NA	NA	1809.48	0.895318	1.86002	0.0898548	9.96405	2.18954e-23	3.77022e-21	ENSG00000269242	10.1872	10.2849	10.3183	10.4714	11.2642	11.0458	11.2471	11.2808	11.1913	11.0997	ENSG00000269242	1271	1297	1192	1466	1306.5	2466	2400	2419	2588	2186	2128	2364.5
ENSG00000198521	7594	zinc finger protein 43	ZNF43	32.0351	-2.93661	0.130615	0.294867	-9.9591	2.30136e-23	3.92502e-21	ENSG00000198521	6.12867	5.79843	6.25142	5.5196	3.34014	3.87076	3.93503	3.49869	3.68129	3.95739	ENSG00000198521	97	71	92	56	79	5	13	12	7	8	12	9.5
ENSG00000111961	23328	SAM and SH3 domain containing 1	SASH1	2467.97	0.688454	1.61156	0.069183	9.95121	2.49146e-23	4.20915e-21	ENSG00000111961	10.7682	11.0162	10.8825	10.9725	11.6897	11.3146	11.621	11.665	11.6088	11.5727	ENSG00000111961	1907	2166	1767	2077	1979.25	3308	2880	3128	3371	2916	2953	3092.67
ENSG00000119946	26507	cyclin M1	CNNM1	316.987	-1.02234	0.492318	0.102985	-9.92703	3.17561e-23	5.31485e-21	ENSG00000119946	7.88445	7.82584	7.89043	7.76382	6.87537	6.95183	6.95429	6.7285	6.90655	6.91583	ENSG00000119946	260	237	223	224	236	110	133	116	102	105	110	112.667
ENSG00000106484	4232	mesoderm specific transcript	MEST	356.609	-0.828261	0.563208	0.0834933	-9.92009	3.40455e-23	5.64525e-21	ENSG00000106484	8.66324	8.73153	8.79855	8.72793	7.90965	7.70485	7.95369	7.89986	8.12565	8.04085	ENSG00000106484	451	451	425	445	443	234	229	240	241	256	250	241.667
ENSG00000269335	8517	inhibitor of kappa light polypeptide gene enhancer in B-cells, kinase gamma	IKBKG	214.745	0.899911	1.86595	0.0907404	9.91742	3.49673e-23	5.7449e-21	ENSG00000269335	7.23931	7.22154	7.40962	7.43071	8.23876	8.2034	8.21686	8.21124	8.02426	8.11959	ENSG00000269335	163	153	158	177	162.75	307	340	300	312	245	273	296.167
ENSG00000151090	7068	thyroid hormone receptor, beta	THRB	234.986	-0.850999	0.554401	0.0860385	-9.8909	4.55908e-23	7.42218e-21	ENSG00000151090	8.28306	8.30292	8.35393	8.27656	7.5678	7.49844	7.48775	7.48934	7.37214	7.57934	ENSG00000151090	350	338	315	328	332.75	186	201	174	182	150	182	179.167
ENSG00000147403	26778::6134	small nucleolar RNA, H/ACA box 70::ribosomal protein L10	SNORA70::RPL10	5646.36	0.89549	1.86024	0.0907405	9.8687	5.68991e-23	9.17972e-21	ENSG00000147403	11.8141	11.9851	11.9293	12.1437	12.7633	12.6992	12.9441	12.9272	12.8187	12.9182	ENSG00000147403	3931	4225	3644	4679	4119.75	6946	7547	7843	8094	6746	7524	7450
ENSG00000204131	340527	NHS-like 2	NHSL2	478.987	0.74682	1.67809	0.0761729	9.80428	1.07915e-22	1.71021e-20	ENSG00000204131	8.59613	8.62165	8.67009	8.71486	9.36575	9.44084	9.45274	9.26417	9.21227	9.45484	ENSG00000204131	424	411	382	435	413	665	798	703	641	556	688	675.167
ENSG00000120833	8835	suppressor of cytokine signaling 2	SOCS2	448.75	-0.773621	0.584947	0.0790116	-9.79124	1.22778e-22	1.9287e-20	ENSG00000120833	9.20171	9.28714	9.17648	9.14106	8.48361	8.19304	8.39638	8.53135	8.5663	8.57131	ENSG00000120833	658	666	552	593	617.25	352	324	328	378	349	364	349.167
ENSG00000177556	475	antioxidant 1 copper chaperone	ATOX1	2924.84	0.635202	1.55316	0.0649489	9.78002	1.37178e-22	2.13616e-20	ENSG00000177556	10.9786	11.0601	11.0574	11.2247	11.6613	11.586	11.7598	11.8215	11.6848	11.687	ENSG00000177556	2205	2224	1992	2474	2223.75	3226	3477	3436	3750	3063	3188	3356.67
ENSG00000145934	57451	teneurin transmembrane protein 2	TENM2	382.935	-1.15458	0.449195	0.118082	-9.77783	1.40177e-22	2.16404e-20	ENSG00000145934	8.7498	9.17758	9.01286	9.20363	8.22873	7.64135	7.82028	8.0678	8.09666	7.70744	ENSG00000145934	479	621	495	626	555.25	295	218	217	272	250	195	241.167
ENSG00000185247	4110	melanoma antigen family A, 11	MAGEA11	57.6068	1.98959	3.97124	0.203915	9.75694	1.72275e-22	2.63685e-20	ENSG00000185247	4.89683	4.99103	4.78643	4.63077	6.41097	6.38205	6.78439	6.60685	6.25272	6.5168	ENSG00000185247	29	30	22	21	25.5	92	102	122	111	76	97	100
ENSG00000086696	3294	hydroxysteroid (17-beta) dehydrogenase 2	HSD17B2	94.9085	-1.29057	0.408789	0.133251	-9.68529	3.48225e-22	5.28476e-20	ENSG00000086696	7.01997	7.17071	6.9623	7.38615	5.90429	5.90627	5.95607	6.0418	6.01197	6.10679	ENSG00000086696	149	159	122	185	153.75	56	64	58	65	57	64	60.6667
ENSG00000234498	387841	ribosomal protein L13a pseudogene 20	RPL13AP20	119.184	-1.20851	0.432715	0.126409	-9.5603	1.1742e-21	1.76702e-19	ENSG00000234498	7.33356	7.24568	7.16858	7.29209	6.21297	6.36562	6.12954	6.33455	5.88713	5.9972	ENSG00000234498	184	164	139	168	163.75	70	90	65	80	50	57	68.6667
ENSG00000163751	1359	carboxypeptidase A3 (mast cell)	CPA3	43.9427	-2.47628	0.179707	0.261063	-9.48538	2.41498e-21	3.51966e-19	ENSG00000163751	6.15201	6.04627	6.19421	5.85064	4.00776	4.35192	4.15058	4.34447	3.92614	3.96513	ENSG00000163751	89	78	79	66	78	11	19	13	17	9	10	13.1667
ENSG00000159167	6781	stanniocalcin 1	STC1	1920.91	1.30759	2.47527	0.138069	9.47056	2.78338e-21	4.01974e-19	ENSG00000159167	10.3972	10.3359	10.4431	10.3089	11.4931	11.9025	11.8547	11.4141	11.4229	11.728	ENSG00000159167	1480	1348	1306	1308	1360.5	2908	4425	3735	2851	2583	3335	3306.17
ENSG00000198753	5365	plexin B3	PLXNB3	411.529	0.940699	1.91946	0.0994702	9.45709	3.16627e-21	4.53613e-19	ENSG00000198753	8.37213	8.26729	8.26204	8.28642	9.2801	9.38615	9.20825	9.1457	8.98062	9.16345	ENSG00000198753	363	320	286	321	322.5	630	773	594	593	474	562	604.333
ENSG00000152137	26353	heat shock 22kDa protein 8	HSPB8	549.333	0.600158	1.51588	0.0636238	9.43292	3.98836e-21	5.66853e-19	ENSG00000152137	8.84654	8.9477	8.90546	8.92742	9.4601	9.44647	9.54086	9.5621	9.3928	9.49809	ENSG00000152137	505	517	450	504	494	707	796	744	789	629	705	728.333
ENSG00000151136	121551	BTB (POZ) domain containing 11	BTBD11	194.515	1.07663	2.10911	0.11423	9.42513	4.29562e-21	6.05716e-19	ENSG00000151136	7.02297	7.18086	7.32564	7.15936	8.23811	8.16543	8.25649	8.08813	8.12725	8.22973	ENSG00000151136	140	150	150	146	146.5	310	334	312	288	267	299	301.667
ENSG00000151150	288	ankyrin 3, node of Ranvier (ankyrin G)	ANK3	943.166	0.665997	1.58666	0.0709871	9.38194	6.47695e-21	9.06165e-19	ENSG00000151150	9.41244	9.54906	9.57885	9.43346	10.2339	10.2099	10.1253	10.1006	10.1227	10.0324	ENSG00000151150	744	781	716	711	738	1206	1348	1108	1137	1040	1013	1142
ENSG00000099812	126353	mitotic spindle positioning	MISP	57.732	-1.76965	0.29328	0.18873	-9.37662	6.81199e-21	9.45652e-19	ENSG00000099812	6.5503	6.17143	6.77218	6.72564	4.74192	5.02398	4.92234	5.35085	4.9083	5.33963	ENSG00000099812	113	80	115	122	107.5	22	33	26	40	24	37	30.3333
ENSG00000197021	541578	chromosome X open reading frame 40B	CXorf40B	403.559	0.763144	1.69719	0.0818708	9.32133	1.1489e-20	1.58265e-18	ENSG00000197021	8.21721	8.3794	8.19953	8.36629	9.00414	8.84525	8.95921	9.18098	9.05802	9.07768	ENSG00000197021	324	347	273	340	321	516	523	496	608	501	528	528.667
ENSG00000102125	6901	tafazzin	TAZ	593.603	0.977011	1.96838	0.104984	9.30632	1.32337e-20	1.79538e-18	ENSG00000102125	8.5421	8.73152	8.60524	8.81967	9.76072	9.63195	9.62112	9.67125	9.53334	9.49002	ENSG00000102125	404	441	361	465	417.75	875	907	786	851	694	699	802
ENSG00000158270	81035	collectin sub-family member 12	COLEC12	230.125	-0.981001	0.506628	0.105777	-9.27426	1.78853e-20	2.4082e-18	ENSG00000158270	8.15344	8.37502	8.31141	8.54908	7.43622	7.15657	7.52286	7.44907	7.39552	7.58379	ENSG00000158270	319	357	306	401	345.75	169	156	179	177	153	183	169.5
ENSG00000101574	64863	methyltransferase like 4	METTL4	439.166	-0.894707	0.537856	0.0966096	-9.26106	2.02409e-20	2.68499e-18	ENSG00000101574	9.35337	9.25572	9.35562	9.01708	8.29399	8.54751	8.35193	8.31767	8.36575	8.45929	ENSG00000101574	735	652	629	543	639.75	307	420	318	324	302	336	334.5
ENSG00000176142	55254	transmembrane protein 39A	TMEM39A	424.283	-0.596613	0.661305	0.0648564	-9.19897	3.61393e-20	4.68974e-18	ENSG00000176142	9.03336	9.13243	9.07733	9.07838	8.49238	8.52347	8.47869	8.48787	8.59837	8.47059	ENSG00000176142	584	597	515	568	566	355	413	349	367	358	339	363.5
ENSG00000166689	144100	pleckstrin homology domain containing, family A member 7	PLEKHA7	274.916	-0.949901	0.517668	0.104003	-9.13337	6.64011e-20	8.49365e-18	ENSG00000166689	8.59401	8.60054	8.47141	8.41662	7.55066	7.82132	7.71401	7.50864	7.51185	7.59155	ENSG00000166689	435	416	340	360	387.75	182	253	204	183	165	182	194.833
ENSG00000262919	92002	family with sequence similarity 58, member A	FAM58A	454.039	0.678903	1.60092	0.0744452	9.11949	7.54754e-20	9.58591e-18	ENSG00000262919	8.41416	8.60965	8.52395	8.60757	9.18574	9.16238	9.25583	9.29204	9.06582	9.17685	ENSG00000262919	372	408	344	403	381.75	585	654	611	655	501	564	595
ENSG00000213949	3672	integrin, alpha 1	ITGA1	586.319	0.829737	1.77736	0.0911528	9.1027	8.81141e-20	1.11123e-17	ENSG00000213949	8.90311	8.95056	8.88045	8.60772	9.80683	9.54077	9.6309	9.44164	9.67898	9.72496	ENSG00000213949	525	517	441	399	470.5	905	850	792	722	771	828	811.333
ENSG00000013619	10046	mastermind-like domain containing 1	MAMLD1	1874.68	0.726522	1.65464	0.0798341	9.10039	9.00108e-20	1.12721e-17	ENSG00000013619	10.699	10.583	10.6902	10.5529	11.3501	11.4885	11.4208	11.246	11.1577	11.3517	ENSG00000013619	1831	1604	1554	1553	1635.5	2620	3288	2736	2523	2133	2545	2640.83
ENSG00000255883	NA	NA	NA	226.785	1.00027	2.00038	0.110064	9.08807	1.0081e-19	1.25368e-17	ENSG00000255883	7.0416	7.21718	7.2997	7.57225	8.296	8.12944	8.27527	8.24203	8.24955	8.22086	ENSG00000255883	140	152	145	196	158.25	319	321	312	318	288	293	308.5
ENSG00000162645	2634	guanylate binding protein 2, interferon-inducible	GBP2	600.284	0.593893	1.50931	0.0654405	9.0753	1.13362e-19	1.40006e-17	ENSG00000162645	8.9999	9.0662	8.87673	9.04108	9.50435	9.49486	9.68681	9.55692	9.50257	9.67078	ENSG00000162645	562	561	439	545	526.75	727	821	823	783	678	795	771.167
ENSG00000109511	11199	annexin A10	ANXA10	168.852	1.10648	2.1532	0.122639	9.02228	1.84213e-19	2.25951e-17	ENSG00000109511	7.14057	6.78882	7.05431	7.01768	8.0857	7.99652	8.14759	8.03158	7.88799	8.08715	ENSG00000109511	155	113	124	133	131.25	281	299	292	280	227	273	275.333
ENSG00000227372	57212	TP73 antisense RNA 1	TP73-AS1	13.0602	-3.52896	0.0866321	0.391711	-9.00909	2.07782e-19	2.53126e-17	ENSG00000227372	4.52434	4.73939	4.3841	4.46211	2.7374	2.53608	2.34453	2.71373	2.65752	2.35692	ENSG00000227372	38	44	29	34	36.25	4	3	1	4	3	1	2.66667
ENSG00000138166	1847	dual specificity phosphatase 5	DUSP5	5918.52	0.797646	1.73826	0.0886529	8.9974	2.31124e-19	2.7966e-17	ENSG00000138166	11.9235	12.2247	12.1046	12.3049	12.8868	12.6287	13.0239	13.0177	12.9678	12.9929	ENSG00000138166	4244	5004	4123	5241	4653	7574	7169	8290	8621	7491	7924	7844.83
ENSG00000253500	NA	NA	NA	90.682	1.56925	2.96751	0.174428	8.99657	2.32873e-19	2.79885e-17	ENSG00000253500	5.04414	5.92657	5.19622	5.46481	6.78348	6.49721	6.90364	7.05451	6.92892	6.67628	ENSG00000253500	30	61	29	41	40.25	113	103	123	144	118	101	117
ENSG00000256229	90649	zinc finger protein 486	ZNF486	89.101	-1.23263	0.425541	0.137115	-8.98972	2.47853e-19	2.95904e-17	ENSG00000256229	6.99971	7.24769	7.30036	7.01449	6.11434	5.91457	5.85734	6.0683	6.02163	6.22524	ENSG00000256229	148	170	159	141	154.5	67	65	54	67	58	71	63.6667
ENSG00000138316	140766	ADAM metallopeptidase with thrombospondin type 1 motif, 14	ADAMTS14	265.343	0.785681	1.72391	0.088207	8.90724	5.23191e-19	6.20484e-17	ENSG00000138316	7.72592	7.76963	7.71092	7.71078	8.71051	8.50514	8.39499	8.37557	8.45028	8.3769	ENSG00000138316	231	227	195	215	217	427	418	337	347	330	325	364
ENSG00000233913	NA	NA	NA	3225.52	0.774331	1.7104	0.0869654	8.9039	5.39184e-19	6.35244e-17	ENSG00000233913	11.1524	11.175	11.1757	11.3908	11.9412	11.8611	12.0409	12.0839	12.0182	11.9379	ENSG00000233913	2490	2408	2162	2778	2459.5	3928	4219	4187	4509	3874	3802	4086.5
ENSG00000081923	5205	ATPase, aminophospholipid transporter, class I, type 8B, member 1	ATP8B1	317.869	-1.09943	0.466701	0.123713	-8.88696	6.28018e-19	7.35068e-17	ENSG00000081923	8.69003	8.8477	8.75266	8.73073	7.96799	7.18881	7.49414	7.91822	7.89732	7.64501	ENSG00000081923	463	494	414	449	455	246	157	172	246	218	188	204.5
ENSG00000123689	50486	G0/G1switch 2	G0S2	4524.91	0.848908	1.80114	0.095538	8.88555	6.36064e-19	7.39651e-17	ENSG00000123689	11.7327	11.802	11.8408	11.9233	12.4665	12.8733	12.7833	12.5878	12.5162	12.663	ENSG00000123689	3734	3733	3444	4026	3734.25	5661	8596	7041	6400	5476	6316	6581.67
ENSG00000204019	203413	cancer/testis antigen 83	CT83	64.3129	1.63306	3.1017	0.183984	8.87612	6.92336e-19	7.99893e-17	ENSG00000204019	4.8577	5.43587	5.26042	5.17908	6.53947	6.26939	6.57419	6.78485	6.85408	6.48324	ENSG00000204019	27	43	33	34	34.25	99	91	101	124	118	92	104.167
ENSG00000158301	100528062::114928	ARMCX5-GPRASP2 readthrough::G protein-coupled receptor associated sorting protein 2	ARMCX5-GPRASP2::GPRASP2	196.249	-0.86363	0.549568	0.0980577	-8.80737	1.28114e-18	1.47069e-16	ENSG00000158301	7.83871	7.84063	7.69707	7.9415	6.95571	6.91075	7.14115	6.92907	7.16351	7.07109	ENSG00000158301	256	244	197	260	239.25	119	131	136	121	130	126	127.167
ENSG00000151474	55691	FERM domain containing 4A	FRMD4A	1608.26	0.595594	1.51109	0.0681272	8.74237	2.28261e-18	2.55481e-16	ENSG00000151474	10.2423	10.4095	10.2456	10.3776	11.0239	10.7677	10.9435	10.9573	10.9068	10.7832	ENSG00000151474	1326	1422	1135	1375	1314.5	2084	1974	1954	2061	1790	1703	1927.67
ENSG00000188613	340719	nanos homolog 1 (Drosophila)	NANOS1	43.4527	-1.83179	0.280915	0.209895	-8.72717	2.61117e-18	2.9044e-16	ENSG00000188613	6.37649	5.92766	6.34634	5.86789	4.41296	4.95275	4.47429	4.91489	4.59224	4.44493	ENSG00000188613	105	70	88	66	82.25	17	33	18	29	19	17	22.1667
ENSG00000216775	730101	uncharacterized LOC730101	LOC730101	355.745	-1.09684	0.46754	0.126021	-8.70363	3.21436e-18	3.50993e-16	ENSG00000216775	9.246	8.94285	9.11546	8.73908	7.87904	8.36203	7.8946	7.73135	7.96072	7.92025	ENSG00000216775	688	526	535	449	549.5	229	371	230	213	227	229	249.833
ENSG00000123843	725	complement component 4 binding protein, beta	C4BPB	126.039	-0.985007	0.505223	0.113412	-8.68523	3.77977e-18	4.10231e-16	ENSG00000123843	7.57802	7.42494	7.36721	7.36539	6.47087	6.68221	6.63642	6.46792	6.41716	6.51002	ENSG00000123843	219	186	160	176	185.25	85	114	96	88	76	85	90.6667
ENSG00000183873	6331	sodium channel, voltage-gated, type V, alpha subunit	SCN5A	781.132	-0.823198	0.565188	0.0952973	-8.63821	5.71004e-18	6.12307e-16	ENSG00000183873	9.70542	9.92995	9.63848	10.0516	9.20818	9.09241	9.04844	9.01989	8.93791	8.94813	ENSG00000183873	925	1034	753	1116	957	582	609	515	527	447	468	524.667
ENSG00000130821	6535	solute carrier family 6 (neurotransmitter transporter), member 8	SLC6A8	301.551	0.842837	1.79357	0.0978056	8.61747	6.8451e-18	7.29655e-16	ENSG00000130821	7.72373	7.8263	7.92064	7.96266	8.57478	8.87568	8.78133	8.6448	8.44797	8.59454	ENSG00000130821	229	235	226	257	236.75	384	543	443	419	327	378	415.667
ENSG00000135678	1368	carboxypeptidase M	CPM	635.961	0.736499	1.66613	0.0857904	8.58487	9.09428e-18	9.58002e-16	ENSG00000135678	8.97186	9.06314	9.15756	8.99907	9.81912	9.64783	9.73878	9.68635	9.86624	9.79367	ENSG00000135678	550	559	537	528	543.5	910	915	853	858	879	867	880.333
ENSG00000163347	9076	claudin 1	CLDN1	120.744	-1.61782	0.325828	0.189386	-8.54243	1.31425e-17	1.36835e-15	ENSG00000163347	7.2082	7.69537	7.36839	7.58726	6.4685	5.28506	5.80264	5.94816	6.33053	5.92465	ENSG00000163347	168	230	162	210	192.5	86	37	50	59	72	54	59.6667
ENSG00000185904	84856	long intergenic non-protein coding RNA 839	LINC00839	306.972	1.03785	2.05317	0.121624	8.5333	1.42233e-17	1.47232e-15	ENSG00000185904	7.56863	7.56133	7.56881	7.67042	8.67627	8.74369	8.46218	8.61614	8.53471	8.40502	ENSG00000185904	204	193	174	207	194.5	413	493	351	410	348	329	390.667
ENSG00000198573	64663::171489	SPANX family, member C::SPANX family, member E	SPANXC::SPANXE	140.486	-1.10842	0.463802	0.130133	-8.51759	1.62913e-17	1.67669e-15	ENSG00000198573	6.96998	6.8845	6.88116	7.07829	5.98622	5.88356	5.90815	5.98118	5.79402	6.22222	ENSG00000198573	139	124	111	142	129	58	61	54	60	46	68	57.8333
ENSG00000163083	3625	inhibin, beta B	INHBB	342.058	-1.37123	0.386562	0.161486	-8.49129	2.04349e-17	2.07197e-15	ENSG00000163083	9.20239	9.07065	9.113	9.13028	7.61379	8.16252	7.80378	7.84132	7.58803	7.78421	ENSG00000163083	669	579	536	598	595.5	189	322	216	232	173	208	223.333
ENSG00000187498	1282	collagen, type IV, alpha 1	COL4A1	850.018	-0.633677	0.644531	0.0746289	-8.49104	2.0479e-17	2.07197e-15	ENSG00000187498	10.0622	10.1968	10.1181	10.2429	9.64008	9.59355	9.38528	9.65631	9.50864	9.449	ENSG00000187498	1190	1247	1058	1275	1192.5	791	870	654	830	672	669	747.667
ENSG00000063438	57491	aryl-hydrocarbon receptor repressor	AHRR	352.424	0.814975	1.75927	0.0962045	8.47128	2.42716e-17	2.44188e-15	ENSG00000063438	8.09762	8.16098	7.95004	8.20756	8.98054	8.97604	8.86288	8.76994	8.8041	8.91243	ENSG00000063438	299	298	229	305	282.75	511	579	466	455	420	472	483.833
ENSG00000065534	4638	myosin light chain kinase	MYLK	1447.73	-0.90319	0.534703	0.107125	-8.43117	3.42237e-17	3.40488e-15	ENSG00000065534	10.6444	11.0396	10.909	11.0365	10.1251	9.75554	9.89782	10.2459	10.1693	9.96867	ENSG00000065534	1774	2238	1830	2209	2012.75	1101	961	929	1245	1061	955	1042
ENSG00000178464	NA	NA	NA	4039.68	0.827339	1.77441	0.0982903	8.4173	3.85271e-17	3.81184e-15	ENSG00000178464	11.3093	11.5211	11.4489	11.7017	12.2495	12.1828	12.3609	12.4206	12.4048	12.2274	ENSG00000178464	2768	3063	2611	3446	2972	4862	5273	5226	5695	5070	4644	5128.33
ENSG00000171724	57687	vesicle amine transport 1-like	VAT1L	551.198	0.753766	1.68619	0.0898496	8.3892	4.89478e-17	4.78993e-15	ENSG00000171724	8.58933	8.66441	8.78079	8.75584	9.28485	9.34928	9.59456	9.3579	9.35298	9.57722	ENSG00000171724	419	421	411	445	424	623	742	773	681	611	746	696
ENSG00000225733	100505641	FGD5 antisense RNA 1	FGD5-AS1	2174.58	-0.64376	0.640043	0.0767592	-8.38675	4.99777e-17	4.86413e-15	ENSG00000225733	11.5142	11.5095	11.5663	11.3952	10.8393	10.926	10.9643	10.6995	10.8566	10.9205	ENSG00000225733	3257	3089	2887	2817	3012.5	1811	2191	1966	1700	1712	1862	1873.67
ENSG00000014914	10903	myotubularin related protein 11	MTMR11	741.367	0.605581	1.52159	0.0726649	8.33388	7.82341e-17	7.53235e-15	ENSG00000014914	9.25927	9.32407	9.08764	9.22013	9.95889	9.70519	9.75002	9.8496	9.85193	9.73915	ENSG00000014914	672	670	507	615	616	999	947	854	958	864	828	908.333
ENSG00000143850	22874	pleckstrin homology domain containing, family A member 6	PLEKHA6	182.015	-1.7138	0.304855	0.206015	-8.31882	8.88429e-17	8.46276e-15	ENSG00000143850	8.51337	8.39452	8.38929	8.43481	6.73332	7.13135	6.70383	6.73524	6.70384	6.79854	ENSG00000143850	425	371	332	378	376.5	102	157	99	106	93	104	110.167
ENSG00000197632	5055	serpin peptidase inhibitor, clade B (ovalbumin), member 2	SERPINB2	354.005	1.07657	2.10901	0.130257	8.26498	1.39721e-16	1.30319e-14	ENSG00000197632	7.72844	7.79015	7.88293	7.89733	9.04649	8.4057	8.87452	8.89449	9.10974	8.68725	ENSG00000197632	228	227	218	243	229	536	383	470	498	524	401	468.667
ENSG00000181982	91050	coiled-coil domain containing 149	CCDC149	440.561	0.747429	1.6788	0.0905502	8.2543	1.52794e-16	1.41774e-14	ENSG00000181982	8.29319	8.37744	8.24027	8.39629	9.07063	8.84057	9.07009	9.15949	9.05032	9.06269	ENSG00000181982	341	345	280	346	328	539	519	535	596	496	520	534.167
ENSG00000171100	4534	myotubularin 1	MTM1	313.33	0.745887	1.67701	0.0907596	8.21827	2.06453e-16	1.87673e-14	ENSG00000171100	8.03879	7.77679	8.02271	8.02315	8.79366	8.65926	8.53311	8.66782	8.81862	8.58337	ENSG00000171100	288	226	243	268	256.25	449	463	369	425	427	374	417.833
ENSG00000011201	3730	Kallmann syndrome 1 sequence	KAL1	1557.76	1.04375	2.06158	0.127462	8.18875	2.63955e-16	2.37827e-14	ENSG00000011201	9.72295	10.0915	10.0234	10.0628	11.2257	10.5432	10.9206	11.1338	11.1818	10.8866	ENSG00000011201	916	1135	970	1100	1030.25	2411	1685	1926	2342	2182	1837	2063.83
ENSG00000148180	2934	gelsolin	GSN	2067.75	0.613181	1.52963	0.0750152	8.1741	2.98084e-16	2.66905e-14	ENSG00000148180	10.5525	10.639	10.6665	10.8944	11.1367	11.4442	11.3626	11.3101	11.2006	11.267	ENSG00000148180	1643	1663	1522	1974	1700.5	2242	3174	2615	2631	2191	2387	2540
ENSG00000278266	NA	NA	NA	172.665	0.953735	1.93688	0.117351	8.12723	4.39211e-16	3.83677e-14	ENSG00000278266	6.79208	7.0829	6.92094	6.81547	7.77603	7.63308	7.72959	7.82111	7.8805	7.91097	ENSG00000278266	118	140	111	113	120.5	222	227	213	238	224	238	227
ENSG00000063587	10838	zinc finger protein 275	ZNF275	654.406	0.828216	1.77549	0.102048	8.11595	4.82005e-16	4.19017e-14	ENSG00000063587	8.78566	8.99927	8.96629	8.97473	9.82274	9.54398	9.67568	9.83774	9.85719	9.63769	ENSG00000063587	480	533	467	518	499.5	911	848	814	955	872	774	862.333
ENSG00000197358	NA	NA	NA	1477.78	0.74733	1.67868	0.0923251	8.09455	5.74782e-16	4.94865e-14	ENSG00000197358	10.1918	10.0984	10.2187	10.3139	10.7818	10.9945	11.0873	10.91	10.8159	10.9949	ENSG00000197358	1283	1142	1117	1318	1215	1759	2328	2172	1999	1683	1987	1988
ENSG00000227744	401039	FLJ43879 protein	FLJ43879	53.8923	1.68436	3.21399	0.208676	8.07168	6.93353e-16	5.94094e-14	ENSG00000227744	5.43158	4.55419	4.62331	5.12706	6.56368	6.627	6.49683	6.26261	6.21902	6.23744	ENSG00000227744	47	20	19	34	30	105	125	99	86	75	79	94.8333
ENSG00000060656	10076	protein tyrosine phosphatase, receptor type, U	PTPRU	4348.2	0.653753	1.57326	0.0810547	8.06558	7.28891e-16	6.21571e-14	ENSG00000060656	11.6871	11.7867	11.7321	11.9577	12.3926	12.4588	12.5753	12.4093	12.2942	12.4518	ENSG00000060656	3615	3693	3188	4126	3655.5	5372	6403	6074	5638	4677	5436	5600
ENSG00000090339	3383	intercellular adhesion molecule 1	ICAM1	100.403	-1.41353	0.375393	0.175545	-8.05224	8.12917e-16	6.86685e-14	ENSG00000090339	7.13311	7.51233	7.3403	7.7822	6.14435	6.10369	6.17165	6.41032	5.89963	6.23706	ENSG00000090339	162	205	162	248	194.25	68	75	69	87	52	71	70.3333
ENSG00000013563	1774	deoxyribonuclease I-like 1	DNASE1L1	405.647	0.903291	1.87033	0.112311	8.04279	8.78136e-16	7.38293e-14	ENSG00000013563	8.07456	8.29756	8.00642	8.3578	9.02249	8.93702	9.05327	9.17387	9.10926	9.04287	ENSG00000013563	292	327	237	338	298.5	523	559	531	605	520	515	542.167
ENSG00000186205	64757	mitochondrial amidoxime reducing component 1	MARCH1	39.3067	-1.52229	0.348133	0.189779	-8.02139	1.04558e-15	8.70897e-14	ENSG00000186205	5.91473	5.83328	6.10439	5.90084	4.90029	4.63864	4.8287	4.3031	4.7216	4.81261	ENSG00000186205	74	66	74	69	70.75	28	25	26	16	22	25	23.6667
ENSG00000021645	9369	neurexin 3	NRXN3	15.1596	-3.04037	0.121551	0.379781	-8.00559	1.18895e-15	9.85725e-14	ENSG00000021645	4.67853	4.98856	4.35283	4.29936	2.88485	2.90368	3.00018	2.7426	2.38714	3.0166	ENSG00000021645	39	49	25	26	34.75	4	5	5	3	0	5	3.66667
ENSG00000267100	147727	ILF3 antisense RNA 1 (head to head)	ILF3-AS1	446.958	-0.628496	0.64685	0.0785503	-8.0012	1.23216e-15	1.01684e-13	ENSG00000267100	9.15035	9.14256	9.18667	9.0319	8.51855	8.61063	8.51681	8.35335	8.54669	8.59403	ENSG00000267100	634	600	556	548	584.5	361	439	358	332	344	370	367.333
ENSG00000128512	9732	dedicator of cytokinesis 4	DOCK4	3828.18	0.691545	1.61501	0.086607	7.98486	1.40682e-15	1.14928e-13	ENSG00000128512	11.3745	11.5852	11.5377	11.5231	12.3598	11.9338	12.1109	12.2736	12.2977	12.0724	ENSG00000128512	2903	3210	2785	3038	2984	5265	4422	4380	5136	4704	4164	4678.5
ENSG00000160255	3689	integrin, beta 2 (complement component 3 receptor 3 and 4 subunit)	ITGB2	473.335	-0.636986	0.643055	0.0797787	-7.98442	1.4119e-15	1.14928e-13	ENSG00000160255	9.0232	9.22686	9.18521	9.26133	8.5409	8.36746	8.58773	8.75057	8.59733	8.525	ENSG00000160255	577	636	554	645	603	366	367	376	442	356	351	376.333
ENSG00000240184	5098	protocadherin gamma subfamily C, 3	PCDHGC3	345.323	0.717183	1.64397	0.0899969	7.96898	1.59992e-15	1.2906e-13	ENSG00000240184	8.21129	7.94805	8.14321	8.09026	8.72225	9.00849	8.85935	8.71371	8.5835	8.77998	ENSG00000240184	325	255	264	280	281	424	593	465	437	358	429	451
ENSG00000134198	10100	tetraspanin 2	TSPAN2	95.5251	-1.03507	0.487994	0.130213	-7.94901	1.88004e-15	1.5017e-13	ENSG00000134198	7.08415	7.05241	6.95523	6.80696	5.93041	6.10779	5.85087	6.13842	6.15964	6.11115	ENSG00000134198	156	145	121	119	135.25	57	75	53	70	64	64	63.8333
ENSG00000155959	7411	von Hippel-Lindau binding protein 1	VBP1	2611.62	0.621875	1.53887	0.0782374	7.94857	1.88677e-15	1.5017e-13	ENSG00000155959	11.169	11.1197	11.263	11.0129	11.8075	11.614	11.7591	11.5803	11.9058	11.8078	ENSG00000155959	2535	2329	2315	2135	2328.5	3593	3560	3447	3170	3598	3487	3475.83
ENSG00000197903	85236	histone cluster 1, H2bk	HIST1H2BK	267.138	-0.834864	0.560636	0.105535	-7.9108	2.55749e-15	2.0176e-13	ENSG00000197903	8.62427	8.68917	8.71453	8.81122	7.88592	7.82245	8.05457	7.81881	7.99076	7.90946	ENSG00000197903	446	445	407	481	444.75	234	254	263	231	236	231	241.5
ENSG00000230882	101930475	putative uncharacterized protein FLJ44672-like	LOC101930475	129.876	1.20476	2.30499	0.152726	7.88839	3.06117e-15	2.40436e-13	ENSG00000230882	6.56363	6.50898	6.44037	6.43737	7.67987	7.80292	7.64427	7.63121	7.04803	7.66198	ENSG00000230882	102	93	79	87	90.25	213	265	206	213	124	204	204.167
ENSG00000165025	6850	spleen tyrosine kinase	SYK	37.1568	-1.7173	0.304116	0.217861	-7.88256	3.20732e-15	2.50815e-13	ENSG00000165025	6.07798	5.67343	5.47482	6.13622	4.57592	4.52976	4.32232	4.43866	4.60008	4.55938	ENSG00000165025	86	59	45	85	68.75	21	23	16	19	20	20	19.8333
ENSG00000132205	84034	elastin microfibril interfacer 2	EMILIN2	273.807	-0.776976	0.583589	0.0988438	-7.86064	3.82171e-15	2.96274e-13	ENSG00000132205	8.19346	8.26963	8.35754	8.36973	7.41881	7.69754	7.59629	7.75048	7.38415	7.48374	ENSG00000132205	325	327	313	348	328.25	165	231	187	219	150	168	186.667
ENSG00000010438	5646	protease, serine, 3	PRSS3	371.132	0.657121	1.57693	0.0836101	7.85935	3.86128e-15	2.97665e-13	ENSG00000010438	8.07965	8.27633	8.09625	8.2698	8.80383	8.71612	8.98178	8.80202	8.7827	8.76945	ENSG00000010438	294	323	254	318	297.25	448	478	506	464	412	424	455.333
ENSG00000114670	79858	NIMA-related kinase 11	NEK11	136.072	-0.946925	0.518737	0.120874	-7.83399	4.72614e-15	3.58626e-13	ENSG00000114670	7.50568	7.4633	7.50474	7.66864	6.59586	6.67989	6.85803	6.72971	6.3235	6.74204	ENSG00000114670	206	190	176	219	197.75	93	113	113	107	70	101	99.5
ENSG00000181634	9966	tumor necrosis factor (ligand) superfamily, member 15	TNFSF15	147.597	2.58494	5.9999	0.333179	7.75841	8.59989e-15	6.4438e-13	ENSG00000181634	5.36692	5.51403	5.53406	5.91377	8.06245	7.80506	7.87	8.08832	8.25711	7.93959	ENSG00000181634	39	42	38	58	44.25	283	266	244	299	305	251	274.667
ENSG00000111859	4739	neural precursor cell expressed, developmentally down-regulated 9	NEDD9	166.439	-0.98241	0.506134	0.126702	-7.75373	8.92302e-15	6.65806e-13	ENSG00000111859	7.54073	7.83961	7.57259	7.85965	6.99237	6.70053	6.40258	7.02641	6.96111	6.61513	ENSG00000111859	208	247	182	248	221.25	124	113	78	132	113	90	108.333
ENSG00000164867	4846	nitric oxide synthase 3 (endothelial cell)	NOS3	20.2391	-2.46429	0.181207	0.318008	-7.74913	9.25241e-15	6.84678e-13	ENSG00000164867	4.57323	5.10408	4.58112	4.80533	3.08939	3.45228	3.20139	3.2669	3.24869	3.2192	ENSG00000164867	30	46	26	35	34.25	4	9	5	6	5	5	5.66667
ENSG00000174672	9024	BR serine/threonine kinase 2	BRSK2	119.721	-0.988185	0.504112	0.127745	-7.73564	1.02887e-14	7.58234e-13	ENSG00000174672	6.88819	6.94331	6.76934	6.85293	5.81765	6.22589	6.04468	6.06781	5.83134	5.85571	ENSG00000174672	132	131	103	121	121.75	51	81	61	65	48	51	59.5
ENSG00000171135	84522	jagunal homolog 1 (Drosophila)	JAGN1	640.581	-0.632253	0.645168	0.0820017	-7.71025	1.25572e-14	9.17851e-13	ENSG00000171135	9.63788	9.55437	9.70132	9.65433	8.91773	9.23256	8.93911	8.96553	9.06143	9.01944	ENSG00000171135	887	795	793	845	830	475	678	479	510	492	496	521.667
ENSG00000113532	7903	ST8 alpha-N-acetyl-neuraminide alpha-2,8-sialyltransferase 4	ST8SIA4	115.661	1.10027	2.14395	0.142737	7.70838	1.27424e-14	9.27606e-13	ENSG00000113532	6.5124	6.25522	6.45887	6.28545	7.48308	7.59732	7.39549	7.23377	7.4613	7.08623	ENSG00000113532	99	77	81	78	83.75	186	230	173	160	171	134	175.667
ENSG00000105605	59284	calcium channel, voltage-dependent, gamma subunit 7	CACNG7	120.994	0.979974	1.97243	0.127526	7.68451	1.53581e-14	1.10455e-12	ENSG00000105605	6.5077	6.50471	6.37002	6.61242	7.46252	7.26239	7.41941	7.57367	7.24997	7.40341	ENSG00000105605	98	93	75	100	91.5	182	178	175	205	145	169	175.667
ENSG00000179083	286499	family with sequence similarity 133, member A	FAM133A	7.66299	-4.14275	0.0566117	0.539341	-7.68115	1.57672e-14	1.12944e-12	ENSG00000179083	3.90479	3.61643	3.75499	3.44196	1.65925	1.6134	1.83064	1.96448	2.01247	1.84006	ENSG00000179083	33	24	25	20	25.5	0	0	1	2	2	1	1
ENSG00000276180	NA	NA	NA	205.689	-0.976271	0.508292	0.127504	-7.65675	1.9069e-14	1.36051e-12	ENSG00000276180	8.29405	8.38437	8.46196	8.41037	7.19946	7.51557	7.53153	7.24057	7.55385	7.6831	ENSG00000276180	357	363	345	366	357.75	143	206	182	153	174	199	176.167
ENSG00000082397	23136	erythrocyte membrane protein band 4.1-like 3	EPB41L3	297.965	-0.926066	0.526292	0.121025	-7.65187	1.98082e-14	1.40764e-12	ENSG00000082397	8.38378	8.41052	8.41448	8.52093	7.62019	7.33608	7.57952	7.51316	7.61075	7.66118	ENSG00000082397	372	361	325	387	361.25	191	176	184	183	177	191	183.667
ENSG00000185640	338785	keratin 79	KRT79	34.7296	1.76167	3.39089	0.231543	7.60839	2.7754e-14	1.94909e-12	ENSG00000185640	4.42161	4.37517	4.32336	4.33427	5.82098	6.01417	5.5343	5.86904	5.60571	5.56115	ENSG00000185640	21	19	16	18	18.5	65	86	51	70	51	51	62.3333
ENSG00000079215	6507	solute carrier family 1 (glial high affinity glutamate transporter), member 3	SLC1A3	252.669	-0.78064	0.582109	0.102662	-7.604	2.87109e-14	2.00842e-12	ENSG00000079215	8.61179	8.43959	8.60588	8.50154	7.76197	8.03273	7.87518	7.58005	7.58342	7.8948	ENSG00000079215	443	372	377	385	394.25	214	297	231	194	175	229	223.333
ENSG00000112715	7422	vascular endothelial growth factor A	VEGFA	9541.75	0.643686	1.56232	0.0846633	7.6029	2.89577e-14	2.00998e-12	ENSG00000112715	12.8051	13.0245	12.8653	12.964	13.6165	13.5395	13.5068	13.6326	13.5472	13.4262	ENSG00000112715	7846	8727	6994	8270	7959.25	12563	13526	11539	13180	11167	10648	12103.8
ENSG00000198796	115701	alpha-kinase 2	ALPK2	15.0212	-2.79512	0.144074	0.369045	-7.57392	3.62138e-14	2.47525e-12	ENSG00000198796	4.35727	4.57855	4.68823	4.71255	2.89131	2.90995	3.10908	3.1724	2.54762	2.7928	ENSG00000198796	29	34	34	38	33.75	4	5	6	7	1	3	4.33333
ENSG00000149564	90952	endothelial cell adhesion molecule	ESAM	282.006	-0.926226	0.526233	0.122353	-7.57011	3.72903e-14	2.53265e-12	ENSG00000149564	8.77662	8.6254	8.54036	8.64022	7.71289	7.90143	7.86051	7.72774	7.55384	7.81202	ENSG00000149564	496	423	357	423	424.75	205	268	227	215	170	214	216.5
ENSG00000125731	10045	SH2 domain containing 3A	SH2D3A	389.537	-0.764026	0.588851	0.100932	-7.56968	3.74143e-14	2.53265e-12	ENSG00000125731	8.747	8.88598	8.83408	9.09361	8.06994	8.33204	8.18	8.16322	7.99248	8.22139	ENSG00000125731	477	502	434	577	497.5	262	361	282	291	231	284	285.167
ENSG00000137460	85462	FH2 domain containing 1	FHDC1	72.241	-1.10387	0.465265	0.146121	-7.55453	4.20375e-14	2.8195e-12	ENSG00000137460	6.85201	6.77407	6.75404	6.556	5.64735	5.90088	5.70573	5.93826	5.85285	5.49463	ENSG00000137460	136	122	108	102	117	47	66	49	62	52	40	52.6667
ENSG00000062282	84649	diacylglycerol O-acyltransferase 2	DGAT2	220.861	0.780942	1.71825	0.103595	7.53844	4.75632e-14	3.17073e-12	ENSG00000062282	7.29881	7.30113	7.51113	7.5293	8.2903	8.04489	8.17869	8.25775	8.04974	8.04072	ENSG00000062282	170	162	170	190	173	318	302	291	322	249	257	289.833
ENSG00000105357	79784	myosin, heavy chain 14, non-muscle	MYH14	281.489	-0.652002	0.636397	0.0864923	-7.53826	4.76282e-14	3.17073e-12	ENSG00000105357	8.30631	8.50788	8.26611	8.46113	7.6811	7.77538	7.84395	7.74177	7.6835	7.89346	ENSG00000105357	352	388	292	371	350.75	200	244	224	217	187	227	216.5
ENSG00000154813	285381	diphthamide biosynthesis 3	DPH3	876.331	-0.619578	0.650861	0.0822069	-7.53681	4.81606e-14	3.1943e-12	ENSG00000154813	10.198	10.0533	10.2301	10.1621	9.4775	9.67604	9.52445	9.3411	9.64064	9.68024	ENSG00000154813	1310	1124	1145	1202	1195.25	703	922	722	661	738	789	755.833
ENSG00000177283	8325	frizzled class receptor 8	FZD8	318.593	0.808319	1.75117	0.107341	7.53035	5.06036e-14	3.34395e-12	ENSG00000177283	8.01024	7.95676	7.87543	8.10726	8.77857	8.77114	9.00107	8.73463	8.47257	8.75977	ENSG00000177283	282	258	218	285	260.75	444	502	518	446	332	425	444.5
ENSG00000197249	5265	serpin peptidase inhibitor, clade A (alpha-1 antiproteinase, antitrypsin), member 1	SERPINA1	231.832	1.13607	2.19781	0.150915	7.52787	5.15755e-14	3.39564e-12	ENSG00000197249	7.25214	7.17309	6.99401	7.42036	8.28815	8.06029	8.53547	8.27256	8.25504	8.30315	ENSG00000197249	164	147	115	175	150.25	317	305	377	325	289	311	320.667
ENSG00000131435	8572	PDZ and LIM domain 4	PDLIM4	1465.78	0.63608	1.5541	0.0845231	7.52551	5.2513e-14	3.4447e-12	ENSG00000131435	9.91627	10.147	10.1167	10.2713	10.7237	10.6864	10.8056	10.8407	10.6504	10.7031	ENSG00000131435	1053	1182	1038	1278	1137.75	1687	1868	1776	1902	1495	1613	1723.5
ENSG00000267321	NA	NA	NA	93.3281	-1.08315	0.471998	0.144472	-7.49726	6.51634e-14	4.22807e-12	ENSG00000267321	7.1212	6.95361	7.1425	7.06181	6.00876	6.38975	6.07707	5.87978	6.0951	6.06689	ENSG00000267321	161	135	140	145	145.25	61	94	64	57	61	62	66.5
ENSG00000198890	55170	protein arginine methyltransferase 6	PRMT6	227.216	-0.623781	0.648968	0.0832903	-7.48923	6.9277e-14	4.47875e-12	ENSG00000198890	8.20044	8.28447	8.24335	8.11558	7.53663	7.61837	7.61109	7.71823	7.56872	7.67717	ENSG00000198890	330	334	291	292	311.75	182	220	191	216	174	196	196.5
ENSG00000100767	89932	papilin, proteoglycan-like sulfated glycoprotein	PAPLN	51.1741	-1.29233	0.408292	0.173038	-7.46847	8.11312e-14	5.22625e-12	ENSG00000100767	6.36052	6.25825	6.23768	6.085	4.97983	5.48885	5.09874	5.24673	5.0187	4.97517	ENSG00000100767	99	87	77	75	84.5	28	50	31	37	27	27	33.3333
ENSG00000131171	6451	SH3 domain binding glutamate-rich protein like	SH3BGRL	34.8234	1.63454	3.10489	0.219545	7.44514	9.68404e-14	6.21583e-12	ENSG00000131171	4.52956	4.82415	4.50963	4.07114	6.0122	5.63065	5.66974	5.86765	5.8242	5.92931	ENSG00000131171	24	30	20	14	22	77	64	58	71	62	70	67
ENSG00000109956	27087	beta-1,3-glucuronyltransferase 1 (glucuronosyltransferase P)	B3GAT1	314.263	0.686547	1.60943	0.0922498	7.44226	9.89806e-14	6.33052e-12	ENSG00000109956	8.05386	7.88725	8.02926	7.87963	8.57911	8.6983	8.65187	8.64252	8.36134	8.73741	ENSG00000109956	291	245	244	241	255.25	384	476	402	417	306	418	400.5
ENSG00000148680	3363	5-hydroxytryptamine (serotonin) receptor 7, adenylate cyclase-coupled	HTR7	1246.03	0.753008	1.6853	0.101324	7.43171	1.07203e-13	6.83198e-12	ENSG00000148680	9.75189	9.92261	9.91314	9.84801	10.5957	10.2702	10.6882	10.6701	10.6541	10.6362	ENSG00000148680	941	1012	902	949	951	1548	1395	1642	1693	1507	1546	1555.17
ENSG00000162636	284611	family with sequence similarity 102, member B	FAM102B	791.844	-0.684878	0.622059	0.0924022	-7.41192	1.24484e-13	7.87725e-12	ENSG00000162636	10.0831	10.0154	10.0579	9.86754	9.30666	9.42726	9.47624	9.09092	9.30526	9.43081	ENSG00000162636	1211	1098	1016	977	1075.5	624	774	700	554	582	662	649.333
ENSG00000197620	91966	chromosome X open reading frame 40A	CXorf40A	202.143	0.748952	1.68057	0.101523	7.37716	1.61702e-13	1.00898e-11	ENSG00000197620	7.07035	7.25157	7.50313	7.36441	8.01266	8.05044	7.98525	8.13462	7.82321	7.995	ENSG00000197620	144	157	170	169	160	261	305	254	296	212	250	263
ENSG00000165140	2203	fructose-1,6-bisphosphatase 1	FBP1	153.44	-0.876834	0.544561	0.119084	-7.36318	1.79574e-13	1.11274e-11	ENSG00000165140	7.78091	7.63748	7.80134	7.95127	6.98452	6.74959	7.05617	7.22302	6.81931	7.00306	ENSG00000165140	250	214	217	267	237	124	118	130	154	102	122	125
ENSG00000172731	55222	leucine rich repeat containing 20	LRRC20	1561.27	-0.593874	0.662561	0.0809409	-7.33713	2.18223e-13	1.34293e-11	ENSG00000172731	10.7242	10.7657	10.7086	10.8318	10.0125	10.3683	10.266	10.1387	10.0304	10.2332	ENSG00000172731	1873	1836	1582	1904	1798.75	1013	1486	1206	1150	958	1151	1160.67
ENSG00000121578	8702	UDP-Gal:betaGlcNAc beta 1,4- galactosyltransferase, polypeptide 4	B4GALT4	139.918	-0.836617	0.559955	0.114181	-7.32709	2.35205e-13	1.44248e-11	ENSG00000121578	7.66387	7.73603	7.53911	7.43882	6.74473	6.88735	6.76644	6.96844	6.93145	6.62567	ENSG00000121578	231	232	180	184	206.75	104	132	105	128	112	92	112.167
ENSG00000105750	7639	zinc finger protein 85	ZNF85	45.9809	-1.38149	0.383823	0.188695	-7.32128	2.45613e-13	1.49607e-11	ENSG00000105750	6.28773	6.29499	6.20323	5.98331	5.31634	5.19589	4.91422	4.78419	5.0983	4.85844	ENSG00000105750	96	92	77	71	84	39	40	27	25	30	25	31
ENSG00000257893	NA	NA	NA	23.7534	3.20286	9.20782	0.438111	7.31062	2.6592e-13	1.61427e-11	ENSG00000257893	2.85025	3.11116	3.39906	3.01121	5.69164	4.81818	4.76796	5.28879	5.51846	5.24227	ENSG00000257893	3	5	7	4	4.75	70	38	32	52	57	47	49.3333
ENSG00000213070	NA	NA	NA	483.994	0.666157	1.58684	0.0912708	7.29869	2.90591e-13	1.75808e-11	ENSG00000213070	8.49711	8.66989	8.54391	8.73894	9.24102	9.1123	9.37332	9.19506	9.28953	9.31451	ENSG00000213070	394	425	348	442	402.25	607	629	663	609	587	621	619.333
ENSG00000158352	57477	shroom family member 4	SHROOM4	37.5374	1.6719	3.18634	0.2291	7.2977	2.9273e-13	1.76505e-11	ENSG00000158352	4.44151	4.44585	4.65772	4.59872	6.03915	5.90105	6.24579	5.66214	5.6293	5.69795	ENSG00000158352	21	20	22	23	21.5	76	77	89	58	51	56	67.8333
ENSG00000129682	2258	fibroblast growth factor 13	FGF13	59.2849	1.99346	3.98191	0.274352	7.26607	3.701e-13	2.20925e-11	ENSG00000129682	4.48039	4.72312	4.75328	4.6905	6.22759	6.00238	5.91207	6.37609	6.70278	6.50089	ENSG00000129682	19	23	21	22	21.25	79	75	61	92	107	95	84.8333
ENSG00000156966	93010	UDP-GlcNAc:betaGal beta-1,3-N-acetylglucosaminyltransferase 7	B3GNT7	72.0386	-1.19541	0.436663	0.164792	-7.25403	4.04547e-13	2.39135e-11	ENSG00000156966	6.51455	6.78283	6.62634	6.90847	5.78935	5.67585	5.67877	5.67433	5.56726	5.60366	ENSG00000156966	105	123	98	134	115	53	55	48	50	41	44	48.5
ENSG00000196154	6275	S100 calcium binding protein A4	S100A4	1891.45	-0.664143	0.631063	0.0916202	-7.24888	4.20247e-13	2.46747e-11	ENSG00000196154	11.2535	11.2779	11.1842	11.5152	10.4908	10.6487	10.8215	10.6805	10.6006	10.7317	ENSG00000196154	2716	2630	2208	3081	2658.75	1418	1805	1783	1684	1432	1634	1626
ENSG00000099399	4113	melanoma antigen family B, 2	MAGEB2	212.131	-0.685077	0.621973	0.094631	-7.23946	4.50478e-13	2.63633e-11	ENSG00000099399	7.95032	8.0372	8.10386	8.11838	7.46987	7.49708	7.53232	7.3003	7.23337	7.38981	ENSG00000099399	276	280	264	294	278.5	174	202	181	159	136	159	168.5
ENSG00000131831	10742	retinoic acid induced 2	RAI2	18.2132	-2.45813	0.181982	0.342829	-7.17013	7.49242e-13	4.30045e-11	ENSG00000131831	4.61784	4.23972	4.29767	4.57607	2.65072	3.31167	3.33292	3.10439	2.82957	2.92939	ENSG00000131831	33	22	21	30	26.5	1	8	7	5	2	3	4.33333
ENSG00000144840	285282	RAB, member of RAS oncogene family-like 3	RABL3	300.88	-0.79139	0.577787	0.110448	-7.16529	7.7621e-13	4.42687e-11	ENSG00000144840	8.62987	8.74376	8.78626	8.53781	7.86269	7.81795	7.90175	7.80109	8.07592	8.06134	ENSG00000144840	444	459	425	391	429.75	228	251	233	226	249	256	240.5
ENSG00000197372	171392	zinc finger protein 675	ZNF675	42.908	-1.65353	0.317861	0.231559	-7.14089	9.27294e-13	5.25506e-11	ENSG00000197372	6.16539	6.25404	6.38657	5.50429	4.51792	4.88288	4.62415	4.66885	4.69085	5.06247	ENSG00000197372	89	91	91	49	80	19	31	21	23	21	31	24.3333
ENSG00000150782	3606	interleukin 18 (interferon-gamma-inducing factor)	IL18	323.271	-0.613512	0.653604	0.086076	-7.12757	1.02158e-12	5.73967e-11	ENSG00000150782	8.53632	8.60445	8.63478	8.55447	8.04743	7.93322	7.87855	8.00805	7.98015	8.13511	ENSG00000150782	413	413	379	394	399.75	260	272	228	262	231	269	253.667
ENSG00000134108	55207	ADP-ribosylation factor-like 8B	ARL8B	1385.94	-0.654505	0.635293	0.0918287	-7.12745	1.02242e-12	5.73967e-11	ENSG00000134108	10.8989	10.8495	11.0188	10.5691	10.4204	10.0944	10.0662	10.0729	10.3587	10.1851	ENSG00000134108	2129	1956	1981	1584	1912.5	1361	1226	1049	1101	1216	1116	1178.17
ENSG00000164761	4982	tumor necrosis factor receptor superfamily, member 11b	TNFRSF11B	182.884	-0.896607	0.537149	0.125846	-7.12466	1.04341e-12	5.83919e-11	ENSG00000164761	7.67558	7.84535	8.01879	8.15678	7.07605	6.68826	6.98084	7.1527	7.31129	7.29602	ENSG00000164761	228	246	251	306	257.75	131	111	121	144	146	150	133.833
ENSG00000127399	65999	leucine rich repeat containing 61	LRRC61	520.447	-0.628828	0.646702	0.0883825	-7.11485	1.12038e-12	6.2242e-11	ENSG00000127399	9.23172	9.26682	9.26865	9.26034	8.55383	8.70162	8.76847	8.73708	8.53155	8.59924	ENSG00000127399	668	652	586	642	637	368	466	427	436	338	369	400.667
ENSG00000163428	116064	leucine rich repeat containing 58	LRRC58	755.878	-0.906633	0.533429	0.127433	-7.11457	1.12264e-12	6.2242e-11	ENSG00000163428	10.3331	10.1183	10.3258	9.78754	9.5057	9.28179	9.07036	9.14346	9.37576	9.2433	ENSG00000163428	1452	1185	1234	925	1199	722	699	524	577	614	580	619.333
ENSG00000143127	8515	integrin, alpha 10	ITGA10	267.855	1.05144	2.07259	0.148024	7.10316	1.21937e-12	6.7189e-11	ENSG00000143127	7.57062	7.54998	7.23807	7.50766	8.66789	8.15547	8.41092	8.58766	8.58095	8.37241	ENSG00000143127	206	193	137	185	180.25	414	324	341	405	363	324	361.833
ENSG00000180353	3059	hematopoietic cell-specific Lyn substrate 1	HCLS1	30.9827	-2.23737	0.212073	0.315885	-7.08285	1.41224e-12	7.73408e-11	ENSG00000180353	6.06216	5.76447	5.67788	5.88007	3.71745	4.2302	3.8772	3.97404	4.07642	4.49497	ENSG00000180353	92	69	58	75	73.5	9	19	11	13	13	21	14.3333
ENSG00000054392	55733	hedgehog acyltransferase	HHAT	98.0394	-0.911612	0.531591	0.128859	-7.07449	1.5e-12	8.18965e-11	ENSG00000054392	6.78707	6.87253	7.0846	6.95759	6.17162	5.95328	6.02752	6.2631	6.31228	5.90756	ENSG00000054392	124	126	133	133	129	69	66	61	77	72	54	66.5
ENSG00000023171	57476	GRAM domain containing 1B	GRAMD1B	837.616	0.842939	1.7937	0.119439	7.05748	1.69552e-12	9.20101e-11	ENSG00000023171	9.41462	9.47061	9.49791	9.42047	10.161	10.4513	10.5595	10.0276	9.92574	10.3796	ENSG00000023171	750	743	680	709	720.5	1152	1612	1521	1086	909	1307	1264.5
ENSG00000182578	1436	colony stimulating factor 1 receptor	CSF1R	104.989	1.08706	2.12441	0.154164	7.05137	1.77164e-12	9.53429e-11	ENSG00000182578	6.55034	6.22522	6.12801	6.02401	7.09031	7.52909	7.30147	7.236	7.03037	7.15797	ENSG00000182578	103	76	63	64	76.5	140	221	163	162	125	143	159
ENSG00000213186	286827	tripartite motif containing 59	TRIM59	109.86	-1.03168	0.489141	0.146335	-7.05012	1.78763e-12	9.53429e-11	ENSG00000213186	7.4409	7.48643	7.5954	7.06746	6.74607	6.61474	6.24723	6.12001	6.4755	6.48773	ENSG00000213186	201	198	193	143	183.75	107	110	72	68	81	85	87.1667
ENSG00000128573	93986	forkhead box P2	FOXP2	372.884	0.723425	1.6511	0.102613	7.05002	1.78888e-12	9.53429e-11	ENSG00000128573	7.81923	7.91469	7.81747	7.97796	8.73996	8.32109	8.61444	8.44	8.69909	8.58829	ENSG00000128573	243	248	207	257	238.75	428	359	388	357	388	372	382
ENSG00000119314	9991	polypyrimidine tract binding protein 3	PTBP3	1456.44	-0.623262	0.649202	0.0884351	-7.04767	1.81935e-12	9.63932e-11	ENSG00000119314	10.942	10.8962	10.9597	10.6063	10.4019	10.2397	10.2389	10.1421	10.1545	10.3154	ENSG00000119314	2192	2019	1896	1624	1932.75	1341	1358	1185	1155	1049	1223	1218.5
ENSG00000082701	2932	glycogen synthase kinase 3 beta	GSK3B	807.32	-0.632878	0.644888	0.0900901	-7.02495	2.14145e-12	1.13124e-10	ENSG00000082701	10.0549	10.1578	10.1416	9.95435	9.47526	9.60849	9.3869	9.36602	9.36689	9.56968	ENSG00000082701	1186	1215	1078	1039	1129.5	704	881	656	675	608	731	709.167
ENSG00000037749	4238	microfibrillar-associated protein 3	MFAP3	530.897	-0.62125	0.650108	0.0886146	-7.01069	2.37144e-12	1.24905e-10	ENSG00000037749	9.50437	9.26605	9.45193	9.17703	8.6631	8.9961	8.64841	8.57769	8.7988	8.8179	ENSG00000037749	812	651	668	604	683.75	398	576	391	388	410	432	432.5
ENSG00000120738	1958	early growth response 1	EGR1	719.214	1.79979	3.4817	0.256738	7.01022	2.37938e-12	1.24956e-10	ENSG00000120738	8.03849	8.59053	8.22633	8.51961	10.1092	9.11173	10.2749	10.3913	10.2073	10.337	ENSG00000120738	279	397	273	373	330.5	1119	622	1251	1420	1121	1278	1135.17
ENSG00000157064	23057	nicotinamide nucleotide adenylyltransferase 2	NMNAT2	89.2126	-1.14619	0.451815	0.164263	-6.9778	2.99836e-12	1.55636e-10	ENSG00000157064	6.93751	7.02056	6.80486	7.17471	5.80496	6.16017	5.92534	6.21165	5.63591	5.95428	ENSG00000157064	141	143	109	159	138	52	79	57	75	42	57	60.3333
ENSG00000163762	116441	transmembrane 4 L six family member 18	TM4SF18	35.6136	-1.899	0.268129	0.272881	-6.95907	3.42516e-12	1.76258e-10	ENSG00000163762	6.1451	6.15033	6.11669	5.98392	4.60898	4.59933	4.86655	4.09116	4.58776	4.2801	ENSG00000163762	94	90	79	78	85.25	23	26	29	14	21	16	21.5
ENSG00000115414	2335	fibronectin 1	FN1	7624.17	0.694021	1.61779	0.0997956	6.95442	3.54005e-12	1.81648e-10	ENSG00000115414	12.3248	12.6469	12.4629	12.6316	13.4318	12.9067	13.1843	13.3498	13.2387	13.0305	ENSG00000115414	5608	6711	5284	6567	6042.5	11081	8677	9229	10842	9020	8084	9488.83
ENSG00000198771	92241	RCSD domain containing 1	RCSD1	259.977	-0.763378	0.589115	0.109862	-6.94855	3.69056e-12	1.8883e-10	ENSG00000198771	8.45395	8.46487	8.50715	8.4941	7.86308	7.95075	7.86677	7.46029	7.52421	7.78725	ENSG00000198771	394	378	350	382	376	230	279	229	177	167	211	215.5
ENSG00000132561	4147::100506558	matrilin 2::uncharacterized LOC100506558	MATN2::LOC100506558	145.449	-0.908926	0.532582	0.131042	-6.93615	4.02935e-12	2.04993e-10	ENSG00000132561	7.66657	7.8667	7.82433	7.75335	6.77146	7.01332	6.93209	6.99097	6.89804	6.9736	ENSG00000132561	231	255	222	232	235	106	145	119	130	109	120	121.5
ENSG00000167232	7644	zinc finger protein 91	ZNF91	57.6233	-1.30431	0.404916	0.188346	-6.92504	4.35861e-12	2.21116e-10	ENSG00000167232	6.53503	6.5503	6.37631	6.1615	5.51669	5.60602	5.05204	4.75945	5.45712	5.2213	ENSG00000167232	111	107	84	78	95	44	54	29	23	39	33	37
ENSG00000198157	79366	high mobility group nucleosome binding domain 5	HMGN5	73.6952	1.10916	2.1572	0.160427	6.91382	4.71762e-12	2.37347e-10	ENSG00000198157	5.56766	5.41881	5.9663	5.84564	6.38105	6.73509	6.76847	6.59381	6.84724	6.73977	ENSG00000198157	49	41	58	58	51.5	85	127	114	104	114	109	108.833
ENSG00000144834	29114	transgelin 3	TAGLN3	111.649	1.28219	2.43207	0.185453	6.9138	4.71831e-12	2.37347e-10	ENSG00000144834	6.11727	6.31233	6.17355	6.04952	7.26661	7.02874	7.25906	7.56468	7.50038	7.33134	ENSG00000144834	73	81	65	65	71	159	151	157	206	177	162	168.667
ENSG00000163435	1999	E74-like factor 3 (ets domain transcription factor, epithelial-specific )	ELF3	15.2852	-2.56485	0.169006	0.371922	-6.8962	5.34106e-12	2.67921e-10	ENSG00000163435	4.26321	4.31151	4.53424	4.9722	2.91869	2.93606	3.03291	3.19769	3.0767	2.82115	ENSG00000163435	26	26	29	47	32	4	5	5	7	5	3	4.83333
ENSG00000155622	728242::9502	X antigen family, member 2B::X antigen family, member 2	XAGE2B::XAGE2	104.851	0.899418	1.86531	0.130433	6.89563	5.36253e-12	2.68031e-10	ENSG00000155622	6.14451	6.33642	6.44428	6.7136	7.33982	7.2837	7.2595	7.36843	7.01925	7.13879	ENSG00000155622	75	83	81	110	87.25	169	184	158	179	124	141	159.167
ENSG00000132334	5791	protein tyrosine phosphatase, receptor type, E	PTPRE	641.879	0.68453	1.60718	0.0992741	6.89535	5.37319e-12	2.68031e-10	ENSG00000132334	8.91936	9.07934	8.96556	9.11141	9.79259	9.34424	9.60834	9.83696	9.80927	9.64768	ENSG00000132334	529	565	467	572	533.25	892	735	776	955	843	780	830.167
ENSG00000179097	3355	5-hydroxytryptamine (serotonin) receptor 1F, G protein-coupled	HTR1F	59.2514	1.36385	2.57372	0.198022	6.88739	5.68262e-12	2.81896e-10	ENSG00000179097	5.39106	5.57701	4.95456	5.59009	6.93607	6.22046	6.51301	6.45823	6.60345	6.73643	ENSG00000179097	45	50	26	50	42.75	138	90	99	99	100	115	106.833
ENSG00000122861	5328	plasminogen activator, urokinase	PLAU	10644.3	0.587745	1.5029	0.0855677	6.86877	6.47595e-12	3.16862e-10	ENSG00000122861	13.0398	13.1755	13.151	13.2484	13.5586	13.7869	13.8973	13.6769	13.5932	13.8353	ENSG00000122861	9246	9690	8546	10095	9394.25	12025	16082	15188	13565	11507	14201	13761.3
ENSG00000027869	9047	SH2 domain containing 2A	SH2D2A	76.1629	0.956034	1.93997	0.139336	6.86135	6.82114e-12	3.31938e-10	ENSG00000027869	5.55158	6.03694	5.88738	5.97515	6.69755	6.78365	6.76538	6.62669	6.74873	6.66211	ENSG00000027869	48	68	54	64	58.5	108	131	113	106	105	102	110.833
ENSG00000240694	10687	paraneoplastic Ma antigen 2	PNMA2	1127.4	-0.653992	0.63552	0.0955188	-6.84673	7.55556e-12	3.65689e-10	ENSG00000240694	10.261	10.5053	10.4733	10.3423	9.66211	9.82153	9.7716	9.75102	9.80426	9.76587	ENSG00000240694	1359	1540	1351	1356	1401.5	796	1015	855	880	823	832	866.833
ENSG00000161249	93099	dermokine	DMKN	641.354	-0.660056	0.632854	0.0965085	-6.83936	7.9549e-12	3.81921e-10	ENSG00000161249	9.52843	9.75922	9.51161	9.8204	9.16527	8.8936	9.00116	9.10977	8.97429	8.98545	ENSG00000161249	820	921	692	952	846.25	568	531	501	566	462	484	518.667
ENSG00000155754	151254	amyotrophic lateral sclerosis 2 (juvenile) chromosome region, candidate 11	ALS2CR11	19.4878	-1.92539	0.26327	0.281551	-6.8385	8.00258e-12	3.82853e-10	ENSG00000155754	5.03933	4.9615	5.1048	4.88723	3.38569	3.66763	3.85622	3.35622	3.34599	4.12113	ENSG00000155754	46	41	42	38	41.75	7	12	13	7	6	17	10.3333
ENSG00000163840	151636	deltex 3 like, E3 ubiquitin ligase	DTX3L	345.864	-0.668088	0.62934	0.0976988	-6.83824	8.01707e-12	3.82853e-10	ENSG00000163840	8.92541	8.87488	8.93858	8.95968	8.22368	8.44072	8.36603	8.20125	8.15026	8.30169	ENSG00000163840	546	501	471	527	511.25	295	393	325	301	261	303	313
ENSG00000167306	4645	myosin VB	MYO5B	812.482	0.589971	1.50522	0.0865043	6.82014	9.09545e-12	4.33195e-10	ENSG00000167306	9.04765	9.40346	9.3466	9.41259	9.93257	9.66799	9.92083	9.98892	9.90587	9.84613	ENSG00000167306	575	707	609	704	648.75	977	919	962	1055	895	891	949.833
ENSG00000169550	143662	mucin 15, cell surface associated	MUC15	15.9044	-2.52212	0.174087	0.370463	-6.80803	9.89453e-12	4.6756e-10	ENSG00000169550	4.53888	4.33391	4.59436	4.9211	3.24723	2.73847	2.82864	3.3921	2.98837	3.07166	ENSG00000169550	33	26	30	44	33.25	7	3	3	9	4	5	5.16667
ENSG00000196139	8644	aldo-keto reductase family 1, member C3	AKR1C3	251.938	0.650995	1.57025	0.0956218	6.80802	9.89531e-12	4.6756e-10	ENSG00000196139	7.7283	7.5882	7.65079	7.93335	8.32341	8.26562	8.55234	8.23496	8.33848	8.35613	ENSG00000196139	232	199	187	254	218	323	352	379	314	305	321	332.333
ENSG00000120318	64411	ArfGAP with RhoGAP domain, ankyrin repeat and PH domain 3	ARAP3	1940.16	0.603438	1.51933	0.0888549	6.79128	1.11146e-11	5.22416e-10	ENSG00000120318	10.4594	10.5567	10.4835	10.5992	11.2239	10.9651	11.0375	11.2941	11.1068	11.0254	ENSG00000120318	1540	1571	1338	1602	1512.75	2390	2260	2078	2606	2053	2013	2233.33
ENSG00000100473	1690	cochlin	COCH	62.9732	-1.04471	0.484742	0.153863	-6.78987	1.12237e-11	5.23422e-10	ENSG00000100473	6.62773	6.48847	6.53176	6.44982	5.59456	5.8933	5.52352	5.55051	5.25866	5.7781	ENSG00000100473	117	100	93	96	101.5	46	67	43	46	32	52	47.6667
ENSG00000165072	256691	MAM domain containing 2	MAMDC2	46.2902	-1.25704	0.418402	0.185433	-6.77894	1.21058e-11	5.60181e-10	ENSG00000165072	6.04761	6.32701	5.91839	6.31311	4.98942	5.31161	5.23831	5.09014	5.10431	4.86474	ENSG00000165072	79	94	61	92	81.5	29	44	36	33	30	25	32.8333
ENSG00000113657	1809	dihydropyrimidinase-like 3	DPYSL3	271.527	0.71843	1.64539	0.106236	6.76261	1.35532e-11	6.25542e-10	ENSG00000113657	7.76319	7.90859	7.64261	7.70704	8.44762	8.23626	8.67025	8.45126	8.33134	8.4772	ENSG00000113657	237	251	185	214	221.75	352	343	411	366	302	349	353.833
ENSG00000136869	7099	toll-like receptor 4	TLR4	32.3386	-1.54361	0.343026	0.228298	-6.76137	1.36697e-11	6.29297e-10	ENSG00000136869	5.22555	5.52342	5.75559	5.37133	4.2164	4.49197	4.28192	4.54437	4.02258	4.18561	ENSG00000136869	44	54	59	47	51	15	23	16	22	11	14	16.8333
ENSG00000146966	27147	DENN/MADD domain containing 2A	DENND2A	435.164	-0.869241	0.547435	0.1286	-6.75923	1.38722e-11	6.36984e-10	ENSG00000146966	9.18844	9.19628	9.19368	9.27628	8.24326	8.45875	8.52147	8.28263	8.28565	8.45031	ENSG00000146966	653	625	560	655	623.25	296	394	360	316	285	334	330.833
ENSG00000231205	664701	zinc finger protein 826, pseudogene	ZNF826P	146.259	-0.965046	0.512262	0.143363	-6.73149	1.67938e-11	7.59454e-10	ENSG00000231205	7.75288	7.65628	7.83172	7.51378	6.65803	6.98715	6.84249	6.64964	6.85082	6.76272	ENSG00000231205	246	218	223	194	220.25	97	142	111	100	105	102	109.5
ENSG00000175414	285598	ADP-ribosylation factor-like 10	ARL10	27.3516	-1.63807	0.321287	0.243581	-6.72492	1.75685e-11	7.92485e-10	ENSG00000175414	5.41064	5.75737	5.56843	5.31827	4.07236	4.17501	4.01491	4.37011	4.5266	4.33446	ENSG00000175414	55	70	54	48	56.75	14	18	13	20	21	18	17.3333
ENSG00000134709	51361	hook microtubule-tethering protein 1	HOOK1	117.48	-0.779141	0.582713	0.116037	-6.7146	1.88578e-11	8.46381e-10	ENSG00000134709	7.3439	7.18248	7.34221	6.97581	6.49321	6.37013	6.4575	6.50359	6.6953	6.53229	ENSG00000134709	185	156	158	132	157.75	87	90	84	91	95	87	89
ENSG00000167191	51704	G protein-coupled receptor, class C, group 5, member B	GPRC5B	148.478	-0.729094	0.603283	0.108866	-6.69717	2.125e-11	9.44282e-10	ENSG00000167191	7.66567	7.56389	7.62659	7.79845	6.92821	7.19002	7.07406	6.93411	6.84237	6.92321	ENSG00000167191	230	203	191	239	215.75	119	165	132	124	104	115	126.5
ENSG00000277203	NA	NA	NA	188.651	0.731701	1.6606	0.109685	6.67093	2.54182e-11	1.1184e-09	ENSG00000277203	7.28398	7.31864	7.08644	7.33313	7.82161	7.98373	7.88934	8.07065	7.8719	8.01964	ENSG00000277203	170	166	125	166	156.75	228	292	238	284	221	256	253.167
ENSG00000112175	653	bone morphogenetic protein 5	BMP5	54.2641	-1.48659	0.356854	0.223721	-6.64485	3.03525e-11	1.3193e-09	ENSG00000112175	6.43199	6.2665	6.44419	6.33703	5.16493	5.04867	4.9924	4.82273	5.10105	5.44921	ENSG00000112175	104	87	90	91	93	33	34	28	25	29	41	31.6667
ENSG00000161677	126119	Josephin domain containing 2	JOSD2	293.84	-0.64795	0.638187	0.0978975	-6.61865	3.62492e-11	1.55672e-09	ENSG00000161677	8.32897	8.49703	8.5528	8.57826	7.83769	7.77304	7.87131	8.08661	7.80434	7.86051	ENSG00000161677	357	384	359	403	375.75	224	243	228	279	204	221	233.167
ENSG00000145358	115265	DNA-damage-inducible transcript 4-like	DDIT4L	8.63791	-3.11685	0.115275	0.471216	-6.61448	3.72849e-11	1.59492e-09	ENSG00000145358	3.68638	3.93511	3.39486	3.78297	2.25103	2.43161	1.95209	2.36369	2.28445	2.12039	ENSG00000145358	22	27	14	23	21.5	2	4	0	3	2	1	2
ENSG00000012171	7869::102465526	sema domain, immunoglobulin domain (Ig), short basic domain, secreted, (semaphorin) 3B::microRNA mir-6872	SEMA3B::MIR6872	461.386	-0.675663	0.626044	0.102194	-6.6116	3.8019e-11	1.62106e-09	ENSG00000012171	8.88503	9.14619	9.10323	9.13319	8.45747	8.45937	8.4186	8.49592	8.22115	8.45867	ENSG00000012171	523	601	523	589	559	345	393	333	368	271	335	340.833
ENSG00000184557	9021	suppressor of cytokine signaling 3	SOCS3	823.055	-0.641041	0.64125	0.0970325	-6.60646	3.93624e-11	1.67038e-09	ENSG00000184557	9.91874	9.9892	9.98809	10.1008	9.30645	9.55307	9.29607	9.46454	9.36569	9.26582	ENSG00000184557	1075	1076	965	1153	1067.25	623	846	614	724	607	587	666.833
ENSG00000135905	55619	dedicator of cytokinesis 10	DOCK10	471.073	0.791756	1.73118	0.120139	6.59032	4.38893e-11	1.845e-09	ENSG00000135905	8.49807	8.53473	8.62936	8.40713	9.41649	9.23022	9.23683	9.22188	9.32203	9.25031	ENSG00000135905	395	386	371	348	375	690	686	602	622	602	594	632.667
ENSG00000121542	26984	SEC22 vesicle trafficking protein homolog A (S. cerevisiae)	SEC22A	177.424	-0.653298	0.635825	0.0991646	-6.58802	4.45737e-11	1.86938e-09	ENSG00000121542	7.89304	7.72304	7.9449	7.79065	7.23657	7.31079	7.02252	7.13299	7.22545	7.41385	ENSG00000121542	268	225	238	234	241.25	148	178	125	142	137	164	149
ENSG00000197885	28512	NFKB inhibitor interacting Ras-like 1	NKIRAS1	278.482	-0.609496	0.655425	0.0926695	-6.5771	4.79711e-11	2.00716e-09	ENSG00000197885	8.55779	8.40416	8.59362	8.53241	7.93839	8.03284	7.99225	7.7221	7.8328	8.10829	ENSG00000197885	423	360	371	391	386.25	242	295	250	214	209	266	246
ENSG00000188153	1287	collagen, type IV, alpha 5	COL4A5	154.474	0.65586	1.57555	0.0999426	6.56237	5.29603e-11	2.1954e-09	ENSG00000188153	7.28919	7.2684	7.3962	7.10922	7.86853	8.00984	7.95442	7.90112	7.74233	7.78601	ENSG00000188153	175	164	162	144	161.25	242	305	256	257	206	221	247.833
ENSG00000112782	53405	chloride intracellular channel 5	CLIC5	68.1954	-1.05424	0.48155	0.160669	-6.56157	5.32447e-11	2.20209e-09	ENSG00000112782	6.27974	6.6167	6.69355	6.77644	5.55874	5.57737	5.69513	5.84588	5.58696	5.79496	ENSG00000112782	88	109	104	122	105.75	44	51	49	58	42	52	49.3333
ENSG00000153208	10461	c-mer proto-oncogene tyrosine kinase	MERTK	947.932	0.627769	1.54517	0.0957	6.55977	5.38924e-11	2.22375e-09	ENSG00000153208	9.46584	9.46668	9.48876	9.63728	10.1749	9.96858	10.0663	10.213	10.1949	10.1195	ENSG00000153208	773	736	671	823	750.75	1156	1134	1062	1232	1095	1078	1126.17
ENSG00000269556	84548	transmembrane protein 185A	TMEM185A	205.224	0.681599	1.60392	0.103914	6.55928	5.40687e-11	2.22589e-09	ENSG00000269556	7.20276	7.42024	7.55822	7.48656	7.982	8.19969	8.16679	7.99513	7.99245	8.00682	ENSG00000269556	159	178	177	185	174.75	255	340	290	267	240	252	274
ENSG00000069122	221395	G protein-coupled receptor 116	GPR116	176.721	-0.774164	0.584727	0.118258	-6.54637	5.89511e-11	2.41578e-09	ENSG00000069122	8.02974	7.96211	8.10323	8.02634	7.26865	7.2062	7.29551	7.33749	7.31564	7.39409	ENSG00000069122	297	269	268	279	278.25	152	165	154	166	147	162	157.667
ENSG00000171714	203859	anoctamin 5	ANO5	13.7594	-2.24751	0.210587	0.343374	-6.54537	5.93477e-11	2.42648e-09	ENSG00000171714	4.22548	4.23266	4.29365	4.39728	2.89572	3.01269	2.65801	3.34383	2.69465	3.22213	ENSG00000171714	26	25	24	29	26	4	6	2	9	2	7	5
ENSG00000162591	1953	multiple EGF-like-domains 6	MEGF6	15.8762	-2.49859	0.176949	0.382542	-6.53156	6.50902e-11	2.63718e-09	ENSG00000162591	4.07174	4.55836	4.59713	4.53484	3.05519	3.06082	2.83441	3.02889	2.74704	3.17934	ENSG00000162591	21	32	30	31	28.5	5	6	3	5	2	6	4.5
ENSG00000277161	NA	NA	NA	385.116	-0.855948	0.552502	0.131222	-6.52289	6.89645e-11	2.78157e-09	ENSG00000277161	9.24851	9.02336	9.32634	8.83746	8.27148	8.53545	8.23539	8.06442	8.15704	8.46647	ENSG00000277161	686	555	620	480	585.25	304	419	294	271	261	340	314.833
ENSG00000156711	5603	mitogen-activated protein kinase 13	MAPK13	365.406	-0.607984	0.656113	0.093216	-6.52231	6.92327e-11	2.78611e-09	ENSG00000156711	8.70823	8.87955	8.92266	9.05087	8.32685	8.3661	8.4082	8.29825	8.17065	8.29279	ENSG00000156711	465	501	464	561	497.75	317	371	334	322	264	300	318
ENSG00000213988	7643	zinc finger protein 90	ZNF90	46.8993	-1.22043	0.429155	0.187233	-6.51824	7.11382e-11	2.84998e-09	ENSG00000213988	6.08495	6.06599	5.96454	6.14331	5.20496	4.69493	5.21311	4.91736	5.21753	5.03069	ENSG00000213988	81	76	63	80	75	35	25	35	28	33	29	30.8333
ENSG00000130176	1264	calponin 1, basic, smooth muscle	CNN1	34.5346	-1.48471	0.35732	0.227799	-6.51763	7.14278e-11	2.85167e-09	ENSG00000130176	5.7316	5.43189	5.48172	5.7267	4.51102	4.42359	4.4682	4.52095	4.11821	4.59147	ENSG00000130176	66	49	46	62	55.75	20	21	19	21	12	21	19
ENSG00000125378	652	bone morphogenetic protein 4	BMP4	1490.81	-0.9224	0.527631	0.141965	-6.4974	8.17206e-11	3.22346e-09	ENSG00000125378	11.1314	10.8242	10.9455	10.932	9.90379	10.4985	10.0696	9.82734	9.79699	10.1452	ENSG00000125378	2509	1918	1877	2049	2088.25	939	1634	1050	922	812	1083	1073.33
ENSG00000177096	150368	family with sequence similarity 109, member B	FAM109B	11.3657	-2.40932	0.188245	0.372059	-6.47564	9.44127e-11	3.70777e-09	ENSG00000177096	3.85078	4.26031	4.39951	4.30548	2.82589	3.10573	2.46889	2.5733	3.07451	2.6125	ENSG00000177096	21	30	31	31	28.25	5	9	2	3	7	3	4.83333
ENSG00000065618	1308	collagen, type XVII, alpha 1	COL17A1	327.877	0.843324	1.79418	0.130252	6.47457	9.50805e-11	3.72582e-09	ENSG00000065618	8.11514	7.8664	7.97396	7.85842	8.79644	8.779	9.01165	8.65092	8.56315	8.73599	ENSG00000065618	304	241	234	237	254	449	504	521	419	354	417	444
ENSG00000152078	148534	transmembrane protein 56	TMEM56	263.648	-0.674376	0.626603	0.104988	-6.42334	1.3332e-10	5.11241e-09	ENSG00000152078	8.68026	8.35282	8.61436	8.26968	7.91091	7.86135	7.78269	7.7791	7.89736	7.85751	ENSG00000152078	464	348	378	324	378.5	238	261	215	224	220	222	230
ENSG00000122133	5047	progestagen-associated endometrial protein	PAEP	21.4929	1.84759	3.59898	0.287733	6.42119	1.35213e-10	5.16288e-09	ENSG00000122133	3.5571	3.81418	3.6956	3.82411	5.32803	4.52756	5.21683	5.16904	4.84175	5.05459	ENSG00000122133	10	13	10	13	11.5	52	29	47	47	32	40	41.1667
ENSG00000183161	2188	Fanconi anemia, complementation group F	FANCF	59.7253	-1.03786	0.487048	0.161894	-6.41077	1.44786e-10	5.51664e-09	ENSG00000183161	6.20679	6.12757	6.19382	6.14098	5.05777	5.40164	5.33688	5.0879	5.47039	5.36425	ENSG00000183161	85	76	72	76	77.25	29	45	37	31	39	37	36.3333
ENSG00000075213	10371	sema domain, immunoglobulin domain (Ig), short basic domain, secreted, (semaphorin) 3A	SEMA3A	1452.6	0.659556	1.5796	0.103067	6.39929	1.56103e-10	5.86058e-09	ENSG00000075213	10.09	10.1941	10.1481	10.0342	10.8689	10.5306	10.7171	10.783	10.9247	10.7017	ENSG00000075213	1193	1223	1062	1079	1139.25	1872	1672	1668	1826	1819	1612	1744.83
ENSG00000267761	NA	NA	NA	12.1033	-3.2641	0.10409	0.510135	-6.39849	1.56919e-10	5.8789e-09	ENSG00000267761	3.76508	4.04335	4.34571	4.25172	2.45879	2.24897	2.71604	2.29724	2.49721	2.47574	ENSG00000267761	19	24	29	29	25.25	2	1	4	1	2	2	2
ENSG00000051341	10721	polymerase (DNA directed), theta	POLQ	330.729	-0.696366	0.617125	0.109077	-6.38416	1.72336e-10	6.42958e-09	ENSG00000051341	8.96455	8.9124	8.83186	8.67567	8.19244	8.3436	8.15399	8.19359	8.18828	8.00845	ENSG00000051341	563	516	437	430	486.5	289	367	279	300	269	245	291.5
ENSG00000203668	1122	choroideremia-like (Rab escort protein 2)	CHML	1382.6	-0.626304	0.647834	0.0982129	-6.377	1.80585e-10	6.72334e-09	ENSG00000203668	10.9002	10.7872	10.9455	10.3932	10.2685	10.2271	10.1602	9.89176	10.2337	10.1649	ENSG00000203668	2131	1871	1880	1397	1819.75	1221	1348	1122	967	1112	1100	1145
ENSG00000272734	NA	NA	NA	235.489	0.774839	1.711	0.121889	6.35694	2.05812e-10	7.63079e-09	ENSG00000272734	7.35094	7.65548	7.38497	7.27971	8.30931	8.22871	8.01005	8.21632	8.18131	7.95369	ENSG00000272734	176	210	154	157	174.25	321	344	256	311	273	240	290.833
ENSG00000104313	2138	eyes absent homolog 1 (Drosophila)	EYA1	116.304	0.926104	1.90014	0.145708	6.3559	2.07212e-10	7.66685e-09	ENSG00000104313	6.79293	6.626	6.45649	6.37729	7.53794	7.46721	7.49083	7.16378	7.37074	7.49235	ENSG00000104313	123	103	81	84	97.75	194	209	186	152	160	182	180.5
ENSG00000134343	63982	anoctamin 3	ANO3	11.8473	-2.4915	0.177821	0.39217	-6.35312	2.10993e-10	7.79066e-09	ENSG00000134343	3.79729	4.33731	4.12855	4.38157	2.64629	3.15142	2.65051	2.62447	2.80827	2.66433	ENSG00000134343	19	31	23	32	26.25	3	9	3	3	4	3	4.16667
ENSG00000222032	NA	NA	NA	33.2919	1.54075	2.90945	0.242545	6.35243	2.11938e-10	7.80945e-09	ENSG00000222032	4.27937	4.33054	4.07982	4.71172	5.59471	5.15122	5.46222	5.75774	5.45629	5.85504	ENSG00000222032	18	18	12	26	18.5	54	42	48	64	45	65	53
ENSG00000113108	102465499::10307	microRNA mir-6831::amyloid beta (A4) precursor protein-binding, family B, member 3	MIR6831::APBB3	347.16	0.851247	1.80406	0.134012	6.35203	2.12493e-10	7.81382e-09	ENSG00000113108	7.93239	8.1232	7.78619	7.86882	8.89626	8.61495	8.63422	8.94308	8.77691	8.57601	ENSG00000113108	265	290	203	238	249	481	446	395	516	412	370	436.667
ENSG00000108423	51174	tubulin, delta 1	TUBD1	128.606	-0.808048	0.571154	0.128175	-6.30424	2.89618e-10	1.0499e-08	ENSG00000108423	7.65291	7.28427	7.55018	7.33796	6.78337	6.95478	6.40636	6.5283	6.71995	6.84686	ENSG00000108423	231	167	183	172	188.25	108	140	80	92	96	110	104.333
ENSG00000130702	3911	laminin, alpha 5	LAMA5	736.977	-1.4829	0.35777	0.235498	-6.29686	3.03736e-10	1.09885e-08	ENSG00000130702	10.4399	10.4324	10.3674	10.3622	8.99814	9.2049	9.0107	8.88561	8.56069	8.91332	ENSG00000130702	1573	1489	1276	1401	1434.75	503	664	504	481	342	459	492.167
ENSG00000151366	100532726::4718	NDUFC2-KCTD14 readthrough::NADH dehydrogenase (ubiquinone) 1, subcomplex unknown, 2, 14.5kDa	NDUFC2-KCTD14::NDUFC2	216.071	-1.10228	0.465778	0.175615	-6.27672	3.45796e-10	1.2385e-08	ENSG00000151366	8.42058	8.54002	8.68089	7.69073	7.59939	7.46055	7.14777	6.79906	7.57467	7.26383	ENSG00000151366	390	405	403	215	353.25	192	197	136	109	176	145	159.167
ENSG00000256001	NA	NA	NA	51.8048	1.20423	2.30414	0.192245	6.26401	3.75198e-10	1.34113e-08	ENSG00000256001	5.00907	5.03141	5.11978	5.07876	6.17892	5.93731	6.21986	6.08432	5.97268	5.92608	ENSG00000256001	32	31	30	32	31.25	77	72	79	74	61	61	70.6667
ENSG00000119471	84263	hydroxysteroid dehydrogenase like 2	HSDL2	1451.48	-0.626951	0.647543	0.100156	-6.25977	3.85556e-10	1.37267e-08	ENSG00000119471	10.78	10.8473	10.8796	10.7977	10.1462	10.1934	10.2457	10.1358	10.2371	10.3311	ENSG00000119471	1953	1950	1791	1862	1889	1117	1314	1191	1150	1113	1237	1187
ENSG00000079257	56925	latexin	LXN	84.7986	-0.9792	0.507261	0.156493	-6.25715	3.92082e-10	1.38763e-08	ENSG00000079257	6.79209	7.01195	7.01675	7.13223	6.12671	5.96475	6.09834	5.94607	6.23147	6.28809	ENSG00000079257	127	143	129	155	138.5	68	68	66	61	69	75	67.8333
ENSG00000138347	84665	myopalladin	MYPN	119.774	-0.75533	0.592411	0.120784	-6.25358	4.01137e-10	1.41688e-08	ENSG00000138347	7.31731	7.41939	7.09627	7.35231	6.63566	6.75518	6.70993	6.37318	6.53957	6.62056	ENSG00000138347	181	186	131	175	168.25	97	121	102	82	84	93	96.5
ENSG00000276850	NA	NA	NA	10.6323	-2.41002	0.188154	0.385723	-6.24805	4.15598e-10	1.46506e-08	ENSG00000276850	3.85878	4.07147	4.32264	4.00001	2.56254	2.99091	2.56659	2.66	2.7239	2.70058	ENSG00000276850	22	26	30	24	25.5	3	8	3	4	4	4	4.33333
ENSG00000234593	NA	NA	NA	12.2618	-2.04957	0.241556	0.328148	-6.24587	4.21442e-10	1.48197e-08	ENSG00000234593	4.22495	4.47736	4.29791	4.03725	3.02875	3.27573	2.70519	3.0975	2.97301	3.04975	ENSG00000234593	28	34	26	22	27.5	6	10	3	7	5	6	6.16667
ENSG00000206527	201562	protein tyrosine phosphatase-like (proline instead of catalytic arginine), member b	PTPLB	680.798	-0.972394	0.50966	0.155877	-6.23821	4.42606e-10	1.54808e-08	ENSG00000206527	10.1915	9.98894	10.1703	9.82883	9.08313	9.18116	9.05619	9.00109	9.0873	9.21782	ENSG00000206527	1318	1085	1109	957	1117.25	535	653	521	523	501	572	550.833
ENSG00000167676	729359	perilipin 4	PLIN4	26.8594	-1.64808	0.319064	0.264835	-6.22305	4.87569e-10	1.69541e-08	ENSG00000167676	5.14744	5.42071	5.29648	5.65842	4.19348	4.45914	3.72748	4.37028	4.26102	3.66636	ENSG00000167676	44	53	43	64	51	16	24	9	20	16	8	15.5
ENSG00000072571	3161	hyaluronan-mediated motility receptor (RHAMM)	HMMR	371.68	-0.912838	0.531139	0.14673	-6.22119	4.9341e-10	1.7124e-08	ENSG00000072571	9.13883	8.97517	9.1037	8.78213	8.15158	8.26585	8.04389	7.83881	8.19059	8.24584	ENSG00000072571	635	537	529	462	540.75	279	345	256	230	268	290	278
ENSG00000214140	768206	progressive rod-cone degeneration	PRCD	133.75	0.800609	1.74184	0.128856	6.21322	5.19106e-10	1.78975e-08	ENSG00000214140	6.48456	6.47982	6.63488	6.65514	7.24793	7.44819	7.34981	7.28387	7.15275	7.27044	ENSG00000214140	95	90	91	102	94.5	153	202	164	163	133	151	161
ENSG00000258125	NA	NA	NA	14.2493	2.40996	5.31458	0.387887	6.21304	5.19694e-10	1.78975e-08	ENSG00000258125	2.54449	3.02778	3.00172	3.13098	4.56724	3.8216	4.47045	4.59518	4.45657	4.21169	ENSG00000258125	2	6	5	7	5	33	18	30	35	28	23	27.8333
ENSG00000138622	10021	hyperpolarization activated cyclic nucleotide-gated potassium channel 4	HCN4	47.9991	-1.51118	0.350824	0.243404	-6.20854	5.3479e-10	1.83239e-08	ENSG00000138622	5.71082	6.40981	5.83801	6.28936	5.02696	4.84386	4.70721	4.94844	4.67938	4.82214	ENSG00000138622	60	100	57	90	76.75	30	29	22	29	20	24	25.6667
ENSG00000232480	728463	uncharacterized LOC728463	RP11-224O19.2	138.092	-0.849961	0.5548	0.136904	-6.20846	5.35078e-10	1.83239e-08	ENSG00000232480	6.93321	7.47775	7.23718	7.46391	6.62329	6.29827	6.45923	6.64192	6.71288	6.32658	ENSG00000232480	134	192	144	188	164.5	95	84	83	100	95	73	88.3333
ENSG00000056998	8908	glycogenin 2	GYG2	92.0863	-1.11625	0.461292	0.179896	-6.20495	5.47142e-10	1.86989e-08	ENSG00000056998	7.03267	7.00698	6.968	7.23693	6.08316	6.01286	6.35345	5.91762	5.96332	5.98031	ENSG00000056998	151	141	123	166	145.25	65	70	80	59	55	58	64.5
ENSG00000130813	55337	chromosome 19 open reading frame 66	C19orf66	84.7619	-0.885457	0.541316	0.143062	-6.18934	6.04162e-10	2.05691e-08	ENSG00000130813	6.79499	6.7183	6.5657	6.85234	6.07407	6.09052	5.78617	6.00902	5.9761	5.74217	ENSG00000130813	127	114	91	125	114.25	65	75	51	64	56	48	59.8333
ENSG00000226742	440498	heat shock factor binding protein 1-like 1	HSBP1L1	66.9988	-0.961295	0.513596	0.155558	-6.17968	6.42329e-10	2.1827e-08	ENSG00000226742	6.62063	6.56633	6.46191	6.30977	5.47475	5.92604	5.42542	5.53959	5.84028	5.67195	ENSG00000226742	115	105	87	85	98	41	68	39	45	52	47	48.6667
ENSG00000253958	137075	claudin 23	CLDN23	64.5382	-0.984095	0.505543	0.159257	-6.1793	6.43862e-10	2.18377e-08	ENSG00000253958	6.4705	6.17941	6.56602	6.50892	5.74823	5.89989	5.44634	5.53151	5.33397	5.44476	ENSG00000253958	103	78	95	100	94	52	67	40	45	34	39	46.1667
ENSG00000136158	10253	sprouty homolog 2 (Drosophila)	SPRY2	2329.12	0.667882	1.58874	0.108103	6.17819	6.48422e-10	2.19507e-08	ENSG00000136158	10.5613	10.7935	10.6242	10.7601	11.4104	10.7537	11.481	11.4406	11.3597	11.4692	ENSG00000136158	1648	1851	1472	1788	1689.75	2716	1934	2836	2878	2446	2748	2593
ENSG00000092969	7042	transforming growth factor, beta 2	TGFB2	1856.75	-0.82928	0.56281	0.134404	-6.17005	6.82702e-10	2.29809e-08	ENSG00000092969	10.9548	11.2328	11.1187	11.1019	10.5423	9.69109	10.1501	10.3598	10.5811	10.2778	ENSG00000092969	2198	2550	2110	2298	2289	1473	911	1105	1341	1414	1183	1237.83
ENSG00000167703	124935	solute carrier family 43 (amino acid system L transporter), member 2	SLC43A2	93.1717	-0.956899	0.515163	0.155105	-6.16937	6.85614e-10	2.29925e-08	ENSG00000167703	6.77839	6.94446	6.90703	7.08049	5.98931	6.32062	6.11621	6.20427	5.92365	5.80551	ENSG00000167703	124	134	117	147	130.5	60	89	66	74	53	50	65.3333
ENSG00000163823	1230	chemokine (C-C motif) receptor 1	CCR1	53.3295	1.23989	2.36181	0.201782	6.1447	8.01126e-10	2.6617e-08	ENSG00000163823	5.07994	5.03538	5.00978	5.30593	6.08251	5.59023	6.31769	6.1392	6.48086	6.17146	ENSG00000163823	34	31	27	39	32.75	71	54	85	77	91	74	75.3333
ENSG00000144712	23066	cullin-associated and neddylation-dissociated 2 (putative)	CAND2	26.9657	-1.41236	0.375697	0.229936	-6.14239	8.12882e-10	2.69078e-08	ENSG00000144712	5.40038	5.26865	5.25585	5.28074	3.96359	4.55899	4.1615	4.43685	4.09552	4.12282	ENSG00000144712	54	46	41	46	46.75	12	26	15	21	13	14	16.8333
ENSG00000255346	79400	NADPH oxidase, EF-hand calcium binding domain 5	NOX5	894.149	0.6721	1.59339	0.109534	6.13601	8.46194e-10	2.78049e-08	ENSG00000255346	9.65828	9.57551	9.6675	9.74717	10.2744	10.358	10.5269	10.2324	10.1026	10.364	ENSG00000255346	891	799	766	894	837.5	1246	1504	1482	1254	1029	1289	1300.67
ENSG00000248596	643201	centrosomal protein 192kDa pseudogene	RP11-844P9.2	50.933	-1.4039	0.377906	0.228918	-6.13277	8.63641e-10	2.83262e-08	ENSG00000248596	6.3709	6.41993	6.33189	6.73059	5.10431	5.62842	5.18068	5.34521	5.11129	5.06731	ENSG00000248596	101	100	84	126	102.75	32	57	34	41	30	30	37.3333
ENSG00000129514	3169	forkhead box A1	FOXA1	30.771	-1.33005	0.397755	0.217054	-6.12771	8.9151e-10	2.89224e-08	ENSG00000129514	5.41002	5.29706	5.49573	5.43282	4.37671	4.68771	4.43595	4.39117	3.94129	4.40756	ENSG00000129514	52	45	48	50	48.75	18	28	19	19	10	18	18.6667
ENSG00000157601	4599	myxovirus (influenza virus) resistance 1, interferon-inducible protein p78 (mouse)	MX1	99.1913	-0.972338	0.509679	0.158781	-6.12376	9.13952e-10	2.95434e-08	ENSG00000157601	7.3154	7.04823	7.10441	7.25866	6.09668	6.6364	6.42904	6.01179	6.22144	6.31456	ENSG00000157601	185	144	135	167	157.75	65	113	84	63	67	75	77.8333
ENSG00000249306	NA	NA	NA	143.345	0.731767	1.66067	0.119566	6.1202	9.34555e-10	3.0155e-08	ENSG00000249306	6.76284	6.86129	6.54121	6.85352	7.29114	7.4767	7.68402	7.28444	7.40755	7.43754	ENSG00000249306	117	120	84	118	109.75	157	205	209	162	160	170	177.167
ENSG00000213397	55559	HAUS augmin-like complex, subunit 7	HAUS7	112.414	0.824976	1.77151	0.134884	6.11617	9.58505e-10	3.08167e-08	ENSG00000213397	6.40559	6.46971	6.34577	6.59221	7.49726	7.08771	7.19693	7.33041	7.02419	7.04686	ENSG00000213397	91	91	74	99	88.75	188	157	149	172	123	130	153.167
ENSG00000028137	7133	tumor necrosis factor receptor superfamily, member 1B	TNFRSF1B	248.789	-0.853138	0.553579	0.139571	-6.11259	9.80282e-10	3.14041e-08	ENSG00000028137	8.52743	8.26175	8.61549	8.34592	7.4898	8.00853	7.60989	7.60655	7.41986	7.57586	ENSG00000028137	417	327	380	344	367	175	292	190	198	155	181	198.5
ENSG00000173226	9657	IQ motif containing B1	IQCB1	159.809	-0.681305	0.623601	0.111604	-6.10465	1.03026e-09	3.28874e-08	ENSG00000173226	7.87604	7.79844	7.58523	7.71368	7.05307	7.0448	7.09257	7.18526	7.24223	7.06231	ENSG00000173226	267	240	184	223	228.5	130	147	133	149	140	127	137.667
ENSG00000131016	9590	A kinase (PRKA) anchor protein 12	AKAP12	9784.81	0.68672	1.60962	0.112514	6.10344	1.0381e-09	3.3079e-08	ENSG00000131016	12.7187	13.0356	12.808	12.9014	13.7435	13.1258	13.4222	13.7555	13.7052	13.3977	ENSG00000131016	7374	8791	6711	7905	7695.25	13741	10075	10860	14374	12486	10428	11994
ENSG00000110721	1119	choline kinase alpha	CHKA	705.794	-0.602769	0.658489	0.098881	-6.0959	1.08825e-09	3.46152e-08	ENSG00000110721	9.83733	9.88713	9.99131	9.9242	9.27128	9.41403	9.34984	9.28283	9.25544	9.37984	ENSG00000110721	1020	1006	973	1022	1005.25	611	770	642	639	564	641	644.5
ENSG00000049239	9563	hexose-6-phosphate dehydrogenase (glucose 1-dehydrogenase)	H6PD	1775.01	0.84625	1.79782	0.139237	6.07776	1.21874e-09	3.84247e-08	ENSG00000049239	9.93397	10.3075	10.2102	10.5202	11.1582	11.0154	11.1748	11.0984	10.9833	11.0709	ENSG00000049239	1061	1319	1104	1519	1250.75	2288	2350	2299	2274	1886	2086	2197.17
ENSG00000215251	60493	FAST kinase domains 5	FASTKD5	596.849	-0.609534	0.655408	0.100332	-6.07514	1.2388e-09	3.89201e-08	ENSG00000215251	9.70436	9.45629	9.60475	9.55136	8.82362	9.37265	8.92065	8.76693	9.02901	8.95561	ENSG00000215251	933	743	742	787	801.25	445	752	474	443	482	475	511.833
ENSG00000126368	9572	nuclear receptor subfamily 1, group D, member 1	NR1D1	761.668	0.90721	1.87542	0.149371	6.07355	1.25112e-09	3.90331e-08	ENSG00000126368	8.70699	9.04772	8.88849	9.2712	10.0576	9.47379	9.73707	10.1217	9.97862	9.77915	ENSG00000126368	451	549	439	638	519.25	1072	802	846	1164	946	852	947
ENSG00000132031	4148	matrilin 3	MATN3	119.878	-0.752718	0.593485	0.124014	-6.06963	1.28207e-09	3.98601e-08	ENSG00000132031	7.17794	7.15066	7.2216	7.41211	6.58141	6.52061	6.33303	6.71539	6.69796	6.45926	ENSG00000132031	163	152	144	183	160.5	93	101	76	107	95	82	92.3333
ENSG00000197020	163227	zinc finger protein 100	ZNF100	105.602	-0.903935	0.534427	0.148967	-6.06803	1.29489e-09	4.01887e-08	ENSG00000197020	7.14206	7.17388	7.37417	6.94891	6.33702	6.51457	6.24503	6.09953	6.56452	6.25699	ENSG00000197020	161	157	164	131	153.25	78	102	72	67	87	71	79.5
ENSG00000171812	1296	collagen, type VIII, alpha 2	COL8A2	99.3725	-0.93415	0.523351	0.154211	-6.05763	1.38144e-09	4.25657e-08	ENSG00000171812	6.96496	7.29889	7.27867	7.28219	6.38919	6.11202	6.45909	6.48961	6.39689	6.29755	ENSG00000171812	142	174	154	170	160	82	75	86	92	77	74	81
ENSG00000065361	2065	v-erb-b2 avian erythroblastic leukemia viral oncogene homolog 3	ERBB3	51.8062	-1.27636	0.412835	0.210711	-6.0574	1.38336e-09	4.25657e-08	ENSG00000065361	6.34891	6.25948	6.00762	6.19813	4.58513	5.53622	5.16847	5.15144	5.09633	5.0895	ENSG00000065361	98	87	64	82	82.75	19	52	33	34	29	30	32.8333
ENSG00000231290	149773	APCDD1L antisense RNA 1 (head to head)	APCDD1L-AS1	433.784	0.649369	1.56848	0.107249	6.05477	1.40616e-09	4.31191e-08	ENSG00000231290	8.37064	8.39248	8.25887	8.45759	9.0698	9.12127	9.01111	8.91267	8.86165	8.97395	ENSG00000231290	361	349	284	362	339	539	636	513	499	433	488	518
ENSG00000134070	3656	interleukin-1 receptor-associated kinase 2	IRAK2	181.273	-0.585847	0.666258	0.0969874	-6.04044	1.53692e-09	4.68879e-08	ENSG00000134070	8.03308	7.99545	7.98464	8.01993	7.62647	7.61989	7.43103	7.37269	7.25417	7.38921	ENSG00000134070	297	275	245	277	273.5	198	224	170	170	140	161	177.167
ENSG00000279184	NA	NA	NA	56.4317	-0.874786	0.545335	0.144995	-6.03323	1.60714e-09	4.89468e-08	ENSG00000279184	6.53298	6.40944	6.31258	6.39612	5.64383	5.64908	5.49737	5.64785	5.7264	5.77488	ENSG00000279184	111	96	80	94	95.25	49	56	43	51	49	53	50.1667
ENSG00000113070	1839	heparin-binding EGF-like growth factor	HBEGF	3275.67	0.74277	1.67339	0.123198	6.02907	1.64907e-09	5.01384e-08	ENSG00000113070	11.2446	11.3665	11.3575	11.4213	11.9798	11.9192	12.2193	12.069	12.0495	12.1917	ENSG00000113070	2659	2760	2461	2839	2679.75	4037	4397	4753	4461	3961	4554	4360.5
ENSG00000153767	2960	general transcription factor IIE, polypeptide 1, alpha 56kDa	GTF2E1	234.393	-0.679584	0.624345	0.112877	-6.02055	1.73828e-09	5.25829e-08	ENSG00000153767	8.3991	8.37375	8.36236	8.14979	7.61732	7.78226	7.51047	7.64935	7.81765	7.68581	ENSG00000153767	381	356	317	299	338.25	193	248	177	205	209	197	204.833
ENSG00000185010	2157	coagulation factor VIII, procoagulant component	F8	122.594	0.800944	1.74224	0.133046	6.02006	1.74358e-09	5.26543e-08	ENSG00000185010	6.67239	6.61457	6.6625	6.54953	7.42844	7.28782	7.36807	7.15963	7.40095	7.49842	ENSG00000185010	111	101	94	95	100.25	177	181	168	150	162	181	169.833
ENSG00000153292	266977	G protein-coupled receptor 110	GPR110	55.557	-0.950706	0.517379	0.157938	-6.01947	1.74987e-09	5.27552e-08	ENSG00000153292	6.33369	6.35479	6.26395	6.17573	5.56911	5.44059	5.62818	5.33308	5.59844	5.22202	ENSG00000153292	95	92	77	79	85.75	46	47	48	39	44	33	42.8333
ENSG00000210082	100616263	microRNA 4485	MIR4485	48496.5	0.730813	1.65957	0.121488	6.01552	1.79312e-09	5.38777e-08	ENSG00000210082	15.0397	15.1247	14.8883	14.9349	15.8491	15.3175	15.5642	15.8384	15.938	15.7033	ENSG00000210082	36873	37271	28279	32220	33660.8	58931	45945	47798	60657	58609	51555	53915.8
ENSG00000172171	79736	transcription elongation factor, mitochondrial	TEFM	223.274	-0.595701	0.661723	0.0991762	-6.00649	1.89578e-09	5.6772e-08	ENSG00000172171	8.32546	8.05662	8.18425	8.03224	7.66206	7.67696	7.42123	7.32182	7.74796	7.68247	ENSG00000172171	362	283	279	275	299.75	200	230	166	161	199	197	192.167
ENSG00000169760	22871	neuroligin 1	NLGN1	121.613	0.856912	1.81116	0.143679	5.96406	2.46046e-09	7.29502e-08	ENSG00000169760	6.38796	6.4665	6.59244	6.52259	7.3746	6.97511	7.24358	7.21188	7.61426	7.16568	ENSG00000169760	89	90	89	93	90.25	170	143	153	156	190	141	158.833
ENSG00000140279	50506	dual oxidase 2	DUOX2	11.4392	-2.24794	0.210524	0.377832	-5.94959	2.68823e-09	7.9179e-08	ENSG00000140279	3.99854	4.16413	4.22632	4.31827	3.04691	3.04334	3.30688	2.59767	2.52834	2.36703	ENSG00000140279	24	27	26	31	27	7	8	10	3	2	1	5.16667
ENSG00000114698	57088	phospholipid scramblase 4	PLSCR4	63.0359	-0.958689	0.514524	0.161349	-5.9417	2.82087e-09	8.29494e-08	ENSG00000114698	6.44011	6.36942	6.37259	6.12157	5.76607	5.63177	5.35154	5.47305	5.03598	5.65844	ENSG00000114698	101	91	82	74	87	53	54	37	43	26	47	43.3333
ENSG00000116285	54206	ERBB receptor feedback inhibitor 1	ERRFI1	21025.4	0.939453	1.9178	0.158363	5.93228	2.98754e-09	8.75629e-08	ENSG00000116285	13.3621	13.898	13.6835	13.925	14.7657	13.9758	14.6033	14.8366	14.9222	14.6635	ENSG00000116285	11435	15926	12272	16059	13923	27880	18091	24668	30409	29093	25158	25883.2
ENSG00000227038	101927126	uncharacterized LOC101927126	LOC101927126	34.6438	1.26878	2.40958	0.213979	5.92948	3.03887e-09	8.89218e-08	ENSG00000227038	4.49502	4.50119	4.70859	4.69064	5.47365	5.5081	5.68767	5.54943	5.82206	5.53303	ENSG00000227038	22	21	23	25	22.75	48	56	57	53	60	49	53.8333
ENSG00000272695	100506394	GAS6 antisense RNA 2 (head to head)	GAS6-AS2	84.122	-0.792269	0.577435	0.133761	-5.92303	3.16055e-09	9.23315e-08	ENSG00000272695	6.62009	6.8998	6.84641	6.67421	6.05541	6.14029	6.00494	5.95046	6.08194	6.11258	ENSG00000272695	111	131	113	109	116	64	78	61	61	61	65	65
ENSG00000205517	57139	ral guanine nucleotide dissociation stimulator-like 3	RGL3	16.944	-1.82832	0.281593	0.309126	-5.91447	3.32937e-09	9.71049e-08	ENSG00000205517	4.92937	5.00694	4.6051	4.67965	3.55188	3.89138	3.10961	3.86078	3.35304	3.32313	ENSG00000205517	45	46	29	34	38.5	10	17	5	15	7	7	10.1667
ENSG00000140254	90527	dual oxidase maturation factor 1	DUOXA1	14.0098	-1.78765	0.289643	0.302528	-5.90905	3.44076e-09	9.98658e-08	ENSG00000140254	4.32403	4.25515	4.58636	4.49006	3.47707	3.2975	3.13781	3.36977	3.18219	3.24927	ENSG00000140254	28	25	31	31	28.75	10	9	6	9	6	7	7.83333
ENSG00000124191	84969	TOX high mobility group box family member 2	TOX2	1245.99	0.623009	1.54008	0.105552	5.90236	3.58332e-09	1.03667e-07	ENSG00000124191	9.9178	10.0452	10.0129	10.1825	10.6339	10.5376	10.7521	10.7258	10.5477	10.6814	ENSG00000124191	1060	1105	969	1206	1085	1591	1689	1719	1762	1397	1597	1625.83
ENSG00000240225	147947	zinc finger protein 542	ZNF542	57.1019	-1.38823	0.382034	0.235522	-5.89425	3.76382e-09	1.08539e-07	ENSG00000240225	6.66135	6.5322	6.37002	6.08902	5.36844	4.99431	5.37681	4.95595	5.41949	5.24711	ENSG00000240225	123	106	84	74	96.75	39	32	39	28	38	34	35
ENSG00000198092	389208	transmembrane protease, serine 11F	TMPRSS11F	30.6642	1.59643	3.02393	0.271206	5.88639	3.94716e-09	1.13279e-07	ENSG00000198092	4.10845	4.68304	4.26682	4.11018	5.9261	5.63505	5.33179	5.60616	5.70724	4.96399	ENSG00000198092	16	27	16	15	18.5	74	66	45	59	58	32	55.6667
ENSG00000164171	3673	integrin, alpha 2 (CD49B, alpha 2 subunit of VLA-2 receptor)	ITGA2	6090.51	0.770538	1.70591	0.130944	5.8845	3.9925e-09	1.14214e-07	ENSG00000164171	12.3831	12.3876	12.4313	12.1997	13.1494	13.1236	13.1749	13.0211	13.0793	13.0944	ENSG00000164171	5888	5621	5204	4865	5394.5	9131	10195	9233	8645	8112	8520	8972.67
ENSG00000184486	5454	POU class 3 homeobox 2	POU3F2	15.7705	-1.68559	0.310875	0.287228	-5.86848	4.39802e-09	1.25147e-07	ENSG00000184486	4.63499	4.62158	4.69752	4.33946	3.6248	3.44455	3.30641	3.59419	3.35363	3.49633	ENSG00000184486	35	33	32	25	31.25	11	10	7	11	7	9	9.16667
ENSG00000113140	6678	secreted protein, acidic, cysteine-rich (osteonectin)	SPARC	630.294	-1.76816	0.293583	0.302319	-5.84866	4.95555e-09	1.39535e-07	ENSG00000113140	10.2782	10.3284	10.2391	10.3414	8.03004	9.00541	8.09818	9.25473	8.21376	8.08776	ENSG00000113140	1413	1394	1174	1392	1343.25	251	580	262	633	268	254	374.667
ENSG00000064225	10402	ST3 beta-galactoside alpha-2,3-sialyltransferase 6	ST3GAL6	472.116	0.773649	1.70959	0.132646	5.83243	5.46248e-09	1.53086e-07	ENSG00000064225	8.54653	8.44696	8.50175	8.43114	9.45073	8.92181	9.03697	9.25759	9.37897	9.25077	ENSG00000064225	409	362	338	354	365.75	707	549	521	638	627	594	606
ENSG00000175455	64770	coiled-coil domain containing 14	CCDC14	894.236	-0.71629	0.608661	0.12298	-5.82445	5.73021e-09	1.5959e-07	ENSG00000175455	10.4841	10.3862	10.2666	10.0103	9.72232	9.6641	9.36566	9.60333	9.67625	9.5472	ENSG00000175455	1607	1426	1175	1078	1321.5	838	914	644	798	757	717	778
ENSG00000121413	65982	zinc finger and SCAN domain containing 18	ZSCAN18	267.687	-0.669647	0.62866	0.115224	-5.81172	6.18356e-09	1.70888e-07	ENSG00000121413	8.28237	8.41201	8.23803	8.35703	7.84798	7.54871	7.70634	7.90751	7.70041	7.35821	ENSG00000121413	347	363	287	345	335.5	227	207	203	246	190	153	204.333
ENSG00000152092	460	astrotactin 1	ASTN1	36.3124	1.2702	2.41195	0.218661	5.80899	6.28516e-09	1.73428e-07	ENSG00000152092	4.78938	4.64333	4.35969	4.92904	5.55542	5.40585	5.60986	5.89754	5.89257	5.88554	ENSG00000152092	29	24	16	31	25	51	51	53	70	63	65	58.8333
ENSG00000266074	NA	NA	NA	140.672	-0.778393	0.583016	0.134717	-5.77799	7.55977e-09	2.05122e-07	ENSG00000266074	7.38784	7.47518	7.49438	7.51741	6.73286	7.02103	6.55353	6.74665	6.4652	6.89334	ENSG00000266074	188	191	174	195	187	103	146	89	108	78	113	106.167
ENSG00000170369	1470	cystatin SA	CST2	8.25607	-2.86399	0.137358	0.49622	-5.77161	7.8518e-09	2.12081e-07	ENSG00000170369	2.99065	3.41642	3.31888	3.96525	2.10929	2.43091	2.38615	1.93909	2.28467	2.12235	ENSG00000170369	10	16	13	28	16.75	1	4	3	0	2	1	1.83333
ENSG00000171951	7857	secretogranin II	SCG2	79.6115	-0.798604	0.574905	0.138768	-5.75495	8.66652e-09	2.31297e-07	ENSG00000171951	6.42332	6.81787	6.58377	6.72235	5.81458	5.97767	6.05439	6.0191	5.96659	5.78169	ENSG00000171951	96	124	93	114	106.75	53	69	64	65	56	50	59.5
ENSG00000116774	56944	olfactomedin-like 3	OLFML3	126.049	0.773423	1.70932	0.134655	5.74374	9.26096e-09	2.44971e-07	ENSG00000116774	6.62842	6.63113	6.61035	6.83511	7.52031	7.25429	7.348	7.39157	7.2845	7.5245	ENSG00000116774	107	102	90	118	104.25	189	176	165	178	148	184	173.333
ENSG00000268941	NA	NA	NA	134.236	0.854867	1.80859	0.149001	5.73732	9.61887e-09	2.52944e-07	ENSG00000268941	6.41366	6.7016	6.84338	6.65362	7.41831	7.77123	7.51707	7.16315	7.24759	7.46614	ENSG00000268941	90	107	107	102	101.5	174	257	186	149	143	175	180.667
ENSG00000132821	128434	V-set and transmembrane domain containing 2 like	VSTM2L	534.822	-0.588749	0.664919	0.102939	-5.71942	1.06886e-08	2.79433e-07	ENSG00000132821	9.29648	9.30642	9.36878	9.49843	8.68754	8.8655	8.89691	8.76085	8.81928	8.77285	ENSG00000132821	699	670	629	761	689.75	405	524	468	443	416	418	445.667
ENSG00000133863	56154	testis expressed 15	TEX15	13.715	-2.05679	0.240351	0.359745	-5.71734	1.08202e-08	2.82462e-07	ENSG00000133863	4.5219	4.37017	4.61522	4.18424	2.98011	3.0819	3.27189	3.23873	2.66876	3.45448	ENSG00000133863	35	29	33	24	30.25	5	7	8	8	2	10	6.66667
ENSG00000123572	203447	Nik related kinase	NRK	246.343	-1.49568	0.354614	0.262066	-5.70726	1.14812e-08	2.97979e-07	ENSG00000123572	8.20937	8.09756	8.07618	7.63892	6.53826	6.75441	6.60581	6.47516	6.72951	6.53288	ENSG00000123572	334	293	259	207	273.25	86	116	90	85	93	83	92.1667
ENSG00000196358	84628	netrin G2	NTNG2	241.19	0.683411	1.60593	0.119869	5.7013	1.18899e-08	3.07695e-07	ENSG00000196358	7.42584	7.81441	7.51808	7.85189	8.2627	8.24952	8.29423	8.33943	8.30674	8.4142	ENSG00000196358	186	236	170	240	208	310	349	315	340	299	336	324.833
ENSG00000166106	170689	ADAM metallopeptidase with thrombospondin type 1 motif, 15	ADAMTS15	195.455	-0.999489	0.500177	0.175588	-5.69223	1.2539e-08	3.23556e-07	ENSG00000166106	8.3996	8.15916	8.21458	8.30851	7.01675	7.88742	7.44309	6.99943	6.96364	7.38505	ENSG00000166106	387	309	289	341	331.5	125	272	171	128	112	160	161.333
ENSG00000104177	50804	myelin expression factor 2	MYEF2	490.283	-0.605317	0.657327	0.106583	-5.67928	1.35265e-08	3.47535e-07	ENSG00000104177	9.31294	9.30322	9.37002	9.22627	8.86106	8.61904	8.67837	8.70488	8.82717	8.61796	ENSG00000104177	710	671	632	628	660.25	461	440	401	427	420	375	420.667
ENSG00000135097	4440	musashi RNA-binding protein 1	MSI1	141.788	-0.637778	0.642702	0.113115	-5.63832	1.71713e-08	4.35557e-07	ENSG00000135097	7.12303	7.29677	7.31504	7.46962	6.53117	6.89918	6.92091	6.64806	6.59107	6.66902	ENSG00000135097	154	167	152	188	165.25	88	133	118	100	86	95	103.333
ENSG00000244128	NA	NA	NA	42.8633	1.28816	2.44216	0.228481	5.63791	1.72124e-08	4.35982e-07	ENSG00000244128	4.64968	4.70427	4.42639	4.26701	5.9113	5.36775	5.47534	5.72821	5.25473	5.24286	ENSG00000244128	24	24	16	15	19.75	65	47	45	58	35	36	47.6667
ENSG00000047597	7504	X-linked Kx blood group (McLeod syndrome)	XK	152.654	-0.652043	0.636379	0.115687	-5.63628	1.73764e-08	4.39514e-07	ENSG00000047597	7.64591	7.54778	7.85153	7.33648	7.02806	7.11923	6.98495	6.94859	7.08754	6.80847	ENSG00000047597	226	200	225	169	205	128	156	123	125	125	105	127
ENSG00000171408	27115	phosphodiesterase 7B	PDE7B	200.192	-0.647817	0.638245	0.114974	-5.63446	1.75604e-08	4.42917e-07	ENSG00000171408	7.84266	7.96185	8.13378	7.91376	7.36047	7.43746	7.30195	7.21729	7.56426	7.2337	ENSG00000171408	256	266	271	254	261.75	161	194	153	150	175	142	162.5
ENSG00000163283	250	alkaline phosphatase, placental	ALPP	33.9414	-1.359	0.389851	0.241408	-5.62949	1.80743e-08	4.54598e-07	ENSG00000163283	5.52633	5.12934	5.33934	5.4848	4.29137	4.55084	4.24022	4.51377	4.24096	4.2026	ENSG00000163283	56	38	41	51	46.5	16	24	15	21	14	14	17.3333
ENSG00000168702	53353	low density lipoprotein receptor-related protein 1B	LRP1B	10.3831	2.79573	6.94383	0.497238	5.62252	1.88195e-08	4.71357e-07	ENSG00000168702	2.36899	2.10625	2.70539	2.52876	3.94215	2.98235	3.90233	4.03773	3.43862	4.01396	ENSG00000168702	2	0	4	3	2.25	22	8	21	25	12	23	18.5
ENSG00000151617	1909	endothelin receptor type A	EDNRA	69.6919	0.871688	1.8298	0.155097	5.62029	1.90638e-08	4.76807e-07	ENSG00000151617	5.56145	5.82558	5.89408	5.83892	6.6197	6.76723	6.45527	6.15225	6.5889	6.60698	ENSG00000151617	49	58	55	58	55	103	131	90	74	94	99	98.5
ENSG00000104983	729440	coiled-coil domain containing 61	CCDC61	221.073	0.637518	1.55565	0.113461	5.61885	1.92228e-08	4.80114e-07	ENSG00000104983	7.33862	7.3666	7.2906	7.33311	7.88488	7.68755	7.98358	7.99293	7.98357	8.0364	ENSG00000104983	175	170	144	164	163.25	236	232	252	265	237	256	246.333
ENSG00000101888	55916	nuclear transport factor 2-like export factor 2	NXT2	280.247	-0.601808	0.658928	0.107239	-5.61182	2.00205e-08	4.98647e-07	ENSG00000101888	8.7204	8.52473	8.63752	8.34868	8.11256	7.85035	7.91396	7.9968	7.97445	8.0877	ENSG00000101888	476	393	383	342	398.5	275	258	236	262	232	262	254.167
ENSG00000152969	152789	janus kinase and microtubule interacting protein 1	JAKMIP1	232.939	0.605735	1.52175	0.108156	5.60055	2.13669e-08	5.29969e-07	ENSG00000152969	7.55587	7.40258	7.57137	7.5138	8.08792	8.07751	8.25332	8.00806	7.85638	8.17807	ENSG00000152969	205	174	177	187	185.75	273	308	306	267	215	283	275.333
ENSG00000169085	254778	chromosome 8 open reading frame 46	C8orf46	26.487	-1.35539	0.390829	0.242189	-5.59642	2.1882e-08	5.41246e-07	ENSG00000169085	5.43726	4.8865	5.06936	4.96347	4.14956	4.51334	3.96515	3.85502	4.09031	4.05377	ENSG00000169085	56	33	35	35	39.75	15	25	12	11	13	13	14.8333
ENSG00000178826	135932	transmembrane protein 139	TMEM139	21.3117	-1.82503	0.282236	0.326426	-5.59094	2.25846e-08	5.5632e-07	ENSG00000178826	4.42047	5.09232	4.9159	5.15526	4.1422	3.7821	2.91375	3.72907	3.58374	3.55139	ENSG00000178826	25	44	34	46	37.25	17	13	2	11	8	8	9.83333
ENSG00000227403	100996579	uncharacterized LOC100996579	AC009299.3	160.221	-0.588212	0.665167	0.105482	-5.57642	2.45516e-08	6.00643e-07	ENSG00000227403	7.59679	7.69408	7.86352	7.56795	7.11378	7.18304	7.18036	7.12248	7.10384	7.10434	ENSG00000227403	217	222	226	200	216.25	136	163	142	142	126	131	140
ENSG00000197124	91120	zinc finger protein 682	ZNF682	16.0633	-1.79003	0.289166	0.321219	-5.57262	2.50938e-08	6.12233e-07	ENSG00000197124	4.50388	4.55369	4.69733	4.7273	3.38241	3.82691	3.388	3.43629	3.43668	3.01347	ENSG00000197124	31	31	32	36	32.5	8	16	8	9	8	4	8.83333
ENSG00000173175	111	adenylate cyclase 5	ADCY5	32.2223	-1.2217	0.428776	0.220233	-5.54731	2.90101e-08	6.99209e-07	ENSG00000173175	5.25793	5.36512	5.27081	5.51942	4.39393	4.84788	4.17245	4.50612	4.29471	4.19541	ENSG00000173175	45	47	39	53	46	18	32	14	21	15	14	19
ENSG00000100842	10278	embryonal Fyn-associated substrate	EFS	16.8422	-1.48796	0.356515	0.268571	-5.54029	3.01968e-08	7.24884e-07	ENSG00000100842	4.73555	4.69591	4.83876	4.96322	3.38358	3.94034	3.47337	3.91515	3.60433	4.03328	ENSG00000100842	38	35	36	44	38.25	8	18	9	16	10	17	13
ENSG00000180530	8204	nuclear receptor interacting protein 1	NRIP1	454.864	-0.615219	0.652831	0.111083	-5.53837	3.05306e-08	7.30938e-07	ENSG00000180530	8.97426	9.23511	9.23174	9.01495	8.70135	8.18976	8.55926	8.57542	8.70966	8.3651	ENSG00000180530	558	641	574	541	578.5	412	323	369	390	387	313	365.667
ENSG00000089335	55900	zinc finger protein 302	ZNF302	283.59	-0.691136	0.619366	0.124828	-5.53672	3.08194e-08	7.36867e-07	ENSG00000089335	8.66229	8.53268	8.56099	8.29235	7.96721	8.21986	7.52638	7.74189	7.90946	7.68109	ENSG00000089335	456	395	362	328	385.25	247	338	177	217	221	194	232.333
ENSG00000236562	NA	NA	NA	128.26	1.07756	2.11046	0.194777	5.53228	3.1609e-08	7.53734e-07	ENSG00000236562	5.97736	6.33578	6.01512	6.76743	7.32321	6.57477	7.36495	7.63332	7.32085	7.37141	ENSG00000236562	64	81	56	112	78.25	163	105	167	213	152	164	160.667
ENSG00000136928	9568	gamma-aminobutyric acid (GABA) B receptor, 2	GABBR2	42.8387	-1.12267	0.459242	0.202955	-5.53165	3.17235e-08	7.54455e-07	ENSG00000136928	6.05894	5.8467	5.9184	6.00289	5.21193	5.03295	5.22004	4.77278	4.75649	5.11384	ENSG00000136928	81	65	62	73	70.25	36	35	36	25	22	32	31
ENSG00000101986	215	ATP-binding cassette, sub-family D (ALD), member 1	ABCD1	214.349	0.733898	1.66313	0.132748	5.52852	3.2295e-08	7.67028e-07	ENSG00000101986	7.34067	7.45976	7.45011	7.68526	8.18792	8.35826	8.34206	8.20146	7.71372	8.19155	ENSG00000101986	176	183	163	214	184	296	381	329	310	195	288	299.833
ENSG00000065802	51665	ankyrin repeat and SOCS box containing 1	ASB1	5060.98	0.643323	1.56192	0.116383	5.52762	3.24596e-08	7.68897e-07	ENSG00000065802	11.6141	11.9438	11.8374	11.981	12.5782	12.1481	12.3778	12.6893	12.6345	12.385	ENSG00000065802	3418	4113	3422	4178	3782.75	6105	5113	5257	6852	5933	5163	5737.17
ENSG00000184985	57537	sortilin-related VPS10 domain containing receptor 2	SORCS2	291.024	0.601203	1.51698	0.10888	5.52172	3.35701e-08	7.93105e-07	ENSG00000184985	7.76319	7.95707	7.79368	8.16316	8.61548	8.43222	8.58642	8.59977	8.28656	8.45137	ENSG00000184985	236	259	206	298	249.75	396	394	385	406	291	341	368.833
ENSG00000164400	1437	colony stimulating factor 2 (granulocyte-macrophage)	CSF2	336.586	1.33495	2.52266	0.241774	5.52148	3.36164e-08	7.93151e-07	ENSG00000164400	6.90797	7.97206	7.50734	8.00242	9.05718	7.99326	9.07961	8.91744	9.09977	9.25549	ENSG00000164400	124	261	166	264	203.75	543	285	548	509	523	608	502.667
ENSG00000255874	NA	NA	NA	42.3794	-1.09089	0.469471	0.197974	-5.51027	3.58283e-08	8.3871e-07	ENSG00000255874	5.94467	5.8257	5.91631	5.98369	4.48449	5.36948	5.18643	4.89116	4.96935	5.04085	ENSG00000255874	74	64	62	72	68	18	47	35	28	27	30	30.8333
ENSG00000275131	NA	NA	NA	124.709	0.937462	1.91516	0.170213	5.50757	3.63813e-08	8.49696e-07	ENSG00000275131	6.36018	6.8409	6.30653	6.42364	7.63372	7.18237	7.18309	7.67961	7.41111	6.92118	ENSG00000275131	87	120	71	86	91	206	167	146	221	163	117	170
ENSG00000019582	972	CD74 molecule, major histocompatibility complex, class II invariant chain	CD74	2199.01	0.717612	1.64446	0.130324	5.50634	3.66361e-08	8.5427e-07	ENSG00000019582	10.4856	10.5799	10.617	10.8921	11.3194	11.2455	11.4825	11.409	11.3212	11.3301	ENSG00000019582	1564	1592	1467	1968	1647.75	2550	2751	2844	2819	2384	2493	2640.17
ENSG00000116819	339488	transcription factor AP-2 epsilon (activating enhancer binding protein 2 epsilon)	TFAP2E	88.5708	-0.736403	0.600234	0.134007	-5.49525	3.90156e-08	9.06214e-07	ENSG00000116819	6.76234	6.69283	6.92332	6.99129	6.08351	6.49044	6.18484	5.99896	6.22627	6.06297	ENSG00000116819	123	111	119	138	122.75	65	102	70	63	68	62	71.6667
ENSG00000112183	221662	RNA binding motif protein 24	RBM24	459.653	-0.7996	0.574508	0.145703	-5.48786	4.06828e-08	9.3885e-07	ENSG00000112183	9.25834	9.29837	9.32271	9.14653	8.4567	8.54024	8.43828	8.39448	8.51892	8.56445	ENSG00000112183	685	671	613	595	641	345	417	338	342	337	362	356.833
ENSG00000075275	9620	cadherin, EGF LAG seven-pass G-type receptor 1	CELSR1	934.693	0.61723	1.53393	0.112673	5.47804	4.30067e-08	9.84902e-07	ENSG00000075275	9.51458	9.55025	9.42437	9.60914	10.2029	10.1969	10.1559	10.134	10.0118	10.0387	ENSG00000075275	801	782	641	807	757.75	1180	1336	1133	1165	961	1018	1132.17
ENSG00000177854	8269	transmembrane protein 187	TMEM187	128.87	0.956544	1.94066	0.174632	5.47748	4.3142e-08	9.86701e-07	ENSG00000177854	6.22626	6.54193	6.20104	6.75785	7.44284	6.98128	7.32634	7.47468	7.45651	7.2366	ENSG00000177854	78	95	65	111	87.25	178	143	162	189	168	148	164.667
ENSG00000170373	1469	cystatin SN	CST1	12.7319	-2.18459	0.219975	0.399119	-5.47352	4.4119e-08	1.00519e-06	ENSG00000170373	4.00018	3.55936	3.94766	4.76565	2.58897	2.51431	3.23405	2.80966	3.18924	2.96283	ENSG00000170373	22	13	18	43	24	2	2	8	4	7	5	4.66667
ENSG00000277734	NA	NA	NA	314.502	0.948041	1.92925	0.173261	5.47175	4.45607e-08	1.01397e-06	ENSG00000277734	8.00119	7.87095	7.93779	7.94057	8.66815	9.05698	9.04463	8.81478	8.56444	8.8681	ENSG00000277734	281	243	229	253	251.5	411	619	536	474	356	461	476.167
ENSG00000121454	89884	LIM homeobox 4	LHX4	44.0763	-1.02841	0.490249	0.188243	-5.46324	4.67532e-08	1.06116e-06	ENSG00000121454	6.12931	5.91234	5.94851	5.96117	5.08999	5.43012	5.0629	5.01353	5.16802	4.97793	ENSG00000121454	85	68	63	70	71.5	32	49	31	31	32	28	33.8333
ENSG00000242779	79986	zinc finger protein 702, pseudogene	ZNF702P	206.583	-0.847582	0.555715	0.155431	-5.45312	4.94946e-08	1.11533e-06	ENSG00000242779	8.2971	8.1269	8.33174	7.92556	7.21266	7.73676	7.38732	7.1075	7.199	7.51361	ENSG00000242779	357	300	313	256	306.5	144	242	163	138	133	175	165.833
ENSG00000253846	56106	protocadherin gamma subfamily A, 10	PCDHGA10	32.0518	1.21301	2.3182	0.222468	5.45249	4.96699e-08	1.11605e-06	ENSG00000253846	4.33948	4.57961	4.15701	4.59106	5.55074	5.40286	5.51228	5.17353	5.10153	5.30605	ENSG00000253846	19	23	13	23	19.5	52	52	50	39	33	41	44.5
ENSG00000171033	5569	protein kinase (cAMP-dependent, catalytic) inhibitor alpha	PKIA	138.9	-0.70697	0.612606	0.130102	-5.43395	5.51215e-08	1.22929e-06	ENSG00000171033	7.50943	7.26219	7.56093	7.27654	6.52895	6.88712	6.82682	6.88339	6.6614	6.70697	ENSG00000171033	206	163	183	163	178.75	88	132	110	120	91	98	106.5
ENSG00000132623	63926	ankyrin repeat and EF-hand domain containing 1	ANKEF1	206.038	-0.604769	0.657577	0.111384	-5.42956	5.64918e-08	1.25828e-06	ENSG00000132623	8.0476	8.00511	7.98842	7.89515	7.24222	7.57867	7.59503	7.23783	7.39607	7.40395	ENSG00000132623	297	274	243	250	266	147	215	190	152	154	161	169.833
ENSG00000123570	51209	RAB9B, member RAS oncogene family	RAB9B	79.7347	-0.917665	0.529365	0.169256	-5.42176	5.90147e-08	1.31284e-06	ENSG00000123570	6.75185	6.71761	6.76282	6.44341	6.22437	5.82298	5.62478	5.69646	5.72618	6.00073	ENSG00000123570	124	115	107	92	109.5	74	61	45	50	46	60	56
ENSG00000254122	56099	protocadherin gamma subfamily B, 7	PCDHGB7	48.6647	0.955823	1.93969	0.176596	5.4125	6.21503e-08	1.37746e-06	ENSG00000254122	5.06479	5.12201	5.0325	5.45621	5.89632	5.99155	6.05489	5.98402	5.97928	5.93285	ENSG00000254122	34	34	28	45	35.25	62	76	70	69	62	62	66.8333
ENSG00000154330	5239	phosphoglucomutase 5	PGM5	150.017	-0.834313	0.56085	0.154584	-5.39716	6.77053e-08	1.49319e-06	ENSG00000154330	7.03284	7.20514	7.16628	7.3185	6.48437	6.15862	6.63666	6.45176	6.41429	6.36451	ENSG00000154330	144	156	136	168	151	85	75	95	86	75	75	81.8333
ENSG00000240912	NA	NA	NA	29.0116	-1.0925	0.468949	0.202732	-5.38888	7.08992e-08	1.55787e-06	ENSG00000240912	5.6655	5.48229	5.49025	5.37973	4.71727	4.26668	4.76502	4.75745	4.61507	4.70781	ENSG00000240912	66	54	49	49	54.5	26	19	27	28	22	25	24.5
ENSG00000104368	5327	plasminogen activator, tissue	PLAT	8990.29	0.608897	1.52509	0.11386	5.34776	8.90504e-08	1.913e-06	ENSG00000104368	12.5741	12.9595	12.8591	13.0986	13.4985	13.2596	13.5432	13.5544	13.4955	13.5189	ENSG00000104368	6669	8347	6975	9115	7776.5	11572	11105	11861	12488	10782	11392	11533.3
ENSG00000137965	10561	interferon-induced protein 44	IFI44	171.445	0.741294	1.67167	0.138709	5.34422	9.08081e-08	1.9452e-06	ENSG00000137965	7.20532	7.00943	7.39956	7.31864	7.91021	7.78025	8.1151	7.87748	7.95206	7.95644	ENSG00000137965	162	133	160	166	155.25	246	254	284	249	237	247	252.833
ENSG00000047648	395	Rho GTPase activating protein 6	ARHGAP6	28.2873	1.36859	2.58219	0.256465	5.33637	9.48239e-08	2.02638e-06	ENSG00000047648	4.34081	3.79402	4.22969	3.80403	4.97605	5.13299	5.14249	5.00181	4.94504	5.00894	ENSG00000047648	20	10	15	10	13.75	33	43	38	35	30	33	35.3333
ENSG00000108515	2027	enolase 3 (beta, muscle)	ENO3	163.598	0.753397	1.68576	0.141252	5.3337	9.62339e-08	2.05162e-06	ENSG00000108515	7.04012	7.08741	6.79292	6.97403	7.88742	7.95016	7.42888	7.8878	7.42207	7.35404	ENSG00000108515	143	141	101	128	128.25	242	288	171	251	160	158	211.667
ENSG00000180667	55432	YOD1 deubiquitinase	YOD1	464.011	-0.655748	0.634746	0.122962	-5.33293	9.66404e-08	2.05783e-06	ENSG00000180667	9.38903	9.38183	9.388	8.88723	8.91892	8.48064	8.51847	8.46614	8.76295	8.66821	ENSG00000180667	752	712	642	493	649.75	482	399	358	360	402	390	398.5
ENSG00000154760	146857	schlafen family member 13	SLFN13	394.453	-0.733199	0.601569	0.137515	-5.33177	9.72578e-08	2.06852e-06	ENSG00000154760	9.28771	9.24361	9.23276	8.91163	8.43823	8.71255	8.54093	8.30565	8.36231	8.41834	ENSG00000154760	705	650	579	506	610	343	476	367	323	303	328	356.667
ENSG00000125351	65109	UPF3 regulator of nonsense transcripts homolog B (yeast)	UPF3B	301.601	-0.727274	0.604044	0.136423	-5.33104	9.7654e-08	2.07381e-06	ENSG00000125351	8.84513	8.68872	8.63584	8.45456	7.94928	8.39913	7.99755	7.85411	7.56006	7.90389	ENSG00000125351	519	441	381	368	427.25	243	384	250	235	170	228	251.667
ENSG00000260852	283932	FBXL19 antisense RNA 1 (head to head)	FBXL19-AS1	35.4966	-1.10071	0.466288	0.206556	-5.32885	9.88372e-08	2.09465e-06	ENSG00000260852	5.67397	5.69263	5.44847	5.60059	4.37777	5.16035	4.80851	4.63408	4.60535	4.66021	ENSG00000260852	62	60	44	55	55.25	17	41	26	23	20	22	24.8333
ENSG00000243137	5672	pregnancy specific beta-1-glycoprotein 4	PSG4	66.3837	-1.06965	0.476434	0.201488	-5.30878	1.10364e-07	2.317e-06	ENSG00000243137	5.99804	6.44213	6.22953	6.34452	5.54593	4.96006	5.04434	5.60496	5.7327	5.03244	ENSG00000243137	71	96	73	88	82	44	30	28	48	48	27	37.5
ENSG00000267774	NA	NA	NA	33.3288	-1.16455	0.446103	0.22025	-5.2874	1.2407e-07	2.57378e-06	ENSG00000267774	5.41717	5.64839	5.39739	5.61952	4.73587	4.51259	4.5648	5.09342	4.47786	4.07963	ENSG00000267774	51	59	43	57	52.5	25	23	21	36	18	12	22.5
ENSG00000115112	29842	transcription factor CP2-like 1	TFCP2L1	262.053	-0.660234	0.632776	0.124878	-5.28704	1.24311e-07	2.57378e-06	ENSG00000115112	8.46523	8.51218	8.56567	8.22625	7.86986	7.88152	7.94825	7.8085	7.7336	7.65367	ENSG00000115112	397	391	365	314	366.75	231	265	243	229	195	191	225.667
ENSG00000160124	131076	coiled-coil domain containing 58	CCDC58	109.162	-0.605243	0.657361	0.11449	-5.28644	1.24722e-07	2.57911e-06	ENSG00000160124	7.11638	7.04876	7.17197	7.10867	6.62419	6.6082	6.49345	6.53649	6.54299	6.55244	ENSG00000160124	157	142	140	147	146.5	97	109	87	94	85	89	93.5
ENSG00000167074	7008	thyrotrophic embryonic factor	TEF	505.508	0.616227	1.53286	0.116692	5.2808	1.28622e-07	2.65365e-06	ENSG00000167074	8.41343	8.44798	8.47381	8.74173	9.16147	8.97123	9.09658	9.21374	9.1323	9.12349	ENSG00000167074	370	361	330	442	375.75	572	567	542	616	523	540	560
ENSG00000169744	9079	LIM domain binding 2	LDB2	48.124	-1.14856	0.451074	0.217565	-5.27918	1.29764e-07	2.67412e-06	ENSG00000169744	5.84424	5.84783	5.15513	5.53616	4.78537	4.80332	4.70396	4.82845	4.77183	4.36504	ENSG00000169744	67	64	32	49	53	24	28	22	26	22	15	22.8333
ENSG00000031081	57514	Rho GTPase activating protein 31	ARHGAP31	375.043	-0.627767	0.647177	0.119161	-5.26821	1.37757e-07	2.81295e-06	ENSG00000031081	8.95143	9.00985	8.97942	9.00704	8.22488	8.59883	8.44187	8.30364	8.31893	8.38239	ENSG00000031081	554	550	483	543	532.5	294	439	342	323	294	320	335.333
ENSG00000205181	149837	long intergenic non-protein coding RNA 654	LINC00654	76.8011	-0.824918	0.564514	0.156627	-5.26678	1.38839e-07	2.82859e-06	ENSG00000205181	6.41587	6.67785	6.86224	6.66835	5.71246	5.69264	5.88245	6.0676	6.08412	6.11389	ENSG00000205181	96	112	116	110	108.5	49	55	56	68	62	66	59.3333
ENSG00000160233	81543	leucine rich repeat containing 3	LRRC3	133.28	-0.810258	0.57028	0.154024	-5.26059	1.43594e-07	2.90234e-06	ENSG00000160233	7.12231	7.28731	7.46263	7.26933	6.31802	6.93856	6.68229	6.55852	6.24615	6.3903	ENSG00000160233	155	167	171	163	164	75	138	99	94	66	77	91.5
ENSG00000042980	10863	ADAM metallopeptidase domain 28	ADAM28	63.0113	0.909385	1.87824	0.173012	5.25619	1.47071e-07	2.96593e-06	ENSG00000042980	6.11443	5.65837	5.66798	5.41736	6.59864	6.66315	6.31822	6.62496	6.56849	6.42191	ENSG00000042980	79	52	47	42	55	104	124	83	110	95	88	100.667
ENSG00000067798	89795	neuron navigator 3	NAV3	2031.68	0.661889	1.58215	0.125962	5.25466	1.48301e-07	2.98738e-06	ENSG00000067798	10.4939	10.8486	10.6962	10.6067	11.5311	10.9726	11.2463	11.448	11.4643	11.1379	ENSG00000067798	1577	1933	1556	1609	1668.75	2972	2270	2409	2905	2646	2179	2563.5
ENSG00000196247	51427	zinc finger protein 107	ZNF107	80.9375	-0.997583	0.500838	0.190211	-5.24462	1.56607e-07	3.13704e-06	ENSG00000196247	7.23469	6.86772	6.9766	6.41524	6.00308	6.46987	5.90842	5.69575	5.91878	5.91554	ENSG00000196247	179	129	126	90	131	62	102	57	50	54	56	63.5
ENSG00000170396	91752	zinc finger protein 804A	ZNF804A	249.173	0.605906	1.52193	0.115642	5.23949	1.61024e-07	3.19757e-06	ENSG00000170396	7.52102	7.70501	7.82653	7.60275	8.32743	7.88302	8.29851	8.19052	8.27867	8.4144	ENSG00000170396	199	217	213	199	207	324	266	315	304	292	335	306
ENSG00000118503	7128	tumor necrosis factor, alpha-induced protein 3	TNFAIP3	303.56	0.843233	1.79407	0.16116	5.23227	1.67444e-07	3.3097e-06	ENSG00000118503	7.56069	7.97388	7.75483	8.06946	8.85306	7.89077	8.83909	8.72448	8.7041	8.74274	ENSG00000118503	203	262	200	278	235.75	470	265	462	444	394	421	409.333
ENSG00000154957	7566	zinc finger protein 18	ZNF18	176.783	0.737378	1.66714	0.141111	5.22553	1.73659e-07	3.42122e-06	ENSG00000154957	6.71548	6.99824	6.78835	7.10042	7.79131	7.09868	7.65446	7.66141	7.7834	7.47597	ENSG00000154957	111	131	100	140	120.5	224	152	201	211	208	172	194.667
ENSG00000227591	101930114	uncharacterized LOC101930114	LOC101930114	28.7909	1.27769	2.42451	0.244784	5.21967	1.79245e-07	3.52352e-06	ENSG00000227591	4.297	4.0689	4.17442	4.54806	5.14089	5.5679	5.31753	5.39424	4.8366	5.0151	ENSG00000227591	19	14	14	23	17.5	38	62	44	49	27	33	42.1667
ENSG00000212916	54627	microtubule-associated protein 10	MAP10	94.3418	-0.688091	0.620675	0.132728	-5.18421	2.16927e-07	4.19327e-06	ENSG00000212916	7.00666	6.66788	7.09038	6.65761	6.2043	6.43607	6.21327	6.15802	6.23717	6.22484	ENSG00000212916	147	108	134	106	123.75	71	97	71	71	68	70	74.6667
ENSG00000131848	79149	zinc finger and SCAN domain containing 5A	ZSCAN5A	37.9923	-1.22416	0.428046	0.236138	-5.1841	2.17063e-07	4.19327e-06	ENSG00000131848	5.92285	5.68842	5.89652	5.59434	4.33438	4.92947	4.90116	4.35211	5.15112	4.88752	ENSG00000131848	75	59	63	54	62.75	16	33	28	17	33	27	25.6667
ENSG00000125538	3553	interleukin 1, beta	IL1B	183.651	0.845936	1.79743	0.163326	5.17943	2.22563e-07	4.28566e-06	ENSG00000125538	6.87275	7.43625	7.37556	7.59061	8.23208	7.66515	8.37565	8.20009	7.9771	8.28616	ENSG00000125538	126	183	157	203	167.25	311	233	343	315	241	314	292.833
ENSG00000198467	7169	tropomyosin 2 (beta)	TPM2	503.573	0.854234	1.8078	0.165771	5.1531	2.56214e-07	4.86562e-06	ENSG00000198467	8.68409	8.73413	8.304	8.48346	9.354	9.98623	9.07922	9.60266	8.97943	9.03145	ENSG00000198467	451	445	292	367	388.75	658	1178	536	816	469	506	693.833
ENSG00000006042	26022	transmembrane protein 98	TMEM98	458.393	-0.615055	0.652905	0.119469	-5.14824	2.62942e-07	4.97229e-06	ENSG00000006042	9.19469	9.10634	9.20036	9.28679	8.33703	8.81339	8.67417	8.52182	8.5278	8.70952	ENSG00000006042	654	584	561	658	614.25	316	508	401	375	339	402	390.167
ENSG00000127995	64921	CAS1 domain containing 1	CASD1	211.861	-0.829103	0.562879	0.161556	-5.13199	2.86697e-07	5.40439e-06	ENSG00000127995	8.43452	8.24684	8.40241	7.74654	7.76509	7.30972	7.1868	7.12853	7.84526	7.28261	ENSG00000127995	394	327	329	224	318.5	217	176	140	140	215	147	172.5
ENSG00000161040	222235	F-box and leucine-rich repeat protein 13	FBXL13	445.851	0.700197	1.62473	0.136494	5.12989	2.89908e-07	5.43935e-06	ENSG00000161040	8.07662	8.39367	8.4019	8.39669	9.13145	8.72726	8.85252	9.07607	9.18636	8.95237	ENSG00000161040	291	349	315	346	325.25	563	478	457	561	547	480	514.333
ENSG00000251138	100507377	uncharacterized LOC100507377	RP11-81H3.2	27.7719	-1.19449	0.436942	0.233172	-5.12278	3.0107e-07	5.62207e-06	ENSG00000251138	5.34151	5.22521	5.63202	5.4328	4.38185	4.56543	4.43939	4.39493	4.34399	4.73312	ENSG00000251138	51	44	56	52	50.75	19	26	20	20	17	26	21.3333
ENSG00000138944	85352	KIAA1644	KIAA1644	60.794	1.05359	2.07569	0.206049	5.11329	3.16595e-07	5.87229e-06	ENSG00000138944	4.99633	5.7852	5.60978	5.68857	6.51509	6.15731	6.56279	6.40209	6.50612	6.61725	ENSG00000138944	31	58	45	53	46.75	98	84	101	93	91	103	95
ENSG00000179299	79730	NOP2/Sun domain family, member 7	NSUN7	33.8822	-1.33756	0.39569	0.261839	-5.10831	3.25051e-07	6.00104e-06	ENSG00000179299	5.46099	5.81959	5.59774	5.43768	4.68934	4.41737	4.65285	4.56119	4.17804	4.63194	ENSG00000179299	53	68	51	49	55.25	24	21	23	22	13	22	20.8333
ENSG00000158373	3017	histone cluster 1, H2bd	HIST1H2BD	114.161	-0.647139	0.638545	0.127108	-5.09124	3.55734e-07	6.52713e-06	ENSG00000158373	7.36695	7.25148	7.40237	7.26574	6.55917	6.89086	6.85806	6.73131	6.50026	6.7695	ENSG00000158373	189	165	166	165	171.25	92	135	115	109	82	105	106.333
ENSG00000104856	5971	v-rel avian reticuloendotheliosis viral oncogene homolog B	RELB	447.82	0.642848	1.56141	0.126449	5.08386	3.69845e-07	6.76526e-06	ENSG00000104856	8.33298	8.55667	8.46545	8.83886	9.29376	8.7753	9.27475	9.39279	9.17597	9.08669	ENSG00000104856	351	393	330	477	387.75	633	495	620	705	543	529	587.5
ENSG00000185650	677	ZFP36 ring finger protein-like 1	ZFP36L1	9722.62	0.647277	1.56621	0.127343	5.08292	3.7167e-07	6.79171e-06	ENSG00000185650	12.5093	12.9419	12.752	12.9527	13.6344	12.7928	13.4427	13.57	13.5601	13.4552	ENSG00000185650	6355	8226	6450	8200	7307.75	12718	7953	11021	12601	11265	10865	11070.5
ENSG00000134363	10468	follistatin	FST	1647.96	-0.804409	0.572596	0.158654	-5.07022	3.97365e-07	7.19516e-06	ENSG00000134363	10.7178	11.0369	10.8976	10.9522	10.2184	9.47323	10.0494	10.284	10.4178	10.0992	ENSG00000134363	1863	2226	1809	2073	1992.75	1173	782	1032	1275	1263	1045	1095
ENSG00000179841	9495	A kinase (PRKA) anchor protein 5	AKAP5	64.0953	-1.14771	0.451342	0.226723	-5.06215	4.14548e-07	7.47607e-06	ENSG00000179841	6.83096	6.56157	6.79296	6.19979	5.69054	5.92681	5.67485	5.13057	5.79797	5.24318	ENSG00000179841	137	106	114	79	109	50	69	49	32	51	33	47.3333
ENSG00000187800	375033	platelet endothelial aggregation receptor 1	PEAR1	123.723	-0.835352	0.560446	0.166273	-5.02398	5.06114e-07	8.97375e-06	ENSG00000187800	7.36317	7.29379	7.25118	7.14056	5.92514	6.83066	6.49176	6.74124	6.13878	6.63615	ENSG00000187800	187	169	147	149	163	55	128	86	109	61	94	88.8333
ENSG00000234456	100505881	MAGI2 antisense RNA 3	MAGI2-AS3	3.39818	-3.72237	0.0757625	0.74459	-4.99923	5.75605e-07	NA	ENSG00000234456	1.89294	2.16341	2.50219	1.36925	1.07298	1.04768	1.07436	1.06582	1.08639	1.24444	ENSG00000234456	7	10	14	2	8.25	0	0	0	0	0	1	0.166667
ENSG00000019186	1591	cytochrome P450, family 24, subfamily A, polypeptide 1	CYP24A1	78.4456	-0.98256	0.506081	0.19684	-4.99166	5.98636e-07	1.04612e-05	ENSG00000019186	6.21664	6.21663	6.21784	6.05944	5.53943	5.51223	4.94541	5.62537	4.9748	5.30531	ENSG00000019186	83	79	71	69	75.5	43	48	25	48	24	34	37
ENSG00000163638	56999	ADAM metallopeptidase with thrombospondin type 1 motif, 9	ADAMTS9	60.2017	-0.805892	0.572008	0.161464	-4.99116	6.00175e-07	1.04654e-05	ENSG00000163638	6.40194	6.64561	6.50631	6.31311	5.68292	5.76729	5.73875	6.06836	5.61312	5.6705	ENSG00000163638	99	114	92	87	98	50	61	52	71	44	48	54.3333
ENSG00000198208	83694	ribosomal protein S6 kinase-like 1	RPS6KL1	198.508	-0.684819	0.622084	0.137335	-4.98647	6.14936e-07	1.07019e-05	ENSG00000198208	7.63529	7.98003	7.53951	8.02951	7.2726	7.16069	7.05269	7.18807	7.18573	7.16425	ENSG00000198208	220	270	175	277	235.5	151	158	127	147	132	135	141.667
ENSG00000060566	84699	cAMP responsive element binding protein 3-like 3	CREB3L3	7.85616	-2.56736	0.168713	0.515181	-4.98341	6.24749e-07	1.08516e-05	ENSG00000060566	3.18115	3.49774	3.48187	3.99658	2.28785	2.54969	2.41428	2.26923	1.87404	2.0215	ENSG00000060566	14	19	17	31	20.25	3	6	4	3	0	1	2.83333
ENSG00000180385	442075	EMC3 antisense RNA 1	EMC3-AS1	88.1339	-0.898716	0.536364	0.180493	-4.97924	6.38359e-07	1.10452e-05	ENSG00000180385	7.21439	6.77902	6.96229	6.84678	5.95866	6.44751	6.04845	6.05137	6.12581	6.20907	ENSG00000180385	174	119	123	124	135	59	99	63	66	63	70	70
ENSG00000233521	NA	NA	NA	24.9405	-1.29567	0.407346	0.260283	-4.97795	6.42621e-07	1.11082e-05	ENSG00000233521	5.18233	5.18602	4.71844	5.17153	4.29401	3.94172	4.00725	4.25789	3.99782	4.26963	ENSG00000233521	46	44	26	43	39.75	18	14	13	18	12	17	15.3333
ENSG00000166592	6236	Ras-related associated with diabetes	RRAD	93.3436	-0.833428	0.561194	0.16747	-4.97659	6.47149e-07	1.11649e-05	ENSG00000166592	6.81058	6.89547	7.0564	7.14287	6.14558	6.39149	6.29436	6.33517	5.96988	6.18383	ENSG00000166592	127	129	131	154	135.25	68	94	76	82	55	68	73.8333
ENSG00000160180	7033	trefoil factor 3 (intestinal)	TFF3	7.06244	-2.21534	0.215335	0.445382	-4.97403	6.55757e-07	NA	ENSG00000160180	2.97349	3.14205	3.45904	3.48285	2.03161	2.35255	2.3053	2.40117	2.33544	2.18626	ENSG00000160180	11	13	17	19	15	1	4	3	4	3	2	2.83333
ENSG00000144821	22989	myosin, heavy chain 15	MYH15	69.1839	1.10007	2.14365	0.221285	4.97128	6.65108e-07	1.14307e-05	ENSG00000144821	5.89025	5.47894	5.63675	5.71456	6.58213	6.72548	6.55217	6.57361	6.65637	6.85535	ENSG00000144821	65	44	45	53	51.75	101	128	98	104	100	121	108.667
ENSG00000079841	22999	regulating synaptic membrane exocytosis 1	RIMS1	107.467	-0.809362	0.570634	0.162882	-4.96901	6.72944e-07	1.15432e-05	ENSG00000079841	6.51535	6.94233	6.77093	6.80919	6.23238	5.90241	5.6678	6.07698	5.98532	6.32257	ENSG00000079841	100	132	104	118	113.5	72	63	45	66	55	75	62.6667
ENSG00000124507	29993	protein kinase C and casein kinase substrate in neurons 1	PACSIN1	13.1448	-1.61776	0.325841	0.325641	-4.96792	6.7676e-07	1.15975e-05	ENSG00000124507	3.91192	4.21602	4.23264	4.30038	3.38166	3.12887	3.30655	3.19197	3.17441	3.14889	ENSG00000124507	19	25	23	27	23.5	9	7	8	7	6	6	7.16667
ENSG00000206573	440944	THUMPD3 antisense RNA 1	THUMPD3-AS1	143.843	-0.71574	0.608893	0.144166	-4.96468	6.88131e-07	1.17811e-05	ENSG00000206573	7.73531	7.68587	7.69061	7.37473	7.00921	7.37406	6.7444	6.88654	6.6216	6.99619	ENSG00000206573	243	223	201	175	210.5	127	190	103	120	88	122	125
ENSG00000124491	2162	coagulation factor XIII, A1 polypeptide	F13A1	133.038	-0.667721	0.6295	0.135091	-4.94276	7.70238e-07	1.30373e-05	ENSG00000124491	7.45756	7.25677	7.30712	7.07857	6.63541	6.82083	6.71033	6.62754	6.52229	6.67482	ENSG00000124491	199	163	152	141	163.75	96	126	101	99	82	96	100
ENSG00000178700	200895	dihydrofolate reductase-like 1	DHFRL1	51.514	-0.804616	0.572514	0.163058	-4.93453	8.03426e-07	1.35351e-05	ENSG00000178700	6.08431	6.08037	6.16209	6.15863	5.38935	5.5902	5.48189	5.45726	5.10743	5.53631	ENSG00000178700	79	75	72	79	76.25	40	54	43	44	29	44	42.3333
ENSG00000243486	NA	NA	NA	11.9144	-1.9743	0.254494	0.400476	-4.92988	8.22815e-07	1.37968e-05	ENSG00000243486	4.17208	4.21884	3.96632	3.4711	2.68827	2.48886	3.11567	3.33403	2.84887	2.70639	ENSG00000243486	27	27	19	12	21.25	3	2	7	10	4	3	4.83333
ENSG00000142185	7226	transient receptor potential cation channel, subfamily M, member 2	TRPM2	8.76106	-2.40264	0.189118	0.487468	-4.92882	8.27288e-07	1.38588e-05	ENSG00000142185	3.37814	3.00748	2.90793	3.30316	2.3163	2.11725	2.17821	2.42641	2.35004	2.18855	ENSG00000142185	15	9	7	13	11	2	1	1	3	2	1	1.66667
ENSG00000215845	100131187	thiosulfate sulfurtransferase (rhodanese)-like domain containing 1	TSTD1	51.6304	1.13864	2.20173	0.231266	4.92349	8.5013e-07	1.42149e-05	ENSG00000215845	5.13135	4.98642	5.21662	5.37925	5.9605	5.98107	6.27538	6.37934	6.20638	6.03499	ENSG00000215845	36	30	33	42	35.25	65	75	83	94	74	67	76.3333
ENSG00000064195	1747	distal-less homeobox 3	DLX3	29.6392	-1.18993	0.438324	0.242301	-4.91096	9.06311e-07	1.50838e-05	ENSG00000064195	5.34945	5.08849	5.52907	5.50921	4.36243	4.47043	4.20113	4.47524	4.58419	4.63694	ENSG00000064195	50	38	50	54	48	18	23	15	21	21	23	20.1667
ENSG00000254656	388015	retrotransposon-like 1	RTL1	43.5977	0.889816	1.85294	0.181312	4.90766	9.21702e-07	1.53258e-05	ENSG00000254656	5.29637	4.98316	5.14107	5.25365	5.99142	6.03478	5.96355	5.75526	5.55376	6.09799	ENSG00000254656	43	31	32	39	36.25	69	81	67	59	45	73	65.6667
ENSG00000163093	129880	Bardet-Biedl syndrome 5	BBS5	63.7059	-0.826026	0.564081	0.168654	-4.89775	9.69427e-07	1.60324e-05	ENSG00000163093	6.14758	6.02422	6.40672	6.45469	5.43637	5.56675	5.52904	5.70216	5.48903	5.61045	ENSG00000163093	80	69	84	96	82.25	40	51	43	52	39	45	45
ENSG00000154175	25890	ABI family, member 3 (NESH) binding protein	ABI3BP	78.888	0.863836	1.81987	0.176502	4.89419	9.87131e-07	1.62927e-05	ENSG00000154175	5.80955	6.00944	5.87481	5.68438	6.74266	6.65695	6.46669	6.79723	6.4401	6.51045	ENSG00000154175	59	66	53	50	57	111	118	89	120	82	90	101.667
ENSG00000006210	6376	chemokine (C-X3-C motif) ligand 1	CX3CL1	19.726	-1.31229	0.402682	0.26856	-4.88639	1.02704e-06	1.6889e-05	ENSG00000006210	4.66477	4.8755	4.86224	5.02905	3.67721	4.20756	3.68331	3.64572	4.07725	4.15719	ENSG00000006210	32	37	33	42	36	10	21	10	10	15	17	13.8333
ENSG00000108947	1949	ephrin-B3	EFNB3	100.701	-1.11256	0.462474	0.227701	-4.88603	1.02887e-06	1.69037e-05	ENSG00000108947	6.53613	6.60031	6.67558	6.9392	5.55687	5.4784	5.62008	5.89801	5.69625	5.96062	ENSG00000108947	103	103	98	132	109	42	45	44	58	44	57	48.3333
ENSG00000139329	4060	lumican	LUM	20.4096	1.42645	2.68784	0.291982	4.88541	1.03215e-06	1.69265e-05	ENSG00000139329	3.68519	3.79824	3.67207	3.66568	4.40555	4.93788	4.66288	4.54038	4.3777	4.86488	ENSG00000139329	11	12	9	10	10.5	22	41	28	26	20	33	28.3333
ENSG00000156298	7102	tetraspanin 7	TSPAN7	70.5616	0.92918	1.90419	0.190255	4.88388	1.04019e-06	1.70428e-05	ENSG00000156298	5.84212	5.3501	5.67421	6.22007	6.73715	6.61807	6.57492	6.59551	6.28055	6.88623	ENSG00000156298	62	39	46	79	56.5	113	117	99	105	74	123	105.167
ENSG00000173432	6288	serum amyloid A1	SAA1	18.584	-1.29729	0.406889	0.268021	-4.84027	1.29661e-06	2.08248e-05	ENSG00000173432	4.69622	4.87021	4.72251	4.93886	3.64165	3.53205	3.85978	3.68414	4.15829	4.32795	ENSG00000173432	34	38	30	40	35.5	10	10	13	11	17	21	13.6667
ENSG00000231607	406948	microRNA 15a	MIR15A	57.5646	-0.79784	0.57521	0.164906	-4.83816	1.31049e-06	2.09725e-05	ENSG00000231607	6.38339	6.15652	6.35393	5.9617	5.55346	5.68079	5.8024	5.53569	5.37593	5.19861	ENSG00000231607	98	78	82	66	81	45	57	55	46	36	32	45.1667
ENSG00000127989	7978	mitochondrial transcription termination factor	MTERF	157.191	-0.603366	0.658216	0.124862	-4.83227	1.34983e-06	2.15251e-05	ENSG00000127989	7.79636	7.46802	7.80615	7.37107	7.01063	7.25244	6.90005	6.89828	7.3327	6.90763	ENSG00000127989	252	188	217	173	207.5	126	172	115	120	150	113	132.667
ENSG00000143341	83872	hemicentin 1	HMCN1	39.6996	0.937488	1.91519	0.194397	4.82254	1.4174e-06	2.25225e-05	ENSG00000143341	4.6845	4.96816	4.89893	4.87016	5.69486	5.60697	5.76742	5.67354	5.50913	5.3243	ENSG00000143341	25	31	26	28	27.5	55	58	58	56	44	39	51.6667
ENSG00000138496	83666	poly (ADP-ribose) polymerase family, member 9	PARP9	103.661	-0.712899	0.610093	0.14793	-4.81915	1.44172e-06	2.28481e-05	ENSG00000138496	7.33049	7.04684	7.22515	7.21801	6.62593	6.84696	6.76121	6.11444	6.33739	6.51156	ENSG00000138496	186	143	147	161	159.25	98	132	108	68	73	87	94.3333
ENSG00000108622	3384	intercellular adhesion molecule 2	ICAM2	82.7108	-0.762478	0.589483	0.158415	-4.81318	1.48544e-06	2.34167e-05	ENSG00000108622	6.49224	6.43576	6.34637	6.74911	5.62225	5.58868	5.9363	5.96391	5.92552	6.00687	ENSG00000108622	101	92	77	116	96.5	45	50	58	62	54	60	54.8333
ENSG00000143742	6726	signal recognition particle 9kDa	SRP9	883.99	-0.693672	0.618278	0.144259	-4.80853	1.52047e-06	2.39266e-05	ENSG00000143742	10.4073	10.3026	10.5256	9.77763	9.79448	9.54236	9.56565	9.20608	9.7542	9.68848	ENSG00000143742	1522	1344	1415	913	1298.5	883	838	744	600	801	794	776.667
ENSG00000178538	767	carbonic anhydrase VIII	CA8	55.305	-0.857708	0.551829	0.178489	-4.80537	1.54465e-06	2.42646e-05	ENSG00000178538	6.33309	6.04576	6.14373	6.19098	5.25242	5.44021	5.49763	5.3904	5.23196	5.81967	ENSG00000178538	95	72	70	80	79.25	35	47	43	41	32	55	42.1667
ENSG00000188910	2707	gap junction protein, beta 3, 31kDa	GJB3	87.0018	-1.0893	0.469988	0.226695	-4.80515	1.54633e-06	2.42697e-05	ENSG00000188910	6.94002	6.64642	6.96657	6.7192	5.72578	6.42799	5.91778	5.55329	5.13476	5.98909	ENSG00000188910	142	108	124	113	121.75	49	98	57	44	27	59	55.6667
ENSG00000125285	11166	SRY (sex determining region Y)-box 21	SOX21	18.8351	-1.50968	0.351188	0.314193	-4.80496	1.54783e-06	2.4272e-05	ENSG00000125285	4.81591	4.98062	4.9213	4.6553	3.9114	3.73172	4.20196	3.81427	3.24439	3.58098	ENSG00000125285	38	42	36	31	36.75	14	13	19	13	5	9	12.1667
ENSG00000184500	5627	protein S (alpha)	PROS1	40.9086	-1.0729	0.475362	0.223448	-4.80157	1.57428e-06	2.46221e-05	ENSG00000184500	5.13682	5.60618	5.68837	5.89961	5.06413	4.95285	4.84651	4.26488	4.78577	4.44757	ENSG00000184500	38	54	52	68	53	32	33	26	15	23	17	24.3333
ENSG00000222022	NA	NA	NA	23.4654	1.58497	3.00001	0.330333	4.79809	1.60182e-06	2.50309e-05	ENSG00000222022	3.49083	3.90108	3.78834	4.09439	5.12534	4.83938	4.95347	4.99918	5.01952	4.77019	ENSG00000222022	8	13	10	16	11.75	41	36	35	38	35	29	35.6667
ENSG00000150556	130576	LY6/PLAUR domain containing 6B	LYPD6B	110.263	-0.731414	0.602313	0.152461	-4.79738	1.60751e-06	2.50979e-05	ENSG00000150556	6.91526	6.80355	6.92236	7.14247	6.40633	5.81111	6.30224	6.49248	6.43088	6.22699	ENSG00000150556	135	118	116	151	130	82	58	75	91	78	69	75.5
ENSG00000167244	3481	insulin-like growth factor 2 (somatomedin A)	IGF2	51.9723	-0.925666	0.526438	0.19397	-4.77221	1.82213e-06	2.80574e-05	ENSG00000167244	5.53394	5.68463	5.37421	5.90253	5.18648	4.78696	4.53226	5.17682	4.5991	4.96731	ENSG00000167244	51	55	38	65	52.25	34	27	18	35	18	27	26.5
ENSG00000258545	NA	NA	NA	17.6914	-1.36631	0.387882	0.286703	-4.7656	1.88293e-06	2.88941e-05	ENSG00000258545	4.67565	4.78912	4.66485	4.52946	3.83545	3.78405	3.46946	3.66675	3.75703	3.86222	ENSG00000258545	34	36	29	28	31.75	13	14	8	11	11	13	11.6667
ENSG00000166147	2200	fibrillin 1	FBN1	574.57	-0.614386	0.653208	0.128966	-4.76393	1.89858e-06	2.91093e-05	ENSG00000166147	9.55736	9.64763	9.53897	9.45003	8.98229	9.05206	9.0832	8.9373	8.81967	8.8379	ENSG00000166147	841	854	709	733	784.25	500	598	534	502	415	437	497.667
ENSG00000141540	94015	tweety family member 2	TTYH2	82.7739	-0.843627	0.557241	0.177134	-4.76264	1.91078e-06	2.92464e-05	ENSG00000141540	6.49013	6.46118	6.40849	6.66618	5.59294	5.84612	5.65404	5.90036	5.78045	5.8294	ENSG00000141540	101	94	81	109	96.25	44	62	46	59	48	52	51.8333
ENSG00000145908	91975	zinc finger protein 300	ZNF300	12.7774	1.83216	3.5607	0.385511	4.75255	2.00867e-06	3.04842e-05	ENSG00000145908	3.07408	2.69433	3.27904	3.02419	4.46234	4.15529	3.80707	4.02729	3.80117	4.22322	ENSG00000145908	7	3	8	6	6	31	26	16	21	15	24	22.1667
ENSG00000142611	63976	PR domain containing 16	PRDM16	116.509	-0.78212	0.581512	0.165052	-4.73864	2.15162e-06	3.24609e-05	ENSG00000142611	6.62539	6.82776	6.90199	6.99695	6.32783	5.87298	6.18036	6.39153	6.16367	5.83292	ENSG00000142611	108	120	114	135	119.25	77	61	68	84	63	50	67.1667
ENSG00000221955	84561	solute carrier family 12, member 8	SLC12A8	105.491	-0.607289	0.656429	0.128182	-4.7377	2.16152e-06	3.25556e-05	ENSG00000221955	7.16029	7.06142	7.00593	7.19838	6.40294	6.62618	6.44273	6.72224	6.65266	6.4572	ENSG00000221955	163	144	124	158	147.25	82	111	84	109	93	83	93.6667
ENSG00000132326	8864	period circadian clock 2	PER2	310.337	0.710349	1.6362	0.150448	4.72157	2.34031e-06	3.48671e-05	ENSG00000132326	7.72663	7.78229	7.83699	7.88383	8.65781	8.17673	8.20696	8.71199	8.65382	8.41091	ENSG00000132326	229	227	212	242	227.5	407	326	291	439	379	330	362
ENSG00000167363	64122	fructosamine 3 kinase	FN3K	32.0586	-1.04296	0.485332	0.221112	-4.71688	2.39491e-06	3.55199e-05	ENSG00000167363	5.09587	5.36706	5.43937	5.2758	4.63949	4.50334	4.23685	4.50931	4.61937	4.48041	ENSG00000167363	39	47	45	43	43.5	23	23	15	21	21	19	20.3333
ENSG00000137502	27314	RAB30, member RAS oncogene family	RAB30	148.315	-0.715892	0.608829	0.152114	-4.7063	2.52254e-06	3.71227e-05	ENSG00000137502	7.8565	7.50245	7.70812	7.26736	6.88284	7.18951	6.81011	6.55961	7.06168	7.02164	ENSG00000137502	265	194	203	161	205.75	115	165	108	93	123	124	121.333
ENSG00000112773	55603	family with sequence similarity 46, member A	FAM46A	116.082	-0.795817	0.576017	0.169103	-4.70611	2.52488e-06	3.71227e-05	ENSG00000112773	7.73268	7.10824	7.47418	7.12247	6.3162	7.14915	6.65076	6.52665	6.62058	6.46707	ENSG00000112773	248	148	175	148	179.75	76	164	98	93	90	83	100.667
ENSG00000273760	NA	NA	NA	5.64438	-2.39025	0.190749	0.508486	-4.70073	2.59238e-06	NA	ENSG00000273760	3.09879	3.02672	3.10756	2.7792	1.77861	2.3182	1.78109	2.158	1.80263	1.7892	ENSG00000273760	17	15	15	11	14.5	1	6	1	4	1	1	2.33333
ENSG00000151773	160857	coiled-coil domain containing 122	CCDC122	49.0674	-0.946182	0.519004	0.201552	-4.69449	2.67275e-06	3.91362e-05	ENSG00000151773	6.0529	6.16094	6.24637	5.53352	5.28371	5.33283	4.98262	4.89454	5.59223	5.18935	ENSG00000151773	78	81	78	48	71.25	37	44	28	27	45	33	35.6667
ENSG00000179348	2624	GATA binding protein 2	GATA2	271.184	-0.63892	0.642193	0.136117	-4.69389	2.68058e-06	3.92188e-05	ENSG00000179348	8.67947	8.3191	8.58721	8.32983	7.71088	8.30647	7.85247	7.73828	7.65809	7.88991	ENSG00000179348	463	339	370	338	377.5	205	361	226	217	184	227	236.667
ENSG00000133687	83857	transmembrane and tetratricopeptide repeat containing 1	TMTC1	10.7093	-1.76417	0.294396	0.377728	-4.67048	3.005e-06	4.34681e-05	ENSG00000133687	3.85741	3.85444	4.21315	3.71155	2.9555	2.55393	2.96023	3.02476	3.0977	2.87364	ENSG00000133687	21	20	26	17	21	6	3	6	7	7	5	5.66667
ENSG00000196876	6334	sodium channel, voltage gated, type VIII, alpha subunit	SCN8A	37.2637	-0.842494	0.557679	0.182283	-4.62189	3.80255e-06	5.41735e-05	ENSG00000196876	5.53011	5.61006	5.62252	5.70717	4.90308	4.87042	5.02154	4.7843	5.05398	5.01133	ENSG00000196876	54	55	50	59	54.5	28	31	31	26	30	30	29.3333
ENSG00000152779	387700	solute carrier family 16, member 12	SLC16A12	50.8657	-0.951299	0.517167	0.206057	-4.61669	3.89913e-06	5.52855e-05	ENSG00000152779	5.81665	6.41068	5.96919	6.15174	5.32251	5.01426	5.41864	4.94141	5.67782	5.32725	ENSG00000152779	64	98	62	79	75.75	38	33	41	28	48	37	37.5
ENSG00000101307	10326	signal-regulatory protein beta 1	SIRPB1	25.2751	1.33284	2.51899	0.288956	4.61262	3.97629e-06	5.6246e-05	ENSG00000101307	4.05455	3.85269	4.37379	4.37528	5.17762	5.32774	5.3656	5.19119	4.90722	5.06513	ENSG00000101307	16	12	19	21	17	42	54	49	44	31	37	42.8333
ENSG00000273033	100129550	uncharacterized LOC100129550	LOC100129550	72.277	-0.660519	0.632651	0.143347	-4.60785	4.06856e-06	5.72347e-05	ENSG00000273033	6.32435	6.691	6.49531	6.57374	5.90771	5.9797	5.97839	5.60958	6.11428	6.04699	ENSG00000273033	90	114	88	103	98.75	58	70	61	47	64	63	60.5
ENSG00000163545	81788	NUAK family, SNF1-like kinase, 2	NUAK2	89.7848	-0.655448	0.634878	0.14234	-4.60482	4.12825e-06	5.79807e-05	ENSG00000163545	6.66592	6.81837	6.775	7.06804	6.31466	5.8258	6.25715	6.45033	6.33523	6.26936	ENSG00000163545	114	122	106	146	122	78	60	74	90	74	73	74.8333
ENSG00000043093	54165	DCN1, defective in cullin neddylation 1, domain containing 1	DCUN1D1	390.406	-0.633336	0.644684	0.137698	-4.59945	4.236e-06	5.93106e-05	ENSG00000043093	9.2856	9.09754	9.20611	8.64125	8.66017	8.50009	8.29597	8.1583	8.6517	8.47987	ENSG00000043093	704	585	568	416	568.25	403	408	307	290	374	343	354.167
ENSG00000221909	221786	family with sequence similarity 200, member A	FAM200A	120.303	-0.644081	0.6399	0.140214	-4.59356	4.35754e-06	6.07748e-05	ENSG00000221909	7.36151	7.21935	7.41945	7.07537	6.85768	7.04718	6.50554	6.29407	6.81604	6.41246	ENSG00000221909	187	160	167	142	164	115	151	87	77	104	79	102.167
ENSG00000172794	326624	RAB37, member RAS oncogene family	RAB37	135.545	-0.716959	0.608378	0.156102	-4.59289	4.37147e-06	6.08743e-05	ENSG00000172794	7.3618	7.25048	7.36912	7.61875	6.51068	6.85348	6.96962	6.50663	6.57008	6.96762	ENSG00000172794	185	162	159	211	179.25	87	129	123	90	85	120	105.667
ENSG00000249743	NA	NA	NA	47.4639	0.896829	1.86197	0.195287	4.59237	4.38246e-06	6.09799e-05	ENSG00000249743	5.02726	5.1174	5.24202	5.06257	5.98656	5.81231	5.73121	5.94234	6.10633	5.43147	ENSG00000249743	33	34	34	32	33.25	67	66	54	67	69	41	60.6667
ENSG00000126759	5199	complement factor properdin	CFP	8.62463	-2.01526	0.247369	0.439993	-4.58022	4.64494e-06	6.41338e-05	ENSG00000126759	3.57642	3.2137	3.75912	3.97187	2.30007	3.09072	2.55347	2.28221	2.33357	2.67814	ENSG00000126759	19	12	20	27	19.5	2	11	4	2	2	5	4.33333
ENSG00000163472	84283	transmembrane protein 79	TMEM79	121.793	-0.587759	0.665376	0.128356	-4.57913	4.66914e-06	6.43192e-05	ENSG00000163472	7.385	7.27857	7.12918	7.28487	6.63865	7.08401	6.82296	6.55074	6.57279	6.63738	ENSG00000163472	190	167	134	166	164.25	97	155	111	94	86	94	106.167
ENSG00000233836	NA	NA	NA	1.68432	-3.84029	0.0698162	0.839089	-4.57674	4.72269e-06	NA	ENSG00000233836	1.30624	0.676904	1.04943	0.907139	0.24815	0.234545	0.248898	0.244291	0.255397	0.251344	ENSG00000233836	10	3	6	5	6	0	0	0	0	0	0	0
ENSG00000243701	344595	long intergenic non-protein coding RNA 883	LINC00883	89.9398	-0.650916	0.636876	0.142554	-4.56611	4.96847e-06	6.77133e-05	ENSG00000243701	6.93428	6.67174	6.61945	6.62484	6.12365	6.49286	6.09487	5.83523	6.09358	6.10478	ENSG00000243701	140	109	94	104	111.75	67	102	65	55	61	64	69
ENSG00000255248	399959	mir-100-let-7a-2 cluster host gene (non-protein coding)	MIR100HG	932.093	0.713004	1.63921	0.156525	4.5552	5.23362e-06	7.07348e-05	ENSG00000255248	9.31441	9.6071	9.34793	9.40846	10.3768	9.63372	9.81661	10.2262	10.4409	10.0435	ENSG00000255248	694	815	607	699	703.75	1337	893	889	1245	1307	1022	1115.5
ENSG00000256073	84996	chromosome 21 open reading frame 119	C21orf119	62.9986	-0.702191	0.614638	0.154244	-4.55247	5.30193e-06	7.15501e-05	ENSG00000256073	6.05006	6.2712	6.34471	6.37227	5.43714	5.88008	5.73232	5.63152	5.48976	5.7124	ENSG00000256073	74	84	80	90	82	40	66	51	49	39	49	49
ENSG00000077616	10003	N-acetylated alpha-linked acidic dipeptidase 2	NAALAD2	6.98743	-2.0397	0.243214	0.448371	-4.54914	5.38657e-06	NA	ENSG00000077616	3.75204	2.99039	3.26822	2.99802	2.40014	2.09408	2.51403	2.13514	2.43627	2.29577	ENSG00000077616	27	11	14	11	15.75	4	2	5	2	4	3	3.33333
ENSG00000249196	283352	uncharacterized LOC283352	RP11-669N7.2	3.40567	-2.97429	0.127248	0.653846	-4.54891	5.39247e-06	NA	ENSG00000249196	2.32851	1.91155	2.43365	1.91724	1.06212	1.03679	1.22823	1.2168	1.53391	1.06805	ENSG00000249196	13	7	13	7	10	0	0	1	1	3	0	0.833333
ENSG00000156463	153769	SH3 domain containing ring finger 2	SH3RF2	1295.04	0.675142	1.59675	0.148641	4.54209	5.56993e-06	7.46604e-05	ENSG00000156463	9.82282	9.87362	9.83027	9.98139	10.5946	10.1371	10.4269	10.7982	10.7334	10.4344	ENSG00000156463	989	976	849	1043	964.25	1545	1267	1361	1853	1593	1337	1492.67
ENSG00000115008	3552	interleukin 1, alpha	IL1A	48.0211	1.25733	2.39053	0.276847	4.5416	5.58277e-06	7.47765e-05	ENSG00000115008	4.71264	4.84918	4.97118	5.35624	6.2582	5.17327	5.80546	6.22828	6.51261	5.95465	ENSG00000115008	25	27	27	42	30.25	84	39	58	85	96	64	71
ENSG00000110446	51296	solute carrier family 15 (oligopeptide transporter), member 3	SLC15A3	40.8569	-0.887969	0.540374	0.195561	-4.54062	5.60899e-06	7.50647e-05	ENSG00000110446	5.5101	5.72032	5.76354	5.9939	4.84836	4.99471	4.89622	5.06597	5.11523	5.23961	ENSG00000110446	52	59	55	73	59.75	26	34	27	33	31	36	31.1667
ENSG00000101333	5332	phospholipase C, beta 4	PLCB4	6.84968	-2.01629	0.247192	0.444129	-4.53989	5.62848e-06	NA	ENSG00000101333	3.14826	3.40511	2.9142	3.36225	2.15802	2.53968	1.86499	2.59369	2.18825	2.30133	ENSG00000101333	14	18	9	17	14.5	2	6	0	6	2	3	3.16667
ENSG00000050030	340533	KIAA2022	KIAA2022	12.7595	-1.939	0.260797	0.427296	-4.53784	5.68322e-06	7.58823e-05	ENSG00000050030	3.79947	4.20799	3.64069	3.09572	2.82135	2.73799	2.82592	2.68093	2.86566	2.7219	ENSG00000050030	18	26	13	7	16	4	4	4	3	4	3	3.66667
ENSG00000165905	120071	glycosyltransferase-like 1B	GYLTL1B	88.9341	-0.6726	0.627375	0.148294	-4.53559	5.74419e-06	7.64242e-05	ENSG00000165905	6.84525	6.72808	6.63114	6.85171	5.94358	6.37247	6.20318	6.25006	6.35024	5.77723	ENSG00000165905	131	114	95	124	116	58	93	71	77	75	49	70.5
ENSG00000272398	100133941	CD24 molecule	CD24	370.052	-0.613618	0.653556	0.13546	-4.52988	5.90168e-06	7.82038e-05	ENSG00000272398	9.14732	8.95681	9.12169	8.88559	8.37709	8.58442	8.50284	8.17297	8.34012	8.62034	ENSG00000272398	639	530	536	498	550.75	329	435	358	294	299	381	349.333
ENSG00000168672	157638	family with sequence similarity 84, member B	FAM84B	1570.48	0.653735	1.57324	0.14441	4.52692	5.98484e-06	7.9214e-05	ENSG00000168672	9.70095	10.2671	10.0157	10.229	10.8175	10.2565	10.6607	10.8569	10.9035	10.6666	ENSG00000168672	901	1286	964	1238	1097.25	1801	1372	1599	1921	1788	1569	1675
ENSG00000149970	22866	connector enhancer of kinase suppressor of Ras 2	CNKSR2	36.7161	-1.10413	0.465182	0.244241	-4.52067	6.16448e-06	8.11521e-05	ENSG00000149970	5.89785	5.43379	5.78697	5.26212	4.88656	4.88916	4.89435	4.59526	4.66065	4.41521	ENSG00000149970	74	48	58	41	55.25	28	32	28	22	21	17	24.6667
ENSG00000143416	8991	selenium binding protein 1	SELENBP1	59.9985	-0.66881	0.629025	0.147948	-4.52056	6.16752e-06	8.11521e-05	ENSG00000143416	6.50629	6.59251	6.38268	6.57053	5.87562	6.12703	6.07857	5.78874	5.75718	5.87019	ENSG00000143416	108	110	84	107	102.25	59	82	69	57	50	57	62.3333
ENSG00000107738	64115	chromosome 10 open reading frame 54	C10orf54	140.022	-0.884322	0.541742	0.195696	-4.51886	6.21735e-06	8.16278e-05	ENSG00000107738	7.21757	7.20065	7.35281	7.65738	6.21708	6.76948	6.75009	6.58935	6.30545	6.59323	ENSG00000107738	166	156	157	217	174	69	121	104	96	69	90	91.5
ENSG00000163694	54502	RNA binding motif protein 47	RBM47	55.2074	-0.836321	0.56007	0.185737	-4.50271	6.70929e-06	8.74454e-05	ENSG00000163694	6.34083	6.34857	6.30576	6.42947	5.42644	6.14364	5.25308	5.51813	5.41935	5.79081	ENSG00000163694	96	92	80	97	91.25	41	84	35	46	38	54	49.6667
ENSG00000164483	154075	sterile alpha motif domain containing 3	SAMD3	12.7749	1.51755	2.86304	0.337712	4.49363	7.00205e-06	9.08642e-05	ENSG00000164483	2.90804	3.22067	3.21222	3.38877	3.9806	4.17157	4.25966	4.09031	3.99016	4.05756	ENSG00000164483	5	8	7	10	7.5	19	26	25	22	18	20	21.6667
ENSG00000173930	353189	solute carrier organic anion transporter family, member 4C1	SLCO4C1	89.1294	0.993598	1.99114	0.221322	4.48938	7.14317e-06	9.23609e-05	ENSG00000173930	5.14885	6.18492	5.49774	5.83631	6.71245	6.17455	6.34724	6.75927	6.83696	6.63735	ENSG00000173930	33	75	38	56	50.5	107	80	80	115	110	98	98.3333
ENSG00000114115	5947	retinol binding protein 1, cellular	RBP1	27.1903	1.32254	2.50106	0.294817	4.48598	7.25791e-06	9.37768e-05	ENSG00000114115	3.78668	4.36184	4.00432	4.55696	5.32777	5.60986	4.88639	5.40794	5.02242	4.72041	ENSG00000114115	11	20	12	24	16.75	46	66	31	51	33	26	42.1667
ENSG00000137142	347252	insulin-like growth factor binding protein-like 1	IGFBPL1	256.379	-0.627888	0.647123	0.140401	-4.47212	7.74481e-06	9.87146e-05	ENSG00000137142	8.35173	8.33451	8.42119	8.50379	7.91416	7.86418	7.81137	7.75842	7.77257	7.70706	ENSG00000137142	366	344	329	385	356	239	262	220	221	201	199	223.667
ENSG00000160161	148113	cartilage intermediate layer protein 2	CILP2	43.8199	-0.849546	0.554959	0.190365	-4.46273	8.09231e-06	0.000102778	ENSG00000160161	6.08623	5.89614	5.54414	5.9274	5.22523	5.43269	5.20146	5.01677	5.17114	4.94228	ENSG00000160161	82	67	45	68	65.5	36	49	35	31	32	27	35
ENSG00000184343	26576	SRSF protein kinase 3	SRPK3	61.3356	0.728599	1.65703	0.163487	4.45662	8.32625e-06	0.000105376	ENSG00000184343	5.64856	5.9549	5.4828	5.89095	6.52452	6.5453	6.22631	6.5794	6.14639	6.25512	ENSG00000184343	54	66	40	62	55.5	98	113	77	106	68	77	89.8333
ENSG00000162692	7412	vascular cell adhesion molecule 1	VCAM1	104.336	1.14171	2.20643	0.256319	4.45426	8.41834e-06	0.000106241	ENSG00000162692	6.03288	5.92254	6.40547	6.37397	7.46227	6.80781	7.27055	7.19657	7.4006	7.26726	ENSG00000162692	69	60	79	85	73.25	186	129	160	158	166	156	159.167
ENSG00000088726	55287	transmembrane protein 40	TMEM40	17.4427	-1.3346	0.396501	0.299871	-4.45058	8.56368e-06	0.000107923	ENSG00000088726	4.42699	4.22137	4.80064	4.56227	3.76529	3.27235	3.1878	3.98218	3.67886	3.7916	ENSG00000088726	27	21	33	29	27.5	12	7	5	16	10	12	10.3333
ENSG00000129007	91860	calmodulin-like 4	CALML4	62.692	-0.646062	0.639022	0.146699	-4.40399	1.06277e-05	0.000130446	ENSG00000129007	6.4795	6.32884	6.39007	6.29839	5.74576	6.07023	5.82228	5.81246	5.68207	5.68639	ENSG00000129007	104	88	83	85	90	52	77	55	57	46	48	55.8333
ENSG00000137857	53905	dual oxidase 1	DUOX1	61.9504	-0.708703	0.61187	0.161179	-4.397	1.09758e-05	0.000134075	ENSG00000137857	6.21966	6.25156	6.25856	6.57701	5.74252	5.85691	5.77412	5.83047	5.15269	5.82499	ENSG00000137857	85	83	75	106	87.25	52	65	53	58	29	54	51.8333
ENSG00000150275	65217	protocadherin-related 15	PCDH15	6.11109	2.27629	4.84432	0.518098	4.39356	1.11511e-05	NA	ENSG00000150275	2.09142	2.11437	2.03102	1.84897	2.81976	2.80507	3.46676	2.86837	2.7012	2.98478	ENSG00000150275	3	3	2	1	2.25	10	11	21	11	8	12	12.1667
ENSG00000196335	56164	serine/threonine kinase 31	STK31	80.5544	-1.0458	0.484376	0.238691	-4.3814	1.1792e-05	0.000143069	ENSG00000196335	6.75612	6.46387	6.71936	5.97763	5.31619	5.6435	5.25888	5.88844	5.71672	5.64351	ENSG00000196335	125	95	104	64	97	35	53	33	59	46	45	45.1667
ENSG00000272084	NA	NA	NA	34.5962	-0.907452	0.533126	0.207564	-4.37191	1.23162e-05	0.000148601	ENSG00000272084	5.31468	5.68729	5.44348	5.45818	4.31888	5.12793	4.6771	4.79728	4.5513	4.94698	ENSG00000272084	46	60	44	49	49.75	16	40	23	27	19	29	25.6667
ENSG00000203644	NA	NA	NA	72.5705	-0.75404	0.592941	0.172858	-4.3622	1.28761e-05	0.000154375	ENSG00000203644	6.86374	6.60642	6.89334	6.16679	6.08254	5.90354	5.75672	5.92095	6.25852	5.98333	ENSG00000203644	137	107	120	75	109.75	67	66	51	61	72	60	62.8333
ENSG00000106541	10551	anterior gradient 2	AGR2	18.6171	-1.18555	0.439656	0.27193	-4.35977	1.302e-05	0.000155962	ENSG00000106541	4.38578	4.69526	4.69988	4.92349	3.66069	4.14247	3.50694	4.07627	3.99717	3.68646	ENSG00000106541	25	32	29	39	31.25	10	20	8	17	14	10	13.1667
ENSG00000185499	4582	mucin 1, cell surface associated	MUC1	97.2018	0.639216	1.55748	0.146832	4.35337	1.34059e-05	0.000160262	ENSG00000185499	6.33065	6.36461	6.10598	6.18602	6.78116	7.1263	6.66769	6.87846	6.68136	6.74797	ENSG00000185499	87	85	62	73	76.75	111	164	101	124	96	105	116.833
ENSG00000173193	54625	poly (ADP-ribose) polymerase family, member 14	PARP14	285.947	-0.65316	0.635886	0.150371	-4.34367	1.40125e-05	0.000166403	ENSG00000173193	8.70954	8.6683	8.63825	8.52967	7.86987	8.28289	8.13758	7.88929	7.81377	8.01891	ENSG00000173193	472	436	383	390	420.25	230	354	278	242	206	249	259.833
ENSG00000232725	NA	NA	NA	53.1968	0.875951	1.83522	0.201742	4.34194	1.41228e-05	0.000167602	ENSG00000232725	5.59909	5.10919	5.51146	5.05281	5.95717	6.42062	6.04093	6.07589	5.94039	5.9548	ENSG00000232725	53	33	42	31	39.75	64	105	68	73	59	62	71.8333
ENSG00000046889	80243	phosphatidylinositol-3,4,5-trisphosphate-dependent Rac exchange factor 2	PREX2	3.59889	-2.57895	0.167363	0.594009	-4.3416	1.4145e-05	NA	ENSG00000046889	2.32097	2.28148	2.18749	2.13304	1.218	1.60183	1.65304	1.3671	1.23213	1.22423	ENSG00000046889	11	10	8	8	9.25	0	3	3	1	0	0	1.16667
ENSG00000120337	8995	tumor necrosis factor (ligand) superfamily, member 18	TNFSF18	252.076	-1.17578	0.442645	0.271427	-4.33184	1.47867e-05	0.00017444	ENSG00000120337	7.66012	8.3172	8.23879	8.28712	7.00221	6.2404	6.89954	7.18172	7.58267	6.94205	ENSG00000120337	222	342	290	331	296.25	122	77	112	145	176	113	124.167
ENSG00000196081	NA	NA	NA	77.2381	-0.782217	0.581472	0.180836	-4.32556	1.52148e-05	0.000179019	ENSG00000196081	6.71482	6.84163	6.86256	6.29175	5.82947	6.23216	5.98739	5.69174	6.16203	6.01622	ENSG00000196081	121	127	116	82	111.5	54	85	61	50	66	61	62.8333
ENSG00000135636	8291	dysferlin	DYSF	460.024	-1.22871	0.426699	0.284194	-4.32348	1.53584e-05	0.000180405	ENSG00000135636	8.47689	8.95716	8.78325	9.10239	7.6961	7.43689	7.50966	7.67978	7.93187	7.62439	ENSG00000135636	392	528	418	580	479.5	199	187	172	204	221	183	194.333
ENSG00000167972	21	ATP-binding cassette, sub-family A (ABC1), member 3	ABCA3	684.822	0.644407	1.5631	0.149736	4.30363	1.68025e-05	0.000196026	ENSG00000167972	8.7206	8.95169	8.93305	9.12687	9.55266	9.46723	9.51524	9.73589	9.56575	9.53777	ENSG00000167972	457	514	455	577	500.75	749	801	724	886	706	719	764.167
ENSG00000141293	8631	src kinase associated phosphoprotein 1	SKAP1	22.1491	-1.06118	0.479238	0.246774	-4.30023	1.70618e-05	0.000198792	ENSG00000141293	4.80051	4.6053	4.63552	5.01683	4.02642	3.96578	3.83318	4.36895	3.95896	3.9908	ENSG00000141293	34	27	25	39	31.25	14	15	11	21	12	13	14.3333
ENSG00000129028	56906	THAP domain containing 10	THAP10	88.1511	-0.61892	0.651158	0.143982	-4.2986	1.71882e-05	0.000199875	ENSG00000129028	6.85423	6.70413	6.94474	6.64665	6.10222	6.46466	6.16656	5.95902	6.20745	6.44454	ENSG00000129028	132	112	121	106	117.75	66	100	69	61	67	84	74.5
ENSG00000204152	100652748	translocase of inner mitochondrial membrane 23 homolog B (yeast)	TIMM23B	138.139	0.59946	1.51515	0.139528	4.29636	1.73629e-05	0.000201513	ENSG00000204152	6.77014	6.74374	6.61126	6.90399	7.45468	6.70674	7.45654	7.45051	7.28128	7.40953	ENSG00000204152	118	110	89	123	110	178	115	177	184	146	167	161.167
ENSG00000182901	6000	regulator of G-protein signaling 7	RGS7	44.9906	-0.762532	0.589461	0.177634	-4.29272	1.76497e-05	0.000204444	ENSG00000182901	5.84624	5.84986	5.70359	5.6787	5.23548	4.95706	5.27478	5.06197	5.14645	5.20567	ENSG00000182901	67	64	51	55	59.25	36	32	37	32	31	34	33.6667
ENSG00000257671	NA	NA	NA	28.1013	-1.10842	0.463802	0.259098	-4.27799	1.88589e-05	0.000216907	ENSG00000257671	5.5044	5.26253	5.15784	5.0506	4.79264	4.6928	4.29617	4.50279	4.11627	3.79282	ENSG00000257671	58	45	37	37	44.25	28	29	17	22	13	9	19.6667
ENSG00000196172	148213	zinc finger protein 681	ZNF681	4.0933	-2.60658	0.164188	0.609875	-4.27396	1.92027e-05	NA	ENSG00000196172	2.81507	2.29119	2.18158	2.44691	1.44206	1.25018	1.59109	1.43142	1.87356	1.28657	ENSG00000196172	18	9	7	11	11.25	1	0	2	1	4	0	1.33333
ENSG00000046774	51438	melanoma antigen family C, 2	MAGEC2	7.82963	-2.36617	0.19396	0.554343	-4.26842	1.96861e-05	0.000224833	ENSG00000046774	3.20854	3.04742	2.58968	2.73029	2.1956	1.84696	1.89717	2.03669	2.08081	2.46442	ENSG00000046774	14	11	5	7	9.25	2	0	0	1	1	4	1.33333
ENSG00000182004	6635	small nuclear ribonucleoprotein polypeptide E	SNRPE	200.119	-0.934774	0.523124	0.219029	-4.26781	1.97399e-05	0.000225304	ENSG00000182004	8.54351	8.31635	8.40692	7.32719	7.73842	7.29437	7.09063	7.13927	7.32585	7.29249	ENSG00000182004	429	346	332	165	318	214	175	131	142	147	149	159.667
ENSG00000228624	101927768::101927794	uncharacterized LOC101927768::uncharacterized LOC101927794	RP3-399L15.3::LOC101927794	64.3592	-0.76904	0.586808	0.180278	-4.26585	1.99139e-05	0.000226857	ENSG00000228624	6.20989	6.30185	6.12242	6.07398	5.57449	5.22456	5.55652	5.58185	5.57589	5.61097	ENSG00000228624	84	86	67	71	77	45	38	44	47	42	45	43.5
ENSG00000261189	NA	NA	NA	27.5619	-1.03131	0.489265	0.241913	-4.26316	2.0156e-05	0.000228887	ENSG00000261189	5.09603	4.72892	5.2426	5.07655	3.76286	4.57439	4.54448	4.24969	4.04627	4.37034	ENSG00000261189	41	28	40	38	36.75	9	26	22	17	12	18	17.3333
ENSG00000280195	NA	NA	NA	31.486	0.942758	1.9222	0.222014	4.24639	2.17238e-05	0.000244448	ENSG00000280195	4.72607	4.66024	4.33463	4.67178	5.65462	5.20271	5.24591	5.48002	5.37166	4.98432	ENSG00000280195	28	25	16	25	23.5	57	44	40	51	42	31	44.1667
ENSG00000264247	400657	long intergenic non-protein coding RNA 909	LINC00909	57.4296	-0.782119	0.581512	0.184268	-4.24446	2.19118e-05	0.000246171	ENSG00000264247	6.39498	5.98394	6.15329	6.18453	5.52543	5.61414	5.6616	5.48182	5.66018	5.0891	ENSG00000264247	99	68	70	79	79	44	54	49	44	46	29	44.3333
ENSG00000267745	NA	NA	NA	38.2428	-0.966045	0.511908	0.227798	-4.24079	2.22734e-05	0.000249764	ENSG00000267745	5.67731	5.9558	5.64717	5.55648	5.46398	5.03432	4.35186	4.89936	5.01602	4.53715	ENSG00000267745	61	73	51	52	59.25	46	36	16	29	29	19	29.1667
ENSG00000223865	3115	major histocompatibility complex, class II, DP beta 1	HLA-DPB1	177.736	0.644135	1.5628	0.151902	4.24046	2.23062e-05	0.000249974	ENSG00000223865	7.06754	6.9058	7.07082	7.25381	7.63259	7.67823	7.73383	7.76126	7.73154	7.53811	ENSG00000223865	145	122	124	157	137	199	234	213	227	200	180	208.833
ENSG00000128335	23780	apolipoprotein L, 2	APOL2	155.837	-0.590199	0.664251	0.139285	-4.23733	2.26191e-05	0.000252533	ENSG00000128335	7.76766	7.51548	7.63241	7.76992	7.10975	7.49899	7.34349	6.93961	6.73075	6.96262	ENSG00000128335	247	195	191	233	216.5	136	207	161	124	95	118	140.167
ENSG00000006534	221	aldehyde dehydrogenase 3 family, member B1	ALDH3B1	219.641	-0.640684	0.641409	0.151235	-4.23636	2.27173e-05	0.000253155	ENSG00000006534	7.72785	7.8956	7.9646	8.13406	7.41637	7.22734	7.219	7.45277	7.3472	7.33123	ENSG00000006534	234	252	238	297	255.25	167	165	143	178	148	152	158.833
ENSG00000237870	NA	NA	NA	77.215	-0.735911	0.600439	0.173831	-4.23349	2.30092e-05	0.000255614	ENSG00000237870	6.76577	6.87041	6.76775	6.70173	5.8931	6.34471	6.37175	5.75949	6.08205	6.14918	ENSG00000237870	126	130	108	113	119.25	57	93	83	53	62	68	69.3333
ENSG00000004948	799	calcitonin receptor	CALCR	7.88948	-1.78903	0.289366	0.422679	-4.2326	2.31001e-05	0.000256305	ENSG00000004948	3.27838	3.04928	3.77177	3.12926	2.15448	2.57202	2.65094	2.40236	2.57605	2.55497	ENSG00000004948	14	10	21	11	14	1	5	5	3	4	4	3.66667
ENSG00000039068	999	cadherin 1, type 1, E-cadherin (epithelial)	CDH1	9.28198	-1.68796	0.310365	0.39904	-4.23005	2.33634e-05	0.000258586	ENSG00000039068	3.1276	3.80159	4.06918	3.44221	2.53397	2.68129	2.96026	2.63017	2.69127	2.97572	ENSG00000039068	10	21	25	14	17.5	3	5	7	4	4	7	5
ENSG00000221886	63920	chromosome 5 open reading frame 54	C5orf54	108.254	-0.874307	0.545516	0.206702	-4.22979	2.33913e-05	0.000258734	ENSG00000221886	7.45956	6.94672	7.37646	6.79134	5.92646	6.86206	6.17492	6.30794	6.28974	6.47182	ENSG00000221886	204	132	164	116	154	56	133	68	79	70	84	81.6667
ENSG00000003096	90293	kelch-like family member 13	KLHL13	37.686	0.856143	1.81019	0.202665	4.22443	2.39546e-05	0.000263849	ENSG00000003096	4.9804	4.86089	5.37366	4.79599	5.68459	5.59624	5.6929	5.94881	5.55421	5.7836	ENSG00000003096	34	29	41	27	32.75	56	59	56	72	47	59	58.1667
ENSG00000215283	NA	NA	NA	64.2659	0.713638	1.63993	0.16917	4.21847	2.45961e-05	0.000269894	ENSG00000215283	5.42392	5.77132	5.6923	5.695	6.23531	6.0083	6.51115	6.25363	6.3851	6.15324	ENSG00000215283	44	56	47	52	49.75	77	73	95	81	81	70	79.5
ENSG00000164220	2151	coagulation factor II (thrombin) receptor-like 2	F2RL2	13.6425	-1.39781	0.379505	0.331943	-4.21099	2.54252e-05	0.000277332	ENSG00000164220	3.98885	3.93422	4.6514	3.94391	2.93378	3.30369	3.23878	3.59595	3.2843	3.42751	ENSG00000164220	20	18	33	18	22.25	4	9	7	12	7	9	8
ENSG00000005469	54677	carnitine O-octanoyltransferase	CROT	119.362	-0.622695	0.649456	0.147962	-4.2085	2.57077e-05	0.000280032	ENSG00000005469	7.47669	7.29103	7.41824	6.78562	6.48051	6.97416	6.631	6.53356	6.68374	6.80187	ENSG00000005469	204	169	167	114	163.5	86	143	96	93	94	107	103.167
ENSG00000153029	3140	major histocompatibility complex, class I-related	MR1	83.5084	-0.691124	0.619371	0.16454	-4.20035	2.66498e-05	0.00028924	ENSG00000153029	6.30548	6.67036	6.78565	6.80823	5.97383	6.00312	5.98266	6.30299	5.95276	5.99091	ENSG00000153029	87	110	108	121	106.5	60	70	60	81	55	59	64.1667
ENSG00000053918	3784	potassium voltage-gated channel, KQT-like subfamily, member 1	KCNQ1	41.7653	-1.01751	0.493969	0.242374	-4.1981	2.69169e-05	0.000291256	ENSG00000053918	4.78513	5.26904	5.30566	5.6087	4.60241	4.50967	4.7898	4.51461	4.22971	4.25397	ENSG00000053918	28	41	38	54	40.25	21	22	25	20	13	14	19.1667
ENSG00000180066	170393	chromosome 10 open reading frame 91	C10orf91	22.9437	-1.06963	0.476443	0.255039	-4.19397	2.74111e-05	0.000295531	ENSG00000180066	4.99193	4.86435	5.07436	4.8094	3.83614	4.28709	4.60063	3.80318	3.82394	4.39729	ENSG00000180066	40	34	37	32	35.75	11	21	25	11	10	20	16.3333
ENSG00000163006	165055	coiled-coil domain containing 138	CCDC138	287.41	-0.700126	0.615518	0.167061	-4.19084	2.77919e-05	0.000298738	ENSG00000163006	8.88002	8.47572	8.79148	8.36939	8.01566	8.38032	7.84379	7.44413	8.00987	7.98588	ENSG00000163006	534	379	428	347	422	256	380	224	174	238	243	252.5
ENSG00000187801	65243	ZFP69 zinc finger protein B	ZFP69B	150.524	0.734216	1.66349	0.175505	4.18344	2.8713e-05	0.000307531	ENSG00000187801	6.12854	6.90833	6.75681	6.97463	7.42513	6.90491	7.25294	7.50213	7.75806	7.46542	ENSG00000187801	71	124	99	129	105.75	173	133	151	190	207	173	171.167
ENSG00000244219	NA	NA	NA	73.967	0.76471	1.69903	0.183192	4.17436	2.98819e-05	0.000317582	ENSG00000244219	5.41936	5.55866	5.46736	5.78584	6.30835	6.06518	6.42406	6.4679	5.97053	6.00647	ENSG00000244219	43	46	38	55	45.5	80	75	87	94	57	61	75.6667
ENSG00000234040	NA	NA	NA	29.065	1.50884	2.84582	0.361942	4.16874	3.06283e-05	0.000324743	ENSG00000234040	3.8569	4.508	4.2022	4.04499	4.65432	6.26335	4.78344	5.65474	5.06612	4.72816	ENSG00000234040	12	23	15	14	16	25	111	28	62	34	26	47.6667
ENSG00000182141	7562	zinc finger protein 708	ZNF708	35.7527	-0.876605	0.544648	0.21051	-4.16419	3.12454e-05	0.000329725	ENSG00000182141	5.61822	5.50204	5.8834	5.36711	5.16204	5.01727	4.3899	4.49921	5.20732	4.91746	ENSG00000182141	59	51	63	45	54.5	36	36	17	20	35	28	28.6667
ENSG00000197808	92283	zinc finger protein 461	ZNF461	23.6207	-1.05418	0.48157	0.253186	-4.16367	3.13171e-05	0.000329992	ENSG00000197808	5.11091	5.13897	4.85267	5.03989	3.98232	4.58959	4.28239	4.13015	3.97897	4.45623	ENSG00000197808	44	43	30	39	39	13	28	18	16	12	21	18
ENSG00000243479	645249	MNX1 antisense RNA 1 (head to head)	MNX1-AS1	78.0918	-0.643165	0.640307	0.154493	-4.16306	3.14016e-05	0.00033024	ENSG00000243479	6.58277	6.31206	6.66024	6.24797	5.47787	6.2355	5.92899	5.95671	5.77579	5.8705	ENSG00000243479	109	84	99	79	92.75	40	85	58	62	48	54	57.8333
ENSG00000277534	NA	NA	NA	80.6941	-0.658634	0.633478	0.158316	-4.16026	3.1789e-05	0.000333496	ENSG00000277534	6.99673	6.66481	6.61389	6.44842	6.10513	6.37003	6.1865	5.86038	5.96934	6.1053	ENSG00000277534	149	110	95	92	111.5	67	94	71	57	56	65	68.3333
ENSG00000279689	NA	NA	NA	40.6023	0.96443	1.95129	0.231888	4.15904	3.19594e-05	0.000335088	ENSG00000279689	4.87647	5.22533	4.41761	4.90737	5.53308	5.64897	5.35605	5.81786	5.90361	5.68714	ENSG00000279689	30	39	16	29	28.5	48	60	41	63	61	53	54.3333
ENSG00000164542	23366	KIAA0895	KIAA0895	83.5747	-0.672192	0.627553	0.161682	-4.15748	3.21771e-05	0.000337172	ENSG00000164542	6.8534	6.69341	6.9444	6.69568	5.95275	6.61196	6.20904	5.77684	6.15849	6.30647	ENSG00000164542	133	112	122	111	119.5	59	113	72	53	65	76	73
ENSG00000149633	85449	KIAA1755	KIAA1755	48.0475	-0.769263	0.586717	0.185185	-4.15401	3.26697e-05	0.000341735	ENSG00000149633	6.18721	5.94096	5.93816	5.65028	5.45616	5.35781	5.05648	5.00687	5.50924	5.34816	ENSG00000149633	87	68	61	53	67.25	43	45	30	30	42	38	38
ENSG00000178150	163071	zinc finger protein 114	ZNF114	44.2809	-0.782438	0.581384	0.188498	-4.15092	3.31149e-05	0.000345382	ENSG00000178150	5.80354	5.82493	5.69777	5.8379	4.98984	5.38785	5.41513	4.91105	5.1757	4.90683	ENSG00000178150	65	63	51	63	60.5	29	47	42	28	32	26	34
ENSG00000188707	113763	ZBED6 C-terminal like	ZBED6CL	62.1109	-0.659801	0.632966	0.159014	-4.14931	3.33476e-05	0.000347203	ENSG00000188707	6.17598	6.23789	6.22624	6.34081	5.37542	5.7808	5.77593	5.67664	5.75613	5.65985	ENSG00000188707	82	82	73	88	81.25	38	61	53	51	49	47	49.8333
ENSG00000160801	5745	parathyroid hormone 1 receptor	PTH1R	9.1515	-1.58913	0.332371	0.383777	-4.14077	3.46137e-05	0.000358716	ENSG00000160801	3.45122	3.65378	3.74441	3.66281	2.53581	3.18171	2.86606	2.83824	2.57298	2.55219	ENSG00000160801	15	18	18	18	17.25	3	11	6	6	3	3	5.33333
ENSG00000049130	4254	KIT ligand	KITLG	95.8322	-0.880783	0.543073	0.213145	-4.13232	3.59116e-05	0.000369814	ENSG00000049130	7.41883	7.12131	7.11661	6.74866	6.21732	6.71865	6.11729	5.94435	6.43829	6.32406	ENSG00000049130	201	153	137	114	151.25	72	121	66	60	80	76	79.1667
ENSG00000113966	84100	ADP-ribosylation factor-like 6	ARL6	120.301	-0.597419	0.660935	0.144865	-4.12397	3.72391e-05	0.000382165	ENSG00000113966	7.50361	7.13333	7.46628	7.06567	6.72621	6.88925	6.77242	6.43398	6.79038	6.87386	ENSG00000113966	208	150	173	141	168	104	134	107	86	102	113	107.667
ENSG00000259495	NA	NA	NA	31.7907	-0.912731	0.531179	0.221518	-4.12034	3.78311e-05	0.000387574	ENSG00000259495	5.57766	5.34053	5.48906	5.24729	4.84508	5.01002	4.68991	4.13264	4.61844	4.75717	ENSG00000259495	59	46	47	42	48.5	28	37	24	14	21	25	24.8333
ENSG00000158050	1844	dual specificity phosphatase 2	DUSP2	148.644	0.674829	1.59641	0.164094	4.11245	3.91475e-05	0.000400373	ENSG00000158050	6.73226	6.93914	6.9286	6.72923	7.543	6.85392	7.56659	7.69252	7.5465	7.42539	ENSG00000158050	114	127	113	107	115.25	189	128	191	219	177	168	178.667
ENSG00000169026	84179	major facilitator superfamily domain containing 7	MFSD7	4.16784	-2.44301	0.183899	0.594445	-4.10974	3.96106e-05	NA	ENSG00000169026	2.09895	2.51407	2.4409	2.86809	1.27834	1.40376	1.44376	1.70845	1.87582	1.45057	ENSG00000169026	7	12	10	18	11.75	0	1	1	3	4	1	1.66667
ENSG00000271020	NA	NA	NA	23.0272	-1.05718	0.480569	0.257537	-4.10499	4.04341e-05	0.000411416	ENSG00000271020	5.29037	5.0439	5.07266	4.58534	4.59113	3.84976	3.97582	3.99864	4.61875	4.23791	ENSG00000271020	52	40	37	26	38.75	25	13	13	14	24	17	17.6667
ENSG00000101441	1472	cystatin S	CST4	6.34296	-2.01879	0.246765	0.494164	-4.08526	4.40278e-05	NA	ENSG00000101441	3.07341	3.11006	2.99078	3.11807	2.20949	2.55587	1.78493	2.41781	1.96426	1.94987	ENSG00000101441	14	14	11	14	13.25	3	7	0	5	1	1	2.83333
ENSG00000183638	94137	retinitis pigmentosa 1-like 1	RP1L1	44.9844	0.81945	1.76473	0.200981	4.07725	4.55707e-05	0.00045642	ENSG00000183638	5.1419	5.28821	4.97453	4.90411	5.85675	5.53334	5.6945	5.98206	5.74465	5.69906	ENSG00000183638	37	40	27	28	33	61	53	53	70	52	52	56.8333
ENSG00000198039	285902::10793	uncharacterized LOC285902::zinc finger protein 273	LOC285902::ZNF273	36.9888	-0.758237	0.591219	0.18667	-4.06191	4.86732e-05	0.000483439	ENSG00000198039	5.80611	5.31814	5.57209	5.62092	5.01205	5.00215	4.87037	4.89898	5.12371	4.97274	ENSG00000198039	68	43	48	55	53.5	31	35	27	29	32	29	30.5
ENSG00000095203	54566	erythrocyte membrane protein band 4.1 like 4B	EPB41L4B	568.887	-0.614396	0.653203	0.151428	-4.05735	4.9632e-05	0.000491599	ENSG00000095203	9.69156	9.52363	9.79338	9.51169	8.91855	9.38721	9.15259	8.72506	8.79466	9.13697	ENSG00000095203	927	782	852	767	832	478	762	562	431	408	543	530.667
ENSG00000276672	NA	NA	NA	375.724	-0.656042	0.634617	0.161889	-4.05241	5.06937e-05	0.000500454	ENSG00000276672	9.09592	8.97146	8.89369	8.65538	8.13837	8.68101	8.34187	7.72375	8.30002	8.33427	ENSG00000276672	615	535	454	421	506.25	276	466	318	211	290	309	311.667
ENSG00000180626	84622	zinc finger protein 594	ZNF594	96.3233	-0.634373	0.644221	0.156607	-4.05073	5.10576e-05	0.000503768	ENSG00000180626	6.95454	6.80768	6.95908	7.01454	6.30899	6.74607	6.33434	6.06941	6.23975	6.36388	ENSG00000180626	141	120	121	139	130.25	77	123	78	66	68	78	81.6667
ENSG00000106714	79937	contactin associated protein-like 3	CNTNAP3	57.0672	0.676777	1.59856	0.167312	4.04501	5.23213e-05	0.000514536	ENSG00000106714	5.6405	5.65515	5.53155	5.52217	6.37621	6.09609	6.18312	5.97015	5.87442	6.42826	ENSG00000106714	54	52	42	46	48.5	88	80	75	66	55	89	75.5
ENSG00000263731	NA	NA	NA	48.4578	-0.785274	0.580242	0.1942	-4.04363	5.26296e-05	0.000517	ENSG00000263731	6.15957	5.66117	6.01798	5.80186	5.25255	5.70175	5.09357	5.07866	4.8455	5.43732	ENSG00000263731	85	54	65	60	66	36	60	31	32	23	41	37.1667
ENSG00000154930	84532	acyl-CoA synthetase short-chain family member 1	ACSS1	73.4534	-0.819328	0.566706	0.203172	-4.03268	5.51441e-05	0.000538745	ENSG00000154930	6.91296	6.28317	6.41978	6.41404	5.7499	6.06442	5.99702	5.70509	5.48674	5.76316	ENSG00000154930	142	83	83	91	99.75	51	75	62	51	38	50	54.5
ENSG00000134339	6289	serum amyloid A2	SAA2	7.80396	-1.77533	0.292127	0.440949	-4.02617	5.66925e-05	0.000552367	ENSG00000134339	3.17634	3.07902	3.58765	3.86136	2.6999	2.71308	2.60193	2.57663	2.27132	2.2534	ENSG00000134339	13	11	18	26	17	6	7	5	5	2	2	4.5
ENSG00000122420	5737	prostaglandin F receptor (FP)	PTGFR	101.253	0.841917	1.79243	0.209227	4.02393	5.72342e-05	0.000557341	ENSG00000122420	5.80558	6.25748	6.22276	6.30338	7.21471	6.01158	6.86174	7.06883	7.1877	6.88059	ENSG00000122420	57	78	68	80	70.75	154	69	117	143	141	116	123.333
ENSG00000179331	54734	RAB39A, member RAS oncogene family	RAB39A	11.6361	-1.33402	0.396662	0.331654	-4.02232	5.76273e-05	0.00056056	ENSG00000179331	4.1927	3.92187	3.86573	4.06045	3.13745	3.28324	3.38586	3.02419	3.43274	3.0674	ENSG00000179331	28	20	17	23	22	7	10	10	6	10	6	8.16667
ENSG00000153885	79047	potassium channel tetramerization domain containing 15	KCTD15	97.7607	0.742256	1.67279	0.184665	4.01948	5.83268e-05	0.000566748	ENSG00000153885	6.29607	6.21764	6.52824	6.35841	6.90033	7.23859	7.31652	6.76423	6.64946	7.15819	ENSG00000153885	85	76	87	84	83	122	179	166	114	94	144	136.5
ENSG00000119714	8111	G protein-coupled receptor 68	GPR68	414.523	0.607109	1.5232	0.151219	4.01475	5.95078e-05	0.000576659	ENSG00000119714	8.46415	8.51099	8.57448	8.68902	9.02251	9.4133	9.38612	8.97212	8.79733	9.1835	ENSG00000119714	388	382	359	430	389.75	523	788	675	523	415	570	582.333
ENSG00000162650	127002	ataxin 7-like 2	ATXN7L2	253.438	0.640208	1.55855	0.159539	4.01287	5.99848e-05	0.000580967	ENSG00000162650	7.48061	7.74878	7.65871	7.55532	8.48418	7.89908	7.89406	8.55724	8.32566	8.01542	ENSG00000162650	193	224	188	192	199.25	363	269	234	397	302	250	302.5
ENSG00000234147	NA	NA	NA	24.9869	1.03667	2.05149	0.258437	4.01131	6.03818e-05	0.00058418	ENSG00000234147	3.78204	4.08489	4.12795	4.31364	4.93337	4.79569	4.7622	5.02133	4.70624	4.62392	ENSG00000234147	11	15	14	19	14.75	33	33	28	37	25	24	30
ENSG00000231389	3113	major histocompatibility complex, class II, DP alpha 1	HLA-DPA1	209.615	0.795428	1.73559	0.198562	4.00594	6.17715e-05	0.000596015	ENSG00000231389	6.99577	7.18306	7.24517	7.67692	8.1389	7.84513	8.06494	7.99061	8.24155	7.99658	ENSG00000231389	136	149	140	213	159.5	286	262	269	266	288	250	270.167
ENSG00000262049	NA	NA	NA	51.8317	-0.767236	0.587542	0.191658	-4.00315	6.25057e-05	0.00060245	ENSG00000262049	6.29055	6.09797	5.99718	5.79847	5.17172	5.7778	5.30897	5.22699	5.25112	5.58982	ENSG00000262049	93	76	63	59	72.75	33	63	37	36	33	46	41.3333
ENSG00000160219	139716	GRB2-associated binding protein 3	GAB3	36.5488	1.00174	2.00242	0.250259	4.00282	6.25912e-05	0.00060295	ENSG00000160219	5.15378	4.923	4.62937	4.66136	5.58416	6.24796	5.88215	5.47077	5.09752	5.44703	ENSG00000160219	40	31	21	24	29	52	101	66	49	32	45	57.5
ENSG00000105929	50617	ATPase, H+ transporting, lysosomal V0 subunit a4	ATP6V0A4	86.5294	-0.6055	0.657244	0.151493	-3.99689	6.41795e-05	0.000616591	ENSG00000105929	6.51518	6.25222	6.8041	6.74828	5.70997	5.9911	6.12552	6.22852	6.00281	6.2273	ENSG00000105929	102	79	109	115	101.25	48	69	67	76	57	71	64.6667
ENSG00000204388	3303::3304	heat shock 70kDa protein 1A::heat shock 70kDa protein 1B	HSPA1A::HSPA1B	1094.23	-0.794263	0.576638	0.198867	-3.99393	6.49868e-05	0.000622446	ENSG00000204388	10.6867	10.4829	10.5428	10.3697	9.67199	10.2697	9.6714	9.51864	9.53004	9.66288	ENSG00000204388	1845	1518	1422	1385	1542.5	803	1401	797	746	677	774	866.333
ENSG00000241399	9936	CD302 molecule	CD302	77.8197	-0.642075	0.640791	0.161059	-3.98659	6.70302e-05	0.000638838	ENSG00000241399	6.87964	6.7489	6.71117	6.24773	6.33693	6.04378	5.94977	5.78791	6.35937	6.01961	ENSG00000241399	137	118	103	79	109.25	81	73	59	54	77	61	67.5
ENSG00000234380	100506385	uncharacterized LOC100506385	AP000330.8	29.4957	-0.950759	0.51736	0.238601	-3.98473	6.75568e-05	0.000641807	ENSG00000234380	5.32968	5.06277	5.45967	5.24619	4.65458	4.33817	4.86266	4.27804	4.63705	4.45131	ENSG00000234380	49	37	47	43	44	24	20	29	17	22	19	21.8333
ENSG00000162804	25992	sushi, nidogen and EGF-like domains 1	SNED1	90.7277	0.65127	1.57055	0.163593	3.98104	6.86131e-05	0.000650807	ENSG00000162804	5.79296	6.16085	6.33226	6.2417	6.84912	6.68272	6.71858	6.7908	6.66942	6.62011	ENSG00000162804	57	73	75	77	70.5	118	118	106	117	96	96	108.5
ENSG00000136014	84101	ubiquitin specific peptidase 44	USP44	113.959	-0.617158	0.651954	0.155044	-3.98054	6.87582e-05	0.000651838	ENSG00000136014	7.31765	7.06287	6.96271	6.87869	6.71907	6.47518	6.48323	6.39701	6.40511	6.52791	ENSG00000136014	182	143	119	123	141.75	104	98	86	84	76	87	89.1667
ENSG00000130208	341	apolipoprotein C-I	APOC1	97.6457	-0.606147	0.656949	0.152337	-3.979	6.92069e-05	0.000655398	ENSG00000130208	6.58443	6.83162	6.72577	7.14358	6.02048	6.14724	6.54745	6.40512	6.16651	6.39841	ENSG00000130208	106	122	101	153	120.5	61	77	92	86	64	80	76.6667
ENSG00000147003	57393	transmembrane protein 27	TMEM27	31.3655	-0.950631	0.517406	0.238997	-3.97759	6.96167e-05	0.000658582	ENSG00000147003	5.30188	5.1133	5.37715	5.00027	4.71707	4.4504	4.10404	4.67814	4.28909	4.57022	ENSG00000147003	47	38	43	34	40.5	25	22	13	25	15	21	20.1667
ENSG00000256771	56242	zinc finger protein 253	ZNF253	31.8275	-0.852089	0.553982	0.214363	-3.97498	7.03854e-05	0.000663696	ENSG00000256771	5.35883	5.12176	5.78222	5.42789	5.02589	4.91703	4.89175	4.46165	4.52045	4.67172	ENSG00000256771	49	38	60	49	49	33	34	29	20	19	23	26.3333
ENSG00000129810	151648	shugoshin-like 1 (S. pombe)	SGOL1	400.726	-0.597287	0.660996	0.150274	-3.97466	7.04805e-05	0.000663696	ENSG00000129810	9.04263	9.1041	9.26541	8.89697	8.46001	8.53187	8.50482	8.38596	8.53845	8.61167	ENSG00000129810	590	587	592	500	567.25	348	417	357	342	344	377	364.167
ENSG00000265933	400643	long intergenic non-protein coding RNA 668	LINC00668	1.75115	-3.18264	0.110136	0.800848	-3.97409	7.06481e-05	NA	ENSG00000265933	0.994384	1.11094	0.693588	1.2897	0.376407	0.362316	0.377182	0.372406	0.549515	0.37972	ENSG00000265933	5	6	2	8	5.25	0	0	0	0	1	0	0.166667
ENSG00000126752	6756	synovial sarcoma, X breakpoint 1	SSX1	16.9119	-1.5408	0.343695	0.387921	-3.97194	7.12894e-05	0.000669455	ENSG00000126752	4.49913	4.68443	4.07755	4.62949	3.41281	3.03622	3.41847	3.82004	3.28279	3.74669	ENSG00000126752	30	34	17	32	28.25	8	5	8	14	6	12	8.83333
ENSG00000145088	55840	ELL associated factor 2	EAF2	14.5392	-1.19278	0.437459	0.300415	-3.97045	7.17376e-05	0.000673311	ENSG00000145088	4.25537	4.03326	4.44707	4.27185	3.45425	3.86484	3.29014	3.64501	3.0339	3.55643	ENSG00000145088	25	19	26	24	23.5	9	17	7	12	4	10	9.83333
ENSG00000188848	389206	BEN domain containing 4	BEND4	17.1799	-1.12733	0.457763	0.284471	-3.96289	7.40474e-05	0.000691728	ENSG00000188848	4.42851	4.3568	4.58529	4.23403	3.46636	3.9014	3.77563	3.80402	3.75812	3.21155	ENSG00000188848	27	24	27	21	24.75	8	16	12	13	11	5	10.8333
ENSG00000154027	26289	adenylate kinase 5	AK5	106.916	-0.728675	0.603458	0.184115	-3.95772	7.56697e-05	0.00070523	ENSG00000154027	6.43718	6.85083	6.68184	7.17865	6.12525	5.86482	6.24319	6.11602	6.26821	6.30732	ENSG00000154027	94	123	97	156	117.5	66	61	72	68	69	74	68.3333
ENSG00000234072	NA	NA	NA	69.6723	-0.612962	0.653853	0.154905	-3.95703	7.58869e-05	0.000706332	ENSG00000234072	6.58603	6.42186	6.50242	6.11179	5.87947	5.91875	5.75335	5.57728	6.20096	5.89509	ENSG00000234072	111	93	89	72	91.25	57	67	51	46	69	56	57.6667
ENSG00000093072	51816	cat eye syndrome chromosome region, candidate 1	CECR1	1.83075	-3.06039	0.119876	0.77422	-3.95287	7.72204e-05	NA	ENSG00000093072	1.11991	1.23228	1.28366	0.940806	0.399139	0.384455	0.708524	0.394972	0.406968	0.402588	ENSG00000093072	6	7	7	4	6	0	0	2	0	0	0	0.333333
ENSG00000134533	85004	RAS-like, estrogen-regulated, growth inhibitor	RERG	58.4813	-0.650187	0.637198	0.164537	-3.95163	7.76213e-05	0.000720229	ENSG00000134533	6.29408	6.23957	5.9888	6.28311	5.53206	5.64248	5.7395	5.4341	5.55944	5.94193	ENSG00000134533	91	83	61	85	80	44	55	52	42	42	60	49.1667
ENSG00000237166	100507140	uncharacterized LOC100507140	AC007163.3	74.5851	0.673599	1.59505	0.170535	3.94991	7.81815e-05	0.000723927	ENSG00000237166	6.02868	6.07312	5.95367	5.74484	6.40389	6.5562	6.66935	6.55086	6.11756	6.88327	ENSG00000237166	71	70	57	53	62.75	86	110	105	100	64	121	97.6667
ENSG00000231405	NA	NA	NA	2.42372	-2.93672	0.130605	0.743833	-3.94809	7.87765e-05	NA	ENSG00000231405	1.83167	1.00259	1.69234	1.64103	0.708141	0.8437	0.873119	0.863665	0.718196	0.712573	ENSG00000231405	11	2	8	8	7.25	0	1	1	1	0	0	0.5
ENSG00000230257	NA	NA	NA	95.611	0.65125	1.57053	0.164998	3.94702	7.91311e-05	0.000731585	ENSG00000230257	5.96069	6.07938	6.14088	6.09308	6.50584	6.61066	6.89895	6.62017	6.55036	6.66756	ENSG00000230257	65	68	64	68	66.25	90	111	121	102	87	99	101.667
ENSG00000167772	51129	angiopoietin-like 4	ANGPTL4	115.226	-1.37736	0.384923	0.349072	-3.94577	7.95428e-05	0.000734254	ENSG00000167772	8.09862	7.33132	7.88339	7.84054	5.92619	7.45749	6.54194	5.92248	5.92356	6.42322	ENSG00000167772	330	178	241	257	251.5	57	210	92	59	53	82	92.1667
ENSG00000244560	155060	AI894139 pseudogene	LOC155060	51.8568	0.937821	1.91563	0.238036	3.93983	8.15407e-05	0.000751921	ENSG00000244560	5.39504	5.60266	4.96354	5.0421	6.41654	5.90117	5.70209	6.56212	5.65423	5.92477	ENSG00000244560	45	51	26	31	38.25	93	70	52	108	47	61	71.8333
ENSG00000134321	91543	radical S-adenosyl methionine domain containing 2	RSAD2	11.6656	1.32393	2.50347	0.336717	3.93188	8.42845e-05	0.000774017	ENSG00000134321	3.20654	2.98157	3.24092	3.25191	3.91941	4.03078	4.02269	3.72784	3.98019	4.04359	ENSG00000134321	9	6	8	9	8	19	24	21	16	19	21	20
ENSG00000247157	338817	uncharacterized LOC338817	RP11-434C1.1	6.00035	2.38005	5.20554	0.605364	3.9316	8.43829e-05	NA	ENSG00000247157	1.726	1.89316	1.77475	2.16193	2.92203	2.12382	2.69507	2.66804	2.73339	2.52694	ENSG00000247157	0	1	0	3	1	11	3	8	8	8	6	7.33333
ENSG00000135114	8638	2'-5'-oligoadenylate synthetase-like	OASL	69.8277	0.599355	1.51504	0.152647	3.9264	8.62256e-05	0.000787017	ENSG00000135114	5.80654	5.78362	6.02217	6.2712	6.2812	6.45708	6.60414	6.63526	6.49036	6.56811	ENSG00000135114	60	56	61	82	64.75	79	103	101	108	87	96	95.6667
ENSG00000004799	5166	pyruvate dehydrogenase kinase, isozyme 4	PDK4	38.8479	-0.867741	0.548004	0.222438	-3.90105	9.57765e-05	0.000861459	ENSG00000004799	5.95221	5.45492	5.76629	5.75494	4.74541	5.53211	5.19436	4.94239	4.68339	4.86235	ENSG00000004799	76	48	56	61	60.25	24	55	36	30	21	26	32
ENSG00000064547	9170	lysophosphatidic acid receptor 2	LPAR2	30.9102	-0.84996	0.5548	0.217991	-3.89906	9.65662e-05	0.00086769	ENSG00000064547	4.99788	5.30761	5.4039	5.51193	4.58702	4.58148	4.59443	4.72052	4.61188	4.83203	ENSG00000064547	36	45	44	53	44.5	22	25	22	26	21	27	23.8333
ENSG00000140807	85407	naked cuticle homolog 1 (Drosophila)	NKD1	24.4347	-0.897451	0.536835	0.230877	-3.88713	0.000101437	0.000904194	ENSG00000140807	5.05277	4.92954	4.87559	5.19934	4.35109	4.3654	4.25238	4.54715	4.51854	4.0356	ENSG00000140807	41	35	30	44	37.5	19	22	17	24	21	13	19.3333
ENSG00000137709	25833	POU class 2 homeobox 3	POU2F3	33.9755	0.816681	1.76135	0.210436	3.88091	0.000104068	0.000924432	ENSG00000137709	4.55276	4.77186	4.80779	4.8223	5.45697	5.03586	5.67353	5.31138	5.28786	5.44051	ENSG00000137709	23	27	25	28	25.75	47	37	56	43	38	45	44.3333
ENSG00000174307	23612	pleckstrin homology-like domain, family A, member 3	PHLDA3	174.789	-0.611318	0.654599	0.157542	-3.88034	0.00010431	0.000926124	ENSG00000174307	7.67176	7.60155	7.64501	7.89403	6.88967	7.51096	7.15062	7.15821	6.78342	7.191	ENSG00000174307	228	206	191	253	219.5	114	207	138	145	98	139	140.167
ENSG00000232453	NA	NA	NA	27.0494	0.909882	1.87889	0.234592	3.87858	0.000105068	0.000931752	ENSG00000232453	4.36956	4.63855	4.57829	4.28166	5.05369	4.9133	5.39265	5.10425	5.15987	5.31693	ENSG00000232453	21	26	22	18	21.75	36	36	48	39	37	44	40
ENSG00000237438	100130418	cat eye syndrome chromosome region, candidate 7 (non-protein coding)	CECR7	22.7463	1.04336	2.06102	0.269245	3.87513	0.000106567	0.000942883	ENSG00000237438	3.8096	4.21052	4.0211	4.11201	4.71255	4.84968	4.46927	5.12147	4.57667	4.81831	ENSG00000237438	12	18	13	16	14.75	28	36	22	42	23	30	30.1667
ENSG00000082497	56256	SERTA domain containing 4	SERTAD4	376.917	-0.588335	0.66511	0.152003	-3.87054	0.000108594	0.000959401	ENSG00000082497	9.07602	8.83921	8.96835	8.60595	8.14393	8.68453	8.34677	8.05907	8.11962	8.44159	ENSG00000082497	606	486	479	406	494.25	277	467	319	270	254	334	320.167
ENSG00000280693	NA	NA	NA	138.065	0.650241	1.56943	0.168041	3.86955	0.000109036	0.000962359	ENSG00000280693	6.83171	6.71637	7.20024	6.75446	7.27542	7.6875	7.715	7.29367	7.2318	7.64173	ENSG00000280693	124	108	140	110	120.5	156	241	215	164	141	199	186
ENSG00000171811	54777	tetratricopeptide repeat domain 40	TTC40	14.3924	-1.2755	0.413083	0.32987	-3.86666	0.000110337	0.000971917	ENSG00000171811	3.87028	4.20476	4.11761	3.97742	3.35508	3.41196	3.44321	3.14792	3.22426	3.19638	ENSG00000171811	17	23	19	18	19.25	8	10	9	6	6	6	7.5
ENSG00000144355	1745	distal-less homeobox 1	DLX1	14.9506	-1.29818	0.406638	0.335779	-3.86618	0.000110555	0.000973366	ENSG00000144355	4.61202	4.08585	4.13628	4.39725	2.98506	4.01891	3.1961	3.25652	3.42523	3.76996	ENSG00000144355	35	20	19	27	25.25	4	20	6	7	8	13	9.66667
ENSG00000228889	100289373	UBAC2 antisense RNA 1	UBAC2-AS1	17.2293	-1.07622	0.474271	0.278529	-3.86393	0.000111579	0.000981415	ENSG00000228889	4.35396	4.62732	4.2834	4.32871	3.38516	3.72779	3.91085	3.60044	4.02735	3.49608	ENSG00000228889	25	31	20	23	24.75	7	13	14	10	15	8	11.1667
ENSG00000265519	NA	NA	NA	3.29412	-2.28195	0.20562	0.59108	-3.86064	0.000113092	NA	ENSG00000265519	1.8476	2.26991	2.01857	2.13195	1.14373	1.40381	1.44652	1.56006	1.15687	1.30963	ENSG00000265519	6	11	7	9	8.25	0	2	2	3	0	1	1.33333
ENSG00000149573	10205	myelin protein zero-like 2	MPZL2	55.883	-0.655295	0.634946	0.170447	-3.84457	0.000120763	0.0010493	ENSG00000149573	6.25429	6.11717	6.29968	6.09716	5.25673	5.87172	5.9019	5.55457	5.62881	5.44498	ENSG00000149573	89	76	79	74	79.5	35	67	60	47	45	40	49
ENSG00000136997	4609	v-myc avian myelocytomatosis viral oncogene homolog	MYC	9876.81	0.595504	1.511	0.154942	3.8434	0.00012134	0.00105381	ENSG00000136997	12.3985	12.9635	12.7246	13.0681	13.5014	12.6129	13.5015	13.5724	13.4936	13.4913	ENSG00000136997	5872	8351	6324	8899	7361.5	11569	6996	11488	12619	10742	11144	10759.7
ENSG00000138435	1134	cholinergic receptor, nicotinic, alpha 1 (muscle)	CHRNA1	16.7447	-1.6266	0.32385	0.423883	-3.83739	0.000124349	0.00107525	ENSG00000138435	4.37257	4.4601	4.606	4.71221	3.70206	3.89407	3.30957	2.97595	3.44761	3.13129	ENSG00000138435	27	28	29	35	29.75	12	17	7	4	8	5	8.83333
ENSG00000276855	NA	NA	NA	2.78128	-2.51784	0.174604	0.657227	-3.83101	0.00012762	NA	ENSG00000276855	1.60492	1.5289	2.02456	2.03815	1.19115	0.861616	1.19324	1.03672	0.894292	1.05233	ENSG00000276855	6	5	10	11	8	2	0	2	1	0	1	1
ENSG00000173041	340252	zinc finger protein 680	ZNF680	48.1716	-0.837105	0.559766	0.219076	-3.82106	0.000132878	0.00114128	ENSG00000173041	6.13924	6.09113	6.39214	5.50212	5.53054	5.63379	5.61411	4.63047	5.19226	5.28088	ENSG00000173041	84	77	88	47	74	46	57	49	21	32	36	40.1667
ENSG00000113205	56132	protocadherin beta 3	PCDHB3	12.8371	1.27139	2.41394	0.332834	3.81988	0.000133517	0.00114568	ENSG00000113205	3.1206	3.24318	3.40791	3.33301	4.09574	4.10861	3.72614	4.19444	4.00874	4.02608	ENSG00000113205	7	8	9	9	8.25	21	24	14	24	18	19	20
ENSG00000182621	23236	phospholipase C, beta 1 (phosphoinositide-specific)	PLCB1	27.4346	-1.00177	0.499387	0.262441	-3.81712	0.000135019	0.00115745	ENSG00000182621	5.39901	5.07658	5.5785	5.44548	4.37029	4.51392	4.32509	5.15576	4.58736	4.40088	ENSG00000182621	54	39	54	53	50	19	25	18	41	22	19	24
ENSG00000018869	147948	zinc finger protein 582	ZNF582	19.9317	-1.02604	0.491055	0.269239	-3.81089	0.000138466	0.00118248	ENSG00000018869	4.42365	4.69675	4.90529	4.77399	3.91529	4.03	3.85685	4.11611	4.15873	3.87681	ENSG00000018869	25	31	34	33	30.75	13	17	12	17	16	12	14.5
ENSG00000128918	8854::101928635	aldehyde dehydrogenase 1 family, member A2::uncharacterized LOC101928635	ALDH1A2::LOC101928635	71.2909	0.599374	1.51506	0.157548	3.8044	0.000142147	0.00121102	ENSG00000128918	5.61963	5.79318	5.63701	6.00815	6.13817	6.12867	6.39206	6.36669	6.25929	6.45092	ENSG00000128918	51	56	44	66	54.25	70	79	85	87	72	87	80
ENSG00000172687	NA	NA	NA	17.9026	-1.0451	0.484612	0.274771	-3.80353	0.000142649	0.00121415	ENSG00000172687	4.86499	4.6032	4.71301	4.42309	3.55965	4.34109	4.0942	3.67981	4.09479	3.58471	ENSG00000172687	40	30	30	25	31.25	9	25	17	11	16	9	14.5
ENSG00000248740	101929448	uncharacterized LOC101929448	RP11-328K4.1	14.1102	1.26397	2.40155	0.33248	3.80164	0.000143743	0.00122287	ENSG00000248740	3.35592	3.13633	3.21456	3.55311	4.06885	4.21781	4.34697	3.9847	3.96934	3.7524	ENSG00000248740	9	6	6	11	8	19	25	25	18	16	13	19.3333
ENSG00000184678	8349	histone cluster 2, H2be	HIST2H2BE	21.0944	-0.887228	0.540652	0.233482	-3.79999	0.000144704	0.00122739	ENSG00000184678	4.74181	5.03462	4.94037	4.83777	4.06014	4.29734	4.18134	4.4336	3.99837	4.40835	ENSG00000184678	33	41	34	34	35.5	15	22	17	23	13	21	18.5
ENSG00000214336	NA	NA	NA	10.3173	-1.40656	0.377209	0.370304	-3.7984	0.000145635	0.00123428	ENSG00000214336	3.94067	3.52947	3.55341	3.81173	2.75355	2.87616	3.05955	2.83792	3.10182	3.07544	ENSG00000214336	23	14	13	19	17.25	4	6	7	5	7	7	6
ENSG00000272994	NA	NA	NA	41.265	-0.727295	0.604036	0.191598	-3.79593	0.000147089	0.00124542	ENSG00000272994	6.02279	5.82322	5.60405	5.6079	5.20919	5.29119	5.05011	5.13576	5.04609	5.30547	ENSG00000272994	79	64	48	53	61	36	44	31	35	29	38	35.5
ENSG00000267858	100131691	uncharacterized LOC100131691	AC016629.8	54.5072	-0.610915	0.654781	0.161224	-3.78923	0.000151114	0.00127589	ENSG00000267858	5.9849	6.12962	6.05153	6.14296	5.6924	5.60599	5.55188	5.39136	5.23315	5.7978	ENSG00000267858	72	77	65	77	72.75	51	54	45	41	32	54	46.1667
ENSG00000227207	NA	NA	NA	8.54673	-2.35214	0.195855	0.621124	-3.78692	0.000152527	0.00128539	ENSG00000227207	3.61238	4.0381	4.32703	2.30006	3.21915	1.84742	1.90628	1.88749	2.23248	2.07091	ENSG00000227207	23	33	39	4	24.75	14	1	1	1	3	2	3.66667
ENSG00000163864	349565	nicotinamide nucleotide adenylyltransferase 3	NMNAT3	158.477	0.634455	1.55235	0.167574	3.78611	0.000153023	0.00128737	ENSG00000163864	6.51587	6.90337	6.5962	7.0305	7.43875	6.87027	7.16771	7.74181	7.43462	7.39166	ENSG00000163864	96	123	87	134	110	174	129	141	226	162	163	165.833
ENSG00000103490	29108	PYD and CARD domain containing	PYCARD	13.6715	-1.18573	0.439602	0.313182	-3.78607	0.00015305	0.00128737	ENSG00000103490	4.30766	4.0169	4.70114	4.24902	3.53526	3.68712	3.54102	3.57573	3.51554	3.40563	ENSG00000103490	28	20	35	25	27	11	15	11	12	10	9	11.3333
ENSG00000149972	53942	contactin 5	CNTN5	30.8563	0.838705	1.78844	0.221615	3.78451	0.00015401	0.00129305	ENSG00000149972	4.56397	4.88756	4.44371	4.39566	5.39709	4.94162	5.35324	5.19433	5.19146	5.26904	ENSG00000149972	24	31	18	19	23	46	35	44	40	36	40	40.1667
ENSG00000230487	114796	PSMG3 antisense RNA 1 (head to head)	PSMG3-AS1	42.8255	-0.812003	0.56959	0.215132	-3.77444	0.000160365	0.00133635	ENSG00000230487	5.45122	6.04354	5.56163	5.39539	5.04948	5.0378	5.02148	4.73604	4.97625	5.04756	ENSG00000230487	49	76	46	44	53.75	31	35	30	24	27	30	29.5
ENSG00000198865	100129792	coiled-coil domain containing 152	CCDC152	43.1875	-0.805017	0.572355	0.213862	-3.76418	0.000167096	0.00138407	ENSG00000198865	6.23544	5.79691	6.46905	5.66602	5.50903	5.28058	5.38424	5.24741	5.42751	5.46607	ENSG00000198865	94	63	97	56	77.5	47	44	42	39	41	44	42.8333
ENSG00000179715	91523	PC-esterase domain containing 1B	PCED1B	96.9485	0.665998	1.58667	0.17702	3.76226	0.000168382	0.00139285	ENSG00000179715	5.80184	6.04419	6.1812	6.39121	6.85897	6.37071	6.7646	6.92832	6.84428	6.42748	ENSG00000179715	57	66	66	86	68.75	118	92	109	129	109	82	106.5
ENSG00000254781	NA	NA	NA	47.436	0.672896	1.59427	0.178855	3.76225	0.000168389	0.00139285	ENSG00000254781	5.18962	5.30597	4.91224	5.34706	5.68114	5.85249	5.86305	5.66051	5.59005	5.84949	ENSG00000254781	38	40	25	41	36	52	68	60	53	45	58	56
ENSG00000048540	55885	LIM domain only 3 (rhombotin-like 2)	LMO3	6.56029	-1.88259	0.271196	0.500802	-3.75915	0.000170492	NA	ENSG00000048540	3.08274	2.92353	3.61959	2.85811	2.33051	1.7376	2.33416	2.06436	2.10971	2.7467	ENSG00000048540	14	11	22	10	14.25	4	0	4	2	2	8	3.33333
ENSG00000229056	101927482	uncharacterized LOC101927482	AC020571.3	11.1917	1.33808	2.52815	0.356812	3.75011	0.000176755	0.00145332	ENSG00000229056	3.19989	3.0687	2.94823	3.07628	3.50019	3.88877	3.91346	4.14292	3.62226	3.82922	ENSG00000229056	9	7	5	7	7	12	21	19	25	13	17	17.8333
ENSG00000236453	NA	NA	NA	22.8233	0.931175	1.90683	0.249032	3.73918	0.000184623	0.00150763	ENSG00000236453	4.16315	4.31253	4.31726	3.86586	4.85806	4.61724	4.9323	4.91801	4.89564	4.81949	ENSG00000236453	18	20	18	12	17	32	29	34	35	31	30	31.8333
ENSG00000143355	56956	LIM homeobox 9	LHX9	16.085	-1.02641	0.49093	0.274577	-3.73814	0.000185385	0.0015111	ENSG00000143355	4.53621	4.44085	4.46709	4.41247	3.66342	4.20831	3.73946	3.48257	3.48434	3.89028	ENSG00000143355	31	27	25	26	27.25	11	23	12	9	8	14	12.8333
ENSG00000211459	NA	NA	NA	4607.41	0.707866	1.63339	0.189445	3.73653	0.000186575	0.00151734	ENSG00000211459	11.2656	11.5797	11.4017	11.4758	12.2246	11.5814	12.0416	12.373	12.3418	12.1003	ENSG00000211459	2676	3185	2518	2926	2826.25	4764	3428	4153	5491	4835	4231	4483.67
ENSG00000198848	1066::100653057	carboxylesterase 1::liver carboxylesterase 1-like	CES1::LOC100653057	33.4354	0.839908	1.78994	0.22516	3.73027	0.000191278	0.00154996	ENSG00000198848	4.58972	4.64276	4.62211	4.81601	5.39954	5.50949	5.24185	5.16318	5.25082	5.3256	ENSG00000198848	24	24	21	28	24.25	45	56	39	38	37	41	42.6667
ENSG00000120328	56124	protocadherin beta 12	PCDHB12	59.0664	0.590218	1.50547	0.158266	3.72927	0.000192035	0.00155328	ENSG00000120328	5.62952	5.49521	5.57141	5.55941	6.02654	6.10731	6.10841	6.10695	6.07275	5.96633	ENSG00000120328	53	45	43	47	47	66	80	70	73	64	61	69
ENSG00000160181	7032	trefoil factor 2	TFF2	1.228	-3.13159	0.114103	0.843518	-3.71253	0.000205198	NA	ENSG00000160181	0.282389	0.415879	0.563013	0.530925	0.0100305	-5.23317e-05	0.010587	0.00716147	0.0154364	0.0124099	ENSG00000160181	2	3	4	4	3.25	0	0	0	0	0	0	0
ENSG00000238117	NA	NA	NA	74.0769	0.6238	1.54093	0.168318	3.70608	0.000210495	0.00167386	ENSG00000238117	5.62545	6.09166	5.74655	6.06954	6.40453	5.96563	6.52727	6.62652	6.67224	6.38208	ENSG00000238117	51	71	48	69	59.75	86	69	94	106	99	82	89.3333
ENSG00000183098	10082	glypican 6	GPC6	30.4814	1.17122	2.25201	0.31605	3.7058	0.000210728	0.00167498	ENSG00000183098	4.3062	3.94887	4.30448	3.95928	5.3233	4.59721	5.13127	4.98764	5.06978	4.72528	ENSG00000183098	19	12	16	12	14.75	44	26	37	34	33	25	33.1667
ENSG00000135625	1961	early growth response 4	EGR4	12.6323	1.54069	2.90934	0.415959	3.70395	0.000212266	0.00168421	ENSG00000135625	2.55611	3.12155	3.20001	3.29935	3.48732	3.45313	4.07333	4.20771	4.17621	4.14078	ENSG00000135625	2	7	7	9	6.25	11	12	21	25	22	22	18.8333
ENSG00000275764	NA	NA	NA	24.8229	-0.879884	0.543411	0.237735	-3.70111	0.000214655	0.00170056	ENSG00000275764	5.06047	5.16898	4.91935	4.66801	4.59242	4.2798	4.31412	4.10413	4.26415	4.33702	ENSG00000275764	41	43	31	27	35.5	24	20	18	15	16	18	18.5
ENSG00000120322	56128	protocadherin beta 8	PCDHB8	65.4425	0.6391	1.55736	0.173152	3.69098	0.000223392	0.00175692	ENSG00000120322	5.59544	5.85317	6.04691	5.98411	6.41761	6.73273	6.57593	6.18814	6.21704	6.39693	ENSG00000120322	51	60	63	66	60	89	129	100	77	71	85	91.8333
ENSG00000142871	3491	cysteine-rich, angiogenic inducer, 61	CYR61	55271.1	0.705975	1.63125	0.191362	3.68921	0.000224948	0.00176838	ENSG00000142871	14.7741	15.4591	15.0985	15.4982	16.083	14.8874	16.0479	16.0929	16.0774	16.0752	ENSG00000142871	30441	47125	32737	47931	39558.5	69375	33749	67189	72459	64517	66938	62371.2
ENSG00000186280	55693	lysine (K)-specific demethylase 4D	KDM4D	19.7282	-1.00041	0.499857	0.271314	-3.68728	0.000226663	0.0017803	ENSG00000186280	5.00498	4.51141	4.49332	4.43994	4.03291	4.17784	3.97856	3.93869	3.90312	3.56515	ENSG00000186280	43	26	23	24	29	15	20	14	14	12	8	13.8333
ENSG00000204389	3303::3304	heat shock 70kDa protein 1A::heat shock 70kDa protein 1B	HSPA1A::HSPA1B	80.6679	-0.759375	0.590752	0.206407	-3.67901	0.00023414	0.00182701	ENSG00000204389	7.08765	6.7417	6.56916	6.61518	6.0248	6.52098	6.31752	5.81278	5.64796	6.00225	ENSG00000204389	160	117	92	105	118.5	63	106	79	55	43	60	67.6667
ENSG00000171435	283455	kinase suppressor of ras 2	KSR2	117.661	0.586733	1.50184	0.159496	3.67866	0.000234461	0.00182871	ENSG00000171435	6.19677	6.35571	6.10804	6.15468	7.00128	6.74865	6.72832	6.55444	6.67717	6.65457	ENSG00000171435	77	83	61	70	72.75	129	121	104	95	94	96	106.5
ENSG00000196421	284739	long intergenic non-protein coding RNA 176	LINC00176	22.1179	-1.08296	0.472059	0.294434	-3.6781	0.000234976	0.00183193	ENSG00000196421	5.12713	5.10413	4.7807	4.64196	4.52695	4.69854	3.74267	3.84677	3.63579	3.97467	ENSG00000196421	46	43	29	28	36.5	24	32	10	12	8	13	16.5
ENSG00000106123	2051	EPH receptor B6	EPHB6	17.6585	1.21258	2.31752	0.331074	3.66257	0.000249695	0.00192077	ENSG00000106123	3.82947	4.04342	3.46437	3.69156	4.24786	4.80422	4.76495	5.15555	4.314	4.12467	ENSG00000106123	15	18	8	12	13.25	21	40	34	50	21	18	30.6667
ENSG00000197385	344787	zinc finger protein 860	ZNF860	94.2998	-0.585607	0.666369	0.160152	-3.65657	0.000255612	0.00196375	ENSG00000197385	7.1738	6.92847	6.94406	6.77344	6.38475	6.91164	6.40923	6.06542	6.35897	6.29316	ENSG00000197385	167	132	120	116	133.75	82	140	83	66	75	74	86.6667
ENSG00000110172	26973	cysteine and histidine-rich domain (CHORD) containing 1	CHORDC1	306.789	-0.722194	0.606175	0.197537	-3.656	0.000256177	0.00196556	ENSG00000110172	9.12567	8.80205	8.75288	8.4425	8.15604	8.33237	8.19911	7.83558	7.83705	8.19249	ENSG00000110172	636	479	415	365	473.75	283	366	290	232	209	282	277
ENSG00000179094	102465532::5187	microRNA mir-6883::period circadian clock 1	MIR6883::PER1	525.233	0.806578	1.74906	0.220811	3.65279	0.000259402	0.0019869	ENSG00000179094	8.30185	8.39415	8.32529	8.66856	9.40845	8.77549	8.95756	9.60361	9.43048	8.91414	ENSG00000179094	341	347	296	419	350.75	683	492	490	815	648	464	598.667
ENSG00000172717	161142	family with sequence similarity 71, member D	FAM71D	7.39634	-1.71256	0.305119	0.469323	-3.649	0.000263267	NA	ENSG00000172717	3.21566	3.1266	3.4538	3.13449	1.93237	2.78109	2.47645	2.07125	2.82004	2.24019	ENSG00000172717	14	12	16	12	13.5	0	8	4	1	7	2	3.66667
ENSG00000185652	4908	neurotrophin 3	NTF3	51.989	-0.767831	0.5873	0.210689	-3.64438	0.000268038	0.00203999	ENSG00000185652	6.12879	6.15895	6.14237	6.29244	5.5498	5.58727	5.60886	5.53185	5.49556	5.33158	ENSG00000185652	82	80	71	88	80.25	46	54	48	47	41	37	45.5
ENSG00000205707	144363	LYR motif containing 5	LYRM5	61.1044	-0.762566	0.589447	0.209713	-3.63623	0.000276656	0.00209753	ENSG00000205707	6.39449	6.53294	6.64425	5.60958	5.80403	5.60269	5.54541	5.38235	5.95281	5.74933	ENSG00000205707	98	104	102	49	88.25	55	53	44	40	58	51	50.1667
ENSG00000166801	63901	family with sequence similarity 111, member A	FAM111A	871.135	-0.742884	0.597543	0.20466	-3.62985	0.000283584	0.00214009	ENSG00000166801	10.4951	10.21	10.3743	10.0912	9.35149	9.89872	9.59757	9.33278	9.51036	9.65875	ENSG00000166801	1622	1259	1271	1144	1324	643	1083	762	658	673	778	766.167
ENSG00000133134	84707	brain expressed X-linked 2	BEX2	170.728	-0.828199	0.563232	0.228435	-3.62553	0.000288371	0.00217255	ENSG00000133134	7.1692	7.50374	7.31933	7.68881	6.69421	5.76989	6.52213	7.00272	6.93394	6.75997	ENSG00000133134	158	193	151	219	180.25	99	54	86	130	111	101	96.8333
ENSG00000141756	60681	FK506 binding protein 10, 65 kDa	FKBP10	45.6759	0.819063	1.76426	0.225927	3.62534	0.000288579	0.0021732	ENSG00000141756	4.79994	5.07313	4.76371	5.41395	5.46736	5.80126	5.6273	6.10346	5.67599	5.44823	ENSG00000141756	27	33	22	44	31.5	44	66	50	77	49	42	54.6667
ENSG00000162383	6512	solute carrier family 1 (glutamate transporter), member 7	SLC1A7	82.3177	-1.26756	0.415363	0.349784	-3.62382	0.000290279	0.00218417	ENSG00000162383	6.50406	6.66477	6.45808	7.27779	5.7543	4.91693	5.71478	5.75572	5.66184	5.74333	ENSG00000162383	103	111	85	175	118.5	51	28	49	53	44	49	45.6667
ENSG00000175548	84920::144245	ALG10, alpha-1,2-glucosyltransferase::ALG10B, alpha-1,2-glucosyltransferase	ALG10::ALG10B	80.5981	-0.599017	0.660204	0.165702	-3.61502	0.000300327	0.00224524	ENSG00000175548	6.74595	6.68802	6.98075	6.12016	6.14169	6.01561	6.07616	5.77213	6.36632	6.35027	ENSG00000175548	123	112	126	71	108	69	71	65	53	77	79	69
ENSG00000229373	643365	long intergenic non-protein coding RNA 452	LINC00452	123.887	-0.674398	0.626593	0.186766	-3.61092	0.000305111	0.00227663	ENSG00000229373	7.73143	7.36355	7.31361	7.02995	6.56977	7.26774	6.71235	6.70549	6.43112	6.69064	ENSG00000229373	246	178	154	137	178.75	92	178	102	106	77	98	108.833
ENSG00000184068	NA	NA	NA	55.5932	-0.586865	0.665788	0.162582	-3.60967	0.000306592	0.00228673	ENSG00000184068	6.26913	5.90474	6.16628	6.11475	5.6245	5.94424	5.63298	5.45125	5.46239	5.50306	ENSG00000184068	90	64	71	75	75	48	71	48	43	39	42	48.5
ENSG00000247400	100289274	DNAJC3 antisense RNA 1 (head to head)	DNAJC3-AS1	18.4419	-1.06971	0.476414	0.296435	-3.60859	0.000307866	0.00229433	ENSG00000247400	4.45979	4.54763	4.40588	4.21698	4.04908	3.68595	3.41435	3.89667	3.27017	3.82567	ENSG00000247400	27	28	22	20	24.25	16	12	7	14	5	12	11
ENSG00000233970	NA	NA	NA	1.52827	-2.92953	0.131257	0.811961	-3.60797	0.000308603	NA	ENSG00000233970	0.75299	1.05827	0.688059	0.659462	0.402842	0.231909	0.245005	0.240793	0.250959	0.247244	ENSG00000233970	4	7	3	3	4.25	1	0	0	0	0	0	0.166667
ENSG00000174721	143282	fibroblast growth factor binding protein 3	FGFBP3	74.5606	-0.621812	0.649854	0.172448	-3.6058	0.00031119	0.00231621	ENSG00000174721	6.16236	6.41849	6.29542	6.51322	6.19616	5.85224	5.44723	5.80064	5.90808	5.53297	ENSG00000174721	79	92	75	98	86	73	63	39	55	54	41	54.1667
ENSG00000142065	57677	ZFP14 zinc finger protein	ZFP14	34.2021	-0.696103	0.617237	0.193089	-3.6051	0.000312036	0.00232057	ENSG00000142065	5.21124	5.32135	5.44492	5.30704	4.67252	4.81164	4.68006	4.83863	4.87399	4.79112	ENSG00000142065	42	44	44	43	43.25	23	30	23	28	26	25	25.8333
ENSG00000265972	10628	thioredoxin interacting protein	TXNIP	239.9	-0.921357	0.528012	0.255658	-3.60386	0.000313522	0.00233066	ENSG00000265972	9.10968	7.90528	8.70002	8.04836	7.54314	8.14016	7.0028	7.7729	7.62096	7.49275	ENSG00000265972	639	253	406	278	394	183	323	121	225	181	171	200.667
ENSG00000137868	64220	stimulated by retinoic acid 6	STRA6	11.2357	-1.55296	0.34081	0.431859	-3.59599	0.000323162	0.00239023	ENSG00000137868	3.88553	3.92985	4.2825	3.5025	3.77839	2.32307	2.77521	3.22111	2.92434	2.54319	ENSG00000137868	21	21	27	13	20.5	17	1	4	9	5	2	6.33333
ENSG00000226088	NA	NA	NA	15.4637	-1.26768	0.415328	0.352938	-3.59178	0.000328426	0.00242334	ENSG00000226088	4.23611	4.15059	4.43013	4.25116	3.20744	3.93637	3.83098	3.2728	2.93285	3.32376	ENSG00000226088	24	21	25	23	23.25	6	18	14	7	3	7	9.16667
ENSG00000221866	91584	plexin A4	PLXNA4	130.308	0.625969	1.54325	0.174588	3.58541	0.00033655	0.0024731	ENSG00000221866	6.84668	6.57112	6.79018	6.90513	7.13465	7.62372	7.72061	7.20348	7.10742	7.24783	ENSG00000221866	126	97	103	124	112.5	141	231	217	154	129	149	170.167
ENSG00000102287	574412::407009::2564	microRNA 452::microRNA 224::gamma-aminobutyric acid (GABA) A receptor, epsilon	MIR452::MIR224::GABRE	510.87	0.612468	1.52887	0.170986	3.58199	0.000340992	0.00249754	ENSG00000102287	9.16617	8.95974	8.79348	8.46792	9.65306	9.92432	9.10449	9.40097	9.20736	9.31517	ENSG00000102287	639	524	417	363	485.75	816	1127	546	706	553	621	728.167
ENSG00000231638	100506895	uncharacterized LOC100506895	AC011738.4	18.3862	-1.02313	0.492049	0.285782	-3.5801	0.000343468	0.00251362	ENSG00000231638	4.3005	4.51331	4.69803	4.40271	3.7345	4.14179	3.81065	3.38618	3.71935	3.89804	ENSG00000231638	23	27	29	24	25.75	11	20	12	7	10	13	12.1667
ENSG00000170915	85315	progestin and adipoQ receptor family member VIII	PAQR8	543.839	0.620444	1.53735	0.173343	3.57929	0.000344527	0.00251828	ENSG00000170915	8.10171	8.64643	8.63071	8.8445	9.33161	8.69422	9.03721	9.38874	9.31933	9.20675	ENSG00000170915	294	416	369	475	388.5	645	463	518	697	597	572	582
ENSG00000189229	NA	NA	NA	6.83624	-1.44056	0.368425	0.402605	-3.57809	0.000346116	NA	ENSG00000189229	3.18086	3.15703	3.17088	3.10089	2.44889	2.58061	2.56019	2.63445	2.36581	2.21951	ENSG00000189229	14	13	12	12	12.75	4	6	5	6	3	2	4.33333
ENSG00000280079	NA	NA	NA	4.86657	-2.11689	0.230543	0.59199	-3.57589	0.000349035	NA	ENSG00000280079	2.99128	2.61373	2.82332	2.4706	1.89337	1.71198	2.13041	1.60235	1.47036	1.90618	ENSG00000280079	18	11	13	9	12.75	3	2	5	1	0	3	2.33333
ENSG00000101203	57642	collagen, type XX, alpha 1	COL20A1	4.66816	-2.10152	0.233012	0.587945	-3.57435	0.000351096	NA	ENSG00000101203	2.8341	2.47309	2.45628	2.39891	2.33813	1.737	1.78702	1.47389	1.5006	1.49087	ENSG00000101203	15	9	8	8	10	7	2	2	0	0	0	1.83333
ENSG00000267575	NA	NA	NA	67.9015	-0.605505	0.657241	0.169559	-3.57105	0.00035555	0.00258199	ENSG00000267575	6.4071	6.30151	6.39191	6.4835	5.66619	6.29709	5.59826	5.76303	6.10106	5.59979	ENSG00000267575	97	85	82	97	90.25	48	91	45	54	64	44	57.6667
ENSG00000173237	254439	chromosome 11 open reading frame 86	C11orf86	3.09727	-2.40008	0.189454	0.672802	-3.56729	0.000360695	NA	ENSG00000173237	2.00472	1.496	1.93571	1.88954	1.1096	1.57881	1.25802	1.10389	1.12041	1.11436	ENSG00000173237	9	3	7	7	6.5	0	4	1	0	0	0	0.833333
ENSG00000105655	51477	inositol-3-phosphate synthase 1	ISYNA1	49.3037	-0.670935	0.6281	0.188231	-3.56442	0.000364655	0.00264275	ENSG00000105655	5.90558	6.00133	6.16804	5.84743	5.16037	5.86003	5.29757	5.64502	5.1698	5.16092	ENSG00000105655	69	71	73	62	68.75	33	68	37	52	31	32	42.1667
ENSG00000101463	79953	synapse differentiation inducing 1	SYNDIG1	29.5202	0.803391	1.7452	0.22574	3.55892	0.000372388	0.002689	ENSG00000101463	4.48731	4.53928	4.78161	4.90196	5.20367	5.03162	5.56381	5.32477	5.41771	5.29386	ENSG00000101463	23	23	26	32	26	40	39	54	46	45	42	44.3333
ENSG00000157654	445815::11217	PALM2-AKAP2 readthrough::A kinase (PRKA) anchor protein 2	PALM2-AKAP2::AKAP2	43.3041	0.679813	1.60193	0.191281	3.55401	0.00037941	0.00273419	ENSG00000157654	5.19299	5.38976	4.88387	5.10759	5.40117	5.67332	5.87541	5.69969	5.84625	5.75718	ENSG00000157654	39	44	25	34	35.5	42	60	62	56	57	55	55.3333
ENSG00000231171	285501	long intergenic non-protein coding RNA 1098	LINC01098	39.2015	-0.650417	0.637096	0.183056	-3.5531	0.000380719	0.00274253	ENSG00000231171	5.38371	5.71246	5.61679	5.61871	5.28961	4.88764	5.00366	4.8807	5.21166	5.0655	ENSG00000231171	47	59	49	54	52.25	39	31	30	28	34	31	32.1667
ENSG00000213117	NA	NA	NA	15.393	1.12124	2.17534	0.315778	3.55072	0.000384184	0.00276193	ENSG00000213117	3.48327	3.52384	3.61246	3.37473	3.77988	4.42227	4.27236	3.98462	4.28421	4.2943	ENSG00000213117	10	10	10	8	9.5	13	29	22	17	21	22	20.6667
ENSG00000188488	5104	serpin peptidase inhibitor, clade A (alpha-1 antiproteinase, antitrypsin), member 5	SERPINA5	24.3408	0.852693	1.80587	0.240214	3.54972	0.000385646	0.00276985	ENSG00000188488	4.08358	4.24045	4.44983	4.44653	5.1087	5.10508	4.82514	4.94788	4.8902	4.65503	ENSG00000188488	16	18	20	22	19	39	44	30	35	30	25	33.8333
ENSG00000069812	54626	hes family bHLH transcription factor 2	HES2	118.838	-0.585621	0.666362	0.165035	-3.54847	0.000387469	0.00277997	ENSG00000069812	7.22387	7.35112	7.32581	7.31943	6.62005	7.32876	6.78208	6.67621	6.45894	6.50277	ENSG00000069812	169	177	156	171	168.25	96	187	108	104	79	85	109.833
ENSG00000105383	945	CD33 molecule	CD33	14.561	-1.15027	0.45054	0.324343	-3.54646	0.000390437	0.00279455	ENSG00000105383	4.4043	4.6193	4.44761	4.35271	3.98879	2.83551	3.69888	3.3707	4.104	3.6505	ENSG00000105383	30	35	27	27	29.75	18	4	13	9	19	12	12.5
ENSG00000234323	NA	NA	NA	13.8186	-1.1615	0.447048	0.327837	-3.54292	0.000395722	0.0028211	ENSG00000234323	4.00353	3.94915	4.28698	4.2381	3.25062	3.46722	3.42593	3.46908	3.69902	3.0794	ENSG00000234323	20	18	23	24	21.25	7	11	9	10	12	5	9
ENSG00000272077	NA	NA	NA	53.713	-0.657694	0.633891	0.186079	-3.53448	0.000408571	0.00289735	ENSG00000272077	6.28495	6.17017	6.23924	5.99879	5.61196	6.01689	5.25333	5.59284	5.50749	5.54486	ENSG00000272077	92	80	76	69	79.25	48	76	35	49	41	44	48.8333
ENSG00000133135	79589	ring finger protein 128, E3 ubiquitin protein ligase	RNF128	67.0459	0.601604	1.5174	0.170384	3.53087	0.000414195	0.00292939	ENSG00000133135	5.65352	5.69128	5.84664	5.83673	6.61597	6.26678	6.18674	6.06204	6.2976	6.18075	ENSG00000133135	53	52	53	58	54	103	89	73	69	75	71	80
ENSG00000265190	653145	annexin A8	ANXA8	5.35329	-1.93966	0.260679	0.550674	-3.52233	0.000427774	NA	ENSG00000265190	2.77532	2.66923	2.73995	3.11134	1.89995	1.97426	2.36652	2.01468	1.61736	1.91183	ENSG00000265190	12	10	10	17	12.25	2	3	6	3	0	2	2.66667
ENSG00000124116	140686	WAP four-disulfide core domain 3	WFDC3	57.9674	0.588896	1.5041	0.167428	3.51731	0.000435949	0.0030556	ENSG00000124116	5.47856	5.72632	5.83548	5.60065	6.16127	6.17586	6.20349	6.14955	6.12168	6.19864	ENSG00000124116	47	55	54	49	51.25	74	85	76	76	67	74	75.3333
ENSG00000224660	100505696	SH3BP5 antisense RNA 1	SH3BP5-AS1	31.1628	-0.725269	0.604884	0.206311	-3.51542	0.000439061	0.00307137	ENSG00000224660	5.40065	5.54684	5.38047	5.12905	4.76285	4.97595	4.45281	4.91232	4.75205	4.87437	ENSG00000224660	51	55	43	38	46.75	26	36	19	31	24	28	27.3333
ENSG00000181577	221416	chromosome 6 open reading frame 223	C6orf223	29.0273	0.983897	1.9778	0.280469	3.50805	0.000451413	0.00314325	ENSG00000181577	3.87565	3.92302	3.80426	4.23791	4.53651	4.40277	4.49672	4.63042	4.82406	4.89774	ENSG00000181577	12	12	9	17	12.5	22	22	21	25	27	30	24.5
ENSG00000176912	494514	chromosome 18 open reading frame 56	C18orf56	46.8247	-0.769955	0.586436	0.219484	-3.50803	0.000451443	0.00314325	ENSG00000176912	5.69822	6.26753	5.92868	5.70742	5.30342	5.58638	5.2499	5.06787	5.0413	5.30793	ENSG00000176912	59	89	61	56	66.25	38	55	36	32	28	37	37.6667
ENSG00000230734	NA	NA	NA	104.682	0.60885	1.52504	0.173677	3.50565	0.000455487	0.00316526	ENSG00000230734	6.29524	6.12905	6.57221	6.63485	7.09589	7.00076	6.70301	6.82354	7.34625	6.77033	ENSG00000230734	84	70	89	103	86.5	140	148	103	118	158	106	128.833
ENSG00000053108	23105	follistatin-like 4	FSTL4	85.4666	0.751467	1.6835	0.214494	3.50344	0.00045929	0.00318797	ENSG00000053108	5.88266	5.90453	5.74362	6.05444	6.49955	6.15581	6.57741	6.61245	6.6829	6.80701	ENSG00000053108	62	60	47	67	59	91	79	96	103	98	112	96.5
ENSG00000133110	10631	periostin, osteoblast specific factor	POSTN	10.3963	1.85379	3.6145	0.529409	3.50163	0.000462419	0.00320472	ENSG00000133110	2.37032	2.75029	2.58553	2.85881	3.07509	4.06959	3.08012	4.50856	2.82964	3.40967	ENSG00000133110	2	5	3	6	4	8	28	8	39	5	12	16.6667
ENSG00000013016	30845	EH-domain containing 3	EHD3	24.7403	-0.976157	0.508332	0.27882	-3.50104	0.000463454	0.00321065	ENSG00000013016	5.42002	4.7797	5.18242	5.33371	4.27808	4.25164	4.52908	4.43925	4.11257	4.90684	ENSG00000013016	57	31	40	50	44.5	18	20	23	22	14	32	21.5
ENSG00000134317	29841	grainyhead-like 1 (Drosophila)	GRHL1	27.8646	-1.19967	0.435374	0.34268	-3.50086	0.000463762	0.00321154	ENSG00000134317	5.50772	4.98881	5.4904	5.35627	3.81467	5.30935	4.32704	4.11447	3.87788	4.35034	ENSG00000134317	59	36	50	49	48.5	10	51	18	15	10	18	20.3333
ENSG00000206052	220164	docking protein 6	DOK6	22.4415	-1.03882	0.486727	0.296983	-3.4979	0.000468937	0.00324362	ENSG00000206052	4.87304	4.22503	3.98014	4.33416	3.55981	3.81312	3.64825	3.68781	3.85598	3.82144	ENSG00000206052	37	19	13	21	22.5	8	13	9	10	11	11	10.3333
ENSG00000212864	727800	ring finger protein 208	RNF208	33.328	-0.800684	0.574077	0.228996	-3.4965	0.000471399	0.00325562	ENSG00000212864	5.22319	5.65308	5.42945	5.44444	4.97298	4.93256	4.74972	4.61704	4.81589	4.73197	ENSG00000212864	43	59	44	49	48.75	31	34	25	23	25	24	27
ENSG00000114200	590	butyrylcholinesterase	BCHE	198.118	0.647553	1.56651	0.185302	3.49459	0.000474795	0.00327654	ENSG00000114200	6.54915	7.06561	6.8603	7.27798	7.70013	7.29466	7.5222	7.60473	7.64164	7.61866	ENSG00000114200	97	137	105	159	124.5	208	175	181	201	186	190	190.167
ENSG00000280385	NA	NA	NA	46.0011	-0.895631	0.537512	0.256475	-3.49207	0.000479286	0.00330626	ENSG00000280385	6.39339	5.97479	6.05241	5.43552	5.3799	5.72086	5.41627	4.94835	4.72853	5.02377	ENSG00000280385	104	71	68	45	72	41	62	42	29	21	29	37.3333
ENSG00000249274	NA	NA	NA	13.3318	1.24622	2.37219	0.357964	3.48141	0.000498776	0.00342226	ENSG00000249274	3.23714	3.5747	3.07294	3.00607	4.12644	4.09674	3.55687	4.13848	3.87092	3.89603	ENSG00000249274	8	12	5	5	7.5	21	23	11	22	15	16	18
ENSG00000009724	10747	mannan-binding lectin serine peptidase 2	MASP2	14.2543	-1.33073	0.397568	0.38235	-3.4804	0.000500673	0.00343132	ENSG00000009724	4.91566	4.26247	3.92611	4.00048	3.62856	4.10988	3.23778	3.37561	2.97616	3.05892	ENSG00000009724	48	25	16	19	27	12	23	7	9	4	5	10
ENSG00000225980	NA	NA	NA	2.19174	-2.51276	0.17522	0.72378	-3.47172	0.00051714	NA	ENSG00000225980	1.6507	1.11553	1.37738	1.11899	1.00611	0.838798	0.708932	0.703078	0.717202	0.712043	ENSG00000225980	9	3	5	3	5	2	1	0	0	0	0	0.5
ENSG00000220884	NA	NA	NA	20.4627	-0.891698	0.538979	0.256848	-3.47169	0.000517191	0.00352755	ENSG00000220884	4.55915	4.68302	4.55853	4.50273	3.86369	3.99153	3.80028	4.23856	4.05683	3.82074	ENSG00000220884	28	30	24	25	26.75	12	16	11	19	14	11	13.8333
ENSG00000169851	5099	protocadherin 7	PCDH7	5.35053	2.19611	4.58244	0.632964	3.46957	0.000521286	NA	ENSG00000169851	1.52518	1.95308	1.73417	1.69611	2.09709	2.92747	2.10077	3.68838	2.13281	2.41667	ENSG00000169851	1	4	2	2	2.25	5	17	5	34	5	8	12.3333
ENSG00000203499	100128338	FAM83H antisense RNA 1 (head to head)	FAM83H-AS1	5.70779	-1.67782	0.312555	0.484173	-3.46533	0.000529585	NA	ENSG00000203499	2.42242	3.1015	2.77532	2.71326	1.88909	1.97689	2.03185	2.14019	2.30733	2.28847	ENSG00000203499	6	15	9	9	9.75	1	2	2	3	4	4	2.66667
ENSG00000163053	151473	solute carrier family 16, member 14	SLC16A14	6.97483	-1.42997	0.371138	0.412676	-3.46512	0.000530004	NA	ENSG00000163053	3.0125	3.11455	3.12342	3.18635	2.35516	2.50658	2.35861	2.55797	2.50726	2.48706	ENSG00000163053	11	12	11	13	11.75	3	5	3	5	4	4	4
ENSG00000173269	79812	multimerin 2	MMRN2	38.851	0.945846	1.92632	0.27305	3.464	0.000532209	0.00360305	ENSG00000173269	4.29229	4.39724	5.00075	5.1628	5.84591	5.61388	5.0934	5.54746	5.64671	5.18578	ENSG00000173269	17	18	29	37	25.25	63	59	33	51	50	35	48.5
ENSG00000173391	4973	oxidized low density lipoprotein (lectin-like) receptor 1	OLR1	2.18434	-2.44891	0.183149	0.707919	-3.45931	0.000541557	NA	ENSG00000173391	1.63044	1.20503	1.12559	1.50101	0.679641	0.811819	0.982198	0.830628	0.688834	0.683691	ENSG00000173391	9	4	3	7	5.75	0	1	2	1	0	0	0.666667
ENSG00000145681	1404	hyaluronan and proteoglycan link protein 1	HAPLN1	1.97123	-2.70244	0.153633	0.783002	-3.45139	0.000557709	NA	ENSG00000145681	0.869082	1.11741	1.03879	1.22458	0.600284	0.584665	0.601145	0.74915	0.608639	0.603963	ENSG00000145681	2	4	3	5	3.5	0	0	0	1	0	0	0.166667
ENSG00000179344	3119::101060835	major histocompatibility complex, class II, DQ beta 1::HLA class II histocompatibility antigen, DQ beta 1 chain-like	HLA-DQB1::LOC101060835	77.3158	0.608933	1.52513	0.176434	3.45134	0.00055781	0.00375395	ENSG00000179344	5.50898	5.9493	6.08436	5.47649	6.20341	6.18775	6.19497	6.55803	6.34064	6.30877	ENSG00000179344	46	63	63	42	53.5	73	82	72	100	76	77	80
ENSG00000169429	3576	interleukin 8	IL8	408.306	0.612926	1.52936	0.177712	3.44899	0.000562685	0.00377709	ENSG00000169429	7.8848	8.6583	8.55941	8.48602	9.23142	8.09867	9.19717	9.01408	9.09075	9.19339	ENSG00000169429	254	425	355	371	351.25	608	304	589	539	513	574	521.167
ENSG00000121742	10804	gap junction protein, beta 6, 30kDa	GJB6	1.97109	-2.63162	0.161363	0.763167	-3.44829	0.000564151	NA	ENSG00000121742	1.07353	1.19539	0.880692	1.38526	0.567852	0.552165	0.727106	0.563396	0.739073	0.571543	ENSG00000121742	4	5	2	7	4.5	0	0	1	0	1	0	0.333333
ENSG00000143507	11221	dual specificity phosphatase 10	DUSP10	441.032	0.615777	1.53238	0.178579	3.44821	0.00056431	0.00378347	ENSG00000143507	7.84689	8.63094	8.3566	8.6054	9.20939	8.05376	9.01405	9.06512	9.23266	9.05677	ENSG00000143507	246	415	305	403	342.25	596	293	514	557	566	518	507.333
ENSG00000139445	121643	forkhead box N4	FOXN4	8.35783	-1.49759	0.354145	0.434822	-3.44414	0.000572884	0.00382806	ENSG00000139445	3.68463	3.16615	3.38259	3.30803	2.58283	2.96721	2.69547	2.44647	2.62128	2.48143	ENSG00000139445	21	11	13	13	14.5	4	9	5	3	4	3	4.66667
ENSG00000267530	NA	NA	NA	14.1299	-1.12693	0.45789	0.327302	-3.44308	0.000575137	0.00384025	ENSG00000267530	4.31444	4.19986	3.951	3.74728	3.58629	3.67595	3.17718	3.40605	2.89661	3.4585	ENSG00000267530	27	23	16	14	20	11	14	6	9	3	9	8.66667
ENSG00000259877	NA	NA	NA	23.5006	-0.827296	0.563584	0.241052	-3.43202	0.000599094	0.00397796	ENSG00000259877	5.09167	4.7468	4.86061	4.79353	4.05684	4.43905	4.57757	4.35068	4.05748	4.08536	ENSG00000259877	43	30	30	31	33.5	14	24	24	20	13	14	18.1667
ENSG00000204118	645996	nucleosome assembly protein 1-like 6	NAP1L6	19.6217	1.0107	2.01488	0.294764	3.42883	0.00060619	0.00401912	ENSG00000204118	3.84528	4.11925	3.98966	4.01976	4.73131	4.66604	5.20641	4.50625	4.76637	4.20183	ENSG00000204118	14	18	14	16	15.5	31	33	47	26	30	18	30.8333
ENSG00000273619	NA	NA	NA	47.929	-0.620436	0.650474	0.181094	-3.42605	0.000612432	0.00405151	ENSG00000273619	5.60096	5.72551	5.83388	5.86046	4.85478	5.43397	5.35159	5.3299	4.9728	5.40787	ENSG00000273619	54	57	56	63	57.5	25	48	39	40	26	40	36.3333
ENSG00000116329	4985	opioid receptor, delta 1	OPRD1	30.3525	-0.771654	0.585746	0.22572	-3.41863	0.000629375	0.0041498	ENSG00000116329	5.21999	4.9836	5.52444	5.12021	4.833	4.49168	4.39239	4.67425	4.69905	4.65865	ENSG00000116329	44	34	49	38	41.25	28	23	18	25	23	23	23.3333
ENSG00000157150	7079	TIMP metallopeptidase inhibitor 4	TIMP4	29.1473	-0.887233	0.54065	0.259571	-3.41808	0.000630641	0.00415508	ENSG00000157150	5.40764	5.2194	5.3134	5.62467	4.50151	4.80713	4.72938	4.64191	4.42009	4.97992	ENSG00000157150	53	43	42	60	49.5	21	32	26	25	18	32	25.6667
ENSG00000228956	101929587::101927777::101927805	homeobox protein cut-like 1-like::uncharacterized LOC101927777::uncharacterized LOC101927805	LOC101929587::LOC101927777::LOC101927805	8.96572	-1.25019	0.420393	0.365776	-3.41791	0.00063103	0.00415612	ENSG00000228956	3.50747	3.23732	3.84347	3.61049	2.76586	3.03816	2.87036	2.84271	2.80747	2.97917	ENSG00000228956	16	11	20	17	16	5	9	6	6	5	7	6.33333
ENSG00000177822	90768::101928703	uncharacterized LOC90768::uncharacterized LOC101928703	MGC45800::AC108142.1	131.138	0.589397	1.50462	0.172524	3.41631	0.000634758	0.00417914	ENSG00000177822	6.52071	6.54533	6.10597	6.796	7.18192	6.54272	7.05777	7.09688	7.25428	7.09826	ENSG00000177822	98	95	60	114	91.75	146	102	132	142	144	133	133.167
ENSG00000270001	NA	NA	NA	5.98716	-1.61339	0.326829	0.472313	-3.41594	0.000635614	NA	ENSG00000270001	2.85428	2.95549	2.54481	3.25491	2.30682	2.24282	2.1926	2.39563	1.946	2.20322	ENSG00000270001	11	12	6	17	11.5	4	4	3	5	1	3	3.33333
ENSG00000254275	101927774	uncharacterized LOC101927774	LOC101927774	11.5544	-1.41757	0.374342	0.416279	-3.40534	0.000660809	0.00432679	ENSG00000254275	3.48235	3.86194	3.8518	4.14006	3.35697	2.72302	2.9163	3.08095	3.05934	3.03312	ENSG00000254275	13	19	17	25	18.5	10	4	5	7	6	6	6.33333
ENSG00000271524	NA	NA	NA	1.49275	-2.69239	0.154706	0.790963	-3.40395	0.000664199	NA	ENSG00000271524	0.707749	0.829107	0.971487	0.613502	0.355127	0.183387	0.196205	0.192084	0.202031	0.360254	ENSG00000271524	4	5	6	3	4.5	1	0	0	0	0	1	0.333333
ENSG00000267568	NA	NA	NA	1.98954	-2.6504	0.159276	0.779132	-3.40173	0.000669613	NA	ENSG00000267568	1.5771	0.698409	1.11787	1.08251	0.549918	0.684363	0.710778	0.545423	0.558367	0.55364	ENSG00000267568	10	1	4	4	4.75	0	1	1	0	0	0	0.333333
ENSG00000254827	5003	solute carrier family 22 (organic cation transporter), member 18 antisense	SLC22A18AS	134.289	0.691502	1.61496	0.203285	3.40164	0.000669838	0.00437631	ENSG00000254827	6.3844	6.51975	6.41921	6.72736	7.20204	6.83008	7.19332	7.26575	7.38002	6.99713	ENSG00000254827	88	93	77	108	91.5	148	127	146	161	158	123	143.833
ENSG00000178814	26873	5-oxoprolinase (ATP-hydrolysing)	OPLAH	197.048	0.681079	1.60334	0.200477	3.39729	0.000680574	0.00442867	ENSG00000178814	6.61495	7.22177	7.00275	7.40707	7.94467	7.32574	7.38253	8.06462	7.99307	7.48559	ENSG00000178814	102	154	117	175	137	249	179	163	282	241	172	214.333
ENSG00000184669	10819	olfactory receptor, family 7, subfamily E, member 14 pseudogene	OR7E14P	21.4322	-0.903012	0.534769	0.266323	-3.39067	0.000697222	0.00452222	ENSG00000184669	4.45967	4.58993	4.88456	4.88056	4.011	4.16641	4.57422	3.91398	3.63778	3.97518	ENSG00000184669	25	27	32	35	29.75	14	19	25	13	8	13	15.3333
ENSG00000166922	6447	secretogranin V (7B2 protein)	SCG5	89.1927	0.928656	1.9035	0.274425	3.384	0.000714368	0.00461006	ENSG00000166922	5.66988	5.88498	6.02059	6.12829	6.88253	6.35104	6.63251	6.95838	7.19917	6.43765	ENSG00000166922	52	59	59	71	60.25	122	92	100	134	145	84	112.833
ENSG00000188483	389792	immediate early response 5-like	IER5L	132.241	-0.635586	0.643679	0.188262	-3.37607	0.000735302	0.00472302	ENSG00000188483	7.3365	7.03428	7.56823	7.38707	6.84563	7.1996	6.68275	6.61278	6.48915	6.56111	ENSG00000188483	182	138	185	178	170.75	113	168	99	98	80	88	107.667
ENSG00000197557	92104	tetratricopeptide repeat domain 30A	TTC30A	51.6456	-0.586655	0.665885	0.173792	-3.37563	0.00073648	0.00472551	ENSG00000197557	5.82672	6.03253	5.85474	5.91923	5.63135	5.35152	5.21609	5.16557	5.58524	5.51271	ENSG00000197557	64	72	56	65	64.25	49	44	34	34	44	43	41.3333
ENSG00000111816	2444	fyn-related kinase	FRK	22.9139	-0.908784	0.532634	0.269261	-3.3751	0.000737887	0.00473114	ENSG00000111816	5.19633	5.09782	5.04037	4.45777	4.58995	4.37374	4.15823	4.2776	4.09649	4.23687	ENSG00000111816	48	42	36	23	37.25	25	23	16	19	14	17	19
ENSG00000276529	NA	NA	NA	68.6665	-0.675586	0.626078	0.200213	-3.37434	0.00073992	0.00474078	ENSG00000276529	6.59222	6.10993	6.45299	6.4971	5.48057	6.36556	6.0249	5.37905	5.6727	5.7991	ENSG00000276529	112	73	86	98	92.25	41	96	64	39	45	52	56.1667
ENSG00000229656	101929475	uncharacterized LOC101929475	LOC101929475	52.828	0.603153	1.51903	0.179613	3.35806	0.000784903	0.00497559	ENSG00000229656	5.35592	5.41468	5.45847	5.65244	5.81832	6.22766	6.02557	5.75272	5.69335	6.25984	ENSG00000229656	43	43	40	52	44.5	57	90	67	56	48	79	66.1667
ENSG00000125872	164312	leucine rich repeat neuronal 4	LRRN4	15.3789	-1.00664	0.497703	0.299908	-3.35651	0.000789339	0.00499487	ENSG00000125872	4.31668	4.15018	4.62164	4.59355	3.76093	4.03543	3.69999	3.44229	3.75227	3.71965	ENSG00000125872	26	21	30	32	27.25	13	20	12	9	12	12	13
ENSG00000011465	1634	decorin	DCN	4.25355	2.62405	6.16478	0.781929	3.35587	0.000791169	NA	ENSG00000011465	1.38323	1.07602	1.101	1.24989	1.42059	3.09854	1.26541	3.05777	1.28348	1.43122	ENSG00000011465	2	0	0	1	0.75	2	27	1	24	1	2	9.5
ENSG00000267383	NA	NA	NA	3.07551	-2.34888	0.196298	0.701624	-3.34778	0.000814624	NA	ENSG00000267383	2.174	1.52409	2.20519	1.83048	1.14725	1.60037	0.985832	1.13822	0.996909	0.990004	ENSG00000267383	12	4	11	7	8.5	1	5	0	1	0	0	1.16667
ENSG00000253414	NA	NA	NA	29.4826	-0.943924	0.519817	0.282089	-3.34619	0.000819308	0.00514452	ENSG00000253414	5.54287	5.25411	5.11256	5.34307	4.68925	4.67172	4.92813	4.03196	4.62892	4.39053	ENSG00000253414	59	44	35	47	46.25	25	28	31	13	22	18	22.8333
ENSG00000203780	92565	fibronectin type III and ankyrin repeat domains 1	FANK1	36.4838	0.677784	1.59968	0.202616	3.34516	0.000822355	0.005153	ENSG00000203780	4.78135	5.11149	4.60704	4.95775	5.53241	5.23158	5.27422	5.56057	5.40214	5.46687	ENSG00000203780	28	36	20	31	28.75	49	43	39	52	41	45	44.8333
ENSG00000163485	134	adenosine A1 receptor	ADORA1	55.5772	-0.77872	0.582884	0.233463	-3.33552	0.00085141	0.00531256	ENSG00000163485	6.26298	5.81869	6.32568	6.35223	5.37326	6.03863	5.74463	5.10722	4.91976	5.67797	ENSG00000163485	90	60	81	91	80.5	39	77	53	32	24	49	45.6667
ENSG00000186442	3850	keratin 3	KRT3	1.4646	2.81688	7.04635	0.844594	3.33518	0.000852435	NA	ENSG00000186442	0.170201	0.174798	0.184855	0.175802	0.833115	0.317619	0.483139	0.59929	0.859654	0.488552	ENSG00000186442	0	0	0	0	0	5	1	2	3	5	2	3
ENSG00000001617	6405	sema domain, immunoglobulin domain (Ig), short basic domain, secreted, (semaphorin) 3F	SEMA3F	178.095	-0.683292	0.622743	0.20507	-3.33199	0.00086227	0.00537509	ENSG00000001617	7.35894	7.5597	7.43812	7.75715	6.95415	6.95782	6.98527	6.9382	6.87013	6.66221	ENSG00000001617	181	200	164	229	193.5	120	137	122	123	105	93	116.667
ENSG00000234520	101928036	uncharacterized LOC101928036	AC018464.3	13.0199	-1.03896	0.486679	0.312144	-3.32845	0.000873299	0.00543022	ENSG00000234520	4.14674	4.06165	3.95796	4.28387	3.21771	3.68872	3.80501	3.09892	3.35667	3.48898	ENSG00000234520	24	21	17	26	22	7	15	15	6	8	10	10.1667
ENSG00000130675	3110	motor neuron and pancreas homeobox 1	MNX1	68.4955	-0.706091	0.612979	0.212211	-3.32731	0.000876886	0.00544685	ENSG00000130675	6.41914	6.40108	6.37515	6.37242	5.29791	6.47886	5.88064	5.28621	5.56135	5.72582	ENSG00000130675	98	92	81	89	90	35	105	57	36	41	49	53.8333
ENSG00000165215	1365	claudin 3	CLDN3	18.2167	-1.01819	0.493735	0.306032	-3.32707	0.000877648	0.0054497	ENSG00000165215	4.37585	4.46536	4.57328	4.43563	3.92519	3.61357	4.16099	3.89227	3.54728	3.4287	ENSG00000165215	25	26	26	25	25.5	14	11	18	14	8	7	12
ENSG00000257863	NA	NA	NA	0.87125	2.91936	7.56511	0.87746	3.32706	0.000877675	NA	ENSG00000257863	-0.476173	-0.473371	-0.467226	-0.472759	-0.312511	-0.19768	-0.0430835	0.0586093	-0.157698	-0.165554	ENSG00000257863	0	0	0	0	0	1	2	3	4	2	2	2.33333
ENSG00000230076	NA	NA	NA	49.9901	0.645392	1.56416	0.194757	3.31384	0.000920244	0.00568071	ENSG00000230076	5.31424	5.4	5.18936	5.51724	5.51988	5.84526	5.97282	6.11386	6.10364	5.77394	ENSG00000230076	42	43	32	47	41	45	67	65	76	68	54	62.5
ENSG00000165124	79987	sushi, von Willebrand factor type A, EGF and pentraxin domain containing 1	SVEP1	29.4764	0.889908	1.85306	0.26895	3.30882	0.000936884	0.00575762	ENSG00000165124	4.45494	4.59498	4.42095	4.21318	5.29701	4.5189	5.06993	5.35938	5.20075	4.99532	ENSG00000165124	22	24	18	16	20	43	24	35	47	37	32	36.3333
ENSG00000171757	151827	leucine rich repeat containing 34	LRRC34	20.4208	-0.92608	0.526287	0.28027	-3.30424	0.000952348	0.00582866	ENSG00000171757	5.01461	4.6339	4.85246	4.71659	4.25913	4.44577	3.54976	3.9439	4.32559	4.12554	ENSG00000171757	43	29	32	31	33.75	19	26	8	14	19	16	17
ENSG00000182580	2049	EPH receptor B3	EPHB3	103.837	-0.795525	0.576134	0.240775	-3.30401	0.000953113	0.00582936	ENSG00000182580	7.50303	6.91875	7.02932	7.23205	6.24667	7.29114	6.44906	5.93565	5.86679	6.40137	ENSG00000182580	212	130	127	163	158	73	185	85	59	50	80	88.6667
ENSG00000225712	NA	NA	NA	35.8232	0.794445	1.73441	0.240489	3.30346	0.000955003	0.00583693	ENSG00000225712	4.61042	4.62045	4.78065	4.83732	4.92516	5.71086	5.07505	5.48025	5.17738	5.45682	ENSG00000225712	24	23	24	28	24.75	29	65	33	49	34	45	42.5
ENSG00000166396	8710	serpin peptidase inhibitor, clade B (ovalbumin), member 7	SERPINB7	68.5914	-0.595069	0.662013	0.180276	-3.30088	0.000963827	0.00588082	ENSG00000166396	6.59208	6.38849	6.76968	6.15722	5.99653	5.91305	5.74723	5.87068	6.19507	6.0535	ENSG00000166396	112	91	110	75	97	63	67	51	59	69	64	62.1667
ENSG00000178033	254228	family with sequence similarity 26, member E	FAM26E	11.901	-1.29618	0.407203	0.393051	-3.29774	0.000974652	0.00593291	ENSG00000178033	4.10912	3.9825	4.17129	3.73714	2.82968	3.91742	3.04309	2.91342	2.75464	3.4055	ENSG00000178033	25	21	23	16	21.25	4	21	6	5	3	10	8.16667
ENSG00000228695	51716	carboxylesterase 1 pseudogene 1	CES1P1	5.881	1.55782	2.9441	0.472707	3.29554	0.000982333	NA	ENSG00000228695	2.32274	1.99934	2.17519	2.24732	2.89345	2.49785	3.15375	3.0013	2.86635	2.68013	ENSG00000228695	5	2	3	4	3.5	11	7	15	13	10	8	10.6667
ENSG00000178146	NA	NA	NA	44.6038	0.634237	1.55212	0.192494	3.29485	0.000984743	0.00598194	ENSG00000178146	4.94701	4.96759	5.29383	5.35813	5.7746	5.31507	5.6951	5.81344	5.64916	5.72259	ENSG00000178146	31	30	36	42	34.75	57	44	53	61	48	53	52.6667
ENSG00000184828	201501	zinc finger and BTB domain containing 7C	ZBTB7C	55.4188	-0.71867	0.607658	0.218162	-3.2942	0.00098701	0.00598759	ENSG00000184828	6.00098	6.02745	5.75331	6.26658	5.31418	5.43907	5.81254	5.41719	4.8777	5.46826	ENSG00000184828	73	71	51	85	70	37	47	56	42	23	41	41
ENSG00000087494	5744	parathyroid hormone-like hormone	PTHLH	47.7944	0.647292	1.56623	0.196673	3.29121	0.000997574	0.00604145	ENSG00000087494	5.15875	5.59044	5.03172	5.318	5.6338	5.77809	6.21961	5.63733	5.71543	5.91104	ENSG00000087494	37	51	28	40	39	50	64	80	52	50	61	59.5
ENSG00000136732	2995	glycophorin C (Gerbich blood group)	GYPC	13.6019	-1.13189	0.456319	0.344291	-3.28758	0.00101051	0.00610945	ENSG00000136732	4.04412	4.63545	4.09566	4.522	3.94599	3.54216	3.51727	3.40736	3.63966	3.29617	ENSG00000136732	22	37	20	33	28	18	13	11	10	12	8	12
ENSG00000158315	54933	rhomboid, veinlet-like 2 (Drosophila)	RHBDL2	3.69242	-1.8968	0.268539	0.577222	-3.28608	0.00101593	NA	ENSG00000158315	2.20355	1.9757	2.44652	2.31401	1.4017	1.50255	1.24413	1.7786	1.8235	1.41001	ENSG00000158315	9	6	11	10	9	1	2	0	4	4	1	2
ENSG00000109061	4619	myosin, heavy chain 1, skeletal muscle, adult	MYH1	48.5492	1.99347	3.98194	0.608088	3.27827	0.00104447	0.00627876	ENSG00000109061	4.50246	3.99349	4.03314	4.25605	4.30435	7.59871	4.7189	6.60274	4.43494	4.55446	ENSG00000109061	22	12	11	16	15.25	16	276	24	118	17	20	78.5
ENSG00000010295	25900	intermediate filament family orphan 1	IFFO1	40.0678	0.695857	1.61985	0.212461	3.27522	0.00105579	0.00632982	ENSG00000010295	5.20055	4.70037	4.8186	5.11831	5.69839	5.54676	5.54391	5.51745	5.21522	5.64325	ENSG00000010295	40	24	24	35	30.75	55	55	48	49	34	51	48.6667
ENSG00000279159	NA	NA	NA	68.7152	0.594434	1.50988	0.181626	3.27284	0.00106471	0.00637901	ENSG00000279159	5.20781	6.04152	5.91794	5.81961	6.41874	5.91513	6.2906	6.38714	6.38378	6.31964	ENSG00000279159	36	69	56	57	54.5	88	67	79	89	80	79	80.3333
ENSG00000223500	NA	NA	NA	23.5946	0.841128	1.79145	0.257017	3.27266	0.0010654	0.00638099	ENSG00000223500	4.07633	4.00643	4.10862	4.24337	4.52939	4.60053	4.7419	4.73385	4.59918	4.94472	ENSG00000223500	16	14	14	18	15.5	23	28	28	29	23	33	27.3333
ENSG00000271755	NA	NA	NA	20.32	0.964145	1.95091	0.295638	3.26124	0.00110927	0.00660617	ENSG00000271755	3.82385	3.93187	3.75533	3.59425	4.49757	4.28209	4.16564	4.01062	4.90778	4.43899	ENSG00000271755	13	14	10	9	11.5	24	22	17	15	33	22	22.1667
ENSG00000143473	3756	potassium voltage-gated channel, subfamily H (eag-related), member 1	KCNH1	16.0443	-1.15693	0.448467	0.354947	-3.25943	0.00111635	0.00664174	ENSG00000143473	3.86515	4.42211	4.11882	4.12987	3.40395	3.03013	3.22817	3.67859	3.45822	3.73572	ENSG00000143473	16	27	18	20	20.25	8	5	6	12	8	12	8.5
ENSG00000178776	389336	chromosome 5 open reading frame 46	C5orf46	22.5551	-0.847771	0.555642	0.260133	-3.25899	0.00111811	0.00664779	ENSG00000178776	4.25662	4.64843	4.46151	4.9328	4.09127	3.84777	4.09797	4.224	3.81821	3.99479	ENSG00000178776	20	28	21	36	26.25	15	13	15	18	10	13	14
ENSG00000188511	348645	chromosome 22 open reading frame 34	C22orf34	1.43382	-2.60134	0.164786	0.799984	-3.25174	0.00114702	NA	ENSG00000188511	0.42107	0.672329	0.91899	0.780986	0.14296	0.131258	0.303832	0.139635	0.314093	0.145715	ENSG00000188511	2	4	6	5	4.25	0	0	1	0	1	0	0.333333
ENSG00000229771	NA	NA	NA	87.1644	0.646497	1.56536	0.199533	3.24004	0.00119511	0.00702628	ENSG00000229771	5.74097	6.02639	5.82222	6.18299	6.90526	5.97237	6.37968	6.84747	6.57734	6.26177	ENSG00000229771	55	66	50	74	61.25	124	68	82	123	90	73	93.3333
ENSG00000237440	100129842	zinc finger protein 737	ZNF737	7.77757	-1.29772	0.40677	0.400954	-3.23657	0.00120976	0.0070961	ENSG00000237440	3.57806	3.17485	3.44516	3.36888	2.99622	2.74424	2.40863	2.50262	2.43996	3.01689	ENSG00000237440	20	12	15	15	15.5	9	7	3	4	3	9	5.83333
ENSG00000113212	56129	protocadherin beta 7	PCDHB7	7.39871	1.44961	2.73135	0.448194	3.23434	0.00121922	NA	ENSG00000113212	2.41393	2.64715	2.60948	2.32999	2.681	3.50996	3.17156	3.4368	2.81839	3.37802	ENSG00000113212	4	6	5	3	4.5	6	20	12	17	7	15	12.8333
ENSG00000165495	63876	PBX/knotted 1 homeobox 2	PKNOX2	11.6466	1.2514	2.38072	0.387091	3.23283	0.00122572	0.00717093	ENSG00000165495	3.03698	2.87981	3.32289	3.32735	4.06008	3.80391	3.97299	3.66797	3.92611	3.89245	ENSG00000165495	7	5	9	10	7.75	22	19	20	15	18	18	18.6667
ENSG00000247746	158880	ubiquitin specific peptidase 51	USP51	13.6346	-1.12206	0.459436	0.347464	-3.22929	0.00124098	0.00724602	ENSG00000247746	4.03441	4.03282	3.59677	3.7766	3.13857	2.84669	3.14364	3.45146	3.68164	3.05973	ENSG00000247746	21	20	11	15	16.75	6	4	6	10	12	5	7.16667
ENSG00000168890	129303	transmembrane protein 150A	TMEM150A	273.735	0.618757	1.53555	0.191818	3.22575	0.00125642	0.00732597	ENSG00000168890	7.44993	7.60713	7.39613	7.74387	8.17232	7.92895	7.96145	8.45461	8.18779	8.10501	ENSG00000168890	188	201	154	220	190.75	288	274	245	367	272	266	285.333
ENSG00000204362	400743	uncharacterized LOC400743	LOC400743	29.9243	-0.979628	0.507111	0.3037	-3.22564	0.0012569	0.00732597	ENSG00000204362	5.09068	5.22924	5.08137	5.06931	4.73149	4.12131	3.93812	4.42492	4.67553	4.22147	ENSG00000204362	40	43	34	37	38.5	26	16	11	20	23	15	18.5
ENSG00000154639	1525	coxsackie virus and adenovirus receptor	CXADR	20.1728	-0.912094	0.531413	0.282776	-3.2255	0.00125754	0.00732597	ENSG00000154639	4.9587	4.83565	4.81565	4.2638	4.20632	4.32012	3.98355	3.94353	3.68431	4.28736	ENSG00000154639	41	35	31	20	31.75	18	23	14	14	9	19	16.1667
ENSG00000224940	401399	proline-rich transmembrane protein 4	PRRT4	30.1499	-0.747309	0.595714	0.231812	-3.22377	0.00126516	0.00736317	ENSG00000224940	5.58028	5.01201	5.28357	5.14587	4.43277	4.96368	4.83666	4.67028	4.34019	4.78243	ENSG00000224940	60	35	40	39	43.5	19	36	28	25	16	26	25
ENSG00000227354	100505538	RBM26 antisense RNA 1	RBM26-AS1	37.3039	-0.69829	0.616302	0.217261	-3.21406	0.00130874	0.00756888	ENSG00000227354	5.59315	5.20572	5.71328	5.15812	4.64968	5.31328	5.0196	4.69896	4.9375	4.48532	ENSG00000227354	57	39	54	37	46.75	22	46	31	24	27	18	28
ENSG00000107968	1326	mitogen-activated protein kinase kinase kinase 8	MAP3K8	19.4905	-0.91607	0.529951	0.285183	-3.21222	0.00131712	0.00759768	ENSG00000107968	4.45366	4.54278	4.57135	4.89357	3.3531	4.50761	4.03119	3.80106	4.02648	3.9274	ENSG00000107968	26	27	25	37	28.75	6	28	15	12	14	13	14.6667
ENSG00000188868	147837	zinc finger protein 563	ZNF563	14.0165	-1.06012	0.479593	0.330031	-3.21218	0.00131733	0.00759768	ENSG00000188868	4.14902	3.95921	4.34066	3.91599	2.96275	3.67199	3.17318	3.23383	3.7094	3.74439	ENSG00000188868	23	18	24	17	20.5	4	14	6	7	12	13	9.33333
ENSG00000138741	7222	transient receptor potential cation channel, subfamily C, member 3	TRPC3	25.9595	-0.719454	0.607327	0.224021	-3.21155	0.00132022	0.00761191	ENSG00000138741	5.13588	4.99001	5.04354	4.90544	4.4788	4.43805	4.33603	4.39375	4.5	4.72901	ENSG00000138741	43	36	34	33	36.5	21	23	18	20	20	26	21.3333
ENSG00000196569	3908	laminin, alpha 2	LAMA2	23.8356	-0.740728	0.598437	0.230653	-3.21144	0.0013207	0.00761222	ENSG00000196569	4.83868	4.79092	4.90537	4.99685	4.4443	4.21896	4.24779	4.49866	4.36207	4.27035	ENSG00000196569	34	31	31	37	33.25	21	19	17	23	18	17	19.1667
ENSG00000182533	859	caveolin 3	CAV3	5.00581	-1.80158	0.286861	0.560998	-3.21138	0.001321	NA	ENSG00000182533	2.35985	2.62964	2.77268	2.70801	1.8688	1.68445	2.42403	1.8549	1.74921	1.73663	ENSG00000182533	7	10	11	11	9.75	2	1	7	2	1	1	2.33333
ENSG00000245552	100129203::101929295	uncharacterized LOC100129203::uncharacterized LOC101929295	LOC100129203::LOC101929295	6.54742	-1.39399	0.380511	0.434131	-3.21098	0.00132282	NA	ENSG00000245552	2.88185	3.39514	2.74041	2.99382	2.61608	2.63097	2.29586	2.39021	2.05329	2.30687	ENSG00000245552	10	18	7	11	11.5	6	7	3	4	1	3	4
ENSG00000196268	284443	zinc finger protein 493	ZNF493	6.39151	-1.42382	0.372725	0.44362	-3.20954	0.00132946	NA	ENSG00000196268	2.91922	3.25936	3.28573	2.45661	2.2563	2.30791	2.1318	2.65262	2.28862	2.49787	ENSG00000196268	11	16	15	5	11.75	3	4	2	7	3	5	4
ENSG00000248996	NA	NA	NA	10.9548	-1.12593	0.458206	0.350923	-3.20849	0.00133435	0.00767608	ENSG00000248996	3.81076	3.80374	3.94831	3.52744	3.10795	3.522	3.2004	3.0825	3.06099	2.71091	ENSG00000248996	19	18	19	13	17.25	7	14	8	7	6	3	7.5
ENSG00000106538	5919	retinoic acid receptor responder (tazarotene induced) 2	RARRES2	15.8781	-0.922482	0.527601	0.288083	-3.20214	0.00136409	0.00781698	ENSG00000106538	4.35375	4.18838	4.14084	4.19858	3.34662	3.86832	3.67184	3.56243	3.64908	3.69128	ENSG00000106538	26	21	18	21	21.5	7	16	11	10	10	11	10.8333
ENSG00000122986	84329	hydrogen voltage-gated channel 1	HVCN1	29.7389	-0.789246	0.578646	0.246718	-3.19899	0.00137912	0.00788799	ENSG00000122986	5.18086	5.52485	5.27433	5.19387	4.8942	4.38773	5.04012	4.4832	4.2708	4.85199	ENSG00000122986	43	55	40	41	44.75	30	21	34	21	15	28	24.8333
ENSG00000153093	55289	acyl-CoA oxidase-like	ACOXL	15.9097	-0.976057	0.508367	0.305236	-3.19771	0.00138524	0.00791793	ENSG00000153093	3.93563	4.61321	4.23542	4.51969	3.85737	3.4775	4.09214	3.55342	3.85336	3.2669	ENSG00000153093	17	32	20	29	24.5	14	10	18	10	13	6	11.8333
ENSG00000264311	NA	NA	NA	16.7518	-0.889505	0.539799	0.278223	-3.19709	0.00138821	0.00792729	ENSG00000264311	4.34115	4.38959	4.27032	4.65864	4.01092	4.05132	3.62479	3.43052	4.07339	3.64409	ENSG00000264311	25	25	20	32	25.5	16	19	10	8	16	10	13.1667
ENSG00000182814	388965	FUN14 domain containing 2 pseudogene 2	FUNDC2P2	16.2511	1.05899	2.08347	0.331245	3.19699	0.00138872	0.0079277	ENSG00000182814	3.71167	3.54682	3.47485	3.55578	4.04239	4.21238	4.04886	3.63639	4.48786	4.77738	ENSG00000182814	13	10	8	10	10.25	17	23	17	11	25	34	21.1667
ENSG00000127329	5787	protein tyrosine phosphatase, receptor type, B	PTPRB	31.6482	-0.739113	0.599107	0.231671	-3.19035	0.001421	0.00808205	ENSG00000127329	5.20722	5.26324	5.21236	5.19232	4.54839	4.62968	4.55578	4.80702	4.95891	4.31958	ENSG00000127329	43	43	37	40	40.75	21	26	21	28	29	16	23.5
ENSG00000173227	91683	synaptotagmin XII	SYT12	49.0266	-0.788732	0.578853	0.247234	-3.19022	0.00142162	0.00808205	ENSG00000173227	5.96907	5.82794	5.81203	6.02566	5.34239	5.27722	5.35066	5.43989	4.97102	5.04494	ENSG00000173227	73	62	55	72	65.5	39	42	39	44	26	29	36.5
ENSG00000134588	83844	ubiquitin specific peptidase 26	USP26	1.55841	-2.50061	0.176702	0.783882	-3.19003	0.00142257	NA	ENSG00000134588	0.908749	0.92773	0.471817	0.931886	0.306436	0.440771	0.307132	0.302848	0.313192	0.468068	ENSG00000134588	5	5	1	5	4	0	1	0	0	0	1	0.333333
ENSG00000225265	100506161	uncharacterized LOC100506161	RP11-378J18.3	10.3643	-1.19259	0.437516	0.373876	-3.18981	0.00142365	0.00808834	ENSG00000225265	3.76772	3.59712	3.68622	3.48418	3.15141	3.13995	3.06874	2.36841	2.8047	3.25581	ENSG00000225265	19	15	15	13	15.5	8	9	7	1	4	9	6.33333
ENSG00000103067	80004::102466194	epithelial splicing regulatory protein 2::microRNA mir-6773	ESRP2::MIR6773	35.4048	-0.924058	0.527024	0.28993	-3.18718	0.00143668	0.00814178	ENSG00000103067	5.18011	5.62529	5.38799	5.71988	4.42358	5.33712	4.91892	4.75422	4.26454	4.50707	ENSG00000103067	41	57	42	61	50.25	18	48	29	26	14	19	25.6667
ENSG00000153404	153478	pleckstrin homology domain containing, family G (with RhoGef domain) member 4B	PLEKHG4B	33.6477	0.685686	1.60847	0.215698	3.17891	0.00147829	0.0083328	ENSG00000153404	5.14104	4.59611	5.03076	4.69348	5.47345	5.64881	5.50597	5.00227	5.39508	5.45792	ENSG00000153404	40	23	31	25	29.75	48	63	49	33	42	46	46.8333
ENSG00000229891	NA	NA	NA	20.0317	-0.88894	0.540011	0.279657	-3.17868	0.00147948	0.00833425	ENSG00000229891	4.46111	4.2946	4.53686	4.20764	3.83959	4.02392	3.54249	3.80697	3.50589	3.99789	ENSG00000229891	26	21	24	19	22.5	12	17	8	12	7	14	11.6667
ENSG00000244694	442213	patched domain containing 4	PTCHD4	3.87194	2.04995	4.14093	0.64509	3.17778	0.00148408	NA	ENSG00000244694	1.58465	1.60141	1.33233	1.46553	2.16828	2.25993	1.75225	2.38892	2.37614	1.63072	ENSG00000244694	2	2	0	1	1.25	7	9	3	10	9	2	6.66667
ENSG00000183484	29933	G protein-coupled receptor 132	GPR132	42.5096	0.838522	1.78822	0.26418	3.17405	0.00150326	0.00844431	ENSG00000183484	4.73708	4.75112	4.95242	5.25092	5.87536	5.24006	5.25119	5.88874	5.29051	5.95001	ENSG00000183484	26	25	27	39	29.25	63	42	37	66	36	65	51.5
ENSG00000214491	730005	SEC14-like 6 (S. cerevisiae)	SEC14L6	2.55271	-2.18916	0.21928	0.689872	-3.17328	0.00150727	NA	ENSG00000214491	1.33429	1.64863	1.94909	1.46427	0.981613	0.801308	0.983191	0.815493	1.14533	1.13439	ENSG00000214491	4	7	10	5	6.5	1	0	1	0	2	2	1
ENSG00000169169	126129	carnitine palmitoyltransferase 1C	CPT1C	36.5483	-0.623516	0.649087	0.196681	-3.17019	0.00152339	0.00854353	ENSG00000169169	5.56842	5.44337	5.466	5.52754	5.23701	4.75694	4.78606	5.25423	4.76616	5.11182	ENSG00000169169	56	48	44	51	49.75	38	28	25	40	23	33	31.1667
ENSG00000274565	NA	NA	NA	2.14159	-2.31676	0.200717	0.731896	-3.16543	0.00154856	NA	ENSG00000274565	1.08908	1.21725	1.36451	1.32471	0.700324	0.962311	0.85761	0.695539	0.709327	0.704289	ENSG00000274565	3	4	5	5	4.25	0	2	1	0	0	0	0.5
ENSG00000182993	144608	chromosome 12 open reading frame 60	C12orf60	25.4243	-0.818641	0.566976	0.258638	-3.1652	0.00154979	0.00866217	ENSG00000182993	5.06731	4.8107	5.06093	5.13361	4.46301	5.01461	4.02732	4.22306	4.26996	4.17394	ENSG00000182993	41	31	35	41	37	21	40	13	17	16	15	20.3333
ENSG00000183454	2903	glutamate receptor, ionotropic, N-methyl D-aspartate 2A	GRIN2A	3.06303	2.2704	4.82457	0.717849	3.16278	0.00156268	NA	ENSG00000183454	1.32825	1.04928	1.23074	1.05124	1.81539	2.07373	1.71888	1.59295	1.51443	1.82994	ENSG00000183454	2	0	1	0	0.75	6	10	5	4	3	6	5.66667
ENSG00000137265	3662	interferon regulatory factor 4	IRF4	10.4051	1.25359	2.38434	0.396655	3.16041	0.00157547	0.00877284	ENSG00000137265	2.59805	2.84525	2.80543	3.21004	3.46343	3.48824	3.82305	3.29341	3.64796	3.2654	ENSG00000137265	3	5	4	9	5.25	12	14	18	10	14	9	12.8333
ENSG00000267505	NA	NA	NA	25.2154	-0.755848	0.592198	0.239258	-3.15914	0.00158235	0.00880021	ENSG00000267505	4.79322	5.06327	4.6099	5.30964	4.60029	4.38176	4.37524	4.33234	4.62704	4.12343	ENSG00000267505	32	39	23	48	35.5	24	22	19	19	23	14	20.1667
ENSG00000082074	2533	FYN binding protein	FYB	3.66341	-1.67889	0.312322	0.533148	-3.14902	0.00163817	NA	ENSG00000082074	2.16648	2.2724	2.25435	2.11586	1.5991	1.7885	1.72915	1.58706	1.47761	1.4671	ENSG00000082074	8	9	8	7	8	2	4	3	2	1	1	2.16667
ENSG00000106366	5054	serpin peptidase inhibitor, clade E (nexin, plasminogen activator inhibitor type 1), member 1	SERPINE1	8705.63	0.596287	1.51182	0.189693	3.14344	0.00166976	0.0092148	ENSG00000106366	12.4679	12.7744	12.6346	12.9454	13.4577	12.6166	13.1763	13.5981	13.5601	13.2011	ENSG00000106366	6189	7324	5951	8182	6911.5	11251	7037	9147	12893	11298	9097	10120.5
ENSG00000263606	NA	NA	NA	98.5748	-0.67161	0.627806	0.213756	-3.14195	0.00167826	0.00925884	ENSG00000263606	7.17089	7.08393	7.02337	6.88614	6.46449	6.87812	6.19786	6.08784	6.25799	6.53246	ENSG00000263606	166	148	127	126	141.75	87	136	70	67	69	89	86.3333
ENSG00000141505	432	asialoglycoprotein receptor 1	ASGR1	29.4382	0.707567	1.63305	0.225364	3.13967	0.00169141	0.00930276	ENSG00000141505	4.41857	4.51612	4.4832	4.48108	4.82567	4.86429	5.22921	4.93099	5.0797	5.03772	ENSG00000141505	21	22	19	21	20.75	28	33	40	32	33	33	33.1667
ENSG00000146094	79930	docking protein 3	DOK3	215.416	-0.841337	0.558126	0.268122	-3.13788	0.00170172	0.00934223	ENSG00000146094	8.51596	8.13384	8.0599	7.9118	7.16765	8.222	7.27835	6.94679	6.82707	7.25503	ENSG00000146094	418	301	256	253	307	139	345	150	122	100	144	166.667
ENSG00000247473	NA	NA	NA	17.4133	1.37794	2.59896	0.439142	3.13779	0.00170226	0.00934233	ENSG00000247473	2.60955	3.82056	3.08111	3.83023	4.79277	3.62718	4.16113	4.26461	4.45612	4.28218	ENSG00000247473	1	14	4	14	8.25	35	12	19	22	24	21	22.1667
ENSG00000197565	1288	collagen, type IV, alpha 6	COL4A6	22.1654	0.76217	1.69604	0.242939	3.13729	0.0017052	0.00935562	ENSG00000197565	4.17979	4.46151	4.2819	4.42886	4.56117	5.16846	5.05496	5.00805	4.63123	4.89216	ENSG00000197565	19	24	18	23	21	25	49	39	39	25	33	35
ENSG00000239600	NA	NA	NA	0.881061	2.76856	6.81426	0.882761	3.13625	0.00171126	NA	ENSG00000239600	-0.558808	-0.55596	-0.549732	-0.555339	-0.389461	0.331115	-0.388495	-0.122395	-0.548769	-0.237556	ENSG00000239600	0	0	0	0	0	1	8	1	3	0	2	2.5
ENSG00000168811	3592	interleukin 12A (natural killer cell stimulatory factor 1, cytotoxic lymphocyte maturation factor 1, p35)	IL12A	118.023	0.73073	1.65948	0.233002	3.13615	0.00171183	0.00938624	ENSG00000168811	6.16447	6.84402	6.28028	6.66059	7.34456	6.20072	7.37768	7.38896	7.30093	7.20556	ENSG00000168811	75	121	70	104	92.5	167	79	170	179	151	146	148.667
ENSG00000170516	170712	cytochrome c oxidase subunit VIIb2	COX7B2	40.8623	-0.612274	0.654165	0.195416	-3.13318	0.00172923	0.00946632	ENSG00000170516	5.2305	5.31562	5.23076	5.64703	5.03636	4.78243	5.11365	4.72303	4.70162	4.92015	ENSG00000170516	41	42	35	55	43.25	31	28	33	24	21	27	27.3333
ENSG00000183778	10317	UDP-Gal:betaGlcNAc beta 1,3-galactosyltransferase, polypeptide 5	B3GALT5	223.771	-0.837712	0.55953	0.267728	-3.12897	0.00175419	0.00956507	ENSG00000183778	8.65939	8.1229	8.50604	8.08148	7.38235	8.3643	7.59064	7.08264	7.08947	7.36427	ENSG00000183778	463	298	354	286	350.25	163	382	189	135	122	156	191.167
ENSG00000261167	NA	NA	NA	45.0882	-0.585908	0.66623	0.187256	-3.1289	0.00175459	0.00956507	ENSG00000261167	5.79148	5.88886	6.00055	5.44136	5.06998	5.62395	5.44975	4.9561	5.43724	5.17367	ENSG00000261167	64	66	65	45	60	31	57	43	29	40	33	38.8333
ENSG00000137834	4091	SMAD family member 6	SMAD6	152.374	-0.663207	0.631473	0.212147	-3.12616	0.00177103	0.00962244	ENSG00000137834	7.76305	7.46167	7.79977	7.59907	7.01435	7.58245	7.07469	6.6539	6.66979	7.01213	ENSG00000137834	247	188	217	206	214.5	127	221	132	100	91	123	132.333
ENSG00000272502	NA	NA	NA	28.9467	-0.833853	0.561029	0.267126	-3.12157	0.00179891	0.00975026	ENSG00000272502	4.76718	4.74644	5.17212	5.3393	4.30368	4.91104	4.36474	4.26706	4.42703	3.95845	ENSG00000272502	30	28	37	47	35.5	17	35	18	17	18	11	19.3333
ENSG00000274307	NA	NA	NA	16.997	-0.888287	0.540255	0.28461	-3.12107	0.00180198	0.00975643	ENSG00000274307	4.22188	4.35653	4.46204	4.18655	3.83705	3.84535	3.38718	3.86802	3.68474	3.72649	ENSG00000274307	22	24	24	20	22.5	13	15	7	14	10	11	11.6667
ENSG00000206530	55779	WD repeat domain 52	WDR52	98.1894	-0.634954	0.643961	0.20345	-3.12094	0.00180277	0.00975643	ENSG00000206530	7.47521	6.97086	7.15976	6.68325	6.35577	7.0056	6.61195	6.22748	6.27432	6.47181	ENSG00000206530	209	136	141	108	148.5	80	150	97	75	70	85	92.8333
ENSG00000253898	NA	NA	NA	7.69217	-1.2281	0.426878	0.393736	-3.1191	0.00181401	0.00980838	ENSG00000253898	3.2152	3.48088	3.26754	3.19584	2.54174	2.67124	2.54559	2.40696	3.13607	2.66674	ENSG00000253898	13	17	12	12	13.5	4	6	4	3	10	5	5.33333
ENSG00000136274	23148	NAC alpha domain containing	NACAD	11.2029	-1.35551	0.390796	0.434936	-3.11658	0.00182961	0.00986889	ENSG00000136274	3.2284	3.47697	3.1836	3.54934	2.63144	2.96628	2.63558	2.83544	3.00771	2.22745	ENSG00000136274	10	13	8	14	11.25	3	7	3	5	6	0	4
ENSG00000229083	NA	NA	NA	71.1704	-0.656061	0.634609	0.210625	-3.11484	0.00184047	0.00991884	ENSG00000229083	6.74975	6.66034	6.727	6.1948	6.40703	6.00651	5.65348	5.62541	6.12498	6.11497	ENSG00000229083	126	112	106	77	105.25	87	72	47	48	65	67	64.3333
ENSG00000136155	8796	sciellin	SCEL	7.93099	-1.6315	0.322752	0.524769	-3.109	0.00187724	0.0100984	ENSG00000136155	3.11727	2.93388	3.30206	2.9413	2.37224	2.42091	2.37587	2.35352	2.2747	2.38774	ENSG00000136155	12	9	13	9	10.75	3	4	3	3	2	3	3
ENSG00000253251	NA	NA	NA	40.8271	-0.611847	0.654358	0.196912	-3.10722	0.00188859	0.0101473	ENSG00000253251	5.95676	5.61606	5.74379	5.41268	5.29931	5.55274	4.89941	5.19735	5.11825	4.96409	ENSG00000253251	75	54	54	45	57	39	55	27	37	31	28	36.1667
ENSG00000143603	3782	potassium intermediate/small conductance calcium-activated channel, subfamily N, member 3	KCNN3	35.4294	0.634225	1.5521	0.20414	3.10681	0.00189115	0.010158	ENSG00000143603	5.31675	5.02762	4.85434	4.82713	5.51326	5.87661	5.49698	5.47106	5.23237	5.52372	ENSG00000143603	46	34	26	28	33.5	49	75	48	49	36	48	50.8333
ENSG00000263072	100507458	uncharacterized LOC100507458	RP11-473M20.14	46.0178	-0.667858	0.62944	0.215165	-3.10394	0.00190965	0.0102389	ENSG00000263072	5.98953	5.75476	5.6839	5.63811	5.10702	5.80456	4.96933	4.84178	5.11391	5.24199	ENSG00000263072	75	59	50	53	59.25	32	66	28	26	30	35	36.1667
ENSG00000157578	150082	Leber congenital amaurosis 5-like	LCA5L	5.76805	-1.52834	0.346676	0.492577	-3.10274	0.00191738	NA	ENSG00000157578	2.88612	2.92043	2.92668	2.63324	2.02722	2.66095	2.15838	1.87412	2.30639	1.8978	ENSG00000157578	12	12	11	8	10.75	2	9	3	1	4	1	3.33333
ENSG00000131400	9476	napsin A aspartic peptidase	NAPSA	15.6035	-0.966491	0.511749	0.311617	-3.10153	0.00192524	0.010304	ENSG00000131400	4.29713	4.1238	4.12307	4.08471	3.71713	3.85076	3.23936	3.38501	3.2851	3.74286	ENSG00000131400	25	20	18	19	20.5	12	16	6	8	6	12	10
ENSG00000124479	4693	Norrie disease (pseudoglioma)	NDP	5.52777	-1.49526	0.354716	0.482891	-3.09648	0.00195833	NA	ENSG00000124479	2.70931	2.94301	2.81228	2.81973	1.84611	2.36951	2.23545	2.32125	2.26533	1.85658	ENSG00000124479	10	13	10	11	11	1	6	4	5	4	1	3.5
ENSG00000280924	NA	NA	NA	1.3	-2.57804	0.167469	0.833282	-3.09383	0.00197588	NA	ENSG00000280924	0.327418	0.678332	0.719191	0.202783	0.0522455	0.0415912	0.052833	0.0492156	0.220934	0.0547573	ENSG00000280924	2	5	5	1	3.25	0	0	0	0	1	0	0.166667
ENSG00000204282	100131096	TNRC6C antisense RNA 1	TNRC6C-AS1	25.1478	-1.04307	0.485295	0.337186	-3.09345	0.00197847	0.010526	ENSG00000204282	4.8939	4.55196	4.62131	4.82832	3.61368	4.43502	4.05491	3.88298	3.83501	4.01255	ENSG00000204282	36	25	24	32	29.25	8	24	14	12	10	13	13.5
ENSG00000162194	79081::102288414	chromosome 11 open reading frame 48::uncharacterized LOC102288414	C11orf48::LOC102288414	19.4428	-0.88963	0.539752	0.287752	-3.09165	0.00199046	0.0105771	ENSG00000162194	4.96753	4.61468	4.29074	4.69702	3.44061	4.16642	4.29762	3.98716	4.08428	4.10746	ENSG00000162194	42	29	19	31	30.25	7	20	20	15	15	16	15.5
ENSG00000186743	NA	NA	NA	19.3141	0.909639	1.87857	0.294425	3.08954	0.00200467	0.0106306	ENSG00000186743	3.8048	3.71458	4.07234	3.79319	4.67437	4.54339	4.56626	4.20897	3.89451	4.66776	ENSG00000186743	13	11	15	12	12.75	29	29	26	19	12	28	23.8333
ENSG00000266208	NA	NA	NA	49.9198	-0.690444	0.619663	0.223507	-3.08915	0.00200732	0.0106321	ENSG00000266208	5.88833	6.00217	5.77437	5.92499	4.98062	5.80532	5.60174	5.15162	4.71145	5.35532	ENSG00000266208	68	71	53	66	64.5	28	65	48	34	20	38	38.8333
ENSG00000183718	84851	tripartite motif containing 52	TRIM52	73.5204	-0.590644	0.664046	0.191241	-3.08849	0.00201179	0.0106526	ENSG00000183718	6.88734	6.58683	6.24261	5.97399	6.10605	6.2398	5.93913	5.75484	5.8376	5.71778	ENSG00000183718	139	105	72	64	95	68	86	59	53	51	48	60.8333
ENSG00000206567	NA	NA	NA	19.5167	-0.872592	0.546165	0.282661	-3.08706	0.00202145	0.0106848	ENSG00000206567	4.85784	4.85029	4.68924	4.29604	3.76106	4.16787	4.39389	3.65613	4.45444	3.78753	ENSG00000206567	38	36	28	21	30.75	11	20	22	10	22	11	16
ENSG00000050628	5733	prostaglandin E receptor 3 (subtype EP3)	PTGER3	8.21085	-1.3346	0.396503	0.432584	-3.08517	0.00203435	0.010734	ENSG00000050628	3.11611	3.34757	3.70868	3.35595	2.45154	2.95353	2.8765	2.43254	2.35704	2.98005	ENSG00000050628	11	14	19	14	14.5	3	9	7	3	2	8	5.33333
ENSG00000187796	64170::728489	caspase recruitment domain family, member 9::DNL-type zinc finger	CARD9::DNLZ	40.5717	-0.601861	0.658903	0.195124	-3.0845	0.00203896	0.0107425	ENSG00000187796	5.66278	5.67996	5.55095	5.62773	5.10933	5.41475	5.30646	5.13372	4.88507	4.88412	ENSG00000187796	59	57	46	54	54	33	49	39	35	25	26	34.5
ENSG00000147606	115111	solute carrier family 26 (anion exchanger), member 7	SLC26A7	6.82625	-1.34009	0.394997	0.434534	-3.08396	0.00204264	NA	ENSG00000147606	3.11518	3.15138	3.2308	2.7143	2.54956	2.57411	2.20194	2.42297	2.35865	2.56637	ENSG00000147606	13	13	13	7	11.5	5	6	2	4	3	5	4.16667
ENSG00000103534	79838	transmembrane channel-like 5	TMC5	39.9935	-0.603053	0.658359	0.195638	-3.08249	0.00205276	0.0108025	ENSG00000103534	5.31188	5.6333	5.35431	5.84842	4.76389	5.17609	5.07964	5.16195	4.96321	5.20602	ENSG00000103534	44	55	39	65	50.75	24	40	32	36	27	35	32.3333
ENSG00000225075	NA	NA	NA	3.04314	-1.77125	0.292955	0.574805	-3.08148	0.00205974	NA	ENSG00000225075	2.22623	1.79598	1.94142	1.70366	1.49919	1.33164	1.37289	1.21998	1.24585	1.37995	ENSG00000225075	12	6	7	5	7.5	3	2	2	1	1	2	1.83333
ENSG00000184221	116448	oligodendrocyte transcription factor 1	OLIG1	8.01189	-1.3732	0.386035	0.4469	-3.07272	0.00212121	0.0111137	ENSG00000184221	3.59847	3.43671	3.1298	3.38876	2.15536	3.07328	2.54439	2.13972	2.79256	3.03599	ENSG00000184221	20	16	10	15	15.25	1	11	4	1	6	9	5.33333
ENSG00000173281	79660	protein phosphatase 1, regulatory subunit 3B	PPP1R3B	440.022	0.690705	1.61407	0.224989	3.06995	0.00214095	0.0112007	ENSG00000173281	7.77228	8.46078	8.05093	8.50533	9.18506	7.8529	9.03721	9.05927	8.96547	8.94176	ENSG00000173281	233	367	244	375	304.75	586	253	523	555	467	477	476.833
ENSG00000267904	NA	NA	NA	19.3212	-0.887492	0.540553	0.289134	-3.06949	0.00214427	0.0112116	ENSG00000267904	4.56318	4.57661	4.92956	4.14519	4.24022	4.11699	3.61456	4.20523	3.9577	3.46501	ENSG00000267904	29	28	35	18	27.5	19	19	9	19	13	7	14.3333
ENSG00000108342	1440	colony stimulating factor 3 (granulocyte)	CSF3	26.9743	-0.638323	0.642459	0.208314	-3.06423	0.00218228	0.011372	ENSG00000108342	5.03983	5.2055	5.18387	5.10624	4.58455	4.53606	4.71906	4.75154	4.65563	4.61585	ENSG00000108342	39	43	38	39	39.75	23	25	26	28	23	23	24.6667
ENSG00000231466	NA	NA	NA	37.5776	-0.606523	0.656777	0.197939	-3.06419	0.00218258	0.011372	ENSG00000231466	5.77429	5.54573	5.67216	5.27973	5.27425	5.26587	4.75088	4.86537	5.1624	5.11928	ENSG00000231466	66	52	52	41	52.75	39	44	24	28	33	33	33.5
ENSG00000235703	100272228	long intergenic non-protein coding RNA 894	LINC00894	18.6894	0.934661	1.91144	0.305045	3.06401	0.00218392	0.0113735	ENSG00000235703	3.63068	4.34115	3.97125	3.75289	4.60156	4.47164	4.10699	4.98188	4.91521	4.33416	ENSG00000235703	11	23	14	12	15	28	28	17	41	35	21	28.3333
ENSG00000261685	NA	NA	NA	2.97131	-1.99088	0.251586	0.649861	-3.06354	0.00218735	NA	ENSG00000261685	1.62848	1.74804	1.79978	2.15292	1.17592	0.994291	1.32114	1.43568	1.02894	1.32814	ENSG00000261685	5	6	6	11	7	1	0	2	3	0	2	1.33333
ENSG00000168542	1281	collagen, type III, alpha 1	COL3A1	82.6684	1.94016	3.83748	0.633684	3.06171	0.00220074	0.0114533	ENSG00000168542	4.84499	5.99778	4.95078	4.95479	5.59683	8.53316	5.70392	8.37053	5.82725	5.52835	ENSG00000168542	29	71	27	30	39.25	49	506	53	410	55	45	186.333
ENSG00000130768	27293	sphingomyelin phosphodiesterase, acid-like 3B	SMPDL3B	23.5677	-1.03509	0.487986	0.338341	-3.05931	0.0022185	0.0115323	ENSG00000130768	4.34948	4.5715	5.00931	4.87263	3.96348	3.30913	4.09558	4.22252	4.21381	3.99168	ENSG00000130768	22	26	35	34	29.25	13	6	15	18	16	13	13.5
ENSG00000234152	NA	NA	NA	4.1278	1.85084	3.60711	0.60501	3.05919	0.00221933	NA	ENSG00000234152	1.6374	1.65466	1.69241	1.5183	1.6743	2.64572	1.92544	2.58505	2.26239	2.14718	ENSG00000234152	2	2	2	1	1.75	2	14	4	12	7	6	7.5
ENSG00000196917	27198	hydroxycarboxylic acid receptor 1	HCAR1	62.9294	-0.710629	0.611054	0.232402	-3.05776	0.00222996	0.0115885	ENSG00000196917	6.00999	6.0003	6.2906	6.30893	5.42989	5.46382	5.49511	5.62479	5.84721	5.37617	ENSG00000196917	72	68	77	86	75.75	40	47	42	49	53	37	44.6667
ENSG00000259953	NA	NA	NA	49.9621	-0.590712	0.664015	0.193509	-3.05263	0.00226844	0.0117612	ENSG00000259953	5.99427	5.7125	5.60584	5.61288	5.49184	5.64694	5.10099	5.01528	5.09834	5.01667	ENSG00000259953	74	56	46	51	56.75	44	57	31	30	29	28	36.5
ENSG00000102996	4324	matrix metallopeptidase 15 (membrane-inserted)	MMP15	83.3415	-0.662098	0.631959	0.217737	-3.04082	0.00235935	0.0121375	ENSG00000102996	6.22723	6.45085	6.58908	6.97751	5.94968	6.24397	6.13449	5.96511	5.44901	6.10729	ENSG00000102996	82	93	93	138	101.5	59	85	68	62	36	65	62.5
ENSG00000235313	NA	NA	NA	3.83032	-1.69063	0.309791	0.556042	-3.04048	0.00236202	NA	ENSG00000235313	2.1372	1.97733	2.3077	2.25303	1.78104	1.61093	1.36132	1.88139	1.6772	1.36634	ENSG00000235313	7	5	8	8	7	3	2	0	4	2	0	1.83333
ENSG00000248448	NA	NA	NA	14.4901	1.57699	2.98347	0.519349	3.03647	0.00239363	0.0122647	ENSG00000248448	3.53477	3.00945	3.27912	2.91452	2.83497	5.41182	3.3307	4.65066	3.61375	4.05963	ENSG00000248448	13	6	8	5	8	4	78	9	37	12	20	26.6667
ENSG00000179277	NA	NA	NA	12.1479	-0.992226	0.502701	0.327083	-3.03356	0.00241685	0.0123589	ENSG00000179277	3.61634	3.97957	3.74802	3.94074	3.27334	3.33303	3.51161	3.24639	3.04029	3.11452	ENSG00000179277	14	20	14	19	16.75	8	10	11	8	5	6	8
ENSG00000217239	NA	NA	NA	9.1749	1.4071	2.65204	0.46475	3.02766	0.00246457	0.0125639	ENSG00000217239	2.79604	2.72863	2.56595	2.62835	2.86373	4.21613	2.9624	3.32161	3.25633	3.0665	ENSG00000217239	6	5	3	4	4.5	6	34	7	12	10	8	12.8333
ENSG00000106952	944	tumor necrosis factor (ligand) superfamily, member 8	TNFSF8	3.73238	1.87456	3.66689	0.619732	3.02478	0.00248811	NA	ENSG00000106952	1.4074	1.42112	1.45107	1.69073	1.70816	1.65903	2.13088	2.01608	2.25217	2.5288	ENSG00000106952	1	1	1	3	1.5	3	3	7	6	8	12	6.5
ENSG00000235098	441869	ankyrin repeat domain 65	ANKRD65	2.62201	-1.95893	0.257218	0.648223	-3.02201	0.00251103	NA	ENSG00000235098	1.70667	1.73109	1.48337	1.64693	0.921947	1.04964	1.22157	1.2091	0.932756	1.22821	ENSG00000235098	7	7	4	6	6	0	1	2	2	0	2	1.16667
ENSG00000163884	28999	Kruppel-like factor 15	KLF15	284.667	0.892709	1.85666	0.29544	3.02163	0.00251421	0.0127512	ENSG00000163884	6.80992	7.60697	7.3156	7.66137	8.51989	7.38274	8.05295	8.67304	8.43612	8.09488	ENSG00000163884	116	201	145	207	167.25	371	183	262	430	326	264	306
ENSG00000261557	NA	NA	NA	15.3471	1.12578	2.1822	0.372988	3.01827	0.0025422	0.0128749	ENSG00000261557	3.38802	3.83689	2.92552	3.58691	3.76202	4.90568	3.83199	4.34446	3.88584	3.91353	ENSG00000261557	9	15	3	11	9.5	13	46	14	25	14	15	21.1667
ENSG00000227053	NA	NA	NA	2.80626	-2.11276	0.231205	0.700109	-3.01775	0.00254656	NA	ENSG00000227053	1.48642	1.70745	1.4291	1.61536	1.14117	1.11101	0.984903	0.977618	0.995184	1.29171	ENSG00000227053	4	6	3	5	4.5	1	1	0	0	0	2	0.666667
ENSG00000258311	NA	NA	NA	21.3451	-0.810376	0.570233	0.268607	-3.01696	0.00255326	0.0129127	ENSG00000258311	4.84729	4.628	4.66068	4.67635	3.73845	4.5906	4.07861	3.97733	4.0749	4.1589	ENSG00000258311	36	28	26	29	29.75	10	29	15	14	14	16	16.3333
ENSG00000162496	9249	dehydrogenase/reductase (SDR family) member 3	DHRS3	105.431	-0.671023	0.628061	0.222587	-3.01465	0.00257274	0.0129965	ENSG00000162496	6.61672	7.05833	7.20021	7.33886	6.00793	6.90756	6.59711	6.48549	6.1151	6.45353	ENSG00000162496	108	144	144	176	143	60	138	95	91	61	83	88
ENSG00000227674	NA	NA	NA	1.13026	-2.61052	0.16374	0.86669	-3.01206	0.00259481	NA	ENSG00000227674	0.537699	0.461843	-0.00580472	0.246163	-0.173929	-0.18328	-0.173414	-0.176587	-0.168925	-0.00906498	ENSG00000227674	6	5	1	3	3.75	0	0	0	0	0	1	0.166667
ENSG00000174844	201625	dynein, axonemal, heavy chain 12	DNAH12	10.5126	-1.05623	0.480887	0.351209	-3.00741	0.00263485	0.0132319	ENSG00000174844	3.92066	3.77554	3.75972	3.43443	3.32738	2.99183	3.25508	2.75859	3.30023	3.10129	ENSG00000174844	22	18	16	12	17	10	7	9	4	9	7	7.66667
ENSG00000269113	388630	TraB domain containing 2B	TRABD2B	23.587	-0.869833	0.54721	0.289257	-3.00712	0.00263732	0.0132369	ENSG00000269113	4.4377	4.61146	4.4129	4.54179	3.82637	4.49702	4.15458	3.71999	3.37324	3.61932	ENSG00000269113	24	27	20	25	24	11	26	16	10	5	8	12.6667
ENSG00000260765	NA	NA	NA	5.87839	1.63832	3.11304	0.545213	3.00492	0.00265648	NA	ENSG00000260765	1.83827	1.995	2.03944	2.45052	2.95908	2.73232	2.57435	2.54855	2.17864	3.33141	ENSG00000260765	1	2	2	6	2.75	12	10	7	7	3	18	9.5
ENSG00000221740	692210	small nucleolar RNA, C/D box 93	SNORD93	2.32803	-1.96466	0.2562	0.654769	-3.00054	0.00269504	NA	ENSG00000221740	1.50025	1.61089	1.24696	1.43175	0.963852	0.936714	1.10549	0.803163	1.12233	0.812624	ENSG00000221740	6	7	3	5	5.25	1	1	2	0	2	0	1
ENSG00000276289	NA	NA	NA	1.11704	-2.59948	0.164998	0.86657	-2.99973	0.00270216	NA	ENSG00000276289	-0.126512	0.165238	0.317714	0.403286	-0.118912	-0.128131	-0.118404	-0.121536	-0.113968	-0.116736	ENSG00000276289	0	2	3	4	2.25	0	0	0	0	0	0	0
ENSG00000259642	283687	chromosome 15 open reading frame 37	C15orf37	30.4514	-0.640297	0.641581	0.213523	-2.99873	0.00271105	0.0135424	ENSG00000259642	5.1147	5.27948	5.4016	5.09382	4.87473	4.90796	4.6822	4.59264	4.51171	4.74921	ENSG00000259642	40	44	44	37	41.25	29	34	24	23	19	25	25.6667
ENSG00000126259	84063	kin of IRRE like 2 (Drosophila)	KIRREL2	10.1693	-1.30944	0.403478	0.437983	-2.9897	0.00279248	0.0138718	ENSG00000126259	2.85475	3.95645	3.76109	4.00827	2.92453	2.83982	3.19573	3.16403	3.06593	2.48649	ENSG00000126259	6	23	17	24	17.5	6	6	9	9	7	2	6.5
ENSG00000279821	NA	NA	NA	10.9924	-1.09908	0.466813	0.368073	-2.98605	0.0028261	0.0140054	ENSG00000279821	4.06484	3.74149	3.71992	3.90218	3.00102	3.73166	3.27034	3.15619	2.71758	3.11576	ENSG00000279821	25	17	15	20	19.25	6	18	9	8	3	7	8.5
ENSG00000255090	NA	NA	NA	46.6791	0.632021	1.54973	0.211914	2.98244	0.00285964	0.0141387	ENSG00000255090	5.24073	5.26948	4.94528	5.44815	5.86755	5.65179	5.42916	5.71968	5.95016	5.90393	ENSG00000255090	40	39	26	45	37.5	61	58	42	56	61	61	56.5
ENSG00000118523	1490	connective tissue growth factor	CTGF	26459.4	0.659588	1.57963	0.221316	2.9803	0.00287964	0.0142227	ENSG00000118523	13.6569	14.422	14.1425	14.3958	14.9451	13.8923	14.9269	14.9995	15.0303	14.9551	ENSG00000118523	14020	22979	16909	22312	19055	31493	16954	30870	33949	31238	30774	29213
ENSG00000144843	141	ADP-ribosylarginine hydrolase	ADPRH	19.6626	-0.771993	0.585608	0.259165	-2.97877	0.00289405	0.014273	ENSG00000144843	4.86895	4.79893	4.45037	4.44218	4.20348	3.85745	4.10056	4.3173	4.03781	4.12222	ENSG00000144843	38	34	22	24	29.5	18	14	16	21	14	16	16.5
ENSG00000141744	5409	phenylethanolamine N-methyltransferase	PNMT	2.49258	-2.03321	0.24431	0.683873	-2.97308	0.00294824	NA	ENSG00000141744	1.34673	1.73979	1.28748	1.74541	0.841924	0.971614	1.0014	1.13148	1.16104	0.846477	ENSG00000141744	4	8	3	8	5.75	0	1	1	2	2	0	1
ENSG00000227359	NA	NA	NA	9.40374	-1.11103	0.462962	0.374204	-2.96906	0.00298713	0.0146277	ENSG00000227359	3.48683	3.5832	3.72713	3.59204	2.99427	3.41046	2.90548	2.43355	2.94512	3.0145	ENSG00000227359	15	16	17	16	16	7	14	6	2	6	7	7
ENSG00000174804	8322	frizzled class receptor 4	FZD4	50.1187	-0.617693	0.651712	0.208054	-2.9689	0.00298867	0.0146312	ENSG00000174804	6.28211	5.39999	6.13718	5.9464	5.35308	5.78918	5.36135	5.28061	5.02295	5.75138	ENSG00000174804	93	43	71	67	68.5	39	64	39	38	27	53	43.3333
ENSG00000181652	285973	autophagy related 9B	ATG9B	6.78443	-1.27779	0.412426	0.430532	-2.96794	0.00299805	NA	ENSG00000181652	3.04627	3.14563	2.93908	3.0894	2.64353	2.36933	2.32304	2.41717	2.58185	2.45188	ENSG00000181652	12	13	9	12	11.5	6	4	3	4	5	4	4.33333
ENSG00000235563	NA	NA	NA	5.00478	-1.56248	0.338569	0.526548	-2.9674	0.00300329	NA	ENSG00000235563	2.0972	2.85514	2.38237	2.7322	2.02962	1.85275	2.15008	2.23616	1.62463	1.77117	ENSG00000235563	4	13	6	11	8.5	3	2	4	5	0	1	2.5
ENSG00000213700	NA	NA	NA	24.6446	0.728435	1.65684	0.245493	2.96723	0.00300495	0.0146869	ENSG00000213700	4.44126	4.40108	3.99882	4.26323	4.89917	4.92111	4.46511	4.7165	4.90153	4.93139	ENSG00000213700	23	21	12	18	18.5	32	37	21	28	30	32	30
ENSG00000160182	7031	trefoil factor 1	TFF1	0.487401	-2.63933	0.160502	0.889581	-2.96694	0.00300779	NA	ENSG00000160182	-1.12351	-0.745121	-0.960853	-1.11671	-1.26983	-1.27397	-1.2696	-1.27101	-1.2676	-1.26885	ENSG00000160182	1	4	2	1	2	0	0	0	0	0	0	0
ENSG00000038295	7092	tolloid-like 1	TLL1	4.21399	-1.74205	0.298944	0.587455	-2.96543	0.00302264	NA	ENSG00000038295	2.29094	2.14357	2.09786	2.55041	1.84728	1.79592	1.57943	1.70591	1.59769	1.5863	ENSG00000038295	8	6	5	11	7.5	3	3	1	2	1	1	1.83333
ENSG00000149506	22917	zona pellucida glycoprotein 1 (sperm receptor)	ZP1	9.75474	1.24125	2.36402	0.418742	2.96422	0.00303448	0.014815	ENSG00000149506	3.09569	2.54976	3.03615	2.87736	3.32365	3.91128	3.94676	3.14562	3.30074	3.60792	ENSG00000149506	9	3	7	6	6.25	11	24	22	9	10	15	15.1667
ENSG00000280120	NA	NA	NA	72.4189	-0.618959	0.651141	0.208827	-2.96397	0.00303694	0.014823	ENSG00000280120	6.91064	6.63022	6.53531	6.06231	6.02553	6.52616	5.89164	5.44577	5.62854	6.2785	ENSG00000280120	142	109	91	69	102.75	64	108	57	41	43	76	64.8333
ENSG00000168874	84913	atonal homolog 8 (Drosophila)	ATOH8	28.4755	-0.867954	0.547923	0.293253	-2.95974	0.00307895	0.0149872	ENSG00000168874	5.42501	4.94915	4.77363	4.92784	3.84701	5.02338	4.50602	4.31126	4.18567	4.14829	ENSG00000168874	54	34	26	33	36.75	10	39	21	18	14	14	19.3333
ENSG00000111319	6337	sodium channel, non-voltage-gated 1 alpha subunit	SCNN1A	26.2689	-0.700059	0.615547	0.2368	-2.95633	0.00311324	0.0151335	ENSG00000111319	5.02904	4.79363	4.94494	5.12391	4.27845	4.81952	4.62475	4.18684	4.03914	4.60493	ENSG00000111319	39	30	31	40	35	17	33	24	16	12	23	20.8333
ENSG00000204252	3111	major histocompatibility complex, class II, DO alpha	HLA-DOA	7.23375	1.53124	2.89033	0.518372	2.95393	0.00313751	NA	ENSG00000204252	2.02252	2.30565	2.08607	2.8957	3.07717	2.91514	2.93101	3.51644	2.70258	3.09868	ENSG00000204252	1	3	1	9	3.5	11	10	9	19	6	11	11
ENSG00000066056	7075	tyrosine kinase with immunoglobulin-like and EGF-like domains 1	TIE1	14.5645	1.17008	2.25024	0.396452	2.95138	0.00316356	0.0153365	ENSG00000066056	3.27231	3.13198	3.10999	3.47829	4.07097	4.37281	3.35961	4.13447	3.84987	3.53958	ENSG00000066056	8	6	5	10	7.25	19	29	8	21	14	10	16.8333
ENSG00000277283	NA	NA	NA	30.6162	-0.637314	0.642909	0.216209	-2.94768	0.0032017	0.015492	ENSG00000277283	5.30225	5.11435	5.20447	5.00173	4.7196	4.5412	4.45112	4.80015	4.70581	4.79302	ENSG00000277283	47	38	37	34	39	25	24	19	28	23	26	24.1667
ENSG00000183760	390928	iron/zinc purple acid phosphatase-like protein	PAPL	2.55676	-2.24893	0.21038	0.763723	-2.9447	0.0032327	NA	ENSG00000183760	0.94368	1.44804	1.49437	1.95334	0.8059	0.786075	0.968898	1.2311	0.816451	0.810551	ENSG00000183760	1	5	5	11	5.5	0	0	1	3	0	0	0.666667
ENSG00000156009	4107	melanoma antigen family A, 8	MAGEA8	1.57137	2.46865	5.53526	0.839057	2.94217	0.00325918	NA	ENSG00000156009	0.308049	0.312465	0.322189	0.313432	0.603358	0.792683	0.836564	0.314241	0.47905	0.844106	ENSG00000156009	0	0	0	0	0	2	4	4	0	1	4	2.5
ENSG00000101115	57167	spalt-like transcription factor 4	SALL4	23.9398	-0.689998	0.619855	0.234772	-2.93901	0.0032926	0.0158719	ENSG00000101115	4.63248	4.92574	5.00954	4.80454	4.62379	4.31728	4.25004	4.36196	4.4166	4.03366	ENSG00000101115	28	35	34	31	32	25	21	17	20	19	13	19.1667
ENSG00000177294	162517	F-box protein 39	FBXO39	27.3527	0.713583	1.63987	0.242978	2.93682	0.00331594	0.0159586	ENSG00000177294	3.88757	4.6945	4.68485	4.58322	4.83064	5.04629	4.83819	5.23072	4.94094	5.22171	ENSG00000177294	12	27	24	24	21.75	29	40	29	43	30	40	35.1667
ENSG00000213214	445328	Rho guanine nucleotide exchange factor (GEF) 35	ARHGEF35	16.6694	-0.891658	0.538994	0.304412	-2.92911	0.00339932	0.0163022	ENSG00000213214	4.16151	4.4232	4.21338	4.5108	3.36484	3.42862	3.89112	3.7232	4.22906	3.71036	ENSG00000213214	21	26	19	28	23.5	7	9	14	12	19	11	12
ENSG00000151575	374618	testis expressed 9	TEX9	37.0207	-0.600182	0.659671	0.204919	-2.92888	0.0034019	0.0163022	ENSG00000151575	5.65185	5.53935	5.89803	5.06239	4.93905	5.28663	5.12136	5.10486	5.08743	4.89594	ENSG00000151575	60	52	63	34	52.25	29	45	34	35	31	27	33.5
ENSG00000271430	NA	NA	NA	13.7696	-0.938497	0.521776	0.32046	-2.92859	0.00340499	0.0163123	ENSG00000271430	4.41325	3.95512	4.05232	3.79966	3.50566	3.47451	3.1713	3.54945	3.5605	3.67403	ENSG00000271430	30	18	18	15	20.25	10	11	6	11	10	12	10
ENSG00000144229	80731	thrombospondin, type I, domain containing 7B	THSD7B	4.80133	-1.6857	0.310852	0.575763	-2.92776	0.00341408	NA	ENSG00000144229	2.28823	3.09164	2.17752	2.77164	1.79012	1.86712	2.04445	1.77649	2.07303	1.80141	ENSG00000144229	7	19	5	13	11	2	3	4	2	4	2	2.83333
ENSG00000232524	NA	NA	NA	7.44967	-1.1505	0.450468	0.392973	-2.92769	0.00341492	NA	ENSG00000232524	2.98505	3.34291	3.30413	3.40723	2.7196	2.54624	2.72386	2.49227	2.76093	2.83177	ENSG00000232524	10	15	13	16	13.5	6	5	6	4	6	7	5.66667
ENSG00000257069	NA	NA	NA	0.823507	-2.58171	0.167042	0.881997	-2.92712	0.00342115	NA	ENSG00000257069	0.248653	-0.348845	-0.476385	-0.346664	-0.646815	-0.653739	-0.646434	-0.648783	-0.643112	-0.479283	ENSG00000257069	8	2	1	2	3.25	0	0	0	0	0	1	0.166667
ENSG00000089820	393	Rho GTPase activating protein 4	ARHGAP4	17.9388	0.922638	1.89558	0.315309	2.92614	0.00343194	0.0164124	ENSG00000089820	3.82746	3.80908	3.69289	3.75262	4.55728	4.57337	4.30761	4.63196	3.98447	4.06964	ENSG00000089820	14	13	10	12	12.25	27	31	21	30	14	16	23.1667
ENSG00000249061	NA	NA	NA	1.71152	-2.29725	0.20345	0.785281	-2.92539	0.00344028	NA	ENSG00000249061	1.02808	0.83234	0.735527	0.948311	0.4266	0.412833	0.427358	0.422686	0.433966	0.730207	ENSG00000249061	5	3	2	4	3.5	0	0	0	0	0	2	0.333333
ENSG00000147488	9705	suppression of tumorigenicity 18 (breast carcinoma) (zinc finger protein)	ST18	23.1383	-0.763019	0.589262	0.260997	-2.92348	0.00346147	0.0165434	ENSG00000147488	4.8823	4.66249	4.52298	4.51295	4.10591	3.98358	3.92174	4.23832	4.04546	4.40588	ENSG00000147488	36	28	22	24	27.5	15	15	12	18	13	20	15.5
ENSG00000236824	618	brain cytoplasmic RNA 1	BCYRN1	16.4005	-0.863892	0.549468	0.295954	-2.91901	0.00351149	0.0167378	ENSG00000236824	4.75138	4.6154	4.54248	4.1432	3.91568	4.2443	3.50623	3.54841	4.2004	3.94279	ENSG00000236824	38	32	27	20	29.25	15	24	9	10	19	15	15.3333
ENSG00000263155	100820829	myocardial zonula adherens protein	MYZAP	26.2138	-0.656573	0.634383	0.225016	-2.9179	0.00352395	0.0167847	ENSG00000263155	4.87844	4.7592	5.08144	4.97576	4.22517	4.20642	4.53815	4.39927	4.50567	4.73451	ENSG00000263155	34	29	35	35	33.25	16	18	22	20	20	26	20.3333
ENSG00000183773	150209	apoptosis-inducing factor, mitochondrion-associated, 3	AIFM3	3.39761	-1.62899	0.323315	0.558274	-2.9179	0.00352398	NA	ENSG00000183773	1.91164	2.10921	2.16882	2.03113	1.64132	1.47283	1.51605	1.36366	1.53574	1.52345	ENSG00000183773	6	8	8	7	7.25	3	2	2	1	2	2	2
ENSG00000177990	283417	dpy-19-like 2 (C. elegans)	DPY19L2	20.672	-0.756453	0.59195	0.259261	-2.91772	0.00352597	0.0167847	ENSG00000177990	5.07956	4.75399	4.86682	4.23066	4.46426	4.24636	4.00065	4.13447	4.17803	4.25208	ENSG00000177990	45	32	32	19	32	23	21	14	17	16	18	18.1667
ENSG00000174600	1240	chemokine-like receptor 1	CMKLR1	23.7473	-0.932309	0.524019	0.3197	-2.9162	0.00354328	0.0168623	ENSG00000174600	4.67021	4.64816	4.13555	4.58076	4.0245	4.23025	3.89969	3.78961	3.81029	3.52814	ENSG00000174600	30	28	15	26	24.75	14	20	12	11	10	7	12.3333
ENSG00000175093	92369	splA/ryanodine receptor domain and SOCS box containing 4	SPSB4	1.47913	2.37747	5.19626	0.815553	2.91517	0.00355496	NA	ENSG00000175093	0.214374	0.219008	0.390359	0.22002	0.522432	0.999112	0.524085	0.638897	0.538514	0.658278	ENSG00000175093	0	0	1	0	0.25	2	7	2	3	2	3	3.16667
ENSG00000124107	6590	secretory leukocyte peptidase inhibitor	SLPI	15.5629	-0.909001	0.532554	0.311993	-2.91353	0.00357362	0.0169752	ENSG00000124107	4.21099	4.02099	4.36175	4.57688	4.12411	3.30971	3.49852	3.68319	4.02503	3.43441	ENSG00000124107	23	18	23	31	23.75	19	8	9	12	16	8	12
ENSG00000111700	28234	solute carrier organic anion transporter family, member 1B3	SLCO1B3	229.54	-0.764461	0.588673	0.26279	-2.90902	0.00362564	0.0171585	ENSG00000111700	8.7103	8.44654	8.6335	7.72639	8.23749	7.44426	7.30892	7.13256	7.99351	7.69312	ENSG00000111700	480	377	388	220	366.25	306	194	153	140	239	199	205.167
ENSG00000205177	100131378	chromosome 11 open reading frame 91	C11orf91	35.5624	0.677367	1.59922	0.232868	2.9088	0.00362821	0.0171662	ENSG00000205177	4.61013	5.22041	4.59541	4.63173	5.70232	5.19408	5.07444	5.35314	5.27271	5.25981	ENSG00000205177	24	40	20	23	26.75	57	42	33	44	37	38	41.8333
ENSG00000214145	100131551	long intergenic non-protein coding RNA 887	LINC00887	7.65048	1.26022	2.39533	0.43449	2.90046	0.00372612	0.0175368	ENSG00000214145	2.5944	2.62291	2.45856	2.52349	3.36028	3.0729	3.02058	3.1387	3.06247	3.03632	ENSG00000214145	5	5	3	4	4.25	14	11	9	11	9	9	10.5
ENSG00000213735	NA	NA	NA	40.4889	0.586686	1.50179	0.202308	2.89996	0.00373209	0.017551	ENSG00000213735	5.14739	5.04584	4.9485	4.80082	5.35616	5.28921	5.33577	5.61607	5.69358	5.44652	ENSG00000213735	38	33	27	26	31	41	44	40	53	51	43	45.3333
ENSG00000269896	100129534	small nuclear ribonucleoprotein polypeptide N pseudogene	LOC100129534	21.986	-0.798344	0.575009	0.275715	-2.89554	0.00378505	0.0177674	ENSG00000269896	4.9768	4.47996	4.54567	4.89287	3.82343	4.63852	3.89951	3.98901	4.20757	4.28127	ENSG00000269896	40	24	23	35	30.5	11	30	12	14	16	18	16.8333
ENSG00000233191	NA	NA	NA	1.32802	2.41407	5.32977	0.833845	2.89511	0.00379028	NA	ENSG00000233191	0.193568	0.0463649	0.0555468	0.0472809	0.481607	0.324092	0.600693	0.344823	0.83215	0.215388	ENSG00000233191	1	0	0	0	0.25	3	2	4	2	6	1	3
ENSG00000238755	NA	NA	NA	2.70283	-1.85399	0.276626	0.640525	-2.89449	0.0037978	NA	ENSG00000238755	1.75431	1.69026	1.53315	1.59933	1.13079	1.23362	1.27275	0.969425	1.14656	1.13773	ENSG00000238755	7	6	4	5	5.5	1	2	2	0	1	1	1.16667
ENSG00000205002	441376	alanine and arginine rich domain containing protein	AARD	26.2152	-0.701332	0.615004	0.242334	-2.89406	0.0038029	0.0178249	ENSG00000205002	5.26412	4.92835	5.01214	4.8734	4.27638	4.97336	4.33719	4.34525	4.55003	4.36028	ENSG00000205002	48	34	33	32	36.75	17	38	18	19	21	18	21.8333
ENSG00000204740	NA	NA	NA	15.609	0.958063	1.9427	0.331414	2.89083	0.00384221	0.0179604	ENSG00000204740	3.6216	3.91057	3.61047	3.28569	3.96118	4.27087	3.96753	4.13768	4.41966	4.57996	ENSG00000204740	12	16	10	7	11.25	16	25	16	20	24	29	21.6667
ENSG00000186517	257106	Rho GTPase activating protein 30	ARHGAP30	36.333	0.773641	1.70958	0.267809	2.88878	0.00386744	0.0180595	ENSG00000186517	4.42968	4.86407	4.86586	4.83827	4.80926	5.42242	5.5801	5.30143	5.24365	5.69768	ENSG00000186517	20	29	26	28	25.75	26	51	51	42	36	55	43.5
ENSG00000215769	102464831::146880	microRNA mir-6080::Rho GTPase activating protein 27 pseudogene	MIR6080::LOC146880	11.4725	-0.935342	0.522919	0.323829	-2.88838	0.00387233	0.0180682	ENSG00000215769	3.57523	4.07233	3.76623	4.08215	3.23105	3.36341	3.39604	3.43538	3.1923	3.33576	ENSG00000215769	14	23	15	23	18.75	8	11	10	11	7	9	9.33333
ENSG00000231698	NA	NA	NA	6.57703	-1.53701	0.3446	0.532582	-2.88595	0.00390231	NA	ENSG00000231698	2.6848	2.71619	2.94765	2.72304	2.35834	1.77055	1.97143	2.09448	2.27228	2.4845	ENSG00000231698	8	8	10	8	8.5	4	0	1	2	3	5	2.5
ENSG00000267649	NA	NA	NA	6.71587	-1.25577	0.418771	0.435364	-2.8844	0.00392157	NA	ENSG00000267649	3.32829	2.93707	3.15324	2.6113	2.53818	2.73583	2.31762	2.2967	2.46629	2.32874	ENSG00000267649	17	10	12	6	11.25	5	8	3	3	4	3	4.33333
ENSG00000100060	4242	MFNG O-fucosylpeptide 3-beta-N-acetylglucosaminyltransferase	MFNG	17.9432	-0.75029	0.594484	0.260348	-2.88187	0.00395318	0.0183975	ENSG00000100060	4.90019	4.57565	4.48598	4.34714	4.04144	4.17678	4.04795	4.11679	3.91964	4.06928	ENSG00000100060	41	29	24	23	29.25	16	21	16	18	13	16	16.6667
ENSG00000244183	NA	NA	NA	3.40824	2.41526	5.33416	0.839068	2.87851	0.00399564	NA	ENSG00000244183	0.870184	0.879879	0.900866	1.20572	1.36158	2.71828	0.892206	2.45064	1.08209	1.23	ENSG00000244183	0	0	0	2	0.5	3	23	0	16	1	2	7.5
ENSG00000105852	5446	paraoxonase 3	PON3	22.0967	-0.735835	0.60047	0.255755	-2.87711	0.00401337	0.0186292	ENSG00000105852	4.73698	4.56835	4.86805	4.69447	4.35984	3.96901	4.3169	4.05594	4.52318	3.8575	ENSG00000105852	32	26	31	29	29.5	20	15	19	15	22	11	17
ENSG00000167618	3904	leukocyte-associated immunoglobulin-like receptor 2	LAIR2	46.4112	0.827008	1.774	0.287815	2.8734	0.00406076	0.018815	ENSG00000167618	4.94445	5.10329	4.66451	5.5143	5.99215	5.68342	5.80497	5.91108	5.72229	5.52715	ENSG00000167618	31	34	20	48	33.25	68	60	58	66	51	45	58
ENSG00000270442	NA	NA	NA	24.0456	-0.704031	0.613855	0.245314	-2.86991	0.00410585	0.0189798	ENSG00000270442	4.83681	5.01344	5.00565	4.99526	4.61918	4.48674	4.29844	4.35682	4.24808	4.56404	ENSG00000270442	34	38	34	37	35.75	25	25	18	20	16	23	21.1667
ENSG00000106829	7091	transducin-like enhancer of split 4 (E(sp1) homolog, Drosophila)	TLE4	2.79575	2.28967	4.88946	0.79842	2.86776	0.00413394	NA	ENSG00000106829	0.863652	0.87529	0.725436	0.877825	1.30857	2.18866	0.718067	2.30751	0.904531	0.895563	ENSG00000106829	1	1	0	1	0.75	4	16	0	17	1	1	6.5
ENSG00000233005	NA	NA	NA	23.7924	0.754453	1.68699	0.263388	2.86441	0.00417785	0.0192784	ENSG00000233005	4.4215	4.12343	3.90683	4.52629	4.57288	4.7086	5.04782	4.90691	4.952	4.64628	ENSG00000233005	23	16	11	24	18.5	24	31	37	34	32	25	30.5
ENSG00000260136	NA	NA	NA	22.8493	-0.683254	0.622759	0.238703	-2.86237	0.0042049	0.0193726	ENSG00000260136	4.72125	4.66464	4.85144	4.85259	3.98585	4.25138	4.17463	4.68523	4.34437	4.13843	ENSG00000260136	31	28	30	33	30.5	13	20	16	28	18	15	18.3333
ENSG00000272384	NA	NA	NA	4.81268	-1.45347	0.365142	0.509094	-2.85502	0.00430343	NA	ENSG00000272384	2.53491	2.40228	2.55005	2.22076	1.89432	2.17952	1.75771	1.74375	1.77742	2.15073	ENSG00000272384	9	7	8	5	7.25	2	5	1	1	1	4	2.33333
ENSG00000226701	NA	NA	NA	12.8771	-1.04891	0.483333	0.368408	-2.84714	0.00441134	0.0201667	ENSG00000226701	3.74968	4.17873	3.88665	4.0569	3.20044	2.58623	3.66525	3.629	3.64894	3.0278	ENSG00000226701	16	24	16	21	19.25	7	2	13	13	12	5	8.66667
ENSG00000198342	79973	zinc finger protein 442	ZNF442	11.9856	-0.972953	0.509462	0.341737	-2.84708	0.00441217	0.0201667	ENSG00000198342	4.01325	3.81533	3.53331	3.82469	3.41886	2.89416	2.76287	3.39062	3.39323	3.51615	ENSG00000198342	22	17	11	17	16.75	10	5	3	10	9	11	8
ENSG00000244142	NA	NA	NA	0.996724	2.51474	5.71494	0.883576	2.84609	0.00442593	NA	ENSG00000244142	-0.558428	-0.555217	-0.548224	-0.554517	-0.379105	0.295072	-0.551116	0.506507	-0.547147	-0.549622	ENSG00000244142	0	0	0	0	0	1	7	0	9	0	0	2.83333
ENSG00000159871	284348	LY6/PLAUR domain containing 5	LYPD5	1.84885	-2.0628	0.239351	0.725595	-2.84291	0.00447041	NA	ENSG00000159871	0.916211	1.1464	1.08195	1.15067	0.5264	0.511622	0.683656	0.67549	0.83943	0.529881	ENSG00000159871	3	5	4	5	4.25	0	0	1	1	2	0	0.666667
ENSG00000122756	1271	ciliary neurotrophic factor receptor	CNTFR	11.5014	-1.07805	0.47367	0.380063	-2.83649	0.00456117	0.0207471	ENSG00000122756	4.00338	3.86372	3.85365	4.18155	3.28123	3.69818	3.64034	3.08405	2.7312	3.13122	ENSG00000122756	23	19	17	26	21.25	9	17	14	7	3	7	9.5
ENSG00000250041	NA	NA	NA	24.2443	-0.667362	0.629657	0.235716	-2.8312	0.00463731	0.0209974	ENSG00000250041	4.67287	5.05009	4.91131	5.00278	4.35168	4.4946	4.45687	4.5041	4.698	3.90039	ENSG00000250041	29	39	31	37	34	19	25	21	23	25	11	20.6667
ENSG00000275632	NA	NA	NA	9.33224	-1.0816	0.472505	0.382101	-2.83066	0.00464518	0.0210225	ENSG00000275632	3.85246	3.66414	3.75512	3.32197	3.21326	3.04374	3.2923	2.39868	2.8114	3.23541	ENSG00000275632	23	18	18	12	17.75	10	9	11	2	5	10	7.83333
ENSG00000169583	9022	chloride intracellular channel 3	CLIC3	23.4651	-0.857422	0.551938	0.303209	-2.82783	0.00468653	0.0211935	ENSG00000169583	4.64521	4.58151	4.56513	5.00553	3.90978	4.24395	3.98301	4.33565	3.66741	4.35175	ENSG00000169583	29	26	23	38	29	12	20	13	20	8	19	15.3333
ENSG00000279539	NA	NA	NA	13.9801	-0.866859	0.54834	0.306882	-2.82473	0.00473208	0.021351	ENSG00000279539	3.81745	4.16019	4.16716	4.17026	3.27346	3.68222	3.66873	3.33247	3.32452	3.87909	ENSG00000279539	16	22	20	22	20	7	14	12	8	7	15	10.5
ENSG00000160229	NA	NA	NA	5.02259	-1.4099	0.376337	0.499249	-2.82405	0.00474216	NA	ENSG00000160229	2.48348	2.65874	2.72369	2.3464	2.16728	1.8851	1.93362	1.91795	2.30708	1.94199	ENSG00000160229	8	10	10	6	8.5	4	2	2	2	5	2	2.83333
ENSG00000137496	10068	interleukin 18 binding protein	IL18BP	37.5292	-0.61158	0.654479	0.216619	-2.8233	0.00475326	0.021425	ENSG00000137496	5.89615	5.32097	5.67078	5.2783	5.24305	5.46004	4.79167	5.00888	4.85874	4.89836	ENSG00000137496	73	43	52	41	52.25	38	52	25	32	25	27	33.1667
ENSG00000188177	376940	zinc finger CCCH-type containing 6	ZC3H6	52.3045	0.624094	1.54124	0.221136	2.82223	0.00476915	0.021478	ENSG00000188177	4.7549	5.53891	5.39378	5.39488	6.10152	5.57042	5.56406	5.61126	5.99966	5.97271	ENSG00000188177	25	48	38	42	38.25	72	53	46	50	62	63	57.6667
ENSG00000113721	5159	platelet-derived growth factor receptor, beta polypeptide	PDGFRB	60.8155	-0.612804	0.653925	0.217169	-2.82178	0.00477586	0.0214998	ENSG00000113721	6.0891	6.16695	6.05368	6.11432	5.20723	5.95979	5.62334	5.54535	5.53613	5.49029	ENSG00000113721	77	78	64	74	73.25	33	71	47	46	41	41	46.5
ENSG00000262884	101927911	uncharacterized LOC101927911	LOC101927911	11.167	1.04337	2.06104	0.369816	2.82132	0.00478266	0.0215192	ENSG00000262884	3.0505	3.32871	2.96596	3.09282	3.212	3.53801	4.06694	4.02772	3.56899	3.53844	ENSG00000262884	7	10	5	7	7.25	8	14	22	22	12	12	15
ENSG00000126460	5639	proline rich Gla (G-carboxyglutamic acid) 2	PRRG2	12.0969	-1.00818	0.497172	0.357354	-2.82124	0.00478378	0.0215192	ENSG00000126460	4.17755	3.7594	3.79398	3.76866	2.49565	3.31683	3.34407	3.46118	3.80817	2.99609	ENSG00000126460	26	16	15	16	18.25	1	10	9	11	15	5	8.5
ENSG00000115165	9595	cytohesin 1 interacting protein	CYTIP	24.642	0.725336	1.65329	0.25729	2.81914	0.00481518	0.0215846	ENSG00000115165	4.40476	3.92018	4.98982	4.55286	4.96648	5.27953	5.31262	4.89479	5.04054	4.82763	ENSG00000115165	23	13	34	25	23.75	35	52	47	34	35	30	38.8333
ENSG00000007237	8522	growth arrest-specific 7	GAS7	27.5136	-0.736665	0.600125	0.261706	-2.81486	0.00487991	0.02182	ENSG00000007237	4.88958	4.97564	5.06121	5.10908	4.44609	4.4084	4.76108	4.50343	4.61195	3.87247	ENSG00000007237	34	35	34	39	35.5	20	22	27	22	22	10	20.5
ENSG00000144619	152330	contactin 4	CNTN4	0.86166	-2.43918	0.184389	0.866551	-2.81481	0.00488061	NA	ENSG00000144619	-0.332951	0.0449918	-0.0383913	-0.063944	-0.47591	-0.335966	-0.475513	-0.477958	-0.472051	-0.474212	ENSG00000144619	1	4	3	3	2.75	0	1	0	0	0	0	0.166667
ENSG00000226744	NA	NA	NA	1.34353	2.40962	5.31335	0.856057	2.81479	0.00488089	NA	ENSG00000226744	0.0681041	0.072343	0.08162	0.0732683	0.728402	0.0661706	0.624516	0.230014	0.525531	0.240778	ENSG00000226744	0	0	0	0	0	5	0	4	1	3	1	2.33333
ENSG00000213486	NA	NA	NA	3.19977	2.28855	4.88564	0.813187	2.81429	0.00488847	NA	ENSG00000213486	0.821267	1.28865	0.850434	0.832482	1.16879	2.73783	1.31185	2.14376	0.853494	1.17823	ENSG00000213486	0	3	0	0	0.75	2	25	3	12	0	2	7.33333
ENSG00000151117	144110	transmembrane protein 86A	TMEM86A	66.2975	0.681484	1.60379	0.242242	2.81324	0.00490454	0.0219138	ENSG00000151117	5.16331	5.68304	5.47422	5.80751	6.04429	5.90347	5.80623	6.56261	6.27303	6.11901	ENSG00000151117	35	52	39	57	45.75	66	67	54	103	74	68	72
ENSG00000227942	83957	FERM domain containing 8 pseudogene 1	FRMD8P1	12.595	-0.938804	0.521665	0.33384	-2.81214	0.00492133	0.0219671	ENSG00000227942	4.24748	3.94937	3.63511	3.95901	3.59281	3.67314	3.29515	3.17623	3.25233	3.31241	ENSG00000227942	27	19	12	19	19.25	12	15	8	7	7	8	9.5
ENSG00000226242	NA	NA	NA	1.87324	2.44567	5.44778	0.87172	2.80557	0.00502279	NA	ENSG00000226242	0.15389	0.159648	0.352722	0.160901	0.166164	1.81605	0.16698	1.08047	0.355881	0.508781	ENSG00000226242	0	0	1	0	0.25	0	19	0	7	1	2	4.83333
ENSG00000124731	54210	triggering receptor expressed on myeloid cells 1	TREM1	7.99345	1.22677	2.34042	0.437351	2.80499	0.00503185	0.0223562	ENSG00000124731	2.36103	2.80192	2.56216	2.89594	3.08691	2.84081	3.42447	3.20299	3.58659	3.50028	ENSG00000124731	3	7	4	8	5.5	10	8	15	12	17	16	13
ENSG00000246985	144481	SOCS2 antisense RNA 1	SOCS2-AS1	23.3041	-0.723993	0.60542	0.258163	-2.8044	0.00504096	0.0223892	ENSG00000246985	4.49904	4.90995	4.7022	4.88952	3.92201	4.30148	4.23343	4.52819	4.39992	3.94979	ENSG00000246985	25	35	26	34	30	12	21	17	24	19	12	17.5
ENSG00000233818	NA	NA	NA	20.0325	0.808562	1.75146	0.288362	2.80398	0.0050476	0.0224021	ENSG00000233818	3.75392	4.34826	3.67231	4.16408	4.76233	4.66347	4.58227	4.49765	4.42462	4.47875	ENSG00000233818	12	22	9	18	15.25	31	32	26	25	21	23	26.3333
ENSG00000075884	55843::101928361	Rho GTPase activating protein 15::uncharacterized LOC101928361	ARHGAP15::LOC101928361	29.4548	0.646689	1.56557	0.230735	2.80273	0.00506717	0.0224611	ENSG00000075884	4.32119	4.21216	4.80149	4.73759	4.89947	4.99004	4.87036	5.12188	5.23844	4.96804	ENSG00000075884	19	16	26	27	22	30	37	29	38	38	31	33.8333
ENSG00000267750	101926996	uncharacterized LOC101926996	AC003102.3	8.05036	-1.09395	0.468477	0.391069	-2.79733	0.00515264	0.0227813	ENSG00000267750	3.47864	3.46504	3.16167	3.23276	2.96606	2.88067	2.46588	2.66458	2.72615	2.89833	ENSG00000267750	17	16	10	12	13.75	8	8	3	5	5	7	6
ENSG00000171004	90161	heparan sulfate 6-O-sulfotransferase 2	HS6ST2	12.5281	-1.10962	0.463417	0.396775	-2.79659	0.00516449	0.0228134	ENSG00000171004	3.92494	3.70403	3.73493	3.45371	2.97165	3.38743	2.62713	3.22718	3.01781	3.27687	ENSG00000171004	20	15	14	11	15	5	11	2	8	5	8	6.5
ENSG00000258900	NA	NA	NA	26.1227	-0.778158	0.583111	0.278288	-2.79623	0.00517028	0.0228334	ENSG00000258900	5.20763	4.74708	5.10169	5.0564	4.21078	4.70663	4.15934	3.99367	4.38912	4.98074	ENSG00000258900	46	29	36	38	37.25	16	30	15	13	18	33	20.8333
ENSG00000137561	7274	tocopherol (alpha) transfer protein	TTPA	8.95846	-1.13815	0.454341	0.407255	-2.79469	0.00519493	0.0229253	ENSG00000137561	3.65209	3.29569	3.78497	3.23519	3.0357	3.24105	3.04054	2.50995	2.89795	2.41835	ENSG00000137561	19	12	19	11	15.25	8	12	8	3	6	2	6.5
ENSG00000167895	147138	transmembrane channel-like 8	TMC8	10.9038	-1.23991	0.423399	0.443866	-2.79344	0.00521514	0.0229998	ENSG00000167895	3.36538	3.47088	3.62284	3.34319	2.74697	2.55452	2.63346	3.11522	3.00377	2.87554	ENSG00000167895	12	13	14	11	12.5	4	3	3	8	6	5	4.83333
ENSG00000260832	101928417	uncharacterized LOC101928417	LOC101928417	1.43538	2.34412	5.07751	0.840287	2.78967	0.00527622	NA	ENSG00000260832	0.203184	0.207685	0.217545	0.208668	0.634244	0.59748	0.636282	0.362651	0.524192	0.373718	ENSG00000260832	0	0	0	0	0	3	3	3	1	2	1	2.16667
ENSG00000250993	NA	NA	NA	0.633903	2.45957	5.50051	0.882116	2.78826	0.00529925	NA	ENSG00000250993	-0.91007	-0.90801	-0.90349	-0.90756	-0.747646	-0.911008	-0.605329	-0.489035	-0.739256	-0.472247	ENSG00000250993	0	0	0	0	0	1	0	2	3	1	3	1.66667
ENSG00000100311	5155	platelet-derived growth factor beta polypeptide	PDGFB	36.9668	-0.788542	0.578929	0.282842	-2.78793	0.00530466	0.0232719	ENSG00000100311	5.30295	5.43596	5.65723	5.31949	4.38599	5.14103	4.85742	5.32987	4.34244	4.41735	ENSG00000100311	45	48	52	43	47	17	40	27	43	15	17	26.5
ENSG00000260329	90488	chromosome 12 open reading frame 23	C12orf23	21.6517	-0.719868	0.607153	0.258424	-2.78561	0.00534266	0.0234214	ENSG00000260329	4.79211	4.9377	4.82138	4.52811	4.07949	4.56099	4.4042	4.45202	3.80649	4.04686	ENSG00000260329	34	37	30	25	31.5	15	28	21	23	10	14	18.5
ENSG00000243417	NA	NA	NA	6.46322	1.41542	2.66737	0.508169	2.78533	0.00534729	NA	ENSG00000243417	2.41736	2.33773	2.14279	2.22726	2.36657	3.25442	2.57997	3.09653	2.80051	3.07941	ENSG00000243417	5	4	2	3	3.5	4	17	6	13	8	12	10
ENSG00000196074	10388	synaptonemal complex protein 2	SYCP2	13.1424	-0.849523	0.554968	0.305468	-2.78105	0.00541833	0.0237111	ENSG00000196074	4.5092	4.11103	3.84733	3.97956	3.5422	3.74872	3.39614	3.43966	3.86175	3.4924	ENSG00000196074	34	22	15	19	22.5	11	16	9	10	15	10	11.8333
ENSG00000236423	100133612	long intergenic non-protein coding RNA 1134	LINC01134	5.44399	-1.31578	0.401707	0.473153	-2.78089	0.00542107	NA	ENSG00000236423	2.57641	2.3345	2.75337	2.83704	2.25685	2.19507	2.14411	2.12489	1.89983	2.15433	ENSG00000236423	8	5	9	11	8.25	4	4	3	3	1	3	3
ENSG00000213864	NA	NA	NA	55.7122	0.634026	1.55189	0.228074	2.77991	0.00543732	0.0237723	ENSG00000213864	5.2817	5.42408	5.40901	5.7076	5.4911	6.55013	5.44392	6.40815	5.95408	5.75355	ENSG00000213864	40	43	38	54	43.75	43	115	41	94	59	52	67.3333
ENSG00000152208	2895	glutamate receptor, ionotropic, delta 2	GRID2	2.56402	1.95697	3.88245	0.703987	2.77984	0.00543865	NA	ENSG00000152208	1.04887	0.908133	0.924857	1.1995	1.45451	1.29601	1.45723	1.81381	1.48092	1.22097	ENSG00000152208	1	0	0	2	0.75	4	3	4	8	4	2	4.16667
ENSG00000165730	219736	storkhead box 1	STOX1	27.5877	0.65917	1.57917	0.237777	2.77222	0.00556756	0.0241909	ENSG00000165730	4.56989	4.29701	4.50812	4.45667	4.59503	5.10877	4.91837	4.72329	5.05391	5.2002	ENSG00000165730	25	18	20	21	21	23	42	31	27	33	39	32.5
ENSG00000148735	79949	pleckstrin homology domain containing, family S member 1	PLEKHS1	13.9295	-0.854991	0.552869	0.30848	-2.77163	0.00557768	0.0242204	ENSG00000148735	4.34252	4.19077	4.15348	4.15688	3.25607	4.07962	3.65324	3.80639	3.30707	3.60205	ENSG00000148735	28	23	20	22	23.25	7	22	12	15	7	11	12.3333
ENSG00000230618	NA	NA	NA	1.18318	2.45224	5.47266	0.885121	2.77052	0.00559674	NA	ENSG00000230618	-0.255568	-0.251792	-0.243557	-0.250969	-0.247503	0.738705	-0.246965	0.618833	-0.242287	0.0768934	ENSG00000230618	0	0	0	0	0	0	9	0	7	0	2	3
ENSG00000231619	NA	NA	NA	5.36644	1.38413	2.61014	0.500852	2.76355	0.00571762	NA	ENSG00000231619	2.19515	1.98167	2.27072	1.84992	2.45125	2.46922	2.63308	2.76099	2.6703	2.56054	ENSG00000231619	4	2	4	1	2.75	6	7	8	10	8	7	7.66667
ENSG00000091428	11069	Rap guanine nucleotide exchange factor (GEF) 4	RAPGEF4	27.3531	0.730386	1.65908	0.264304	2.76343	0.00571966	0.0247361	ENSG00000091428	4.63589	4.33309	4.67847	4.39378	4.82465	5.09619	5.27395	4.95967	5.13846	5.09642	ENSG00000091428	27	19	24	20	22.5	29	42	43	34	36	36	36.6667
ENSG00000254300	101926978	long intergenic non-protein coding RNA 1111	LINC01111	2.95847	-1.75238	0.296811	0.634593	-2.76143	0.00575497	NA	ENSG00000254300	1.44535	1.68117	1.6198	2.17712	1.05734	1.18288	1.35702	1.20512	1.37559	1.364	ENSG00000254300	3	5	4	11	5.75	0	1	2	1	2	2	1.33333
ENSG00000121570	55211	developmental pluripotency associated 4	DPPA4	1.13085	2.33355	5.04045	0.845554	2.75979	0.00578379	NA	ENSG00000121570	-0.136953	0.0201731	-0.125473	-0.13257	0.16969	0.142026	0.0296482	0.286824	0.434737	0.422136	ENSG00000121570	0	1	0	0	0.25	2	2	1	3	4	4	2.66667
ENSG00000275389	NA	NA	NA	3.86261	1.71587	3.28494	0.6224	2.75686	0.00583595	NA	ENSG00000275389	1.49772	1.36065	1.81413	1.51475	1.79401	2.21937	2.01975	1.89421	2.14953	2.03063	ENSG00000275389	1	0	3	1	1.25	3	8	5	4	6	5	5.16667
ENSG00000274911	NA	NA	NA	7.27988	1.38647	2.61438	0.502942	2.75672	0.00583846	NA	ENSG00000274911	2.18326	2.65101	2.50355	2.21063	2.94785	2.51132	3.17212	3.43512	2.62313	3.11952	ENSG00000274911	2	6	4	2	3.5	9	5	12	17	5	11	9.83333
ENSG00000271924	NA	NA	NA	0.565936	2.42912	5.38564	0.881349	2.75614	0.00584886	NA	ENSG00000271924	-1.00926	-1.00743	-1.0034	-1.00703	-0.712645	-0.865622	-0.711324	-0.85492	-0.842558	-0.706991	ENSG00000271924	0	0	0	0	0	2	1	2	1	1	2	1.5
ENSG00000237485	100874028	SGOL1 antisense RNA 1	SGOL1-AS1	0.932344	-2.42981	0.18559	0.881801	-2.75551	0.00586012	NA	ENSG00000237485	-0.2254	-0.218581	0.186897	-0.079928	-0.367773	-0.375531	-0.367345	-0.369981	-0.36361	-0.365941	ENSG00000237485	1	1	4	2	2	0	0	0	0	0	0	0
ENSG00000269951	NA	NA	NA	12.1381	-1.02282	0.492152	0.371243	-2.75513	0.00586685	0.0252193	ENSG00000269951	4.20712	4.04886	4.14766	3.51226	3.47892	3.68761	3.06736	3.29916	3.00807	3.50291	ENSG00000269951	27	22	22	12	20.75	11	16	6	9	5	11	9.66667
ENSG00000171817	163255	zinc finger protein 540	ZNF540	3.03492	-1.80851	0.285486	0.656623	-2.75425	0.00588262	NA	ENSG00000171817	1.87924	1.71911	1.41022	1.72386	1.25419	1.35548	1.25592	1.24525	1.27102	1.10393	ENSG00000171817	7	5	2	5	4.75	1	2	1	1	1	0	1
ENSG00000277778	NA	NA	NA	11.3401	-0.986461	0.504714	0.358872	-2.74879	0.00598166	0.0256022	ENSG00000277778	3.50222	3.87797	3.63013	3.67312	2.83233	3.35191	2.94367	3.19253	2.98382	3.40191	ENSG00000277778	13	19	13	15	15	4	11	5	8	5	10	7.16667
ENSG00000234773	100289333	uncharacterized LOC100289333	LOC100289333	18.3117	-0.780286	0.582251	0.28404	-2.7471	0.00601244	0.0257278	ENSG00000234773	4.57657	4.35207	4.21588	4.40565	3.93857	3.55614	3.59402	4.18386	4.12094	3.76491	ENSG00000234773	30	23	18	24	23.75	14	10	9	19	16	11	13.1667
ENSG00000158022	84676	tripartite motif containing 63, E3 ubiquitin protein ligase	TRIM63	12.063	1.27019	2.41194	0.462426	2.7468	0.0060179	0.0257389	ENSG00000158022	2.95228	3.32818	2.7297	3.33657	3.76844	4.81947	3.4522	3.94659	3.07307	3.31589	ENSG00000158022	6	10	3	10	7.25	16	50	11	20	6	9	18.6667
ENSG00000198797	57795	bone morphogenetic protein/retinoic acid inducible neural-specific 2	BRINP2	11.4385	1.14104	2.2054	0.415818	2.74408	0.00606809	0.0259226	ENSG00000198797	3.22127	3.09698	3.26164	3.26761	3.58222	4.54062	4.10426	3.55197	3.09643	4.16769	ENSG00000198797	10	8	9	10	9.25	14	41	24	14	7	25	20.8333
ENSG00000081237	5788	protein tyrosine phosphatase, receptor type, C	PTPRC	5.81651	-1.29655	0.407097	0.472523	-2.7439	0.00607141	NA	ENSG00000081237	2.54594	2.65978	3.02659	2.58135	2.06656	2.44399	2.42028	2.29141	1.79604	2.07889	ENSG00000081237	7	8	12	7	8.5	2	6	5	4	0	2	3.16667
ENSG00000183092	57596	brain-enriched guanylate kinase-associated	BEGAIN	66.4522	0.614082	1.53058	0.224444	2.73602	0.00621877	0.0264828	ENSG00000183092	4.92166	5.72928	5.50431	5.80821	6.2865	5.66289	5.95616	6.12551	6.13009	6.10121	ENSG00000183092	28	54	40	57	44.75	80	55	61	73	66	67	67
ENSG00000273338	NA	NA	NA	5.1161	-1.55152	0.341151	0.568576	-2.72877	0.00635703	NA	ENSG00000273338	3.26428	2.71013	2.36194	1.71565	2.33368	1.94826	2.00674	1.71866	2.03332	1.74082	ENSG00000273338	22	11	6	1	10	6	3	3	1	3	1	2.83333
ENSG00000130766	83667	sestrin 2	SESN2	1484.53	0.805459	1.7477	0.295406	2.72662	0.0063987	0.0270829	ENSG00000130766	9.12915	10.1224	9.6854	10.2395	10.7342	9.66503	10.5736	11.0918	10.9682	10.5414	ENSG00000130766	599	1163	763	1251	944	1702	901	1507	2278	1878	1439	1617.5
ENSG00000241429	NA	NA	NA	9.62142	1.13441	2.19529	0.416208	2.72559	0.00641867	0.0271482	ENSG00000241429	2.75793	2.44619	2.62937	3.07218	3.59399	3.01447	3.2685	3.30892	3.06281	3.28557	ENSG00000241429	5	2	3	8	4.5	15	8	10	11	7	10	10.1667
ENSG00000261537	NA	NA	NA	0.669785	-2.43562	0.184844	0.893645	-2.72549	0.00642056	NA	ENSG00000261537	-0.788009	-0.100997	-0.768361	-0.94116	-0.939147	-0.944822	-0.938835	-0.94076	-0.936112	-0.937811	ENSG00000261537	1	7	1	0	2.25	0	0	0	0	0	0	0
ENSG00000247317	100133669	uncharacterized LOC100133669	LOC100133669	6.17911	-1.24487	0.421945	0.458114	-2.71739	0.00657987	NA	ENSG00000247317	3.09613	2.79615	2.60254	2.54701	2.25046	2.19084	2.12703	2.55215	2.28232	2.26449	ENSG00000247317	14	9	6	6	8.75	3	3	2	6	3	3	3.33333
ENSG00000144362	493911	phosphatase, orphan 2	PHOSPHO2	34.87	-0.59036	0.664177	0.217278	-2.71707	0.00658619	0.0277519	ENSG00000144362	5.74954	5.40216	5.50129	4.94205	5.25015	5.16155	4.8896	4.76339	4.60806	4.9529	ENSG00000144362	66	47	46	31	47.5	39	41	28	26	20	29	30.5
ENSG00000234842	NA	NA	NA	0.67105	-2.39069	0.190692	0.8824	-2.7093	0.00674254	NA	ENSG00000234842	-0.408341	-0.518399	-0.368583	-0.516327	-0.647362	-0.809645	-0.80369	-0.805609	-0.80097	-0.802668	ENSG00000234842	3	2	3	2	2.5	1	0	0	0	0	0	0.166667
ENSG00000272447	642361::439994	uncharacterized LOC642361::uncharacterized LOC439994	LOC642361::LOC439994	5.43318	-1.28623	0.41002	0.47475	-2.70929	0.00674281	NA	ENSG00000272447	2.39663	2.75254	2.82288	2.60531	2.13248	2.18685	2.45859	1.99142	1.89065	2.14581	ENSG00000272447	6	10	10	8	8.5	3	4	6	2	1	3	3.16667
ENSG00000279059	NA	NA	NA	41.4236	-0.615912	0.652517	0.227335	-2.70927	0.00674308	0.0283064	ENSG00000279059	5.943	5.76578	5.7239	4.95609	5.14574	5.21071	4.90141	4.77223	5.40995	5.30649	ENSG00000279059	74	61	53	30	54.5	34	41	27	25	40	38	34.1667
ENSG00000165698	11092	chromosome 9 open reading frame 9	C9orf9	50.4556	-0.612912	0.653876	0.226616	-2.70462	0.0068382	0.0285651	ENSG00000165698	5.39097	5.85468	5.62975	5.94367	5.05448	5.19876	5.47133	5.39243	4.60877	5.38481	ENSG00000165698	45	63	47	67	55.5	30	39	43	42	18	39	35.1667
ENSG00000278107	NA	NA	NA	14.6909	-0.834851	0.560641	0.308904	-2.70262	0.00687953	0.0287	ENSG00000278107	3.84299	3.99475	4.3767	4.40373	3.68873	3.87717	3.7612	3.78692	3.04922	3.49189	ENSG00000278107	16	18	24	27	21.25	12	17	13	14	4	9	11.5
ENSG00000249675	NA	NA	NA	0.806675	-2.37502	0.192774	0.879021	-2.70189	0.00689464	NA	ENSG00000249675	-0.238824	-0.229335	-0.208396	-0.357673	-0.501513	-0.507825	-0.501163	-0.503315	-0.498107	-0.500016	ENSG00000249675	2	2	2	1	1.75	0	0	0	0	0	0	0
ENSG00000236393	101927476	uncharacterized LOC101927476	RP11-320G24.1	24.7463	-0.84689	0.555982	0.313722	-2.69949	0.00694455	0.0289351	ENSG00000236393	5.20534	4.60435	5.00967	4.76803	4.18267	4.31351	4.35193	4.35841	3.92615	4.521	ENSG00000236393	47	26	34	30	34.25	16	21	19	20	11	22	18.1667
ENSG00000266903	NA	NA	NA	16.2501	-0.771458	0.585825	0.285977	-2.69762	0.00698368	0.0290643	ENSG00000266903	4.40752	3.8313	4.39747	4.3465	3.60831	3.64108	3.88726	3.78591	3.94165	3.70712	ENSG00000266903	27	14	23	24	22	10	12	14	13	14	11	12.3333
ENSG00000258244	NA	NA	NA	19.7507	0.751626	1.68369	0.278663	2.69726	0.00699134	0.0290827	ENSG00000258244	3.88107	3.6566	4.20183	4.16298	4.44702	4.52031	4.21315	4.45404	4.68228	4.64332	ENSG00000258244	14	10	17	18	14.75	23	28	18	24	27	27	24.5
ENSG00000280254	NA	NA	NA	6.75607	-1.2011	0.434943	0.445665	-2.69508	0.00703715	NA	ENSG00000280254	3.33251	2.86561	3.08807	2.51676	2.43441	2.36766	2.32131	2.41545	2.2212	2.84065	ENSG00000280254	17	9	11	5	10.5	4	4	3	4	2	8	4.16667
ENSG00000226674	401014	testis expressed 41 (non-protein coding)	TEX41	7.86214	-1.12699	0.457869	0.418218	-2.69475	0.00704416	0.029248	ENSG00000226674	3.03493	3.2735	2.89686	3.34309	2.5636	2.86586	2.95541	2.3041	2.60124	2.33549	ENSG00000226674	10	13	7	14	11	4	8	8	2	4	2	4.66667
ENSG00000160183	64699	transmembrane protease, serine 3	TMPRSS3	2.80462	-1.79493	0.288185	0.666346	-2.69369	0.00706648	NA	ENSG00000160183	1.61727	1.53493	1.57739	1.42574	1.01965	1.14489	1.17662	1.16642	1.19107	1.18206	ENSG00000160183	5	4	4	3	4	0	1	1	1	1	1	0.833333
ENSG00000139220	8499	protein tyrosine phosphatase, receptor type, f polypeptide (PTPRF), interacting protein (liprin), alpha 2	PPFIA2	20.3852	0.693458	1.61715	0.257496	2.69308	0.00707946	0.0293674	ENSG00000139220	4.0155	3.81613	4.37657	4.18093	4.63084	4.74432	4.5156	4.70524	4.39288	4.49522	ENSG00000139220	16	12	20	18	16.5	27	34	24	30	20	23	26.3333
ENSG00000217327	645884	ribosomal protein S7 pseudogene 5	RPS7P5	1.61511	2.23913	4.72111	0.832572	2.68941	0.00715785	NA	ENSG00000217327	0.245509	0.250552	0.261568	0.409929	0.417942	1.34916	0.419187	0.905705	0.430044	0.423269	ENSG00000217327	0	0	0	1	0.25	1	11	1	5	1	1	3.33333
ENSG00000111664	2784	guanine nucleotide binding protein (G protein), beta polypeptide 3	GNB3	24.6533	-0.769883	0.586465	0.286756	-2.6848	0.00725731	0.0299456	ENSG00000111664	5.36609	5.13041	4.75687	4.80325	3.9997	4.96764	4.29977	4.62473	4.51266	4.02811	ENSG00000111664	54	42	27	31	38.5	13	39	18	26	21	13	21.6667
ENSG00000254510	100505504	uncharacterized LOC100505504	LOC100505504	10.4461	0.94233	1.92163	0.351055	2.68428	0.00726869	0.0299756	ENSG00000254510	3.17569	2.85599	3.02563	3.36849	3.77298	3.66453	3.60696	3.74214	3.59333	3.4266	ENSG00000254510	9	5	6	11	7.75	17	17	14	17	13	11	14.8333
ENSG00000255776	NA	NA	NA	0.963215	2.36838	5.1636	0.882407	2.684	0.00727479	NA	ENSG00000255776	-0.441822	-0.438722	-0.431942	-0.438045	-0.435194	0.185351	-0.270943	0.407698	-0.262239	-0.433301	ENSG00000255776	0	0	0	0	0	0	5	1	7	1	0	2.33333
ENSG00000259500	NA	NA	NA	25.9373	-0.624818	0.648502	0.2329	-2.68277	0.00730154	0.0300727	ENSG00000259500	4.66466	5.1642	4.97673	4.97086	4.47941	4.64076	4.4866	4.53343	4.50061	4.24974	ENSG00000259500	28	42	32	35	34.25	21	28	21	23	20	16	21.5
ENSG00000260198	NA	NA	NA	0.412069	-2.35592	0.195343	0.880726	-2.67497	0.00747358	NA	ENSG00000260198	-1.18989	-1.05942	-1.46485	-1.17919	-1.46627	-1.46977	-1.46608	-1.46727	-1.46439	-1.46545	ENSG00000260198	2	3	0	2	1.75	0	0	0	0	0	0	0
ENSG00000047365	101928667::116984	uncharacterized LOC101928667::ArfGAP with RhoGAP domain, ankyrin repeat and PH domain 2	LOC101928667::ARAP2	74.9648	0.586207	1.50129	0.219206	2.67423	0.00749014	0.0306661	ENSG00000047365	4.41991	4.80369	4.59674	4.77345	5.20844	4.76108	5.07547	5.32373	5.22089	4.98675	ENSG00000047365	18	25	18	24	21.25	34	26	30	39	32	27	31.3333
ENSG00000156113	3778	potassium large conductance calcium-activated channel, subfamily M, alpha member 1	KCNMA1	19.0387	0.760328	1.69388	0.284612	2.67145	0.00755238	0.0308997	ENSG00000156113	3.86348	4.08156	3.57097	4.14495	4.55452	4.302	4.47887	4.4357	4.62339	4.26866	ENSG00000156113	14	17	8	18	14.25	26	23	24	24	26	19	23.6667
ENSG00000127324	7103	tetraspanin 8	TSPAN8	23.537	-0.630566	0.645923	0.236939	-2.6613	0.00778398	0.0317168	ENSG00000127324	5.14458	4.74806	4.96646	4.68575	4.38836	4.52213	4.23984	4.44621	4.29973	4.64493	ENSG00000127324	45	30	33	28	34	20	26	17	22	17	25	21.1667
ENSG00000133020	4626	myosin, heavy chain 8, skeletal muscle, perinatal	MYH8	46.0717	0.654972	1.57459	0.246156	2.66081	0.00779537	0.031756	ENSG00000133020	5.26147	4.89409	5.09124	4.78682	4.99545	6.18686	5.3647	5.73379	5.31485	5.36235	ENSG00000133020	41	28	30	25	31	29	90	40	57	36	39	48.5
ENSG00000228981	NA	NA	NA	57.4203	0.781219	1.71858	0.293796	2.65905	0.0078362	0.0318861	ENSG00000228981	5.51659	5.67056	5.24611	5.40731	5.31485	7.09598	5.81435	6.33906	5.70207	5.82049	ENSG00000228981	49	53	33	42	44.25	37	175	56	89	48	55	76.6667
ENSG00000213888	54944	uncharacterized protein FLJ20464	FLJ20464	21.7582	-0.705573	0.613199	0.265529	-2.65723	0.00787849	0.032	ENSG00000213888	4.47022	4.81515	4.75047	4.57217	3.95896	4.7392	4.20402	3.85948	3.95488	3.98677	ENSG00000213888	25	33	28	26	28	13	33	17	12	12	13	16.6667
ENSG00000157680	9162	diacylglycerol kinase, iota	DGKI	194.689	0.764783	1.69911	0.288385	2.65196	0.00800269	0.0323942	ENSG00000157680	6.70828	7.10047	6.91749	6.96626	8.04099	7.15509	7.32834	7.75411	7.9199	7.55014	ENSG00000157680	110	141	110	126	121.75	268	158	157	225	229	181	203
ENSG00000232354	NA	NA	NA	8.15257	-1.22059	0.429108	0.460315	-2.65164	0.00801028	0.0324103	ENSG00000232354	3.45264	3.54485	3.82685	2.62009	2.9317	2.8458	2.65105	3.14024	2.32322	2.43475	ENSG00000232354	17	18	22	5	15.5	8	8	5	11	2	3	6.16667
ENSG00000244251	NA	NA	NA	14.0013	0.987459	1.98269	0.372834	2.64852	0.00808444	0.0326661	ENSG00000244251	3.34348	3.30099	3.62072	3.39084	3.77853	4.7793	3.6542	4.02456	3.7731	3.67349	ENSG00000244251	9	8	11	9	9.25	14	43	12	19	13	12	18.8333
ENSG00000254103	NA	NA	NA	1.95601	2.23519	4.70825	0.844227	2.64762	0.00810609	NA	ENSG00000254103	0.444037	0.609458	0.463176	0.451367	0.456889	1.49556	0.457746	1.39191	0.784599	0.908595	ENSG00000254103	0	1	0	0	0.25	0	10	0	8	2	3	3.83333
ENSG00000168939	10251	sprouty homolog 3 (Drosophila)	SPRY3	28.2915	0.743229	1.67392	0.280751	2.64728	0.0081141	0.0327564	ENSG00000168939	5.12285	4.52067	4.58775	4.12206	5.15565	5.38977	5.40481	5.02449	4.60509	5.52583	ENSG00000168939	42	23	22	15	25.5	39	54	48	36	22	52	41.8333
ENSG00000086159	363	aquaporin 6, kidney specific	AQP6	7.28887	-1.11577	0.461445	0.421833	-2.64505	0.00816789	NA	ENSG00000086159	3.11706	3.01432	3.16241	2.68895	2.39368	2.63949	2.51335	2.2512	2.42771	2.82765	ENSG00000086159	12	10	11	6	9.75	3	6	4	2	3	7	4.16667
ENSG00000079385	634	carcinoembryonic antigen-related cell adhesion molecule 1 (biliary glycoprotein)	CEACAM1	7.46458	-1.09539	0.468009	0.414192	-2.64465	0.00817761	NA	ENSG00000079385	3.2443	3.01661	3.42403	3.22866	3.05578	2.54279	2.72059	2.48869	2.29625	2.82864	ENSG00000079385	14	10	15	13	13	10	5	6	4	2	7	5.66667
ENSG00000239523	100506826	MYLK antisense RNA 1	MYLK-AS1	11.5472	-0.934312	0.523292	0.353522	-2.64287	0.00822075	0.0331123	ENSG00000239523	3.83931	3.88286	4.20804	3.61753	3.71554	3.66403	3.04557	3.01581	3.43481	2.8528	ENSG00000239523	19	19	24	14	19	15	16	6	6	10	4	9.5
ENSG00000187824	388335	transmembrane protein 220	TMEM220	5.5125	-1.22387	0.428133	0.463339	-2.64141	0.00825614	NA	ENSG00000187824	2.80582	2.83889	2.83918	2.24315	2.26516	2.09221	2.15229	2.24752	2.40781	2.03471	ENSG00000187824	11	11	10	4	9	4	3	3	4	5	2	3.5
ENSG00000234329	NA	NA	NA	12.6484	0.88953	1.85257	0.33683	2.64089	0.00826892	0.0332316	ENSG00000234329	3.4521	3.26236	3.06136	3.35137	4.01174	3.62723	3.80139	3.76424	3.66213	3.87903	ENSG00000234329	11	8	5	9	8.25	19	14	15	15	12	16	15.1667
ENSG00000262585	101928766	uncharacterized LOC101928766	RP11-353N14.5	1.27302	-2.22409	0.214034	0.842508	-2.63984	0.00829454	NA	ENSG00000262585	0.452551	0.466323	0.0654456	0.581269	0.0612172	0.196901	0.0617929	0.0582495	0.0668091	0.0636786	ENSG00000262585	3	3	0	4	2.5	0	1	0	0	0	0	0.166667
ENSG00000261098	NA	NA	NA	10.9774	-0.893826	0.538185	0.338811	-2.63813	0.00833658	0.033421	ENSG00000261098	3.91514	3.70834	3.85491	3.33305	3.02869	3.2702	3.29555	3.09598	3.34114	3.2302	ENSG00000261098	21	16	17	10	16	6	10	9	7	9	8	8.16667
ENSG00000184898	375287	RNA binding motif protein 43	RBM43	26.6372	-0.592053	0.663398	0.224475	-2.6375	0.00835195	0.0334751	ENSG00000184898	4.88472	5.00177	5.11974	4.98219	4.82541	4.72479	4.39977	4.40551	4.24028	4.61352	ENSG00000184898	34	36	36	35	35.25	29	30	19	20	15	23	22.6667
ENSG00000132122	54558	spermatogenesis associated 6	SPATA6	10.6767	-1.06202	0.478959	0.403026	-2.63513	0.0084106	0.0336499	ENSG00000132122	3.1554	3.47703	3.35074	3.5485	2.51632	3.05841	3.15541	3.12424	2.41323	2.77757	ENSG00000132122	9	13	10	14	11.5	2	8	8	8	1	4	5.16667
ENSG00000271870	NA	NA	NA	13.9442	-0.940358	0.521104	0.357057	-2.63364	0.0084476	0.0337768	ENSG00000271870	4.56546	4.55178	3.98346	3.59318	3.93714	3.71112	3.24251	3.29733	3.61679	3.72364	ENSG00000271870	35	33	17	12	24.25	17	15	7	8	11	13	11.8333
ENSG00000177599	126069	zinc finger protein 491	ZNF491	14.5579	-0.888729	0.54009	0.337474	-2.63347	0.00845164	0.0337826	ENSG00000177599	4.57403	3.98186	4.13187	3.99166	3.60492	4.27283	3.09725	3.57483	3.50776	3.30664	ENSG00000177599	34	18	19	18	22.25	11	26	5	11	9	7	11.5
ENSG00000268104	11254	solute carrier family 6 (amino acid transporter), member 14	SLC6A14	4.88181	1.60983	3.05217	0.611437	2.63287	0.00846672	NA	ENSG00000268104	2.12757	1.6606	1.53458	2.0499	2.69509	2.30359	1.95488	2.44221	2.66672	2.78368	ENSG00000268104	5	1	0	4	2.5	11	7	3	8	10	12	8.5
ENSG00000178462	79861	tubulin, alpha-like 3	TUBAL3	7.36498	1.16329	2.23968	0.441878	2.63261	0.00847304	NA	ENSG00000178462	2.70818	2.64665	2.10537	2.83282	2.77454	3.50848	3.10098	3.32494	2.99141	3.25367	ENSG00000178462	7	6	1	8	5.5	7	20	11	15	9	13	12.5
ENSG00000219607	648791	protein phosphatase 1, regulatory subunit 3G	PPP1R3G	40.6471	-0.600243	0.659643	0.228224	-2.63006	0.00853711	0.0340647	ENSG00000219607	5.67945	5.31472	5.94612	5.82982	5.35186	5.65253	5.17884	4.88416	5.00112	5.03343	ENSG00000219607	60	42	64	64	57.5	41	60	35	28	28	30	37
ENSG00000229372	102465440	microRNA mir-6735	MIR6735	5.80514	-1.2003	0.435186	0.456809	-2.62757	0.00859978	NA	ENSG00000229372	3.14512	2.56897	3.02154	2.38614	2.30281	2.52665	2.18955	2.3909	2.21745	2.07173	ENSG00000229372	16	7	12	5	10	4	7	3	5	3	2	4
ENSG00000279583	NA	NA	NA	4.56181	1.67022	3.18264	0.635973	2.62625	0.00863311	NA	ENSG00000279583	1.88407	1.48769	1.81815	1.4904	2.3461	2.27484	1.66017	2.49142	1.95604	2.05901	ENSG00000279583	3	0	2	0	1.25	7	7	1	9	3	4	5.16667
ENSG00000147689	84985	family with sequence similarity 83, member A	FAM83A	8.30508	-1.05403	0.481622	0.401731	-2.62371	0.00869777	0.0346441	ENSG00000147689	3.19417	3.62811	3.3121	3.63708	2.57996	3.03907	2.97525	3.02763	2.6183	2.90229	ENSG00000147689	12	19	12	19	15.5	4	10	8	9	4	7	7
ENSG00000259440	NA	NA	NA	2.32497	2.01109	4.03085	0.767485	2.62036	0.00878372	NA	ENSG00000259440	0.687032	1.12017	0.709391	0.695595	1.00791	1.40844	0.864734	1.91798	1.16128	1.26904	ENSG00000259440	0	3	0	0	0.75	2	6	1	12	3	4	4.66667
ENSG00000226332	NA	NA	NA	21.7452	-0.635044	0.643921	0.242499	-2.61874	0.00882543	0.0350512	ENSG00000226332	4.85911	4.94211	4.78932	4.4909	4.65954	4.12785	4.31099	4.26844	4.2646	4.2277	ENSG00000226332	36	37	29	24	31.5	27	18	19	19	17	17	19.5
ENSG00000240207	100287290	cytokine receptor CRL2	RP11-379F4.4	3.29109	-1.52094	0.34846	0.581078	-2.61744	0.0088593	NA	ENSG00000240207	1.87369	1.80094	2.13022	2.07689	1.47513	1.43473	1.33615	1.46364	1.35199	1.73177	ENSG00000240207	6	5	8	8	6.75	2	2	1	2	1	4	2
ENSG00000261740	552900	bolA family member 2	BOLA2	39.5212	0.690115	1.61341	0.263816	2.61589	0.00889956	0.0352674	ENSG00000261740	4.79603	5.15857	4.35278	4.86303	5.15977	5.58017	5.53419	5.86736	4.82561	4.94706	ENSG00000261740	28	37	15	28	27	35	57	48	66	24	28	43
ENSG00000120937	4879	natriuretic peptide B	NPPB	1.3989	-1.99446	0.250962	0.763381	-2.61266	0.00898398	NA	ENSG00000120937	0.708792	0.826478	0.51826	0.495963	0.36845	0.34753	0.369607	0.21122	0.220566	0.217147	ENSG00000120937	4	5	2	2	3.25	1	1	1	0	0	0	0.5
ENSG00000278576	NA	NA	NA	3.96196	-1.40176	0.378466	0.536546	-2.61257	0.00898649	NA	ENSG00000278576	2.4738	2.19945	2.25771	2.01809	1.81679	2.07329	1.55205	1.67731	1.56968	1.70012	ENSG00000278576	11	7	7	5	7.5	3	6	1	2	1	2	2.5
ENSG00000133067	59352	leucine-rich repeat containing G protein-coupled receptor 6	LGR6	25.7522	-0.726077	0.604546	0.277951	-2.61225	0.00899494	0.0355902	ENSG00000133067	4.65296	4.70524	5.15817	5.21872	4.41848	3.90245	4.09441	4.72617	4.798	4.3466	ENSG00000133067	28	28	38	44	34.5	20	13	14	28	27	18	20
ENSG00000249853	222537	heparan sulfate (glucosamine) 3-O-sulfotransferase 5	HS3ST5	13.9099	-0.906567	0.533453	0.347353	-2.60993	0.00905609	0.0357611	ENSG00000249853	4.22729	4.05416	4.10365	3.85611	3.25623	4.03464	3.72001	2.69895	3.47972	3.44962	ENSG00000249853	25	20	19	16	20	7	21	13	2	9	9	10.1667
ENSG00000260855	NA	NA	NA	13.2124	-0.832334	0.56162	0.319054	-2.60876	0.0090872	0.0358597	ENSG00000260855	4.03571	3.9856	3.67235	3.94474	3.56004	3.45635	3.70178	3.0242	3.19659	3.51064	ENSG00000260855	21	19	12	18	17.5	11	11	13	5	6	10	9.33333
ENSG00000258704	NA	NA	NA	10.3957	1.00474	2.00658	0.385671	2.60518	0.0091826	0.0361809	ENSG00000258704	3.17302	2.85336	2.69724	2.95832	3.46984	3.60832	3.17341	3.3002	3.379	3.62284	ENSG00000258704	9	5	3	6	5.75	12	16	8	10	10	14	11.6667
ENSG00000270977	NA	NA	NA	32.6113	-0.644919	0.639529	0.247676	-2.60388	0.00921749	0.0362705	ENSG00000270977	5.21174	5.42051	5.44403	5.69434	5.0961	5.49532	4.46033	4.73183	4.76051	4.76223	ENSG00000270977	43	49	45	61	49.5	35	56	19	26	24	25	30.8333
ENSG00000237679	NA	NA	NA	12.0664	0.976673	1.96792	0.375402	2.60167	0.00927712	0.036465	ENSG00000237679	2.80052	3.37166	3.29349	3.45287	3.33756	4.11594	3.34292	4.35344	3.68156	3.7136	ENSG00000237679	4	10	8	11	8.25	9	25	9	29	13	14	16.5
ENSG00000180336	284071	chromosome 17 open reading frame 104	C17orf104	13.2419	-0.833025	0.561351	0.320438	-2.59964	0.00933207	0.0366489	ENSG00000180336	3.67039	3.82847	4.26115	3.78093	3.16151	3.52615	3.41848	3.53263	3.38359	3.43605	ENSG00000180336	14	16	23	15	17	6	12	9	11	8	9	9.16667
ENSG00000164707	26266	solute carrier family 13 (sodium/sulfate symporter), member 4	SLC13A4	7.78996	-1.06364	0.478424	0.409472	-2.59758	0.00938819	0.0368047	ENSG00000164707	3.35049	3.44462	2.98167	2.99787	3.02889	2.77897	2.32253	2.74551	2.47997	2.68567	ENSG00000164707	15	16	8	9	12	9	7	2	6	3	5	5.33333
ENSG00000259332	100528021::10588	ST20-MTHFS readthrough::5,10-methenyltetrahydrofolate synthetase (5-formyltetrahydrofolate cyclo-ligase)	ST20-MTHFS::MTHFS	0.987306	2.24051	4.72563	0.863355	2.59511	0.00945596	NA	ENSG00000259332	-0.261125	-0.257982	-0.251083	-0.257295	-0.0996802	0.129197	-0.0986816	0.153462	0.0529633	-0.0954074	ENSG00000259332	0	0	0	0	0	1	3	1	3	2	1	1.83333
ENSG00000155849	9844	engulfment and cell motility 1	ELMO1	31.9739	0.5896	1.50483	0.227315	2.59376	0.00949337	0.0371257	ENSG00000155849	4.5769	4.54142	4.98331	4.98129	5.06474	4.92254	5.36701	5.58021	5.14069	5.28281	ENSG00000155849	24	22	30	33	27.25	34	34	44	55	34	40	40.1667
ENSG00000172987	60495	heparanase 2	HPSE2	20.635	0.719682	1.64682	0.2777	2.59158	0.00955357	0.0372659	ENSG00000172987	4.17016	4.00028	4.42193	3.94999	4.41733	4.97562	4.59602	4.66691	4.17592	4.90897	ENSG00000172987	19	15	21	14	17.25	22	42	26	29	16	34	28.1667
ENSG00000066336	6688	spleen focus forming virus (SFFV) proviral integration oncogene	SPI1	2.05085	2.27775	4.84922	0.879164	2.59082	0.00957487	NA	ENSG00000066336	0.256334	0.262579	0.276116	0.437558	0.269643	1.77208	0.447993	1.6551	0.278194	0.273417	ENSG00000066336	0	0	0	1	0.25	0	16	1	13	0	0	5
ENSG00000238133	339751	MLK7 antisense RNA 1	MLK7-AS1	13.6643	0.997347	1.99633	0.385029	2.59032	0.00958877	0.0373538	ENSG00000238133	3.06965	3.36505	3.36596	3.45067	4.31225	2.9571	3.82805	4.10381	3.99668	3.90655	ENSG00000238133	6	9	8	10	8.25	25	5	15	21	17	16	16.5
ENSG00000213297	NA	NA	NA	0.738872	2.26834	4.81768	0.87678	2.58712	0.00967808	NA	ENSG00000213297	-0.645447	-0.643065	-0.637832	-0.642544	-0.222685	-0.372238	-0.345881	-0.490181	-0.637021	-0.341335	ENSG00000213297	0	0	0	0	0	3	2	2	1	0	2	1.66667
ENSG00000276390	NA	NA	NA	6.82386	-1.06205	0.478951	0.410605	-2.58655	0.00969429	NA	ENSG00000276390	3.24479	2.96231	2.87655	3.10808	2.56536	2.49409	2.76132	2.64321	2.24685	2.58215	ENSG00000276390	15	10	8	12	11.25	5	5	7	6	2	5	5
ENSG00000251629	NA	NA	NA	3.90153	1.79353	3.46662	0.693811	2.58504	0.00973687	NA	ENSG00000251629	1.26018	1.56833	1.45804	1.572	2.46076	1.5438	1.72111	2.29026	2.0838	1.85097	ENSG00000251629	0	2	1	2	1.25	11	2	3	9	6	4	5.83333
ENSG00000261656	101927726	uncharacterized LOC101927726	CTD-2258A20.5	0.481941	-2.29833	0.203298	0.889656	-2.58339	0.00978345	NA	ENSG00000261656	-0.850883	-0.960633	-0.940852	-1.24676	-1.2453	-1.24939	-1.24508	-1.24647	-1.24311	-1.24434	ENSG00000261656	3	2	2	0	1.75	0	0	0	0	0	0	0
ENSG00000159784	9715	family with sequence similarity 131, member B	FAM131B	9.42924	1.04473	2.06298	0.404534	2.58256	0.00980714	0.0380473	ENSG00000159784	2.2786	3.05354	3.04014	2.97488	3.25171	3.47819	3.64465	3.60893	3.05135	3.19606	ENSG00000159784	1	8	7	7	5.75	10	15	16	16	7	9	12.1667
ENSG00000265666	101929693	RARA antisense RNA 1	RARA-AS1	11.2255	-0.941963	0.520524	0.365203	-2.57928	0.00990054	0.0383598	ENSG00000265666	3.67194	3.87079	3.80543	3.40951	2.70966	3.47688	3.4505	3.09878	2.86736	3.23367	ENSG00000265666	16	19	16	11	15.5	3	13	11	7	4	8	7.66667
ENSG00000214855	342	apolipoprotein C-I pseudogene 1	APOC1P1	0.680365	-2.29851	0.203273	0.891329	-2.57874	0.00991612	NA	ENSG00000214855	-0.624945	-0.483688	-0.334433	-0.617506	-0.767557	-0.773273	-0.767241	-0.769185	-0.764485	-0.766205	ENSG00000214855	1	2	3	1	1.75	0	0	0	0	0	0	0
ENSG00000213880	NA	NA	NA	5.00359	1.67855	3.20105	0.65121	2.57758	0.00994941	NA	ENSG00000213880	1.43213	1.87965	1.926	1.88428	1.90377	3.53886	1.9068	2.48994	2.05845	2.04036	ENSG00000213880	0	3	3	3	2.25	3	32	3	9	4	4	9.16667
ENSG00000267510	NA	NA	NA	27.3318	-0.619126	0.651065	0.2403	-2.57647	0.00998162	0.0386488	ENSG00000267510	5.2307	5.18145	4.92277	5.04964	4.49498	4.61788	4.80021	4.30835	5.04604	4.37528	ENSG00000267510	46	42	30	37	38.75	21	27	28	18	33	18	24.1667
ENSG00000258065	NA	NA	NA	0.881885	-2.24164	0.211446	0.870732	-2.57443	0.0100406	NA	ENSG00000258065	-0.307372	0.0714445	-0.0120654	-0.161679	-0.450528	-0.457885	-0.450121	-0.452622	-0.283705	-0.44879	ENSG00000258065	1	4	3	2	2.5	0	0	0	0	1	0	0.166667
ENSG00000213967	730087	zinc finger protein 726	ZNF726	5.89732	-1.14859	0.451067	0.446412	-2.57293	0.0100841	NA	ENSG00000213967	3.2537	2.95181	2.80784	2.48805	2.18911	2.6924	2.19233	2.28795	2.22041	2.53069	ENSG00000213967	18	12	9	6	11.25	3	9	3	4	3	6	4.66667
ENSG00000157693	203197	chromosome 9 open reading frame 91	C9orf91	535.71	0.611977	1.52835	0.237933	2.57206	0.0101095	0.0390596	ENSG00000157693	8.00368	8.61441	8.32153	8.83974	9.2363	8.34963	8.95843	9.36281	9.34286	8.97911	ENSG00000157693	274	407	295	474	362.5	603	361	490	685	608	486	538.833
ENSG00000226972	NA	NA	NA	19.582	0.912612	1.88245	0.355109	2.56995	0.0101713	0.0392476	ENSG00000226972	3.97561	3.96398	3.38304	3.71418	4.28673	4.34226	4.47727	4.70333	4.13882	4.31604	ENSG00000226972	16	15	6	11	12	20	24	24	31	16	20	22.5
ENSG00000104081	90427	Bcl2 modifying factor	BMF	39.9051	-0.758874	0.590957	0.295429	-2.56872	0.0102074	0.0393604	ENSG00000104081	5.49609	5.50755	5.21716	6.04629	4.87254	5.2192	5.03055	5.05084	4.68655	4.94515	ENSG00000104081	52	50	35	77	53.5	27	42	31	33	21	28	30.3333
ENSG00000103740	23205	acyl-CoA synthetase bubblegum family member 1	ACSBG1	7.73509	1.25119	2.38037	0.487262	2.56779	0.010235	0.0394337	ENSG00000103740	2.54288	2.22102	2.73739	2.77146	2.70576	3.71136	2.49851	3.83153	3.01887	2.90888	ENSG00000103740	5	2	6	7	5	6	24	4	25	9	8	12.6667
ENSG00000220517	NA	NA	NA	2.49367	-1.73359	0.300704	0.676902	-2.56106	0.0104354	NA	ENSG00000220517	1.57413	1.5013	1.43903	1.28865	1.03717	0.862223	0.882593	1.16691	0.891842	1.31391	ENSG00000220517	6	5	4	3	4.5	1	0	0	2	0	3	1
ENSG00000231528	286333	family with sequence similarity 225, member A (non-protein coding)	FAM225A	17.6369	0.714087	1.64044	0.278943	2.55997	0.0104681	0.0401516	ENSG00000231528	4.03586	3.97347	4.18369	3.73548	4.41935	4.65685	4.66054	4.1523	4.30213	4.61023	ENSG00000231528	18	16	18	12	16	24	34	30	19	20	28	25.8333
ENSG00000167011	375607	N-acetyltransferase 16 (GCN5-related, putative)	NAT16	26.0496	0.644776	1.5635	0.251899	2.55966	0.0104774	0.0401689	ENSG00000167011	4.41735	4.10708	4.15099	4.56737	4.8141	5.05753	4.89396	4.61884	4.50045	4.76953	ENSG00000167011	22	15	14	24	18.75	29	41	31	25	20	27	28.8333
ENSG00000250917	NA	NA	NA	39.364	0.615012	1.53157	0.240355	2.55876	0.0105045	0.0402556	ENSG00000250917	4.75972	4.85319	4.76565	5.01028	5.31404	5.19469	5.32216	5.32852	5.5569	5.28962	ENSG00000250917	27	28	23	32	27.5	40	41	40	42	46	38	41.1667
ENSG00000258012	NA	NA	NA	37.3245	-0.7113	0.61077	0.278204	-2.55676	0.0105652	0.0404364	ENSG00000258012	6.0166	5.31213	5.46359	5.42869	4.73114	5.71954	4.78137	5.09923	4.56953	4.7199	ENSG00000258012	81	43	44	47	53.75	24	65	25	35	19	23	31.8333
ENSG00000251604	NA	NA	NA	3.95366	1.41636	2.66911	0.554003	2.55659	0.0105703	NA	ENSG00000251604	1.77804	1.67328	1.56783	1.80153	2.14014	2.24443	2.47582	2.12167	1.96502	2.05601	ENSG00000251604	3	2	1	3	2.25	6	8	10	6	4	5	6.5
ENSG00000253930	NA	NA	NA	9.46002	-0.973332	0.509328	0.380792	-2.55607	0.0105862	0.0404991	ENSG00000253930	4.09614	3.67742	3.65987	2.94717	2.78286	3.13228	3.30556	3.12246	3.02377	3.08677	ENSG00000253930	29	18	16	7	17.5	5	10	11	9	7	8	8.33333
ENSG00000131379	84077	chromosome 3 open reading frame 20	C3orf20	3.23174	-1.5569	0.339881	0.609164	-2.5558	0.0105945	NA	ENSG00000131379	1.94791	1.7876	1.83613	1.97879	1.70622	1.28993	1.46505	1.31329	1.4843	1.17265	ENSG00000131379	7	5	5	7	6	4	1	2	1	2	0	1.66667
ENSG00000189057	374393	family with sequence similarity 111, member B	FAM111B	1119.23	-0.738912	0.599191	0.289414	-2.55313	0.0106758	0.0407679	ENSG00000189057	10.9174	10.6193	10.82	10.3891	9.83331	10.5381	9.917	9.38276	9.80625	10.0403	ENSG00000189057	2176	1674	1734	1405	1747.25	902	1698	951	677	826	1015	1011.5
ENSG00000196711	389658	family with sequence similarity 150, member A	FAM150A	0.912813	-2.25371	0.209684	0.88287	-2.55271	0.0106889	NA	ENSG00000196711	0.214504	-0.239843	-0.224972	-0.391376	-0.388678	-0.396276	-0.388258	-0.390841	-0.3846	-0.386884	ENSG00000196711	5	1	1	0	1.75	0	0	0	0	0	0	0
ENSG00000187987	222696	zinc finger and SCAN domain containing 23	ZSCAN23	17.8238	-0.699484	0.615792	0.274104	-2.55189	0.010714	0.0408704	ENSG00000187987	4.05888	4.42727	4.49203	4.39638	4.15815	3.93081	3.73692	3.83455	4.05331	3.52345	ENSG00000187987	18	25	24	24	22.75	18	16	11	13	15	8	13.5
ENSG00000244662	NA	NA	NA	0.685125	-2.25537	0.209443	0.88413	-2.55095	0.0107431	NA	ENSG00000244662	-0.578554	-0.572468	-0.292351	-0.571135	-0.718811	-0.724539	-0.718494	-0.720444	-0.715729	-0.717456	ENSG00000244662	1	1	3	1	1.5	0	0	0	0	0	0	0
ENSG00000139985	8747	ADAM metallopeptidase domain 21	ADAM21	4.34344	-1.50175	0.353126	0.588732	-2.55082	0.0107471	NA	ENSG00000139985	1.95117	2.25977	2.22642	2.34679	1.62576	1.59065	1.48359	1.86863	1.90989	1.89477	ENSG00000139985	4	7	6	8	6.25	1	1	0	3	3	3	1.83333
ENSG00000258245	NA	NA	NA	13.065	0.897517	1.86286	0.352044	2.54945	0.0107893	0.0411038	ENSG00000258245	3.31448	3.35271	3.26483	3.43783	3.80689	3.57617	4.21692	3.51783	3.98048	4.00002	ENSG00000258245	9	9	7	10	8.75	15	13	23	11	17	18	16.1667
ENSG00000169856	3175	one cut homeobox 1	ONECUT1	19.3115	0.709036	1.63471	0.278137	2.54923	0.0107961	0.0411092	ENSG00000169856	3.87508	4.09302	3.88797	3.8015	4.30087	4.35554	4.5321	4.67953	4.21072	4.17453	ENSG00000169856	14	17	12	12	13.75	20	24	25	30	17	17	22.1667
ENSG00000270975	NA	NA	NA	19.6343	-0.641438	0.641073	0.25173	-2.54812	0.0108304	0.0411874	ENSG00000270975	4.6858	4.43571	4.58573	4.60592	4.30948	4.185	4.10551	4.06478	3.68903	4.33877	ENSG00000270975	32	24	25	28	27.25	20	20	16	16	9	20	16.8333
ENSG00000176222	342908	zinc finger protein 404	ZNF404	24.3773	-0.667428	0.629628	0.261987	-2.54756	0.0108479	0.0412188	ENSG00000176222	5.04951	4.82767	5.13534	4.83917	4.39724	4.9686	4.24842	4.0922	4.19308	4.65452	ENSG00000176222	41	32	38	32	35.75	20	39	17	15	15	25	21.8333
ENSG00000276728	NA	NA	NA	7.2454	-1.06969	0.476421	0.420203	-2.54565	0.0109073	NA	ENSG00000276728	3.23619	2.76957	3.22732	2.94203	2.26381	2.80817	2.80907	2.48615	2.42366	2.52167	ENSG00000276728	14	7	12	9	10.5	2	8	7	4	3	4	4.66667
ENSG00000233406	NA	NA	NA	13.82	1.3866	2.61462	0.545106	2.54372	0.0109678	0.0415535	ENSG00000233406	3.29767	2.98652	3.16268	3.2658	3.02695	5.25516	2.92785	4.86842	3.07612	3.32511	ENSG00000233406	10	6	7	9	8	6	70	5	46	6	9	23.6667
ENSG00000258240	NA	NA	NA	0.861052	2.20248	4.60268	0.866765	2.54103	0.0110526	NA	ENSG00000258240	-0.418798	-0.416045	-0.409997	-0.415443	-0.259447	-0.0319494	-0.258499	-0.129656	-0.108427	-0.255392	ENSG00000258240	0	0	0	0	0	1	3	1	2	2	1	1.66667
ENSG00000198642	55958	kelch-like family member 9	KLHL9	2.10053	1.94885	3.86067	0.767342	2.53974	0.0110934	NA	ENSG00000198642	0.878176	0.751076	0.608948	0.596348	0.762385	1.62147	0.763805	1.52014	1.05773	1.04543	ENSG00000198642	2	1	0	0	0.75	1	10	1	8	3	3	4.33333
ENSG00000159674	10417::100130872	spondin 2, extracellular matrix protein::uncharacterized LOC100130872	SPON2::LOC100130872	8.26161	-1.01769	0.493906	0.400949	-2.5382	0.0111423	0.0420519	ENSG00000159674	3.60555	3.11324	3.33344	2.96429	2.90784	3.13239	2.6122	2.47348	2.85753	2.50825	ENSG00000159674	19	10	12	8	12.25	7	11	4	3	6	3	5.66667
ENSG00000198932	9737	G protein-coupled receptor associated sorting protein 1	GPRASP1	25.359	-0.617723	0.651699	0.243497	-2.53688	0.0111846	0.0421938	ENSG00000198932	5.25084	5.17939	4.61245	4.71673	4.31759	4.70249	4.42641	4.28139	4.67367	4.59018	ENSG00000198932	48	43	23	28	35.5	18	30	20	18	24	23	22.1667
ENSG00000111679	5777	protein tyrosine phosphatase, non-receptor type 6	PTPN6	16.3972	-0.727829	0.603812	0.287227	-2.53398	0.0112774	0.0424812	ENSG00000111679	4.55172	4.41759	4.10216	4.388	4.10809	4.08817	3.36632	4.22225	3.58519	3.70586	ENSG00000111679	31	26	17	25	24.75	18	20	7	21	9	11	14.3333
ENSG00000257119	NA	NA	NA	0.545119	-2.26099	0.208629	0.89278	-2.53252	0.0113245	NA	ENSG00000257119	-0.947431	-0.572292	-0.929086	-0.940449	-1.09197	-1.09657	-1.09171	-1.09328	-1.08949	-1.09088	ENSG00000257119	1	4	1	1	1.75	0	0	0	0	0	0	0
ENSG00000171557	2266	fibrinogen gamma chain	FGG	8.50849	-1.1216	0.459583	0.443062	-2.53148	0.0113584	0.0427323	ENSG00000171557	3.00192	3.60119	3.02836	3.50436	2.99326	2.29718	2.81625	2.68961	3.03968	2.50234	ENSG00000171557	9	18	8	16	12.75	8	2	6	5	8	3	5.33333
ENSG00000276368	NA	NA	NA	18.631	-0.731169	0.602415	0.288976	-2.53021	0.0113995	0.0428419	ENSG00000276368	4.02269	4.22268	4.67204	4.61063	4.17545	3.94687	3.60251	3.91396	3.87748	3.91052	ENSG00000276368	17	20	28	29	23.5	18	16	9	14	12	13	13.6667
ENSG00000223599	NA	NA	NA	23.5826	-0.603792	0.658022	0.238694	-2.52956	0.0114204	0.0429116	ENSG00000223599	5.04213	4.42969	5.03508	4.79803	4.48657	4.40096	4.1877	4.57979	4.24705	4.47041	ENSG00000223599	41	22	35	31	32.25	22	23	16	25	16	21	20.5
ENSG00000231196	NA	NA	NA	2.90564	1.88414	3.69134	0.745399	2.5277	0.0114813	NA	ENSG00000231196	0.985219	1.14843	1.01242	1.15102	1.55125	1.26612	1.30659	1.64315	1.68935	1.31353	ENSG00000231196	0	1	0	1	0.5	4	2	2	5	5	2	3.33333
ENSG00000269886	NA	NA	NA	2.56006	-1.58547	0.333217	0.628796	-2.52143	0.0116879	NA	ENSG00000269886	1.5015	1.30506	1.84685	1.6233	1.1967	0.879767	1.32637	1.18636	0.910194	1.20528	ENSG00000269886	5	3	8	6	5.5	2	0	3	2	0	2	1.5
ENSG00000201208	NA	NA	NA	2.6469	1.83719	3.57313	0.728689	2.52123	0.0116947	NA	ENSG00000201208	1.07206	1.22033	0.948193	0.932775	1.58573	1.4301	1.48226	1.66666	1.50614	1.10292	ENSG00000201208	1	2	0	0	0.75	5	4	4	6	4	1	4
ENSG00000198203	6819	sulfotransferase family, cytosolic, 1C, member 2	SULT1C2	11.7799	-0.80677	0.57166	0.32	-2.52115	0.0116971	0.0437767	ENSG00000198203	4.04498	3.90677	3.72311	3.96478	3.55078	3.44771	3.25339	3.58714	3.38202	3.27036	ENSG00000198203	23	19	14	20	19	12	12	8	13	9	8	10.3333
ENSG00000267769	NA	NA	NA	15.1128	0.764451	1.69872	0.303313	2.52034	0.0117243	0.0438694	ENSG00000267769	3.68504	3.72756	3.53052	3.67107	4.21457	4.22484	3.71553	4.13312	4.32534	4.14551	ENSG00000267769	13	13	9	12	11.75	21	24	12	20	22	19	19.6667
ENSG00000153237	130940	coiled-coil domain containing 148	CCDC148	10.3836	-0.946402	0.518925	0.37555	-2.52004	0.011734	0.0438931	ENSG00000153237	3.23894	3.76631	3.43127	3.49064	2.77142	2.69371	3.24589	3.13268	3.02356	3.09202	ENSG00000153237	10	18	11	13	13	4	4	9	8	6	7	6.33333
ENSG00000243064	150000	ATP-binding cassette, sub-family C (CFTR/MRP), member 13, pseudogene	ABCC13	1.3999	-2.01456	0.24749	0.799487	-2.51982	0.0117416	NA	ENSG00000243064	0.773753	0.45486	0.726347	0.581031	0.171357	0.438438	0.328923	0.168111	0.177471	0.174049	ENSG00000243064	5	2	4	3	3.5	0	2	1	0	0	0	0.5
ENSG00000269001	390963	zinc finger protein 818, pseudogene	ZNF818P	9.59677	-0.93389	0.523445	0.37106	-2.51682	0.011842	0.0442449	ENSG00000269001	3.6137	3.70671	3.79799	3.22568	2.91902	3.42785	3.01703	2.69043	2.75221	3.42495	ENSG00000269001	17	18	18	10	15.75	6	14	7	4	4	12	7.83333
ENSG00000217769	NA	NA	NA	4.85594	-1.27875	0.412152	0.508262	-2.51593	0.0118719	NA	ENSG00000217769	2.09204	2.64415	2.55501	2.41303	2.02493	1.97078	2.02791	1.74732	2.17289	1.90952	ENSG00000217769	4	10	8	7	7.25	3	3	3	1	4	2	2.66667
ENSG00000233158	NA	NA	NA	2.86463	1.81184	3.5109	0.720159	2.51589	0.0118731	NA	ENSG00000233158	1.28457	1.16147	1.02685	1.01027	1.31595	2.02132	1.56307	1.43103	1.5875	1.18204	ENSG00000233158	2	1	0	0	0.75	2	10	4	3	4	1	4
ENSG00000171401	3860	keratin 13	KRT13	6.77647	1.73845	3.33676	0.691053	2.51565	0.0118812	NA	ENSG00000171401	1.78155	2.08143	2.37793	1.9522	2.10854	3.97209	1.97514	3.49337	2.26943	2.47354	ENSG00000171401	1	3	5	2	2.75	3	38	2	22	4	6	12.5
ENSG00000279118	NA	NA	NA	14.6953	-0.807482	0.571378	0.32099	-2.5156	0.011883	0.0443242	ENSG00000279118	4.18292	4.09312	4.14346	3.77764	3.81707	3.28463	3.47186	3.78547	3.52069	3.4076	ENSG00000279118	23	20	19	14	19	14	8	9	14	9	8	10.3333
ENSG00000279942	NA	NA	NA	0.374544	-2.19451	0.218468	0.872437	-2.51537	0.0118906	NA	ENSG00000279942	-1.49085	-1.34854	-1.19935	-1.63902	-1.63789	-1.64108	-1.63771	-1.6388	-1.63617	-1.63713	ENSG00000279942	1	2	3	0	1.5	0	0	0	0	0	0	0
ENSG00000149131	710	serpin peptidase inhibitor, clade G (C1 inhibitor), member 1	SERPING1	1.93633	2.13613	4.39581	0.84929	2.51519	0.0118967	NA	ENSG00000149131	0.457204	0.466776	0.312732	0.301089	0.47765	1.70822	0.632688	1.44264	0.314722	0.310148	ENSG00000149131	1	1	0	0	0.5	1	15	2	10	0	0	4.66667
ENSG00000185986	NA	NA	NA	13.4166	-0.899311	0.536143	0.357996	-2.51207	0.0120025	0.0447046	ENSG00000185986	4.42464	3.50929	3.59701	3.94156	3.23363	3.81539	3.48684	3.2934	2.86398	3.42688	ENSG00000185986	31	11	11	18	17.75	7	17	10	8	3	9	9
ENSG00000228157	NA	NA	NA	0.748648	2.20937	4.62473	0.880036	2.51054	0.0120546	NA	ENSG00000228157	-0.689854	-0.687431	-0.682116	-0.686902	-0.526324	-0.410182	-0.684321	-0.531006	-0.51748	-0.0261041	ENSG00000228157	0	0	0	0	0	1	2	0	1	1	5	1.66667
ENSG00000122176	2331	fibromodulin	FMOD	1.62823	2.23005	4.69149	0.888293	2.51049	0.0120565	NA	ENSG00000122176	-0.0349008	-0.0298335	-0.0188421	0.145769	-0.0240989	1.36582	0.155085	1.22554	-0.0171546	-0.0210346	ENSG00000122176	0	0	0	1	0.25	0	14	1	11	0	0	4.33333
ENSG00000148288	26301	globoside alpha-1,3-N-acetylgalactosaminyltransferase 1	GBGT1	28.1069	-0.68391	0.622476	0.27261	-2.50874	0.0121161	0.0450649	ENSG00000148288	4.71687	4.80659	5.06202	4.66526	4.58567	4.10538	4.29594	4.40775	4.51522	3.94283	ENSG00000148288	29	30	34	26	29.75	23	16	17	20	20	11	17.8333
ENSG00000252874	NA	NA	NA	0.700868	2.21541	4.64413	0.883223	2.50832	0.0121306	NA	ENSG00000252874	-0.803936	-0.801662	-0.796676	-0.801165	-0.252688	-0.804972	-0.638482	-0.504032	-0.351177	-0.797676	ENSG00000252874	0	0	0	0	0	4	0	1	2	3	0	1.66667
ENSG00000226416	100133545	MRPL23 antisense RNA 1	MRPL23-AS1	3.26511	1.81452	3.51743	0.723463	2.50811	0.012138	NA	ENSG00000226416	1.11377	1.27766	1.45085	1.12528	2.06763	1.7318	1.56624	1.66646	1.70971	1.29983	ENSG00000226416	0	1	2	0	0.75	8	5	3	4	4	1	4.16667
ENSG00000227964	101927678	uncharacterized LOC101927678	RP5-1112F19.2	0.795675	-2.17266	0.221802	0.866849	-2.50638	0.0121973	NA	ENSG00000227964	-0.144608	-0.13197	-0.373061	-0.250876	-0.379855	-0.540953	-0.533944	-0.536203	-0.53074	-0.53274	ENSG00000227964	3	3	1	2	2.25	1	0	0	0	0	0	0.166667
ENSG00000271334	101926940	uncharacterized LOC101926940	LOC101926940	7.23361	-1.14301	0.452815	0.456137	-2.50584	0.0122161	NA	ENSG00000271334	2.88384	2.99276	3.14123	3.00022	2.10248	2.70584	2.69688	2.22461	2.63151	2.50088	ENSG00000271334	9	10	11	10	10	1	7	6	2	5	4	4.16667
ENSG00000167723	162514	transient receptor potential cation channel, subfamily V, member 3	TRPV3	1.81178	1.87335	3.66383	0.747633	2.50571	0.0122206	NA	ENSG00000167723	0.614922	0.624094	0.483159	0.626098	0.63455	0.97335	0.904964	1.00567	1.25211	1.0293	ENSG00000167723	1	1	0	1	0.75	1	4	3	4	6	4	3.66667
ENSG00000279711	NA	NA	NA	11.6009	-0.858061	0.551694	0.342446	-2.50568	0.0122216	0.0453888	ENSG00000279711	3.75421	3.68555	3.3625	3.69461	3.15439	3.441	3.24669	3.21489	3.1085	2.75924	ENSG00000279711	17	15	9	15	14	7	12	8	8	6	3	7.33333
ENSG00000241280	152225	uncharacterized LOC152225	LOC152225	20.4864	-0.635292	0.643811	0.253555	-2.50554	0.0122266	0.0453911	ENSG00000241280	4.80057	4.68575	4.72335	4.46378	4.59221	4.46208	4.00341	3.83436	3.99594	4.25427	ENSG00000241280	35	30	28	24	29.25	26	26	14	12	13	18	18.1667
ENSG00000234817	100507506	uncharacterized LOC100507506	RP3-400B16.1	3.60454	-1.34256	0.394321	0.536	-2.50477	0.012253	NA	ENSG00000234817	2.16472	1.81954	2.16584	2.198	1.60121	1.55921	1.60353	1.45201	1.62372	1.96333	ENSG00000234817	8	4	7	8	6.75	2	2	2	1	2	5	2.33333
ENSG00000188171	199777	zinc finger protein 626	ZNF626	25.7861	-0.601365	0.65913	0.240088	-2.50477	0.0122531	0.045421	ENSG00000188171	4.9329	5.23949	5.00691	4.60563	4.61068	4.81288	4.618	4.12257	4.22435	4.5529	ENSG00000188171	36	45	33	25	34.75	24	33	24	15	15	22	22.1667
ENSG00000088340	80307	fer-1-like 4 (C. elegans), pseudogene	FER1L4	8.58715	-0.961543	0.513508	0.3841	-2.50336	0.0123019	0.0455547	ENSG00000088340	3.53416	3.06435	3.55077	3.41462	3.10363	2.93506	2.84622	3.15451	2.78314	2.40831	ENSG00000088340	17	9	15	14	13.75	9	8	6	10	5	2	6.66667
ENSG00000277806	NA	NA	NA	3.34873	-1.49459	0.354881	0.597113	-2.50303	0.0123135	NA	ENSG00000277806	2.03821	2.14427	2.28329	1.44861	1.81801	1.42231	1.46531	1.15559	1.61751	1.32855	ENSG00000277806	8	9	10	2	7.25	5	2	2	0	3	1	2.16667
ENSG00000223044	NA	NA	NA	0.365765	-2.18114	0.220502	0.871733	-2.50207	0.0123469	NA	ENSG00000223044	-1.65286	-1.36313	-1.48766	-1.23817	-1.65029	-1.6534	-1.65011	-1.65117	-1.64861	-1.64955	ENSG00000223044	0	2	1	3	1.5	0	0	0	0	0	0	0
ENSG00000159166	3898	ladinin 1	LAD1	1.40271	-1.94939	0.258925	0.779291	-2.50149	0.0123671	NA	ENSG00000159166	0.688538	0.471194	0.353368	0.905486	0.189287	0.32385	0.189918	0.186037	0.195411	0.491025	ENSG00000159166	4	2	1	6	3.25	0	1	0	0	0	2	0.5
ENSG00000239572	NA	NA	NA	6.82168	1.03723	2.05228	0.414654	2.50143	0.0123692	NA	ENSG00000239572	2.21436	2.56248	2.81179	2.66213	2.93919	3.17193	3.08715	2.98698	2.90694	3.40408	ENSG00000239572	3	6	8	7	6	10	15	12	11	9	17	12.3333
ENSG00000254571	NA	NA	NA	0.480764	-2.22723	0.213568	0.89219	-2.49636	0.0125474	NA	ENSG00000254571	-0.919855	-0.910971	-1.03089	-1.04182	-1.1891	-1.19315	-1.18888	-1.19025	-1.18692	-1.18814	ENSG00000254571	2	2	1	1	1.5	0	0	0	0	0	0	0
ENSG00000215267	NA	NA	NA	21.393	0.644612	1.56332	0.258704	2.4917	0.0127133	0.0468069	ENSG00000215267	4.14242	4.24156	4.00048	4.39547	4.29644	4.4812	4.735	4.95536	4.87112	4.51601	ENSG00000215267	18	19	13	22	18	19	26	29	37	31	23	27.5
ENSG00000236081	101927125	ELFN1 antisense RNA 1	ELFN1-AS1	1.15391	-2.11105	0.231478	0.847266	-2.4916	0.0127168	NA	ENSG00000236081	0.447931	0.231384	0.112826	0.233715	-0.0499043	-0.0593984	0.10606	-0.052607	-0.0448091	-0.047662	ENSG00000236081	4	2	1	2	2.25	0	0	1	0	0	0	0.166667
ENSG00000213771	NA	NA	NA	7.10129	-1.12836	0.457437	0.452902	-2.49139	0.0127245	NA	ENSG00000213771	2.5197	3.18227	2.97563	3.05807	2.3549	2.50699	2.47524	2.45221	2.50781	2.48749	ENSG00000213771	5	13	9	11	9.5	3	5	4	4	4	4	4
ENSG00000277172	NA	NA	NA	3.20804	1.98108	3.94787	0.795317	2.49093	0.0127411	NA	ENSG00000277172	0.893593	1.35105	1.09533	0.904876	1.23415	2.19529	0.914659	2.63704	1.25561	1.38271	ENSG00000277172	0	3	1	0	1	2	13	0	20	2	3	6.66667
ENSG00000186019	100379224	uncharacterized LOC100379224	LOC100379224	4.29892	-1.26012	0.417509	0.505974	-2.49049	0.0127569	NA	ENSG00000186019	2.49155	2.28622	2.25235	2.4549	1.90422	2.15928	1.48587	2.00396	2.05082	1.64719	ENSG00000186019	10	7	6	9	8	3	6	0	4	4	1	3
ENSG00000122367	11155	LIM domain binding 3	LDB3	14.6481	1.00172	2.00238	0.402682	2.48761	0.0128603	0.0472581	ENSG00000122367	3.5004	3.12962	3.95513	3.23006	3.85048	4.89527	3.66431	4.08638	3.7161	4.09816	ENSG00000122367	11	6	16	7	10	15	47	12	20	12	19	20.8333
ENSG00000113248	56121	protocadherin beta 15	PCDHB15	8.3557	0.991832	1.98871	0.398809	2.48698	0.0128832	0.0473158	ENSG00000113248	2.66667	2.79378	2.65149	2.97774	3.30787	3.14545	3.31316	3.28062	3.21562	3.33048	ENSG00000113248	5	6	4	8	5.75	12	11	12	12	10	12	11.5
ENSG00000182931	280664	WAP four-disulfide core domain 10B	WFDC10B	19.6247	0.730091	1.65874	0.293793	2.48505	0.0129532	0.0475243	ENSG00000182931	3.9358	4.14785	3.81879	3.93137	4.35102	4.2256	4.49268	4.88055	4.46493	4.23035	ENSG00000182931	15	18	11	14	14.5	21	21	24	36	22	18	23.6667
ENSG00000229752	NA	NA	NA	4.48269	-1.2711	0.414344	0.512011	-2.48257	0.013044	NA	ENSG00000229752	2.12797	2.42183	2.56545	2.15734	1.83138	1.78498	1.96054	1.94273	1.71379	2.08687	ENSG00000229752	5	8	9	5	6.75	2	2	3	3	1	4	2.5
ENSG00000271161	NA	NA	NA	2.69146	-1.61446	0.326587	0.650782	-2.4808	0.0131088	NA	ENSG00000271161	1.97183	1.36474	1.62861	1.36842	1.25675	1.08682	1.11788	0.954125	1.27665	1.26551	ENSG00000271161	10	3	5	3	5.25	2	1	1	0	2	2	1.33333
ENSG00000160179	9619	ATP-binding cassette, sub-family G (WHITE), member 1	ABCG1	17.2564	-1.17716	0.44222	0.474535	-2.48067	0.0131136	0.0479949	ENSG00000160179	3.73023	3.6422	4.21247	4.5765	3.19416	3.57939	3.19954	3.2608	3.67789	3.1149	ENSG00000160179	14	12	20	31	19.25	6	12	6	7	11	5	7.83333
ENSG00000166292	55273	transmembrane protein 100	TMEM100	11.4622	-0.951063	0.517251	0.383473	-2.48013	0.0131334	0.0480477	ENSG00000166292	4.17236	3.40267	3.75047	4.02452	2.82399	3.70951	3.03604	3.5535	3.07799	3.31773	ENSG00000166292	27	11	15	22	18.75	4	17	6	13	6	9	9.16667
ENSG00000258525	100506071	uncharacterized LOC100506071	RP11-829H16.3	4.81424	-1.2029	0.434402	0.485068	-2.47985	0.0131436	NA	ENSG00000258525	2.86064	2.39902	2.54703	2.21719	2.2399	2.17592	2.01988	1.73914	2.04581	2.02963	ENSG00000258525	14	7	8	5	8.5	5	5	3	1	3	3	3.33333
ENSG00000127507	30817	egf-like module containing, mucin-like, hormone receptor-like 2	EMR2	7.43059	-0.97429	0.50899	0.393735	-2.47448	0.0133431	NA	ENSG00000127507	2.92925	3.30087	3.25514	3.11654	2.64136	2.56812	2.83734	2.81003	2.68055	2.5508	ENSG00000127507	9	14	12	11	11.5	5	5	7	7	5	4	5.5
ENSG00000157551	3772	potassium inwardly-rectifying channel, subfamily J, member 15	KCNJ15	8.13322	1.01297	2.01806	0.409428	2.4741	0.0133571	0.0486968	ENSG00000157551	2.82418	2.94164	2.62105	2.56701	3.21048	3.24731	3.34996	3.03576	3.18656	3.43009	ENSG00000157551	7	8	4	4	5.75	11	13	13	9	10	14	11.6667
ENSG00000242599	100130935	CSAG family, member 4 (pseudogene)	CSAG4	1.81309	1.78638	3.44949	0.722626	2.47207	0.0134333	NA	ENSG00000242599	0.598095	0.607279	0.627417	0.609286	1.20877	0.958826	1.00664	0.750493	1.13814	0.896936	ENSG00000242599	1	1	1	1	1	6	4	4	2	5	3	4
ENSG00000235374	NA	NA	NA	11.1144	-0.961673	0.513461	0.389022	-2.47203	0.0134348	0.0489006	ENSG00000235374	4.02919	3.79775	4.13075	3.31135	3.09715	3.87926	3.0081	2.87926	3.31896	3.11832	ENSG00000235374	24	18	23	10	18.75	7	21	6	5	9	7	9.16667
ENSG00000276404	NA	NA	NA	7.32863	1.06414	2.09093	0.430497	2.4719	0.0134397	NA	ENSG00000276404	2.79596	2.74178	2.25184	2.65592	3.1669	3.0733	3.0295	3.14027	3.28391	3.25514	ENSG00000276404	8	7	2	6	5.75	12	12	10	12	13	13	12
ENSG00000231660	NA	NA	NA	1.56734	2.16657	4.48956	0.876862	2.47083	0.0134801	NA	ENSG00000231660	0.165806	0.00536451	0.01603	0.00643289	0.0109252	1.53098	0.0116218	0.467757	0.196195	0.346492	ENSG00000231660	1	0	0	0	0.25	0	17	0	3	1	2	3.83333
ENSG00000231274	100130827	SH3 domain binding kinase family, member 3	SBK3	4.53745	-1.36253	0.388901	0.551811	-2.46919	0.0135419	NA	ENSG00000231274	2.72746	2.48731	2.18866	1.92	1.51538	1.76425	2.35872	1.79771	1.69186	1.95117	ENSG00000231274	13	9	5	3	7.5	0	2	7	2	1	3	2.5
ENSG00000267248	NA	NA	NA	27.9183	-0.65545	0.634877	0.265455	-2.46916	0.0135432	0.0492091	ENSG00000267248	4.89596	5.26753	4.77502	4.96171	4.35085	4.90324	4.30412	4.59844	4.25029	4.43334	ENSG00000267248	34	45	26	34	34.75	18	35	17	24	15	19	21.3333
ENSG00000187595	201181	zinc finger protein 385C	ZNF385C	12.5114	-1.1022	0.465807	0.446467	-2.46871	0.0135602	0.0492453	ENSG00000187595	3.70915	4.0078	3.52094	4.23152	3.55007	2.53451	3.15941	3.52036	3.20391	3.17615	ENSG00000187595	16	21	11	26	18.5	12	2	7	12	7	7	7.83333
ENSG00000132164	6538	solute carrier family 6 (neurotransmitter transporter), member 11	SLC6A11	7.62867	-1.10939	0.463491	0.44949	-2.4681	0.0135833	0.0492706	ENSG00000132164	3.37668	3.10738	2.76692	2.88612	2.41078	2.74757	2.63941	2.13032	2.44545	2.84789	ENSG00000132164	16	11	6	8	10.25	3	7	5	1	3	7	4.33333
ENSG00000249500	101928151	long intergenic non-protein coding RNA 1179	LINC01179	13.2907	-0.799058	0.574724	0.323826	-2.46756	0.0136039	0.0493156	ENSG00000249500	3.60933	4.03643	4.1349	3.89425	3.14956	3.71079	3.15459	3.53247	3.38099	3.65651	ENSG00000249500	13	20	20	17	17.5	6	15	6	11	8	12	9.66667
ENSG00000233167	NA	NA	NA	5.16198	1.46283	2.75649	0.59303	2.46671	0.0136359	NA	ENSG00000233167	1.59781	1.76361	1.7998	2.35245	2.05148	2.76695	2.28072	2.6154	2.0812	2.48749	ENSG00000233167	0	1	1	6	2	3	12	5	9	3	7	6.5
ENSG00000164532	57057	T-box 20	TBX20	7.11197	-1.21939	0.429464	0.494609	-2.46537	0.0136872	NA	ENSG00000164532	3.12638	2.71467	3.47749	3.10616	2.44633	2.90866	2.55898	2.18444	2.08847	2.76845	ENSG00000164532	13	7	17	12	12.25	4	10	5	2	1	7	4.83333
ENSG00000278916	NA	NA	NA	18.7794	-0.686909	0.621183	0.278645	-2.46518	0.0136946	0.049574	ENSG00000278916	4.62319	4.67392	4.425	4.45909	3.59949	4.05695	4.18522	3.64559	4.01227	4.65347	ENSG00000278916	31	31	22	25	27.25	9	18	18	10	14	28	16.1667
ENSG00000280106	NA	NA	NA	11.4448	-0.8239	0.564913	0.334306	-2.46451	0.0137201	0.0496361	ENSG00000280106	4.10568	3.34308	4.0774	3.79207	3.22647	3.55245	2.9512	3.43105	3.58406	3.33126	ENSG00000280106	25	10	21	17	18.25	8	14	5	11	12	9	9.83333
ENSG00000203872	206412	chromosome 6 open reading frame 163	C6orf163	6.43908	-1.04499	0.484648	0.424213	-2.46337	0.0137639	NA	ENSG00000203872	3.00697	2.97483	3.36303	2.48077	2.50559	2.70352	2.50945	2.37962	2.54308	2.29622	ENSG00000203872	12	11	16	5	11	5	8	5	4	5	3	5
ENSG00000139351	50511	synaptonemal complex protein 3	SYCP3	1.15737	-2.09328	0.234347	0.850391	-2.46155	0.0138339	NA	ENSG00000139351	0.215179	0.34805	-0.0526609	0.462719	-0.0565256	-0.0660528	-0.0559996	-0.0592374	-0.0514144	0.103531	ENSG00000139351	2	3	0	4	2.25	0	0	0	0	0	1	0.166667
ENSG00000145113	4585	mucin 4, cell surface associated	MUC4	3.09004	-1.59496	0.331031	0.648084	-2.46104	0.0138534	NA	ENSG00000145113	1.49878	1.73464	1.88301	1.63453	1.11224	1.23658	1.41126	1.39791	1.28547	1.27594	ENSG00000145113	3	5	6	4	4.5	0	1	2	2	1	1	1.16667
ENSG00000251000	NA	NA	NA	6.29996	-1.04402	0.484973	0.424542	-2.45918	0.0139256	NA	ENSG00000251000	2.93384	2.7431	2.96976	2.97523	2.50122	2.43176	2.28214	2.376	2.63952	2.4098	ENSG00000251000	11	8	10	11	10	5	5	3	4	6	4	4.5
ENSG00000167992	220001	von Willebrand factor C and EGF domains	VWCE	21.9538	0.784517	1.72251	0.319238	2.45747	0.0139921	0.0504878	ENSG00000167992	4.03441	4.19066	3.7104	4.20115	4.83692	4.70195	4.58039	4.65492	4.55637	4.16414	ENSG00000167992	16	18	9	18	15.25	32	32	25	28	23	16	26
ENSG00000159247	NA	NA	NA	2.99545	-1.5486	0.341841	0.630234	-2.45719	0.014003	NA	ENSG00000159247	2.12483	1.55258	1.80833	1.93758	1.18424	1.15291	1.68664	1.01875	1.34819	1.46774	ENSG00000159247	11	4	6	8	7.25	1	1	5	0	2	3	2
ENSG00000171587	1826	Down syndrome cell adhesion molecule	DSCAM	0.921963	-2.12516	0.229226	0.865415	-2.45565	0.0140629	NA	ENSG00000171587	-0.0819658	0.0500349	0.0786458	-0.205532	-0.354715	-0.36238	-0.354292	-0.204292	-0.350599	-0.352904	ENSG00000171587	2	3	3	1	2.25	0	0	0	1	0	0	0.166667
ENSG00000238069	NA	NA	NA	0.853759	2.16895	4.49697	0.883563	2.45478	0.0140971	NA	ENSG00000238069	-0.743075	-0.740303	-0.734262	-0.739699	-0.737157	0.411066	-0.564756	-0.420385	-0.733331	-0.735471	ENSG00000238069	0	0	0	0	0	0	11	1	2	0	0	2.33333
ENSG00000171116	100130086::100506164	heat shock transcription factor family, X linked 2::heat shock transcription factor family, X linked 1	HSFX2::HSFX1	0.877466	2.13958	4.40634	0.871798	2.45422	0.0141192	NA	ENSG00000171116	-0.428401	-0.425594	-0.419432	-0.424981	-0.1283	-0.036743	-0.266102	-0.271981	-0.257754	-0.122155	ENSG00000171116	0	0	0	0	0	2	3	1	1	1	2	1.66667
ENSG00000261094	101928954	uncharacterized LOC101928954	LOC101928954	14.2271	-0.86756	0.548073	0.353709	-2.45275	0.0141768	0.0510502	ENSG00000261094	4.49007	3.67238	4.61249	3.74465	3.34873	4.1303	3.43686	3.32068	3.56457	3.74586	ENSG00000261094	32	13	31	14	22.5	8	23	9	8	10	13	11.8333
ENSG00000251595	79963	ATP-binding cassette, sub-family A (ABC1), member 11, pseudogene	ABCA11P	16.1598	-0.711819	0.61055	0.290539	-2.45	0.0142857	0.0512582	ENSG00000251595	4.64008	4.36751	4.47289	3.88997	4.19903	4.07837	3.74594	3.70861	3.79872	3.69546	ENSG00000251595	34	25	25	15	24.75	20	20	12	12	12	11	14.5
ENSG00000171049	2358	formyl peptide receptor 2	FPR2	5.49116	1.19707	2.29273	0.489215	2.44691	0.0144086	NA	ENSG00000171049	2.08816	2.42701	2.02869	2.11486	2.86477	2.70985	2.55451	2.43793	2.49599	2.81298	ENSG00000171049	3	6	2	3	3.5	11	10	7	6	6	10	8.33333
ENSG00000189212	NA	NA	NA	0.997402	-2.14441	0.226187	0.877492	-2.4438	0.0145336	NA	ENSG00000189212	0.140518	0.0319175	-0.0877273	-0.253275	-0.250347	-0.25859	-0.249891	-0.252694	-0.245921	-0.248399	ENSG00000189212	3	2	1	0	1.5	0	0	0	0	0	0	0
ENSG00000234585	643180	chaperonin containing TCP1, subunit 6 (zeta) pseudogene 3	CCT6P3	9.55552	-0.844263	0.556995	0.345484	-2.44371	0.0145371	0.0519575	ENSG00000234585	3.39877	3.76873	3.58524	3.38111	3.19752	2.85354	3.03393	3.31971	3.07532	2.95613	ENSG00000234585	13	19	14	12	14.5	9	6	7	11	7	6	7.66667
ENSG00000267119	NA	NA	NA	17.2702	0.750287	1.68213	0.307118	2.44299	0.0145661	0.0520086	ENSG00000267119	3.38724	3.97276	4.01304	3.86466	4.32907	4.1599	4.38062	4.04636	4.60707	4.35823	ENSG00000267119	8	16	15	14	13.25	22	21	23	17	27	22	22
ENSG00000213176	NA	NA	NA	4.50245	1.74189	3.34473	0.713111	2.44266	0.0145793	NA	ENSG00000213176	1.34611	1.77486	1.55154	1.51632	1.37858	3.35902	1.67571	2.87084	1.55757	1.68524	ENSG00000213176	1	4	2	2	2.25	1	32	3	18	2	3	9.83333
ENSG00000238186	NA	NA	NA	8.09615	-0.967506	0.511389	0.3964	-2.44073	0.0146575	0.052249	ENSG00000238186	3.443	3.24283	3.02013	3.1114	2.89883	2.81642	2.71102	2.78374	2.25168	2.91825	ENSG00000238186	16	12	8	10	11.5	7	7	5	6	1	7	5.5
ENSG00000137745	4322	matrix metallopeptidase 13 (collagenase 3)	MMP13	24.3923	0.607546	1.52367	0.248961	2.44033	0.014674	0.052274	ENSG00000137745	4.43683	4.29935	4.30068	4.45372	4.7115	4.57753	4.75755	5.10378	4.47399	5.14775	ENSG00000137745	23	19	17	22	20.25	27	27	28	40	20	39	30.1667
ENSG00000250405	NA	NA	NA	15.9091	-0.750831	0.594261	0.307861	-2.43886	0.0147336	0.0524538	ENSG00000250405	4.56645	4.35866	4.13703	4.09837	3.73118	3.91868	3.86745	3.88941	3.20037	4.06327	ENSG00000250405	32	25	18	19	23.5	12	17	14	15	5	17	13.3333
ENSG00000065325	9340	glucagon-like peptide 2 receptor	GLP2R	7.69099	-1.01183	0.495918	0.414888	-2.4388	0.0147362	0.0524538	ENSG00000065325	2.78345	3.48803	2.68804	3.4432	2.55082	2.4809	2.66215	2.7355	2.58817	2.95716	ENSG00000065325	7	17	5	16	11.25	4	4	5	6	4	8	5.16667
ENSG00000200788	NA	NA	NA	0.308888	-2.12722	0.228899	0.87227	-2.43871	0.0147397	NA	ENSG00000200788	-1.68823	-1.68322	-1.53152	-1.68212	-1.83118	-1.8338	-1.83104	-1.83193	-1.82977	-1.83056	ENSG00000200788	1	1	2	1	1.25	0	0	0	0	0	0	0
ENSG00000241829	NA	NA	NA	0.631672	2.12997	4.37709	0.873428	2.43864	0.0147428	NA	ENSG00000241829	-1.07323	-1.07116	-1.06663	-1.07071	-1.0688	-0.16563	-1.06851	-0.759709	-0.893175	-1.06754	ENSG00000241829	0	0	0	0	0	0	8	0	2	1	0	1.83333
ENSG00000181409	9625	apoptosis-associated tyrosine kinase	AATK	11.5304	-0.855256	0.552767	0.350826	-2.43784	0.0147754	0.052531	ENSG00000181409	3.57795	3.61884	3.57778	3.79894	3.14645	3.49796	3.15145	3.20711	3.36727	2.48978	ENSG00000181409	14	14	12	17	14.25	7	13	7	8	9	1	7.5
ENSG00000169184	4330	meningioma (disrupted in balanced translocation) 1	MN1	22.9893	0.719402	1.6465	0.295775	2.43226	0.0150049	0.053178	ENSG00000169184	3.74631	4.36427	4.09036	4.22602	4.63917	4.69209	4.10909	5.04278	4.16761	4.85916	ENSG00000169184	11	21	14	18	16	26	31	15	39	15	31	26.1667
ENSG00000108691	6347	chemokine (C-C motif) ligand 2	CCL2	1.97482	1.8209	3.53302	0.749423	2.42974	0.0151097	NA	ENSG00000108691	0.552426	0.712586	0.73362	0.714682	0.723522	0.698613	1.11254	1.20193	1.34534	1.2289	ENSG00000108691	0	1	1	1	0.75	1	1	4	5	6	5	3.66667
ENSG00000214925	NA	NA	NA	2.41441	1.87503	3.66808	0.771976	2.42887	0.0151461	NA	ENSG00000214925	0.706392	1.01455	0.729504	0.874521	0.884378	2.11952	1.03219	1.26809	0.899242	1.17211	ENSG00000214925	0	2	0	1	0.75	1	16	2	4	1	3	4.5
ENSG00000275055	NA	NA	NA	4.23968	-1.35651	0.390525	0.558566	-2.42856	0.0151588	NA	ENSG00000275055	2.15138	2.26677	2.13206	1.97997	1.88392	1.57895	1.75936	1.60634	1.78106	1.76752	ENSG00000275055	6	7	5	4	5.5	3	1	2	1	2	2	1.83333
ENSG00000147257	2719	glypican 3	GPC3	1.10313	2.15127	4.44219	0.886503	2.42669	0.0152372	NA	ENSG00000147257	-0.406806	-0.40327	-0.395569	-0.4025	-0.399258	0.680203	-0.398755	0.483709	-0.394383	-0.397109	ENSG00000147257	0	0	0	0	0	0	10	0	7	0	0	2.83333
ENSG00000251144	NA	NA	NA	15.9958	-0.757691	0.591442	0.31225	-2.42655	0.0152431	0.053874	ENSG00000251144	4.04373	4.3603	4.13851	3.82243	3.92323	3.1534	3.59467	3.22247	3.8586	3.88913	ENSG00000251144	19	25	18	14	19	15	6	10	6	13	14	10.6667
ENSG00000249258	NA	NA	NA	0.490146	2.12468	4.36106	0.875809	2.42596	0.0152679	NA	ENSG00000249258	-1.23785	-1.23625	-1.23274	-1.2359	-0.938161	-1.09229	-0.936863	-0.821435	-1.2322	-1.23345	ENSG00000249258	0	0	0	0	0	2	1	2	3	0	0	1.33333
ENSG00000189366	200810	ALG1, chitobiosyldiphosphodolichol beta-mannosyltransferase-like	ALG1L	1.91431	-1.80082	0.287011	0.742484	-2.42541	0.0152913	NA	ENSG00000189366	1.16694	1.08356	1.23002	0.560562	0.565972	0.697586	0.7234	0.715085	0.574133	0.727826	ENSG00000189366	5	4	5	0	3.5	0	1	1	1	0	1	0.666667
ENSG00000254582	NA	NA	NA	1.15843	2.08649	4.24712	0.860768	2.42398	0.0153514	NA	ENSG00000254582	-0.160735	-0.157044	0.0159656	-0.156239	0.00808442	0.458574	-0.152317	0.6797	0.0185088	0.158511	ENSG00000254582	0	0	1	0	0.25	1	5	0	7	1	2	2.66667
ENSG00000171533	4135	microtubule-associated protein 6	MAP6	2.56755	-1.51858	0.34903	0.626536	-2.42377	0.0153605	NA	ENSG00000171533	1.79997	1.34654	1.38293	1.56551	1.10138	1.07277	1.24196	1.09324	1.25944	1.10813	ENSG00000171533	8	3	3	5	4.75	1	1	2	1	2	1	1.33333
ENSG00000254667	100128242	uncharacterized LOC100128242	LOC100128242	23.9388	0.633681	1.55152	0.261483	2.42341	0.0153754	0.0542653	ENSG00000254667	4.58031	4.67037	3.89874	4.47689	4.65056	5.03893	4.91552	4.93413	4.5476	5.2662	ENSG00000254667	27	28	11	23	22.25	26	42	33	35	22	44	33.6667
ENSG00000151892	2674	GDNF family receptor alpha 1	GFRA1	12.0775	-0.772305	0.585481	0.318748	-2.42293	0.0153957	0.0543156	ENSG00000151892	3.92347	4.10313	3.67151	4.11304	3.41929	3.31969	3.63465	3.83358	3.39364	3.19363	ENSG00000151892	20	23	13	23	19.75	10	10	13	17	9	7	11
ENSG00000217026	100288252	ribosomal protein L10 pseudogene 1	RPL10P1	13.9509	1.36951	2.58384	0.565383	2.42228	0.0154236	0.0543821	ENSG00000217026	2.92853	3.71883	3.23071	2.86927	3.10013	5.26583	3.00816	4.88585	3.33097	3.46062	ENSG00000217026	6	16	8	5	8.75	7	74	6	47	9	11	25.6667
ENSG00000182795	79098	chromosome 1 open reading frame 116	C1orf116	21.4501	-0.666478	0.630043	0.275525	-2.41894	0.0155659	0.0547759	ENSG00000182795	4.50105	4.38128	4.62078	4.64037	4.24103	4.26371	3.58716	3.97829	4.13747	4.15996	ENSG00000182795	26	22	25	28	25.25	18	21	8	14	15	16	15.3333
ENSG00000187690	340602	chromosome X open reading frame 67	CXorf67	4.24703	1.23897	2.36029	0.512566	2.41718	0.0156411	NA	ENSG00000187690	1.71326	2.07455	1.89882	1.73452	2.37823	2.30486	2.38228	2.18187	2.4177	2.2163	ENSG00000187690	2	5	3	2	3	8	8	8	6	8	6	7.33333
ENSG00000168843	56884	follistatin-like 5	FSTL5	19.7758	0.645488	1.56427	0.267058	2.41703	0.0156475	0.0549711	ENSG00000168843	4.05783	4.15777	3.96702	4.0019	4.49512	4.6319	4.36763	4.22797	4.647	4.52525	ENSG00000168843	17	18	13	15	15.75	24	31	21	19	26	24	24.1667
ENSG00000256612	1556	cytochrome P450, family 2, subfamily B, polypeptide 7, pseudogene	CYP2B7P	3.91283	1.39637	2.63239	0.577769	2.41684	0.0156559	NA	ENSG00000256612	1.76959	1.78878	1.55946	1.53179	2.13107	2.15376	2.39074	1.91065	1.95614	2.04704	ENSG00000256612	3	3	1	1	2	6	7	9	4	4	5	5.83333
ENSG00000276141	NA	NA	NA	11.9862	-0.757593	0.591482	0.314272	-2.41063	0.015925	0.0556675	ENSG00000276141	3.92728	3.64983	4.16145	3.82993	3.42495	3.32557	3.35292	3.53829	3.39949	3.59204	ENSG00000276141	20	14	22	17	18.25	10	10	9	12	9	12	10.3333
ENSG00000224649	NA	NA	NA	0.933612	2.09687	4.2778	0.870044	2.41007	0.0159494	NA	ENSG00000224649	-0.342565	-0.339585	-0.333045	-0.338934	-0.0424254	-0.0686649	-0.0409699	0.0727707	-0.171533	-0.334358	ENSG00000224649	0	0	0	0	0	2	2	2	3	1	0	1.66667
ENSG00000247853	NA	NA	NA	8.40956	-0.977034	0.508023	0.405802	-2.40766	0.016055	0.0560126	ENSG00000247853	3.01043	3.74978	3.03698	3.3952	2.82173	2.83151	2.50202	2.97746	2.76266	3.02237	ENSG00000247853	9	21	8	14	13	6	7	3	8	5	8	6.16667
ENSG00000233009	100885778	NALCN antisense RNA 1	NALCN-AS1	13.547	0.920522	1.8928	0.383232	2.40199	0.016306	0.0566895	ENSG00000233009	3.59096	3.26443	3.0613	3.82312	4.16733	3.63413	3.54835	4.55161	4.13633	3.99958	ENSG00000233009	13	8	5	16	10.5	22	14	11	33	20	18	19.6667
ENSG00000240288	100126793	ghrelin opposite strand/antisense RNA	GHRLOS	9.32296	-0.908818	0.532621	0.378585	-2.40057	0.0163697	0.0568669	ENSG00000240288	3.22507	3.26211	3.77053	3.92076	2.89008	3.27554	3.23617	3.12747	2.83204	2.90949	ENSG00000240288	11	11	18	23	15.75	6	12	10	9	5	6	8
ENSG00000162006	NA	NA	NA	5.92969	-1.05991	0.479663	0.441659	-2.39983	0.0164027	NA	ENSG00000162006	2.9425	2.83988	2.75274	2.77215	2.54255	2.55886	2.44734	2.31867	2.12309	2.10727	ENSG00000162006	12	10	8	9	9.75	6	7	5	4	2	2	4.33333
ENSG00000196557	8912	calcium channel, voltage-dependent, T type, alpha 1H subunit	CACNA1H	0.479438	-2.13985	0.226904	0.891931	-2.39911	0.0164348	NA	ENSG00000196557	-0.939561	-1.06383	-1.05167	-0.928692	-1.21111	-1.21516	-1.21089	-1.21227	-1.20893	-1.21015	ENSG00000196557	2	1	1	2	1.5	0	0	0	0	0	0	0
ENSG00000146700	136853	scavenger receptor cysteine rich domain containing, group B (4 domains)	SRCRB4D	17.6957	0.704791	1.62991	0.293967	2.39752	0.0165064	0.0572578	ENSG00000146700	3.4882	3.74684	3.84129	4.05795	4.51893	4.22452	4.26151	4.35787	4.10754	3.9529	ENSG00000146700	9	12	12	17	12.5	26	22	20	23	16	14	20.1667
ENSG00000278820	NA	NA	NA	0.834861	-2.14374	0.226293	0.895145	-2.39485	0.0166272	NA	ENSG00000278820	-0.287599	0.160494	-0.566357	-0.571673	-0.569191	-0.576186	-0.568805	-0.571181	-0.565443	-0.567541	ENSG00000278820	2	6	0	0	2	0	0	0	0	0	0	0
ENSG00000108001	253738	early B-cell factor 3	EBF3	10.4725	0.895541	1.86031	0.374006	2.39446	0.0166448	0.0576103	ENSG00000108001	2.97423	3.00839	3.17247	3.53377	3.63125	4.21762	3.44632	3.60114	3.42351	3.77006	ENSG00000108001	7	7	8	14	9	15	31	12	15	11	17	16.8333
ENSG00000214961	NA	NA	NA	18.8347	-0.746307	0.596128	0.311707	-2.39426	0.0166542	0.0576132	ENSG00000214961	4.78237	4.31647	4.71063	3.96563	4.27704	3.88939	3.34079	3.85024	4.07051	4.20411	ENSG00000214961	36	22	29	15	25.5	20	15	6	13	15	18	14.5
ENSG00000086570	2196	FAT atypical cadherin 2	FAT2	9.70213	0.86524	1.82164	0.361408	2.39408	0.0166619	0.057625	ENSG00000086570	2.6712	3.37728	3.23885	2.81221	3.42066	3.61292	3.42612	3.57881	3.47365	3.57298	ENSG00000086570	4	12	9	5	7.5	12	17	12	15	12	14	13.6667
ENSG00000133392	4629	myosin, heavy chain 11, smooth muscle	MYH11	16.1866	0.898086	1.86359	0.375274	2.39315	0.0167046	0.0577502	ENSG00000133392	3.55161	3.72971	3.95062	3.6725	3.71155	5.04615	3.57248	4.81266	4.08189	4.10096	ENSG00000133392	11	13	15	12	12.75	12	51	10	38	17	18	24.3333
ENSG00000245105	144571	A2M antisense RNA 1	A2M-AS1	5.06916	-1.17629	0.442489	0.491643	-2.39256	0.0167314	NA	ENSG00000245105	2.93943	2.32391	2.8677	2.42151	2.02806	2.08534	2.14911	2.01239	1.92581	2.55241	ENSG00000245105	15	6	12	7	10	3	4	4	3	2	8	4
ENSG00000257501	643711	platelet-activating factor acetylhydrolase 1b, catalytic subunit 2 (30kDa) pseudogene	LOC643711	1.36003	2.02598	4.07268	0.846877	2.39229	0.0167435	NA	ENSG00000257501	0.144966	0.149242	0.158614	0.150176	0.309459	0.537731	0.576032	0.303563	0.32059	0.314355	ENSG00000257501	0	0	0	0	0	1	3	3	1	1	1	1.66667
ENSG00000227375	100507086	DLG1 antisense RNA 1	DLG1-AS1	1.92679	-1.74284	0.29878	0.72857	-2.39215	0.0167502	NA	ENSG00000227375	0.859448	0.871961	1.25154	1.10995	0.592295	0.722736	0.748584	0.740257	0.760384	0.595901	ENSG00000227375	2	2	5	4	3.25	0	1	1	1	1	0	0.666667
ENSG00000259001	85495	ribonuclease P RNA component H1	RPPH1	2.24866	-1.53012	0.346249	0.639673	-2.39203	0.0167556	NA	ENSG00000259001	1.47692	1.499	1.09727	1.40893	0.944672	1.16741	0.946141	0.937103	0.799802	1.09142	ENSG00000259001	6	6	2	5	4.75	1	3	1	1	0	2	1.33333
ENSG00000229388	NA	NA	NA	18.5369	-0.696286	0.617159	0.291246	-2.39072	0.0168156	0.0580442	ENSG00000229388	4.47232	4.22008	4.59102	4.32408	3.74457	4.37089	3.95078	3.64012	3.65128	4.09132	ENSG00000229388	27	20	26	22	23.75	11	25	14	10	9	16	14.1667
ENSG00000272512	NA	NA	NA	22.9393	-0.588693	0.664945	0.24649	-2.3883	0.0169265	0.0584045	ENSG00000272512	4.97097	4.50234	4.81289	5.0361	4.32655	4.38604	4.38346	4.72062	4.17215	4.40645	ENSG00000272512	39	24	29	39	32.75	19	23	20	29	15	20	21
ENSG00000143196	1805	dermatopontin	DPT	2.45003	2.0538	4.15197	0.860021	2.38808	0.0169367	NA	ENSG00000143196	0.405976	0.74671	0.428998	0.591388	0.421475	2.15494	0.602807	1.95813	0.616116	0.425862	ENSG00000143196	0	2	0	1	0.75	0	20	1	15	1	0	6.16667
ENSG00000123700	3759	potassium inwardly-rectifying channel, subfamily J, member 2	KCNJ2	0.474512	2.08732	4.24957	0.874362	2.38725	0.0169752	NA	ENSG00000123700	-1.27635	-1.27481	-1.2714	-1.27447	-1.11681	-0.883169	-1.11601	-0.861056	-1.27088	-1.27209	ENSG00000123700	0	0	0	0	0	1	3	1	3	0	0	1.33333
ENSG00000187134	1645	aldo-keto reductase family 1, member C1	AKR1C1	14.9538	-0.751442	0.594009	0.314925	-2.3861	0.0170283	0.0587105	ENSG00000187134	3.85251	3.89663	4.04923	4.29384	3.47756	3.45055	3.56085	3.36718	4.00806	3.50163	ENSG00000187134	16	16	17	24	18.25	9	10	10	8	16	9	10.3333
ENSG00000279331	NA	NA	NA	18.9747	-0.663566	0.631316	0.278214	-2.38509	0.0170749	0.0588146	ENSG00000279331	4.73082	4.37247	4.60589	4.24504	3.68656	4.46392	4.02654	3.72802	4.14202	4.04783	ENSG00000279331	34	23	26	20	25.75	10	27	15	11	16	15	15.6667
ENSG00000279329	NA	NA	NA	15.5761	-0.776944	0.583602	0.325854	-2.38433	0.0171102	0.0589135	ENSG00000279329	4.02876	4.30348	4.36425	4.13374	3.41387	3.7347	3.23973	3.81529	3.77555	4.10302	ENSG00000279329	19	24	23	20	21.5	8	14	6	14	12	18	12
ENSG00000232324	NA	NA	NA	8.72628	-0.905091	0.533999	0.379911	-2.38238	0.0172013	0.0591137	ENSG00000232324	3.05126	3.48547	3.44881	3.37385	2.95695	2.95664	2.96158	3.01899	2.45157	2.88329	ENSG00000232324	9	15	13	13	12.5	7	8	7	8	2	6	6.33333
ENSG00000251385	NA	NA	NA	0.479851	2.08235	4.23497	0.874067	2.38237	0.0172015	NA	ENSG00000251385	-1.28426	-1.28269	-1.27924	-1.28235	-1.12323	-1.00599	-1.12243	-0.752275	-1.27871	-1.27993	ENSG00000251385	0	0	0	0	0	1	2	1	4	0	0	1.33333
ENSG00000259799	NA	NA	NA	4.24673	1.47062	2.77141	0.617354	2.38213	0.0172126	NA	ENSG00000259799	1.69168	1.83487	1.60324	1.57418	2.44218	2.021	1.86032	2.25518	2.31284	1.86962	ENSG00000259799	2	3	1	1	1.75	9	5	3	7	7	3	5.66667
ENSG00000213352	NA	NA	NA	30.0594	0.654172	1.57371	0.274639	2.38193	0.0172221	0.0591436	ENSG00000213352	4.37055	4.4217	4.67451	4.8516	4.32427	5.64747	4.97945	5.34357	4.86096	5.00473	ENSG00000213352	20	20	23	30	23.25	17	65	32	46	27	32	36.5
ENSG00000235051	NA	NA	NA	1.00085	2.04019	4.11301	0.856844	2.38106	0.0172631	NA	ENSG00000235051	-0.207204	-0.204023	-0.197034	-0.203327	0.0890989	0.062518	0.0905739	-0.202745	-0.0378169	0.0954124	ENSG00000235051	0	0	0	0	0	2	2	2	0	1	2	1.5
ENSG00000147206	56000	nuclear RNA export factor 3	NXF3	4.9032	1.25332	2.38389	0.527033	2.37807	0.0174036	NA	ENSG00000147206	1.66412	2.2695	2.22492	1.82385	2.56279	2.32085	2.2023	2.37282	2.82735	2.80112	ENSG00000147206	1	6	5	2	3.5	9	7	5	7	12	12	8.66667
ENSG00000238058	NA	NA	NA	14.3863	-0.78247	0.58137	0.329263	-2.37643	0.0174811	0.0598983	ENSG00000238058	4.08125	4.30029	4.36203	3.4173	3.45323	3.75232	3.37658	3.57437	3.66084	3.69952	ENSG00000238058	21	25	24	9	19.75	9	15	8	11	11	12	11
ENSG00000142623	29943	peptidyl arginine deiminase, type I	PADI1	24.44	-0.689045	0.620264	0.29012	-2.37503	0.0175474	0.0600543	ENSG00000142623	4.42291	4.78763	4.58416	4.76355	4.17842	3.87468	4.06574	3.96115	4.5556	4.26414	ENSG00000142623	23	31	23	30	26.75	16	13	14	13	22	17	15.8333
ENSG00000235381	NA	NA	NA	20.6237	-0.641392	0.641094	0.270056	-2.37503	0.0175475	0.0600543	ENSG00000235381	4.27179	4.65107	4.64625	4.37726	3.93434	4.05025	3.80454	4.38621	4.06112	4.02568	ENSG00000235381	21	29	26	22	24.5	13	17	11	22	14	14	15.1667
ENSG00000225684	100128385	family with sequence similarity 225, member B (non-protein coding)	FAM225B	13.5775	0.744831	1.67578	0.313848	2.37322	0.0176336	0.0602868	ENSG00000225684	3.67143	3.58512	3.74196	3.37471	4.18322	4.2294	4.14388	3.53208	3.88182	4.2988	ENSG00000225684	14	12	13	9	12	22	26	21	11	15	24	19.8333
ENSG00000169403	5724	platelet-activating factor receptor	PTAFR	18.0637	-0.687458	0.620947	0.289689	-2.37309	0.0176401	0.0602934	ENSG00000169403	4.49672	4.34459	4.69283	4.26475	4.04995	4.39763	3.32591	3.89816	3.92853	4.07782	ENSG00000169403	28	23	29	21	25.25	16	26	6	14	13	16	15.1667
ENSG00000150773	120379	PIH1 domain containing 2	PIH1D2	12.6534	-0.748033	0.595415	0.315221	-2.37304	0.0176422	0.0602934	ENSG00000150773	4.01264	3.74844	4.10857	3.69807	3.30565	3.68697	3.22394	3.50873	3.44003	3.48842	ENSG00000150773	21	15	20	14	17.5	8	15	7	11	9	10	10
ENSG00000214708	NA	NA	NA	6.35484	-1.15164	0.450112	0.485341	-2.37285	0.0176512	NA	ENSG00000214708	2.51544	2.33951	2.94953	2.95543	2.12372	2.06902	2.67359	2.23399	2.28334	2.13657	ENSG00000214708	6	4	10	11	7.75	2	2	7	3	3	2	3.16667
ENSG00000233785	NA	NA	NA	1.12676	-2.04626	0.242111	0.86276	-2.37176	0.0177036	NA	ENSG00000233785	0.634261	0.12996	0.153427	0.132293	-0.000205585	-0.0193574	-0.158973	-0.162136	-0.154499	-0.157291	ENSG00000233785	7	2	2	2	3.25	1	1	0	0	0	0	0.333333
ENSG00000226180	100129215	uncharacterized LOC100129215	LOC100129215	10.9145	-0.866033	0.548653	0.365211	-2.37132	0.0177246	0.0605055	ENSG00000226180	3.60083	3.80504	3.47054	3.65084	3.01738	3.39833	3.20266	3.17135	3.24694	2.82985	ENSG00000226180	15	18	11	15	14.75	6	12	8	8	8	4	7.66667
ENSG00000126500	23769	fibronectin leucine rich transmembrane protein 1	FLRT1	8.45341	-0.916363	0.529843	0.386638	-2.37008	0.0177842	0.0606291	ENSG00000126500	3.24165	3.27865	3.35973	2.99088	2.74299	2.85145	2.7472	2.91113	2.55702	2.86109	ENSG00000126500	12	12	12	8	11	5	7	5	7	3	6	5.5
ENSG00000125510	4987	opiate receptor-like 1	OPRL1	17.9351	-0.743692	0.597209	0.313828	-2.36974	0.0178004	0.0606693	ENSG00000125510	4.19608	4.41883	4.19726	4.20648	3.98045	3.67669	3.86215	3.94723	3.3602	3.74518	ENSG00000125510	21	25	18	20	21	15	12	13	15	6	11	12
ENSG00000128965	79094	ChaC, cation transport regulator homolog 1 (E. coli)	CHAC1	971.855	0.773688	1.70964	0.326494	2.36969	0.0178031	0.0606693	ENSG00000128965	8.18909	9.59119	9.05048	9.77393	10.2633	9.09168	9.91471	10.4469	10.3478	9.82636	ENSG00000128965	307	806	490	909	628	1233	605	954	1458	1223	875	1058
ENSG00000177776	NA	NA	NA	15.7102	0.809337	1.75241	0.341933	2.36695	0.0179355	0.0609929	ENSG00000177776	3.49186	3.67447	3.83398	3.29743	4.08061	4.23935	3.91956	4.52314	3.84847	3.74822	ENSG00000177776	10	12	13	7	10.5	18	24	15	29	13	12	18.5
ENSG00000158578	212	aminolevulinate, delta-, synthase 2	ALAS2	4.11628	1.51535	2.85869	0.640843	2.36462	0.0180483	NA	ENSG00000158578	1.44071	1.84491	1.63523	1.60128	1.98052	3.0801	1.61961	2.15756	1.90015	1.88315	ENSG00000158578	1	4	2	2	2.25	5	24	2	7	4	4	7.66667
ENSG00000205363	388135	chromosome 15 open reading frame 59	C15orf59	27.6279	-0.633272	0.644712	0.267811	-2.36462	0.0180484	0.0612838	ENSG00000205363	5.0725	5.28786	5.02931	5.08111	4.49574	5.30351	4.29877	4.75497	4.11947	4.42801	ENSG00000205363	40	46	33	38	39.25	21	50	17	28	13	19	24.6667
ENSG00000200262	NA	NA	NA	0.576255	2.08402	4.23986	0.881734	2.36354	0.0181011	NA	ENSG00000200262	-1.01217	-1.0103	-1.00618	-1.00989	-1.00816	-0.866782	-0.584522	-0.855982	-0.699058	-0.848086	ENSG00000200262	0	0	0	0	0	0	1	3	1	2	1	1.33333
ENSG00000251340	NA	NA	NA	2.42784	1.9228	3.79159	0.813563	2.36343	0.0181065	NA	ENSG00000251340	0.842631	0.693447	0.709353	0.855741	1.01274	1.67201	0.867167	1.72259	0.880538	1.02119	ENSG00000251340	1	0	0	1	0.5	2	9	1	9	1	2	4
ENSG00000182836	345557	phosphatidylinositol-specific phospholipase C, X domain containing 3	PLCXD3	0.483924	-2.1069	0.232145	0.891543	-2.36321	0.0181175	NA	ENSG00000182836	-0.827676	-1.2214	-1.05888	-0.934854	-1.2196	-1.2237	-1.21937	-1.22077	-1.2174	-1.21863	ENSG00000182836	3	0	1	2	1.5	0	0	0	0	0	0	0
ENSG00000249626	NA	NA	NA	1.5579	1.84334	3.5884	0.780864	2.36064	0.0182434	NA	ENSG00000249626	0.460331	0.468823	0.328139	0.318559	1.05874	0.587516	0.479732	0.732823	0.634094	0.752387	ENSG00000249626	1	1	0	0	0.5	6	2	1	3	2	3	2.83333
ENSG00000270020	NA	NA	NA	13.6433	-0.920134	0.52846	0.390038	-2.35909	0.0183198	0.0620056	ENSG00000270020	4.1604	3.97827	4.12646	4.29876	3.3955	4.05329	3.69127	3.10479	3.18008	3.57257	ENSG00000270020	24	19	20	26	22.25	9	22	13	6	6	11	11.1667
ENSG00000139597	90634	NEDD4 binding protein 2-like 1	N4BP2L1	6.91196	-1.10585	0.464628	0.46887	-2.35854	0.0183468	NA	ENSG00000139597	3.05567	2.52034	3.02623	3.28269	2.32704	2.82869	2.74936	2.18387	2.23033	2.45969	ENSG00000139597	12	5	10	15	10.5	3	9	7	2	2	4	4.5
ENSG00000266053	101927275	uncharacterized LOC101927275	RP11-143J12.2	7.2376	-1.00723	0.497502	0.427249	-2.35747	0.0183999	NA	ENSG00000266053	2.89708	3.00563	3.0804	3.27741	2.50032	2.80346	2.61157	2.58693	2.53686	2.51641	ENSG00000266053	9	10	10	14	10.75	4	8	5	5	4	4	5
ENSG00000242995	NA	NA	NA	2.04094	2.04203	4.11825	0.866825	2.35576	0.0184848	NA	ENSG00000242995	0.260561	0.266782	0.460477	0.441208	0.273821	1.97119	0.610056	1.27884	0.282342	0.277581	ENSG00000242995	0	0	1	1	0.5	0	20	2	8	0	0	5
ENSG00000101336	3055	hemopoietic cell kinase	HCK	1.00807	2.08749	4.25007	0.886846	2.35383	0.018581	NA	ENSG00000101336	-0.406731	-0.403489	-0.396405	-0.402782	-0.399802	0.491775	-0.399339	0.259966	-0.225238	-0.397824	ENSG00000101336	0	0	0	0	0	0	8	0	5	1	0	2.33333
ENSG00000049540	2006	elastin	ELN	3.41419	1.88098	3.68325	0.799186	2.35362	0.0185916	NA	ENSG00000049540	1.07721	1.37755	1.11852	0.92488	1.64195	2.89605	0.935148	2.08389	0.94709	1.4099	ENSG00000049540	1	3	1	0	1.25	5	27	0	10	0	3	7.5
ENSG00000107807	3195	T-cell leukemia homeobox 1	TLX1	6.65265	-1.07363	0.475123	0.456256	-2.35312	0.0186164	NA	ENSG00000107807	2.82312	2.5014	2.75639	3.00945	2.42505	2.55735	2.53632	2.29131	2.21206	2.05567	ENSG00000107807	9	5	7	11	8	4	6	5	3	2	1	3.5
ENSG00000177363	221091	LRRN4 C-terminal like	LRRN4CL	1.80889	-1.68917	0.310106	0.718168	-2.35205	0.0186702	NA	ENSG00000177363	0.851604	0.741641	1.48671	0.869927	0.45541	0.723736	0.615082	0.60699	0.463161	0.763239	ENSG00000177363	3	2	9	3	4.25	0	2	1	1	0	2	1
ENSG00000255326	NA	NA	NA	0.540437	-2.10061	0.23316	0.893366	-2.35134	0.0187058	NA	ENSG00000255326	-0.576613	-1.07878	-0.915446	-0.926761	-1.07677	-1.08133	-1.07652	-1.07807	-1.07432	-1.07569	ENSG00000255326	4	0	1	1	1.5	0	0	0	0	0	0	0
ENSG00000175928	57633	leucine rich repeat neuronal 1	LRRN1	9.84908	-0.879006	0.543742	0.373934	-2.3507	0.0187381	0.0631468	ENSG00000175928	3.71085	3.59608	3.50242	3.98821	3.39485	3.07999	2.58458	3.06416	3.37699	3.4183	ENSG00000175928	19	16	13	24	18	12	9	3	8	11	12	9.16667
ENSG00000239389	56136::56138	protocadherin alpha 13::protocadherin alpha 11	PCDHA13::PCDHA11	9.11495	0.969463	1.95811	0.412513	2.35014	0.0187664	0.0631936	ENSG00000239389	3.07265	2.53212	3.01285	2.75784	3.36682	2.8932	3.6717	3.33905	3.02396	3.63605	ENSG00000239389	9	3	7	5	6	12	7	17	12	7	16	11.8333
ENSG00000271013	NA	NA	NA	21.4555	-0.69297	0.618579	0.295122	-2.34808	0.0188704	0.0634714	ENSG00000271013	5.01714	4.80235	4.73726	4.43301	4.18312	4.82139	4.24383	4.14815	3.71652	4.15578	ENSG00000271013	42	33	28	23	31.5	17	36	18	17	9	16	18.8333
ENSG00000163449	92691	transmembrane protein 169	TMEM169	4.98795	-1.13062	0.456719	0.481822	-2.34655	0.018948	NA	ENSG00000163449	2.54984	2.5803	2.79646	2.58696	2.14846	2.53596	2.15177	1.59998	1.93009	2.27133	ENSG00000163449	9	9	11	9	9.5	4	9	4	0	2	5	4
ENSG00000237782	NA	NA	NA	0.635966	-2.09658	0.233812	0.893917	-2.34539	0.0190072	NA	ENSG00000237782	-0.756606	-0.90414	-0.345163	-0.749295	-0.901784	-0.907147	-0.901488	-0.903311	-0.898904	-0.900517	ENSG00000237782	1	0	4	1	1.5	0	0	0	0	0	0	0
ENSG00000204929	101927533	uncharacterized LOC101927533	LOC101927533	5.21963	1.32948	2.51312	0.566909	2.34514	0.0190201	NA	ENSG00000204929	2.14267	1.63917	1.82618	2.0563	2.30052	2.33035	2.07913	2.55712	2.43754	2.41657	ENSG00000204929	4	0	1	3	2	5	6	3	8	6	6	5.66667
ENSG00000255106	NA	NA	NA	1.64366	1.94298	3.845	0.82939	2.34266	0.0191466	NA	ENSG00000255106	0.319319	0.479052	0.335632	0.325556	0.330263	1.26815	0.490283	0.748641	0.647864	0.494392	ENSG00000255106	0	1	0	0	0.25	0	9	1	3	2	1	2.66667
ENSG00000187955	7373	collagen, type XIV, alpha 1	COL14A1	1.15883	2.03725	4.10462	0.870132	2.34131	0.0192161	NA	ENSG00000187955	-0.0307607	-0.181305	-0.173222	-0.180498	-0.0147263	0.337441	0.131902	0.747147	-0.171973	-0.0101331	ENSG00000187955	1	0	0	0	0.25	1	4	2	8	0	1	2.66667
ENSG00000242142	NA	NA	NA	3.89642	1.40124	2.64129	0.598502	2.34125	0.0192191	NA	ENSG00000242142	1.64321	1.78386	1.55441	1.52681	2.3023	2.30665	1.92452	2.10777	1.70234	1.81744	ENSG00000242142	2	3	1	1	1.75	8	9	4	6	2	3	5.33333
ENSG00000240125	NA	NA	NA	1.22508	2.02374	4.06636	0.865054	2.33943	0.019313	NA	ENSG00000240125	-0.0407984	-0.0369131	-0.0284049	-0.0360647	0.125789	0.747067	-0.031932	-0.0353552	0.136447	0.274035	ENSG00000240125	0	0	0	0	0	1	7	0	0	1	2	1.83333
ENSG00000255389	643749	TRAF3IP2 antisense RNA 1	TRAF3IP2-AS1	14.2096	-0.802469	0.573367	0.343122	-2.33873	0.0193495	0.0647805	ENSG00000255389	4.70857	4.06879	3.56043	3.87073	3.35864	3.85181	3.79839	3.87871	3.32266	3.29396	ENSG00000255389	39	20	10	16	21.25	8	17	14	16	7	7	11.5
ENSG00000152766	118932	ankyrin repeat domain 22	ANKRD22	7.37453	0.964307	1.95113	0.412559	2.33738	0.0194195	NA	ENSG00000152766	2.97046	2.46591	2.7354	2.4717	3.11657	3.09187	3.31812	2.94217	3.30195	3.13814	ENSG00000152766	10	4	6	4	6	11	12	14	9	13	11	11.6667
ENSG00000240596	100874083	KCNAB1 antisense RNA 2	KCNAB1-AS2	1.03676	-1.93713	0.261136	0.828851	-2.33713	0.0194326	NA	ENSG00000240596	0.316799	-0.0331807	0.25137	0.103331	-0.0250909	-0.0434811	-0.178928	-0.181841	-0.1748	-0.177377	ENSG00000240596	4	1	3	2	2.5	1	1	0	0	0	0	0.333333
ENSG00000138792	2028	glutamyl aminopeptidase (aminopeptidase A)	ENPEP	2.25957	1.62357	3.08137	0.695328	2.33497	0.0195449	NA	ENSG00000138792	0.90435	0.914637	0.777862	1.05388	1.19258	1.15118	1.68794	1.05631	1.33331	1.20239	ENSG00000138792	1	1	0	2	1	3	3	8	2	4	3	3.83333
ENSG00000253133	NA	NA	NA	2.09712	1.73554	3.33003	0.743381	2.33465	0.0195615	NA	ENSG00000253133	0.794261	0.804157	0.665152	0.806318	1.19958	1.15286	0.958173	0.808126	1.43444	1.21066	ENSG00000253133	1	1	0	1	0.75	4	4	2	1	6	4	3.5
ENSG00000227811	100506343	FAM212B antisense RNA 1	FAM212B-AS1	1.657	-1.72425	0.302655	0.738661	-2.33429	0.0195804	NA	ENSG00000227811	1.01812	0.825275	0.729824	0.828466	0.425244	0.556564	0.425979	0.572774	0.591422	0.584594	ENSG00000227811	5	3	2	3	3.25	0	1	0	1	1	1	0.666667
ENSG00000137959	10964	interferon-induced protein 44-like	IFI44L	8.15267	0.952855	1.9357	0.408284	2.3338	0.0196059	0.0654799	ENSG00000137959	2.98362	2.66117	2.82632	2.66753	3.27545	3.36169	3.72991	3.10777	2.93169	3.07739	ENSG00000137959	9	5	6	5	6.25	12	15	20	10	7	9	12.1667
ENSG00000279716	NA	NA	NA	34.5705	0.657493	1.57734	0.281781	2.33335	0.0196298	0.0655473	ENSG00000279716	4.83028	4.88489	4.42335	4.7437	5.53145	4.61302	4.95473	5.64568	5.53716	4.90516	ENSG00000279716	30	30	17	26	25.75	50	25	30	57	47	28	39.5
ENSG00000259529	10379	interferon regulatory factor 9	IRF9	15.762	-0.693404	0.618393	0.297393	-2.33161	0.0197214	0.0657826	ENSG00000259529	4.71222	4.38844	4.36781	3.87031	3.71969	4.27838	3.58176	4.04484	3.77825	3.81256	ENSG00000259529	37	26	23	15	25.25	12	25	10	18	12	13	15
ENSG00000180113	221400	tudor domain containing 6	TDRD6	1.99409	-1.58539	0.333235	0.680007	-2.33143	0.0197308	NA	ENSG00000180113	1.32341	1.14788	1.06987	1.25477	0.927818	0.894887	0.790045	0.78156	0.802067	0.637321	ENSG00000180113	6	4	3	5	4.5	2	2	1	1	1	0	1.16667
ENSG00000225165	NA	NA	NA	43.3944	-0.831407	0.561981	0.356625	-2.33132	0.0197363	0.065817	ENSG00000225165	6.2926	5.94923	5.80859	5.08613	5.13813	5.33787	4.96943	4.32576	5.14803	5.59959	ENSG00000225165	98	71	57	34	65	34	46	29	16	32	49	34.3333
ENSG00000158525	93979	carboxypeptidase A5	CPA5	6.83865	-1.00741	0.49744	0.432139	-2.33121	0.0197423	NA	ENSG00000158525	2.77725	3.03463	2.69638	3.23412	2.08039	2.59071	2.67005	2.64453	2.49551	2.47546	ENSG00000158525	8	11	6	14	9.75	1	6	6	6	4	4	4.5
ENSG00000227640	100507533	SOX21 antisense RNA 1 (head to head)	SOX21-AS1	7.40998	-0.974199	0.509022	0.417897	-2.3312	0.019743	NA	ENSG00000227640	3.24756	3.39877	3.01811	2.95239	2.27206	2.44559	2.62601	3.0345	2.43257	3.08083	ENSG00000227640	14	16	9	9	12	2	4	5	10	3	10	5.66667
ENSG00000224462	NA	NA	NA	0.412351	-2.05439	0.24075	0.881981	-2.32929	0.0198435	NA	ENSG00000224462	-0.969609	-1.32437	-1.31258	-1.47624	-1.47499	-1.4785	-1.4748	-1.47599	-1.47311	-1.47416	ENSG00000224462	4	1	1	0	1.5	0	0	0	0	0	0	0
ENSG00000224715	339685	uncharacterized LOC339685	LOC339685	1.01176	2.03194	4.08955	0.872362	2.32924	0.0198462	NA	ENSG00000224715	-0.273493	-0.270259	-0.263169	-0.269553	-0.1092	-0.274967	0.275361	0.0237572	-0.262072	0.166264	ENSG00000224715	0	0	0	0	0	1	0	4	2	0	3	1.66667
ENSG00000238554	NA	NA	NA	0.309534	-2.00384	0.249336	0.860432	-2.32887	0.0198659	NA	ENSG00000238554	-1.71586	-1.86211	-1.55697	-1.57391	-1.86095	-1.86359	-1.8608	-1.8617	-1.85952	-1.86032	ENSG00000238554	1	0	2	2	1.25	0	0	0	0	0	0	0
ENSG00000156097	83873	G protein-coupled receptor 61	GPR61	4.15804	-1.21651	0.430321	0.523864	-2.32219	0.0202226	NA	ENSG00000156097	2.53377	2.42216	2.1262	1.86127	1.87936	1.82838	1.75541	1.86486	1.63413	2.0083	ENSG00000156097	11	9	5	3	7	3	3	2	3	1	4	2.66667
ENSG00000185633	56901	NADH dehydrogenase (ubiquinone) 1 alpha subcomplex, 4-like 2	NDUFA4L2	1.44111	1.95566	3.87894	0.842414	2.3215	0.0202599	NA	ENSG00000185633	0.154583	0.313737	0.169019	0.1601	0.164266	1.02671	0.466894	0.802373	0.334565	0.167034	ENSG00000185633	0	1	0	0	0.25	0	8	2	5	1	0	2.66667
ENSG00000248713	285556	uncharacterized LOC285556	LOC285556	19.1218	-0.618431	0.651379	0.266516	-2.32043	0.0203179	0.0673675	ENSG00000248713	4.59317	4.71308	4.71805	4.58166	4.12874	4.79594	3.95998	4.09443	3.95157	4.04228	ENSG00000248713	30	32	29	28	29.75	17	37	14	17	13	15	18.8333
ENSG00000277447	NA	NA	NA	2.03021	1.69829	3.24516	0.731985	2.32011	0.0203347	NA	ENSG00000277447	0.621869	0.780217	0.801527	0.78234	1.17326	0.898202	0.792687	0.921937	1.49888	1.18424	ENSG00000277447	0	1	1	1	0.75	4	2	1	2	7	4	3.33333
ENSG00000165617	51339	dishevelled-binding antagonist of beta-catenin 1	DACT1	11.4069	-0.835913	0.560228	0.360792	-2.31688	0.02051	0.0678164	ENSG00000165617	3.73747	3.60911	4.16409	3.55559	3.38336	3.54968	3.46228	3.11054	2.98857	3.15758	ENSG00000165617	17	14	23	13	16.75	10	14	11	7	5	7	9
ENSG00000233045	NA	NA	NA	5.23184	1.72255	3.30018	0.743804	2.31586	0.0205659	NA	ENSG00000233045	1.66867	1.8236	1.57491	1.69212	1.55765	3.65074	1.7125	2.93201	1.87799	1.39786	ENSG00000233045	2	3	1	2	2	1	36	2	16	3	0	9.66667
ENSG00000129214	6462	sex hormone-binding globulin	SHBG	4.42765	1.57034	2.96975	0.67837	2.31487	0.0206198	NA	ENSG00000129214	1.7044	1.42829	2.01424	1.43094	2.20053	2.38507	1.4438	1.85731	2.33214	2.55825	ENSG00000129214	2	0	4	0	1.5	6	9	0	3	7	10	5.83333
ENSG00000116652	NA	NA	NA	16.4239	-0.696172	0.617208	0.30078	-2.31455	0.0206374	0.068137	ENSG00000116652	4.37147	4.33854	4.52627	3.71383	3.60975	3.76918	4.00796	3.50266	4.0638	3.84581	ENSG00000116652	26	24	26	12	22	10	14	16	9	16	13	13
ENSG00000122877	1959	early growth response 2	EGR2	9.97626	0.990727	1.98719	0.428297	2.31318	0.0207127	0.0683225	ENSG00000122877	2.85782	3.06948	3.05643	3.07708	3.60297	3.43945	3.41876	4.0134	2.86968	3.7942	ENSG00000122877	6	8	7	8	7.25	15	14	12	24	5	18	14.6667
ENSG00000248771	100505989	long intergenic non-protein coding RNA 1207	LINC01207	1.1142	-1.91467	0.265232	0.829051	-2.30948	0.0209172	NA	ENSG00000248771	0.0194315	0.026742	0.186033	0.5972	-0.121202	0.0161033	-0.120695	-0.123818	0.0453109	-0.119032	ENSG00000248771	1	1	2	6	2.5	0	1	0	0	1	0	0.333333
ENSG00000115598	8808	interleukin 1 receptor-like 2	IL1RL2	37.6836	0.689693	1.61294	0.298712	2.30889	0.0209496	0.0689515	ENSG00000115598	5.11365	5.1087	4.74308	4.72386	5.83467	4.50367	5.1805	5.58249	6.01014	5.4121	ENSG00000115598	38	36	23	25	30.5	63	22	36	53	68	43	47.5
ENSG00000265107	2702	gap junction protein, alpha 5, 40kDa	GJA5	0.298565	-1.983	0.252962	0.858885	-2.30881	0.020954	NA	ENSG00000265107	-1.61139	-1.60294	-1.72564	-1.88624	-1.88533	-1.88788	-1.88519	-1.88606	-1.88396	-1.88473	ENSG00000265107	2	2	1	0	1.25	0	0	0	0	0	0	0
ENSG00000183251	79339	olfactory receptor, family 51, subfamily B, member 4	OR51B4	12.7844	-0.755355	0.592401	0.327182	-2.30867	0.0209619	0.0689697	ENSG00000183251	3.76233	4.01132	4.10916	3.86932	3.60667	3.43409	3.22225	3.5078	3.72996	3.3268	ENSG00000183251	16	20	20	17	18.25	12	11	7	11	13	8	10.3333
ENSG00000269696	NA	NA	NA	11.8507	-0.830095	0.562492	0.359724	-2.30759	0.0210221	0.0691266	ENSG00000269696	4.00317	3.7506	3.59327	3.966	2.96879	3.63286	3.55718	3.30326	3.11542	3.35356	ENSG00000269696	22	16	12	20	17.5	5	15	12	9	6	9	9.33333
ENSG00000272473	NA	NA	NA	6.86645	-1.02889	0.490086	0.44601	-2.30688	0.0210612	NA	ENSG00000272473	2.85094	2.62712	3.03298	2.89079	2.21044	2.27465	2.75726	2.05778	2.70054	2.46902	ENSG00000272473	9	6	10	9	8.5	2	3	7	1	6	4	3.83333
ENSG00000247287	NA	NA	NA	4.7851	-1.17542	0.442755	0.509535	-2.30685	0.0210633	NA	ENSG00000247287	2.37025	2.48191	2.36543	2.31364	1.89017	1.84233	2.01963	1.87658	1.91575	2.25422	ENSG00000247287	7	8	6	6	6.75	2	2	3	2	2	5	2.66667
ENSG00000275191	NA	NA	NA	1.37091	-1.96336	0.25643	0.851113	-2.30682	0.0210649	NA	ENSG00000275191	0.110121	0.405525	0.678874	0.407983	0.277163	0.108152	0.119971	0.116168	0.125351	0.121994	ENSG00000275191	0	2	4	2	2	1	0	0	0	0	0	0.166667
ENSG00000232931	NA	NA	NA	18.9937	-0.725858	0.604637	0.314725	-2.30632	0.0210926	0.0693154	ENSG00000232931	4.68514	4.86193	4.67013	4.27704	4.00269	4.44946	4.41978	4.13662	3.28236	4.0893	ENSG00000232931	33	37	28	21	29.75	15	27	23	18	5	16	17.3333
ENSG00000150051	283078	mohawk homeobox	MKX	284.255	0.746879	1.67816	0.323846	2.30628	0.021095	0.0693154	ENSG00000150051	6.77572	7.7166	7.52799	7.76202	8.40791	7.13483	7.96139	8.57331	8.74129	7.99846	ENSG00000150051	113	218	170	223	181	342	152	245	400	407	246	298.667
ENSG00000267368	100134938::548644	uroplakin 3B-like::polymerase (RNA) II (DNA directed) polypeptide J3	UPK3BL::POLR2J3	9.69365	0.874015	1.83276	0.379108	2.30545	0.0211412	0.0694291	ENSG00000267368	2.88016	2.81482	2.77403	3.25304	3.20968	3.45355	3.43362	3.40008	3.33721	3.45147	ENSG00000267368	6	5	4	10	6.25	9	14	12	12	10	12	11.5
ENSG00000260428	642658::100129885	scleraxis homolog B (mouse)::scleraxis homolog A (mouse)	SCXB::SCXA	19.5688	0.660186	1.58029	0.286427	2.3049	0.021172	0.0695174	ENSG00000260428	3.75042	4.34319	4.02195	3.80415	4.44333	4.69059	4.57651	4.64728	4.03724	4.12162	ENSG00000260428	12	22	14	12	15	23	33	26	29	14	16	23.5
ENSG00000258615	NA	NA	NA	1.14299	2.02945	4.08248	0.880638	2.30452	0.0211935	NA	ENSG00000258615	-0.162938	-0.159298	-0.151329	-0.158503	-0.155153	0.120114	0.503079	0.140011	-0.150097	0.285153	ENSG00000258615	0	0	0	0	0	0	2	5	2	0	3	2
ENSG00000107731	219699	unc-5 homolog B (C. elegans)	UNC5B	78.2544	0.607561	1.52368	0.263673	2.30422	0.0212104	0.0695925	ENSG00000107731	5.47954	5.75778	5.72419	6.12617	6.18343	6.31754	6.22684	6.63121	6.35475	6.20384	ENSG00000107731	45	54	47	72	54.5	72	91	74	106	77	71	81.8333
ENSG00000241929	NA	NA	NA	14.7323	0.736005	1.66556	0.319576	2.30307	0.021275	0.0697277	ENSG00000241929	3.73325	3.89321	3.04556	3.43879	4.15247	4.12514	3.94954	4.11872	3.60798	4.07944	ENSG00000241929	14	16	4	9	10.75	20	22	16	20	10	18	17.6667
ENSG00000174502	115019	solute carrier family 26 (anion exchanger), member 9	SLC26A9	1.37122	1.94105	3.83984	0.842862	2.30292	0.0212831	NA	ENSG00000174502	0.105714	0.110032	0.28147	0.110975	0.273008	0.505435	0.416043	0.531526	0.120947	0.87372	ENSG00000174502	0	0	1	0	0.25	1	3	2	3	0	6	2.5
ENSG00000017427	3479	insulin-like growth factor 1 (somatomedin C)	IGF1	0.950733	2.03544	4.09947	0.884524	2.30117	0.0213822	NA	ENSG00000017427	-0.415195	-0.41214	-0.405449	-0.411472	-0.40866	0.202351	-0.408222	0.332426	-0.404415	-0.24367	ENSG00000017427	0	0	0	0	0	0	5	0	6	0	1	2
ENSG00000270277	NA	NA	NA	4.35303	-1.23291	0.425458	0.536007	-2.30018	0.0214382	NA	ENSG00000270277	2.09045	2.11437	2.16686	2.54338	1.79247	1.7467	1.922	1.49074	1.94694	2.04856	ENSG00000270277	5	5	5	10	6.25	2	2	3	0	3	4	2.33333
ENSG00000002726	26	amine oxidase, copper containing 1	AOC1	5.04636	-1.06331	0.478531	0.462618	-2.29847	0.021535	NA	ENSG00000002726	2.7113	2.59921	2.66623	2.60587	2.27589	2.10837	1.78778	2.15148	2.20089	2.48461	ENSG00000002726	11	9	9	9	9.5	5	4	1	4	4	7	4.16667
ENSG00000006459	80853	lysine (K)-specific demethylase 7A	KDM7A	608.487	0.708974	1.63464	0.308573	2.29759	0.0215852	0.0705878	ENSG00000006459	8.15578	8.86813	8.5621	8.80723	9.57693	8.34012	8.9185	9.74744	9.73791	9.15155	ENSG00000006459	305	487	350	461	400.75	767	357	474	899	804	548	641.5
ENSG00000259920	NA	NA	NA	0.561856	-2.05064	0.241376	0.892837	-2.29677	0.0216317	NA	ENSG00000259920	-1.06362	-1.06179	-0.622789	-0.646963	-1.0597	-1.06445	-1.05944	-1.06105	-1.05715	-1.05858	ENSG00000259920	0	0	3	3	1.5	0	0	0	0	0	0	0
ENSG00000214691	388942	uncharacterized LOC388942	AC104654.1	0.546348	-2.04608	0.242141	0.890958	-2.2965	0.0216476	NA	ENSG00000214691	-0.726312	-0.848559	-0.836035	-0.847316	-0.993438	-0.998021	-0.993184	-0.994746	-0.990968	-0.992352	ENSG00000214691	2	1	1	1	1.25	0	0	0	0	0	0	0
ENSG00000240167	NA	NA	NA	1.77523	1.97107	3.92058	0.859204	2.29406	0.021787	NA	ENSG00000240167	0.227273	0.545311	0.244761	0.233978	0.239024	1.508	0.239806	1.28442	0.420769	0.566963	ENSG00000240167	0	2	0	0	0.5	0	13	0	9	1	2	4.16667
ENSG00000224397	NA	NA	NA	35.3669	0.668652	1.58959	0.291526	2.29363	0.0218119	0.071162	ENSG00000224397	4.75972	4.81406	4.93272	4.93629	5.15395	5.70101	5.25335	5.56326	5.40935	5.21919	ENSG00000224397	28	28	28	31	28.75	36	65	39	53	42	37	45.3333
ENSG00000237041	NA	NA	NA	0.520958	1.98974	3.97165	0.867648	2.29325	0.0218334	NA	ENSG00000237041	-1.25507	-1.25336	-1.24962	-1.25299	-1.25141	-0.540174	-1.25117	-0.951056	-1.08101	-1.25037	ENSG00000237041	0	0	0	0	0	0	6	0	2	1	0	1.5
ENSG00000170890	5319	phospholipase A2, group IB (pancreas)	PLA2G1B	0.505826	-2.04384	0.242518	0.892542	-2.2899	0.0220269	NA	ENSG00000170890	-0.993168	-0.987588	-0.834858	-0.986366	-1.13453	-1.13879	-1.13429	-1.13574	-1.13223	-1.13352	ENSG00000170890	1	1	2	1	1.25	0	0	0	0	0	0	0
ENSG00000230601	NA	NA	NA	9.53908	0.877043	1.83661	0.383123	2.2892	0.022068	0.0718404	ENSG00000230601	2.95538	2.89739	2.86667	3.08164	3.41346	3.60536	3.60648	3.16876	3.244	3.294	ENSG00000230601	7	6	5	8	6.5	12	17	15	9	9	10	12
ENSG00000254607	101929427	uncharacterized LOC101929427	LOC101929427	11.127	0.843674	1.79461	0.368668	2.28844	0.0221121	0.0719315	ENSG00000254607	2.8637	3.32849	3.41087	3.09282	3.51404	3.98692	3.92482	3.5506	3.34492	3.4681	ENSG00000254607	5	10	10	7	8	12	23	19	13	9	11	14.5
ENSG00000260602	NA	NA	NA	2.27015	1.63172	3.09882	0.713269	2.28766	0.0221572	NA	ENSG00000260602	0.899321	0.757326	0.772338	1.17386	1.18861	1.35716	1.19091	1.66326	1.08032	1.19844	ENSG00000260602	1	0	0	3	1	3	5	3	8	2	3	4
ENSG00000269837	100132815	importin 5 pseudogene 1	IPO5P1	21.3983	-0.842399	0.557715	0.368439	-2.2864	0.0222308	0.0722351	ENSG00000269837	4.97745	4.75535	4.79801	4.41814	3.46944	4.61045	4.22786	3.43928	4.23268	4.40171	ENSG00000269837	41	32	30	23	31.5	7	30	18	7	17	21	16.6667
ENSG00000128045	65997	RAS-like, family 11, member B	RASL11B	4.69417	-1.21455	0.430908	0.531227	-2.2863	0.0222364	NA	ENSG00000128045	2.39722	2.15163	2.72243	2.72559	1.95367	2.38402	1.95662	1.67224	2.21375	1.69334	ENSG00000128045	8	5	11	12	9	3	8	3	1	5	1	3.5
ENSG00000261687	NA	NA	NA	0.620742	2.01385	4.03857	0.88093	2.28604	0.0222517	NA	ENSG00000261687	-0.87783	-0.87582	-0.871402	-0.875381	-0.456547	-0.734313	-0.873236	-0.587791	-0.710613	-0.715269	ENSG00000261687	0	0	0	0	0	3	1	0	2	1	1	1.33333
ENSG00000274215	NA	NA	NA	1.11111	-1.89422	0.26902	0.829169	-2.28447	0.0223437	NA	ENSG00000274215	0.396251	0.0445139	0.202727	0.304229	-0.102228	-0.111389	0.0538912	-0.104836	-0.097312	0.0573282	ENSG00000274215	4	1	2	3	2.5	0	0	1	0	0	1	0.333333
ENSG00000220105	NA	NA	NA	21.5343	0.737637	1.66744	0.323207	2.28225	0.0224748	0.0728561	ENSG00000220105	3.84142	4.12413	4.481	4.1881	4.38253	5.36	4.12872	4.81956	4.29861	4.82111	ENSG00000220105	13	17	22	18	17.5	21	58	16	33	18	31	29.5
ENSG00000145861	114898	C1q and tumor necrosis factor related protein 2	C1QTNF2	18.1677	-0.749953	0.594623	0.328899	-2.28019	0.0225964	0.073135	ENSG00000145861	4.49337	3.99347	4.4905	4.6622	3.92621	4.3541	3.73193	3.69432	3.54864	4.07335	ENSG00000145861	28	16	24	31	24.75	14	25	11	11	8	16	14.1667
ENSG00000064763	55711	fatty acyl CoA reductase 2	FAR2	18.2763	-0.607725	0.656231	0.266635	-2.27924	0.0226529	0.0732519	ENSG00000064763	4.39118	4.55752	4.66652	4.2286	4.11753	4.2414	4.27898	3.48219	4.00506	4.03134	ENSG00000064763	25	28	28	20	25.25	17	22	20	8	14	15	16
ENSG00000244040	101928376	IL12A antisense RNA 1	IL12A-AS1	2.22516	1.79078	3.46003	0.786955	2.27559	0.0228708	NA	ENSG00000244040	0.84369	0.853915	0.714521	0.70125	1.25253	0.973038	1.25515	1.53146	0.879776	0.871818	ENSG00000244040	1	1	0	0	0.5	4	2	4	7	1	1	3.16667
ENSG00000166359	126248	WD repeat domain 88	WDR88	13.3514	-0.831605	0.561904	0.365497	-2.27527	0.0228899	0.0739379	ENSG00000166359	4.24006	4.24737	3.66375	3.71223	3.81155	3.57987	3.23472	3.28938	3.60655	3.25174	ENSG00000166359	26	25	12	14	19.25	15	13	7	8	11	7	10.1667
ENSG00000261635	NA	NA	NA	15.645	-0.72656	0.604343	0.319427	-2.27457	0.0229315	0.0740296	ENSG00000261635	4.64931	4.0243	4.2256	4.18193	3.7176	3.85126	3.57976	3.81581	3.84362	3.99388	ENSG00000261635	35	18	20	21	23.5	12	16	10	14	13	16	13.5
ENSG00000271092	100527978	TMEM56-RWDD3 readthrough	TMEM56-RWDD3	6.83673	-0.926228	0.526232	0.407406	-2.27348	0.0229975	NA	ENSG00000271092	3.2461	3.16535	2.79012	2.97093	2.84462	2.39261	2.66994	2.64442	2.60474	2.47535	ENSG00000271092	15	13	7	10	11.25	8	4	6	6	5	4	5.5
ENSG00000214050	157574	F-box protein 16	FBXO16	16.0503	-0.657887	0.633806	0.289423	-2.27309	0.0230205	0.0742527	ENSG00000214050	4.00501	4.24324	4.20215	4.42179	3.60252	4.12947	3.88136	3.71427	3.58078	3.77135	ENSG00000214050	18	22	19	26	21.25	10	21	14	12	9	12	13
ENSG00000131634	79652	transmembrane protein 204	TMEM204	1.44922	-1.69636	0.308564	0.746711	-2.27177	0.0231002	NA	ENSG00000131634	0.735165	0.751759	0.67167	0.755392	0.531185	0.501605	0.393362	0.233617	0.243281	0.239747	ENSG00000131634	4	4	3	4	3.75	2	2	1	0	0	0	0.833333
ENSG00000250546	101928978	uncharacterized LOC101928978	LOC101928978	22.7368	0.584975	1.50001	0.25755	2.27131	0.0231284	0.074547	ENSG00000250546	4.64263	4.04746	4.42205	4.17105	4.85964	4.58209	4.5611	5.06874	4.89721	4.5409	ENSG00000250546	29	15	20	17	20.25	32	28	24	40	31	23	29.6667
ENSG00000214433	NA	NA	NA	2.02963	-1.64087	0.320663	0.722597	-2.2708	0.0231592	NA	ENSG00000214433	1.05453	1.18114	0.975876	1.0733	0.824033	0.929326	0.670778	0.665332	0.678481	0.829976	ENSG00000214433	3	4	2	3	3	1	2	0	0	0	1	0.666667
ENSG00000141639	5596	mitogen-activated protein kinase 4	MAPK4	0.421085	1.97499	3.93126	0.869823	2.27057	0.0231732	NA	ENSG00000141639	-1.42923	-1.42785	-1.42483	-1.42755	-1.42628	-1.15493	-1.26998	-1.01608	-1.42436	-1.26745	ENSG00000141639	0	0	0	0	0	0	2	1	3	0	1	1.16667
ENSG00000019102	23584	V-set and immunoglobulin domain containing 2	VSIG2	3.79681	-1.24723	0.421257	0.549404	-2.27014	0.0231988	NA	ENSG00000019102	2.21435	1.86815	2.1232	2.32653	1.77637	1.72708	1.65194	1.63734	1.52915	1.90521	ENSG00000019102	8	4	6	9	6.75	3	3	2	2	1	4	2.5
ENSG00000128710	3236	homeobox D10	HOXD10	0.656442	2.00332	4.00921	0.88311	2.26848	0.0232999	NA	ENSG00000128710	-0.828217	-0.826092	-0.821424	-0.825627	-0.66763	-0.328096	-0.823361	-0.412211	-0.8207	-0.663911	ENSG00000128710	0	0	0	0	0	1	4	0	3	0	1	1.5
ENSG00000225814	NA	NA	NA	7.86387	0.943122	1.92268	0.415786	2.26829	0.0233118	0.0750032	ENSG00000225814	2.52095	3.00698	2.49003	2.65936	2.96413	2.95784	2.96881	3.36152	3.44227	2.98413	ENSG00000225814	4	9	3	5	5.25	8	9	8	14	14	8	10.1667
ENSG00000106004	3202	homeobox A5	HOXA5	0.635628	1.95514	3.87755	0.862114	2.26785	0.0233384	NA	ENSG00000106004	-1.0577	-1.05561	-1.05107	-1.05516	-1.05325	-0.323435	-1.05295	-0.386661	-1.05036	-1.05198	ENSG00000106004	0	0	0	0	0	0	6	0	5	0	0	1.83333
ENSG00000225947	NA	NA	NA	1.75026	1.96111	3.89362	0.865027	2.26711	0.0233835	NA	ENSG00000225947	0.306904	0.471907	0.3242	0.313526	0.318517	1.28482	0.483528	1.25349	0.326029	0.636327	ENSG00000225947	0	1	0	0	0.25	0	9	1	8	0	2	3.33333
ENSG00000143333	6004	regulator of G-protein signaling 16	RGS16	112.519	0.713648	1.63995	0.314829	2.26678	0.0234036	0.0752041	ENSG00000143333	5.93675	6.11277	6.0974	6.42	6.98152	5.88827	6.62819	7.16972	7.13198	6.71067	ENSG00000143333	63	69	61	87	70	128	62	97	153	134	101	112.5
ENSG00000188293	374918	IGF-like family member 1	IGFL1	3.09481	1.50395	2.83618	0.663779	2.26574	0.0234673	NA	ENSG00000188293	1.21645	1.22875	1.25563	1.49708	1.38473	1.46745	1.84105	1.72216	2.21114	1.64298	ENSG00000188293	1	1	1	3	1.5	2	3	6	5	10	4	5
ENSG00000230426	339476	endogenous retrovirus group MER61, member 1	ERVMER61-1	4.54301	1.2394	2.36101	0.547816	2.26244	0.02367	NA	ENSG00000230426	2.01466	1.79818	2.19539	1.51298	2.44691	2.59069	2.17332	2.04605	2.30511	2.46452	ENSG00000230426	4	2	5	0	2.75	8	11	5	4	6	8	7
ENSG00000248664	NA	NA	NA	3.9979	1.42978	2.69406	0.632099	2.26196	0.0236996	NA	ENSG00000248664	1.50175	1.51603	1.69116	1.65769	1.53226	1.96544	2.12922	1.66079	2.50223	2.04058	ENSG00000248664	1	1	2	2	1.5	1	5	6	2	10	5	4.83333
[truncated: 382 more rows]
