# Supplementary material for: Selection of established tumour cells through narrow diameter micropores enriches for elevated Ras/Raf/MEK/ERK MAPK signalling and enhanced tumour growth
Source: Small GTPases. 2020 Jun 22;12(4):294–310. doi: 10.1080/21541248.2020.1780108 (PMC8204978; doi:10.1080/21541248.2020.1780108)
Supplement: Supplemental Material [file KSGT_A_1780108_SM3666.zip › Supplemental Table S10.xlsx]

## Sheet: Sheet1
ensembl_id	gene_id	gene_name	symbol	baseMean	log2FoldChange(Selected_vs_Parental)	FoldChange(Sel_v_Parental)	lfcSE	stat	pvalue(Selected_vs_Parental)	padj(Selected_vs_Parental)	log2FoldChange(Selected_vs_Flowsorted)	FoldChange(Sel_v_Flowsorted)	lfcSE	stat	pvalue(Selected_vs_Flowsorted)	padj(Selected_vs_Flowsorted)	log2FoldChange(Flowsorted_vs_Parental)	FoldChange(Flowsorted_vs_Parental)	lfcSE	stat	pvalue(Flowsorted_vs_Parental)	padj(Flowsorted_vs_Parental)	ensembl_id	Parental1	Parental2	Parental3	Parental4	Selected2-1	Selected2-2	Selected2-3	Selected3-1	Selected3-2	Selected3-3	Flowsorted1-1	Flowsorted1-2	Flowsorted1-3	Flowsorted2-1	Flowsorted2-2	Flowsorted2-3	ensembl_id	Parental1	Parental2	Parental3	Parental4	mean	Selected2-1	Selected2-2	Selected2-3	Selected3-1
ENSG00000002726	26	amine oxidase, copper containing 1	AOC1	5.04636	-1.06331	0.478531	0.462618	-2.29847	0.021535	NA	0.346006	1.27104	0.483144	0.716154	0.473896	NA	-1.40932	0.376489	0.480885	-2.93068	0.00338221	NA	ENSG00000002726	2.7113	2.59921	2.66623	2.60587	2.27589	2.10837	1.78778	2.15148	2.20089	2.48461	1.78049	2.0347	2.34961	2.16746	2.18107	1.82171	ENSG00000002726	11	9	9	9	9.5	5	4	1	4
ENSG00000004799	5166	pyruvate dehydrogenase kinase, isozyme 4	PDK4	38.8479	-0.867741	0.548004	0.222438	-3.90105	9.57765e-05	0.000861459	-0.0834018	0.943829	0.212613	-0.392272	0.694858	0.837552	-0.78434	0.580618	0.221469	-3.54153	0.000397809	0.00297949	ENSG00000004799	5.95221	5.45492	5.76629	5.75494	4.74541	5.53211	5.19436	4.94239	4.68339	4.86235	5.1048	5.37093	4.6938	5.15167	5.30813	4.82111	ENSG00000004799	76	48	56	61	60.25	24	55	36	30
ENSG00000006210	6376	chemokine (C-X3-C motif) ligand 1	CX3CL1	19.726	-1.31229	0.402682	0.26856	-4.88639	1.02704e-06	1.6889e-05	-0.171995	0.887615	0.269638	-0.637872	0.523557	0.721719	-1.14029	0.453668	0.264348	-4.3136	1.60619e-05	0.000240498	ENSG00000006210	4.66477	4.8755	4.86224	5.02905	3.67721	4.20756	3.68331	3.64572	4.07725	4.15719	3.80798	3.71545	3.90903	4.18034	4.45133	4.05344	ENSG00000006210	32	37	33	42	36	10	21	10	10
ENSG00000006459	80853	lysine (K)-specific demethylase 7A	KDM7A	608.487	0.708974	1.63464	0.308573	2.29759	0.0215852	0.0705878	-0.145755	0.903906	0.277117	-0.525968	0.598911	0.774397	0.854729	1.80842	0.308509	2.77051	0.00559677	0.0231739	ENSG00000006459	8.15578	8.86813	8.5621	8.80723	9.57693	8.34012	8.9185	9.74744	9.73791	9.15155	9.32147	8.92912	8.65615	9.84205	9.72375	9.9138	ENSG00000006459	305	487	350	461	400.75	767	357	474	899
ENSG00000009724	10747	mannan-binding lectin serine peptidase 2	MASP2	14.2543	-1.33073	0.397568	0.38235	-3.4804	0.000500673	0.00343132	-0.188494	0.877521	0.370943	-0.508149	0.611349	0.781701	-1.14223	0.453057	0.378229	-3.01995	0.00252813	0.0126216	ENSG00000009724	4.91566	4.26247	3.92611	4.00048	3.62856	4.10988	3.23778	3.37561	2.97616	3.05892	3.471	3.45042	3.19701	3.48116	3.78303	3.91804	ENSG00000009724	48	25	16	19	27	12	23	7	9
ENSG00000011677	2556	gamma-aminobutyric acid (GABA) A receptor, alpha 3	GABRA3	95.6582	2.63728	6.22155	0.18117	14.5569	5.28063e-48	3.37734e-45	1.94201	3.8424	0.143952	13.4907	1.77481e-41	6.4864e-39	0.695269	1.61919	0.19498	3.56585	0.000362676	0.0027815	ENSG00000011677	5.17624	5.02849	5.11965	5.07819	7.38262	7.18355	7.3694	7.4759	7.58038	7.51594	5.15067	5.46616	5.42952	5.9673	5.82944	6.02442	ENSG00000011677	35	29	28	30	30.5	180	176	177	200
ENSG00000013016	30845	EH-domain containing 3	EHD3	24.7403	-0.976157	0.508332	0.27882	-3.50104	0.000463454	0.00321065	0.415639	1.33389	0.277372	1.49849	0.134006	0.311896	-1.3918	0.38109	0.287877	-4.83469	1.33352e-06	3.3397e-05	ENSG00000013016	5.42002	4.7797	5.18242	5.33371	4.27808	4.25164	4.52908	4.43925	4.11257	4.90684	4.03291	3.73585	4.67915	3.98094	4.50339	3.70935	ENSG00000013016	57	31	40	50	44.5	18	20	23	22
ENSG00000018869	147948	zinc finger protein 582	ZNF582	19.9317	-1.02604	0.491055	0.269239	-3.81089	0.000138466	0.00118248	-0.373344	0.771991	0.259888	-1.43656	0.150844	0.338044	-0.652698	0.63609	0.260368	-2.50683	0.012182	0.0421069	ENSG00000018869	4.42365	4.69675	4.90529	4.77399	3.91529	4.03	3.85685	4.11611	4.15873	3.87681	4.02348	4.56805	4.59902	3.97522	3.87362	4.19762	ENSG00000018869	25	31	34	33	30.75	13	17	12	17
ENSG00000021645	9369	neurexin 3	NRXN3	15.1596	-3.04037	0.121551	0.379781	-8.00559	1.18895e-15	9.85725e-14	-1.88097	0.2715	0.376777	-4.99227	5.96747e-07	1.14417e-05	-1.15939	0.4477	0.301196	-3.84931	0.000118452	0.0011668	ENSG00000021645	4.67853	4.98856	4.35283	4.29936	2.88485	2.90368	3.00018	2.7426	2.38714	3.0166	4.00869	4.0356	3.81471	3.59804	3.30599	3.69371	ENSG00000021645	39	49	25	26	34.75	4	5	5	3
ENSG00000028137	7133	tumor necrosis factor receptor superfamily, member 1B	TNFRSF1B	248.789	-0.853138	0.553579	0.139571	-6.11259	9.80282e-10	3.14041e-08	-0.23174	0.851607	0.127858	-1.81248	0.0699113	0.201964	-0.621398	0.650041	0.138731	-4.47916	7.49361e-06	0.000130008	ENSG00000028137	8.52743	8.26175	8.61549	8.34592	7.4898	8.00853	7.60989	7.60655	7.41986	7.57586	7.66919	8.02152	8.19645	7.47881	7.90053	7.72071	ENSG00000028137	417	327	380	344	367	175	292	190	198
ENSG00000031081	57514	Rho GTPase activating protein 31	ARHGAP31	375.043	-0.627767	0.647177	0.119161	-5.26821	1.37757e-07	2.81295e-06	0.0354576	1.02488	0.10899	0.325329	0.744932	0.868676	-0.663224	0.631465	0.119333	-5.55775	2.73271e-08	1.41438e-06	ENSG00000031081	8.95143	9.00985	8.97942	9.00704	8.22488	8.59883	8.44187	8.30364	8.31893	8.38239	8.40341	8.58487	8.58929	7.92202	8.43196	8.02317	ENSG00000031081	554	550	483	543	532.5	294	439	342	323
ENSG00000039068	999	cadherin 1, type 1, E-cadherin (epithelial)	CDH1	9.28198	-1.68796	0.310365	0.39904	-4.23005	2.33634e-05	0.000258586	-0.682215	0.623208	0.395017	-1.72705	0.0841586	0.228005	-1.00575	0.498013	0.373127	-2.69545	0.00702936	0.027642	ENSG00000039068	3.1276	3.80159	4.06918	3.44221	2.53397	2.68129	2.96026	2.63017	2.69127	2.97572	3.19395	2.92843	3.1703	2.75863	3.29872	2.93203	ENSG00000039068	10	21	25	14	17.5	3	5	7	4
ENSG00000043093	54165	DCN1, defective in cullin neddylation 1, domain containing 1	DCUN1D1	390.406	-0.633336	0.644684	0.137698	-4.59945	4.236e-06	5.93106e-05	0.134063	1.09738	0.125488	1.06834	0.285368	0.505074	-0.7674	0.587475	0.138093	-5.55712	2.74258e-08	1.41539e-06	ENSG00000043093	9.2856	9.09754	9.20611	8.64125	8.66017	8.50009	8.29597	8.1583	8.6517	8.47987	8.58006	8.32952	8.4586	8.46274	8.00916	8.11244	ENSG00000043093	704	585	568	416	568.25	403	408	307	290
ENSG00000046889	80243	phosphatidylinositol-3,4,5-trisphosphate-dependent Rac exchange factor 2	PREX2	3.59889	-2.57895	0.167363	0.594009	-4.3416	1.4145e-05	NA	-0.919257	0.528781	0.615196	-1.49425	0.13511	NA	-1.65969	0.316507	0.533053	-3.11355	0.00184849	NA	ENSG00000046889	2.32097	2.28148	2.18749	2.13304	1.218	1.60183	1.65304	1.3671	1.23213	1.22423	1.64466	1.36598	1.749	1.51952	1.52902	1.6922	ENSG00000046889	11	10	8	8	9.25	0	3	3	1
ENSG00000047365	101928667::116984	uncharacterized LOC101928667::ArfGAP with RhoGAP domain, ankyrin repeat and PH domain 2	LOC101928667::ARAP2	74.9648	0.586207	1.50129	0.219206	2.67423	0.00749014	0.0306661	-2.29517	0.203744	0.15649	-14.6665	1.05618e-48	5.91067e-46	2.88138	7.36853	0.199301	14.4574	2.25083e-47	1.0077e-43	ENSG00000047365	4.41991	4.80369	4.59674	4.77345	5.20844	4.76108	5.07547	5.32373	5.22089	4.98675	7.34112	7.08096	7.13859	7.25261	6.75289	7.04425	ENSG00000047365	18	25	18	24	21.25	34	26	30	39
ENSG00000047648	395	Rho GTPase activating protein 6	ARHGAP6	28.2873	1.36859	2.58219	0.256465	5.33637	9.48239e-08	2.02638e-06	0.151265	1.11054	0.193744	0.780748	0.434951	0.649826	1.21733	2.32516	0.258736	4.7049	2.53988e-06	5.52663e-05	ENSG00000047648	4.34081	3.79402	4.22969	3.80403	4.97605	5.13299	5.14249	5.00181	4.94504	5.00894	5.14761	5.08984	4.95756	4.97338	4.47633	4.74924	ENSG00000047648	20	10	15	10	13.75	33	43	38	35
ENSG00000048540	55885	LIM domain only 3 (rhombotin-like 2)	LMO3	6.56029	-1.88259	0.271196	0.500802	-3.75915	0.000170492	NA	-0.439393	0.737445	0.50191	-0.875442	0.381334	NA	-1.4432	0.367751	0.483407	-2.98547	0.00283143	NA	ENSG00000048540	3.08274	2.92353	3.61959	2.85811	2.33051	1.7376	2.33416	2.06436	2.10971	2.7467	2.32275	2.70165	2.30609	2.43967	1.94732	2.60766	ENSG00000048540	14	11	22	10	14.25	4	0	4	2
ENSG00000049130	4254	KIT ligand	KITLG	95.8322	-0.880783	0.543073	0.213145	-4.13232	3.59116e-05	0.000369814	-0.0318203	0.978185	0.197258	-0.161313	0.871847	0.937945	-0.848963	0.555184	0.213074	-3.98436	6.7663e-05	0.000742924	ENSG00000049130	7.41883	7.12131	7.11661	6.74866	6.21732	6.71865	6.11729	5.94435	6.43829	6.32406	6.70554	6.62307	6.50984	6.26569	5.45002	6.1698	ENSG00000049130	201	153	137	114	151.25	72	121	66	60
ENSG00000050628	5733	prostaglandin E receptor 3 (subtype EP3)	PTGER3	8.21085	-1.3346	0.396503	0.432584	-3.08517	0.00203435	0.010734	-0.417864	0.748532	0.422704	-0.98855	0.322883	0.544309	-0.916732	0.529708	0.418605	-2.18997	0.0285266	0.0813333	ENSG00000050628	3.11611	3.34757	3.70868	3.35595	2.45154	2.95353	2.8765	2.43254	2.35704	2.98005	2.56043	3.35975	3.15867	2.56746	2.5836	2.84639	ENSG00000050628	11	14	19	14	14.5	3	9	7	3
ENSG00000051341	10721	polymerase (DNA directed), theta	POLQ	330.729	-0.696366	0.617125	0.109077	-6.38416	1.72336e-10	6.42958e-09	0.0471876	1.03325	0.100788	0.468186	0.639652	0.800594	-0.743554	0.597266	0.10934	-6.80041	1.04325e-11	1.84976e-09	ENSG00000051341	8.96455	8.9124	8.83186	8.67567	8.19244	8.3436	8.15399	8.19359	8.18828	8.00845	8.32832	8.41868	8.2235	7.91877	7.93515	7.90829	ENSG00000051341	563	516	437	430	486.5	289	367	279	300
ENSG00000053108	23105	follistatin-like 4	FSTL4	85.4666	0.751467	1.6835	0.214494	3.50344	0.00045929	0.00318797	0.0548162	1.03873	0.186061	0.294614	0.768288	0.880847	0.69665	1.62074	0.214923	3.2414	0.00118945	0.0069976	ENSG00000053108	5.88266	5.90453	5.74362	6.05444	6.49955	6.15581	6.57741	6.61245	6.6829	6.80701	5.99656	6.34541	6.12444	6.74148	7.17696	6.37593	ENSG00000053108	62	60	47	67	59	91	79	96	103
ENSG00000056998	8908	glycogenin 2	GYG2	92.0863	-1.11625	0.461292	0.179896	-6.20495	5.47142e-10	1.86989e-08	-0.44977	0.73216	0.167634	-2.68305	0.00729544	0.0373063	-0.666477	0.630043	0.17617	-3.78314	0.000154864	0.00143101	ENSG00000056998	7.03267	7.00698	6.968	7.23693	6.08316	6.01286	6.35345	5.91762	5.96332	5.98031	6.61149	6.55251	6.62061	6.0608	6.84699	5.74667	ENSG00000056998	151	141	123	166	145.25	65	70	80	59
ENSG00000060566	84699	cAMP responsive element binding protein 3-like 3	CREB3L3	7.85616	-2.56736	0.168713	0.515181	-4.98341	6.24749e-07	1.08516e-05	-0.766203	0.587963	0.517619	-1.48025	0.138807	0.319074	-1.80115	0.286945	0.483778	-3.7231	0.000196793	0.00172584	ENSG00000060566	3.18115	3.49774	3.48187	3.99658	2.28785	2.54969	2.41428	2.26923	1.87404	2.0215	2.14747	2.87482	2.5994	1.84809	2.42494	2.97888	ENSG00000060566	14	19	17	31	20.25	3	6	4	3
ENSG00000064195	1747	distal-less homeobox 3	DLX3	29.6392	-1.18993	0.438324	0.242301	-4.91096	9.06311e-07	1.50838e-05	-0.456915	0.728543	0.232768	-1.96297	0.0496502	0.158633	-0.733015	0.601645	0.2336	-3.13791	0.00170156	0.0092478	ENSG00000064195	5.34945	5.08849	5.52907	5.50921	4.36243	4.47043	4.20113	4.47524	4.58419	4.63694	4.11866	4.94764	4.55552	4.68914	5.2102	5.00645	ENSG00000064195	50	38	50	54	48	18	23	15	21
ENSG00000065361	2065	v-erb-b2 avian erythroblastic leukemia viral oncogene homolog 3	ERBB3	51.8062	-1.27636	0.412835	0.210711	-6.0574	1.38336e-09	4.25657e-08	-0.688834	0.620355	0.198069	-3.47775	0.000505645	0.00428542	-0.58753	0.665481	0.201707	-2.91279	0.00358217	0.0165163	ENSG00000065361	6.34891	6.25948	6.00762	6.19813	4.58513	5.53622	5.16847	5.15144	5.09633	5.0895	5.9261	5.49541	5.70141	5.25562	6.14067	5.47981	ENSG00000065361	98	87	64	82	82.75	19	52	33	34
ENSG00000066056	7075	tyrosine kinase with immunoglobulin-like and EGF-like domains 1	TIE1	14.5645	1.17008	2.25024	0.396452	2.95138	0.00316356	0.0153365	-0.0878269	0.940939	0.320149	-0.274331	0.78383	0.88942	1.25791	2.39149	0.395463	3.18085	0.00146844	0.00826943	ENSG00000066056	3.27231	3.13198	3.10999	3.47829	4.07097	4.37281	3.35961	4.13447	3.84987	3.53958	3.89637	3.62551	3.86766	3.51314	4.59579	4.17223	ENSG00000066056	8	6	5	10	7.25	19	29	8	21
ENSG00000069122	221395	G protein-coupled receptor 116	GPR116	176.721	-0.774164	0.584727	0.118258	-6.54637	5.89511e-11	2.41578e-09	0.223873	1.16786	0.112845	1.98389	0.0472677	0.153346	-0.998037	0.500681	0.119942	-8.32101	8.72153e-17	4.22122e-14	ENSG00000069122	8.02974	7.96211	8.10323	8.02634	7.26865	7.2062	7.29551	7.33749	7.31564	7.39409	7.15805	7.44785	7.0771	6.98501	6.55888	7.19757	ENSG00000069122	297	269	268	279	278.25	152	165	154	166
ENSG00000069812	54626	hes family bHLH transcription factor 2	HES2	118.838	-0.585621	0.666362	0.165035	-3.54847	0.000387469	0.00277997	0.101647	1.073	0.153164	0.663649	0.506915	0.709927	-0.687268	0.621029	0.165867	-4.14349	3.4206e-05	0.000435057	ENSG00000069812	7.22387	7.35112	7.32581	7.31943	6.62005	7.32876	6.78208	6.67621	6.45894	6.50277	6.66614	6.75554	6.96374	6.36737	6.78309	6.39491	ENSG00000069812	169	177	156	171	168.25	96	187	108	104
ENSG00000077616	10003	N-acetylated alpha-linked acidic dipeptidase 2	NAALAD2	6.98743	-2.0397	0.243214	0.448371	-4.54914	5.38657e-06	NA	-0.586875	0.665784	0.458377	-1.28033	0.200428	NA	-1.45283	0.365305	0.420554	-3.45456	0.000551198	NA	ENSG00000077616	3.75204	2.99039	3.26822	2.99802	2.40014	2.09408	2.51403	2.13514	2.43627	2.29577	2.39221	2.8513	2.5839	2.39885	2.29397	2.57198	ENSG00000077616	27	11	14	11	15.75	4	2	5	2
ENSG00000079215	6507	solute carrier family 1 (glial high affinity glutamate transporter), member 3	SLC1A3	252.669	-0.78064	0.582109	0.102662	-7.604	2.87109e-14	2.00842e-12	0.16005	1.11733	0.0972354	1.64601	0.0997626	0.255916	-0.94069	0.520984	0.103663	-9.07452	1.14176e-19	7.86406e-17	ENSG00000079215	8.61179	8.43959	8.60588	8.50154	7.76197	8.03273	7.87518	7.58005	7.58342	7.8948	7.5231	7.66196	7.80122	7.51782	7.83539	7.511	ENSG00000079215	443	372	377	385	394.25	214	297	231	194
ENSG00000079257	56925	latexin	LXN	84.7986	-0.9792	0.507261	0.156493	-6.25715	3.92082e-10	1.38763e-08	-0.0261456	0.98204	0.150532	-0.173688	0.862111	0.932441	-0.953054	0.516538	0.156443	-6.09201	1.11505e-09	1.0085e-07	ENSG00000079257	6.79209	7.01195	7.01675	7.13223	6.12671	5.96475	6.09834	5.94607	6.23147	6.28809	6.16179	6.51305	6.28716	6.14189	5.57594	5.93358	ENSG00000079257	127	143	129	155	138.5	68	68	66	61
ENSG00000079385	634	carcinoembryonic antigen-related cell adhesion molecule 1 (biliary glycoprotein)	CEACAM1	7.46458	-1.09539	0.468009	0.414192	-2.64465	0.00817761	NA	-0.0277023	0.980981	0.414811	-0.066783	0.946754	NA	-1.06769	0.477082	0.413961	-2.5792	0.00990282	NA	ENSG00000079385	3.2443	3.01661	3.42403	3.22866	3.05578	2.54279	2.72059	2.48869	2.29625	2.82864	2.38407	2.78409	2.48281	2.39039	2.99667	2.96913	ENSG00000079385	14	10	15	13	13	10	5	6	4
ENSG00000082074	2533	FYN binding protein	FYB	3.66341	-1.67889	0.312322	0.533148	-3.14902	0.00163817	NA	-0.199667	0.870751	0.556706	-0.358659	0.71985	NA	-1.47923	0.358681	0.522324	-2.83201	0.00462566	NA	ENSG00000082074	2.16648	2.2724	2.25435	2.11586	1.5991	1.7885	1.72915	1.58706	1.47761	1.4671	1.72074	1.5857	1.70846	1.84176	1.73655	1.32644	ENSG00000082074	8	9	8	7	8	2	4	3	2
ENSG00000082701	2932	glycogen synthase kinase 3 beta	GSK3B	807.32	-0.632878	0.644888	0.0900901	-7.02495	2.14145e-12	1.13124e-10	-0.031641	0.978307	0.0819451	-0.386125	0.699404	0.839885	-0.601237	0.659188	0.0900707	-6.67517	2.46942e-11	3.87916e-09	ENSG00000082701	10.0549	10.1578	10.1416	9.95435	9.47526	9.60849	9.3869	9.36602	9.36689	9.56968	9.60233	9.71034	9.61309	9.30641	9.42029	9.26271	ENSG00000082701	1186	1215	1078	1039	1129.5	704	881	656	675
ENSG00000086696	3294	hydroxysteroid (17-beta) dehydrogenase 2	HSD17B2	94.9085	-1.29057	0.408789	0.133251	-9.68529	3.48225e-22	5.28476e-20	-0.628443	0.646874	0.127921	-4.91274	8.98131e-07	1.65812e-05	-0.66213	0.631945	0.12585	-5.26127	1.43062e-07	5.45096e-06	ENSG00000086696	7.01997	7.17071	6.9623	7.38615	5.90429	5.90627	5.95607	6.0418	6.01197	6.10679	6.67955	6.64655	6.57459	6.34606	6.36704	6.59762	ENSG00000086696	149	159	122	185	153.75	56	64	58	65
ENSG00000088340	80307	fer-1-like 4 (C. elegans), pseudogene	FER1L4	8.58715	-0.961543	0.513508	0.3841	-2.50336	0.0123019	0.0455547	-0.158184	0.896152	0.377411	-0.41913	0.675121	0.824352	-0.803359	0.573014	0.379092	-2.11917	0.0340765	0.0935237	ENSG00000088340	3.53416	3.06435	3.55077	3.41462	3.10363	2.93506	2.84622	3.15451	2.78314	2.40831	3.16987	2.49758	3.07057	3.0202	2.95211	3.00689	ENSG00000088340	17	9	15	14	13.75	9	8	6	10
ENSG00000090339	3383	intercellular adhesion molecule 1	ICAM1	100.403	-1.41353	0.375393	0.175545	-8.05224	8.12917e-16	6.86685e-14	-0.0510177	0.965255	0.1682	-0.303315	0.76165	0.877327	-1.36251	0.388905	0.17527	-7.77377	7.61849e-15	2.84233e-12	ENSG00000090339	7.13311	7.51233	7.3403	7.7822	6.14435	6.10369	6.17165	6.41032	5.89963	6.23706	6.29835	6.24931	6.27317	5.52926	6.59111	6.14831	ENSG00000090339	162	205	162	248	194.25	68	75	69	87
ENSG00000093072	51816	cat eye syndrome chromosome region, candidate 1	CECR1	1.83075	-3.06039	0.119876	0.77422	-3.95287	7.72204e-05	NA	-0.534454	0.69042	0.817546	-0.65373	0.513286	NA	-2.52593	0.173627	0.741048	-3.4086	0.00065298	NA	ENSG00000093072	1.11991	1.23228	1.28366	0.940806	0.399139	0.384455	0.708524	0.394972	0.406968	0.402588	0.558573	0.696531	0.552517	0.398859	0.402166	0.41171	ENSG00000093072	6	7	7	4	6	0	0	2	0
ENSG00000095203	54566	erythrocyte membrane protein band 4.1 like 4B	EPB41L4B	568.887	-0.614396	0.653203	0.151428	-4.05735	4.9632e-05	0.000491599	0.205935	1.15343	0.137087	1.50223	0.133039	0.310336	-0.820331	0.566312	0.151789	-5.40443	6.50142e-08	2.91069e-06	ENSG00000095203	9.69156	9.52363	9.79338	9.51169	8.91855	9.38721	9.15259	8.72506	8.79466	9.13697	8.87435	9.15158	9.19304	8.63427	8.40237	8.597	ENSG00000095203	927	782	852	767	832	478	762	562	431
ENSG00000099812	126353	mitotic spindle positioning	MISP	57.732	-1.76965	0.29328	0.18873	-9.37662	6.81199e-21	9.45652e-19	-0.836526	0.55999	0.182445	-4.58507	4.53829e-06	7.08559e-05	-0.933126	0.523722	0.175827	-5.30707	1.11404e-07	4.52386e-06	ENSG00000099812	6.5503	6.17143	6.77218	6.72564	4.74192	5.02398	4.92234	5.35085	4.9083	5.33963	5.68808	5.7472	6.03239	5.65592	5.82888	5.46505	ENSG00000099812	113	80	115	122	107.5	22	33	26	40
ENSG00000100060	4242	MFNG O-fucosylpeptide 3-beta-N-acetylglucosaminyltransferase	MFNG	17.9432	-0.75029	0.594484	0.260348	-2.88187	0.00395318	0.0183975	0.380515	1.30181	0.265732	1.43195	0.152159	0.340055	-1.1308	0.456661	0.271837	-4.15986	3.18445e-05	0.000411447	ENSG00000100060	4.90019	4.57565	4.48598	4.34714	4.04144	4.17678	4.04795	4.11679	3.91964	4.06928	3.6358	4.11291	3.53171	4.09507	3.74494	3.74187	ENSG00000100060	41	29	24	23	29.25	16	21	16	18
ENSG00000100473	1690	cochlin	COCH	62.9732	-1.04471	0.484742	0.153863	-6.78987	1.12237e-11	5.23422e-10	-0.230166	0.852537	0.150169	-1.53271	0.125347	0.298697	-0.814545	0.568588	0.150737	-5.40375	6.52629e-08	2.91453e-06	ENSG00000100473	6.62773	6.48847	6.53176	6.44982	5.59456	5.8933	5.52352	5.55051	5.25866	5.7781	5.97684	5.92588	5.9175	5.56559	5.62657	5.80358	ENSG00000100473	117	100	93	96	101.5	46	67	43	46
ENSG00000100767	89932	papilin, proteoglycan-like sulfated glycoprotein	PAPLN	51.1741	-1.29233	0.408292	0.173038	-7.46847	8.11312e-14	5.22625e-12	-0.571267	0.673026	0.167768	-3.40509	0.000661411	0.00535226	-0.72106	0.606651	0.163589	-4.40776	1.04446e-05	0.000169729	ENSG00000100767	6.36052	6.25825	6.23768	6.085	4.97983	5.48885	5.09874	5.24673	5.0187	4.97517	5.80427	5.75221	5.63297	5.28648	5.67435	5.47921	ENSG00000100767	99	87	77	75	84.5	28	50	31	37
ENSG00000100842	10278	embryonal Fyn-associated substrate	EFS	16.8422	-1.48796	0.356515	0.268571	-5.54029	3.01968e-08	7.24884e-07	0.77044	1.70579	0.307838	2.50275	0.0123234	0.056183	-2.2584	0.209003	0.299293	-7.54579	4.4956e-14	1.41241e-11	ENSG00000100842	4.73555	4.69591	4.83876	4.96322	3.38358	3.94034	3.47337	3.91515	3.60433	4.03328	3.53446	3.51313	3.25764	3.19812	3.31519	3.06888	ENSG00000100842	38	35	36	44	38.25	8	18	9	16
ENSG00000101333	5332	phospholipase C, beta 4	PLCB4	6.84968	-2.01629	0.247192	0.444129	-4.53989	5.62848e-06	NA	-0.836727	0.559912	0.4482	-1.86686	0.061921	NA	-1.17957	0.441484	0.403308	-2.92473	0.00344756	NA	ENSG00000101333	3.14826	3.40511	2.9142	3.36225	2.15802	2.53968	1.86499	2.59369	2.18825	2.30133	2.60628	2.38369	2.68009	2.6137	2.72562	2.57553	ENSG00000101333	14	18	9	17	14.5	2	6	0	6
ENSG00000101441	1472	cystatin S	CST4	6.34296	-2.01879	0.246765	0.494164	-4.08526	4.40278e-05	NA	-0.934839	0.523101	0.489062	-1.91149	0.055941	NA	-1.08395	0.471736	0.45311	-2.39224	0.0167458	NA	ENSG00000101441	3.07341	3.11006	2.99078	3.11807	2.20949	2.55587	1.78493	2.41781	1.96426	1.94987	2.07374	2.51567	2.60472	2.63187	2.89943	2.12698	ENSG00000101441	14	14	11	14	13.25	3	7	0	5
ENSG00000101888	55916	nuclear transport factor 2-like export factor 2	NXT2	280.247	-0.601808	0.658928	0.107239	-5.61182	2.00205e-08	4.98647e-07	0.0950952	1.06814	0.0995497	0.955253	0.33945	0.560471	-0.696903	0.616895	0.107766	-6.46683	1.0008e-10	1.29872e-08	ENSG00000101888	8.7204	8.52473	8.63752	8.34868	8.11256	7.85035	7.91396	7.9968	7.97445	8.0877	8.16924	7.94896	8.00766	7.87194	7.58922	7.73907	ENSG00000101888	476	393	383	342	398.5	275	258	236	262
ENSG00000103490	29108	PYD and CARD domain containing	PYCARD	13.6715	-1.18573	0.439602	0.313182	-3.78607	0.00015305	0.00128737	0.520962	1.43491	0.332112	1.56864	0.116733	0.284841	-1.70669	0.306362	0.331979	-5.14096	2.73339e-07	9.16659e-06	ENSG00000103490	4.30766	4.0169	4.70114	4.24902	3.53526	3.68712	3.54102	3.57573	3.51554	3.40563	3.28723	3.18017	3.81544	3.20843	2.80868	3.09158	ENSG00000103490	28	20	35	25	27	11	15	11	12
ENSG00000104983	729440	coiled-coil domain containing 61	CCDC61	221.073	0.637518	1.55565	0.113461	5.61885	1.92228e-08	4.80114e-07	0.04865	1.0343	0.0976444	0.498236	0.618317	0.786501	0.588868	1.50407	0.113764	5.17621	2.26434e-07	7.88297e-06	ENSG00000104983	7.33862	7.3666	7.2906	7.33311	7.88488	7.68755	7.98358	7.99293	7.98357	8.0364	7.87593	7.63276	7.70077	8.16672	7.81942	8.05143	ENSG00000104983	175	170	144	164	163.25	236	232	252	265
ENSG00000105383	945	CD33 molecule	CD33	14.561	-1.15027	0.45054	0.324343	-3.54646	0.000390437	0.00279455	0.827552	1.77467	0.347113	2.3841	0.017121	0.0723119	-1.97782	0.253873	0.352099	-5.61724	1.94033e-08	1.07577e-06	ENSG00000105383	4.4043	4.6193	4.44761	4.35271	3.98879	2.83551	3.69888	3.3707	4.104	3.6505	3.46663	3.28433	2.99749	3.02914	3.42061	2.99689	ENSG00000105383	30	35	27	27	29.75	18	4	13	9
ENSG00000105750	7639	zinc finger protein 85	ZNF85	45.9809	-1.38149	0.383823	0.188695	-7.32128	2.45613e-13	1.49607e-11	-0.295489	0.814796	0.18663	-1.58329	0.113355	0.279224	-1.086	0.471067	0.183739	-5.91053	3.41016e-09	2.59869e-07	ENSG00000105750	6.28773	6.29499	6.20323	5.98331	5.31634	5.19589	4.91422	4.78419	5.0983	4.85844	5.46602	5.38255	5.60011	5.12332	4.97524	4.94756	ENSG00000105750	96	92	77	71	84	39	40	27	25
ENSG00000106541	10551	anterior gradient 2	AGR2	18.6171	-1.18555	0.439656	0.27193	-4.35977	1.302e-05	0.000155962	-0.317988	0.802188	0.267975	-1.18663	0.235373	0.449511	-0.867565	0.548071	0.263651	-3.29058	0.000999819	0.00611501	ENSG00000106541	4.38578	4.69526	4.69988	4.92349	3.66069	4.14247	3.50694	4.07627	3.99717	3.68646	3.92134	4.0724	3.76265	4.26363	4.18936	4.15671	ENSG00000106541	25	32	29	39	31.25	10	20	8	17
ENSG00000107731	219699	unc-5 homolog B (C. elegans)	UNC5B	78.2544	0.607561	1.52368	0.263673	2.30422	0.0212104	0.0695925	-0.174883	0.885839	0.231234	-0.756303	0.449467	0.663074	0.782444	1.72004	0.26292	2.97598	0.00292057	0.0141413	ENSG00000107731	5.47954	5.75778	5.72419	6.12617	6.18343	6.31754	6.22684	6.63121	6.35475	6.20384	6.03665	5.90583	5.97697	6.44948	7.41503	6.48762	ENSG00000107731	45	54	47	72	54.5	72	91	74	106
ENSG00000108342	1440	colony stimulating factor 3 (granulocyte)	CSF3	26.9743	-0.638323	0.642459	0.208314	-3.06423	0.00218228	0.011372	0.18327	1.13545	0.207316	0.884016	0.376688	0.596756	-0.821594	0.565816	0.213131	-3.85488	0.000115788	0.0011437	ENSG00000108342	5.03983	5.2055	5.18387	5.10624	4.58455	4.53606	4.71906	4.75154	4.65563	4.61585	4.21863	4.40338	4.39648	4.74891	4.69831	4.55677	ENSG00000108342	39	43	38	39	39.75	23	25	26	28
ENSG00000108423	51174	tubulin, delta 1	TUBD1	128.606	-0.808048	0.571154	0.128175	-6.30424	2.89618e-10	1.0499e-08	-0.188526	0.877502	0.120677	-1.56223	0.118234	0.286994	-0.619523	0.650886	0.126775	-4.88679	1.02494e-06	2.71118e-05	ENSG00000108423	7.65291	7.28427	7.55018	7.33796	6.78337	6.95478	6.40636	6.5283	6.71995	6.84686	7.00666	6.92143	6.9842	6.87352	6.61021	6.9155	ENSG00000108423	231	167	183	172	188.25	108	140	80	92
ENSG00000109061	4619	myosin, heavy chain 1, skeletal muscle, adult	MYH1	48.5492	1.99347	3.98194	0.608088	3.27827	0.00104447	0.00627876	0.586401	1.5015	0.551627	1.06304	0.287764	0.50776	1.40707	2.65198	0.609343	2.30916	0.0209346	0.0640521	ENSG00000109061	4.50246	3.99349	4.03314	4.25605	4.30435	7.59871	4.7189	6.60274	4.43494	4.55446	5.3009	5.27089	5.04399	5.53091	5.73012	5.76235	ENSG00000109061	22	12	11	16	15.25	16	276	24	118
ENSG00000109107	230	aldolase C, fructose-bisphosphate	ALDOC	532.344	1.24073	2.36318	0.118486	10.4715	1.16722e-25	2.3753e-23	0.403141	1.32238	0.103239	3.90494	9.4247e-05	0.00102476	0.837587	1.78706	0.11919	7.02732	2.10533e-12	4.71279e-10	ENSG00000109107	7.94214	8.18582	8.2833	8.47502	9.44098	9.40604	9.5413	9.44688	9.37614	9.34064	8.77527	8.91705	8.86542	9.12223	9.43125	9.01616	ENSG00000109107	262	298	287	364	302.75	699	775	746	728
ENSG00000110172	26973	cysteine and histidine-rich domain (CHORD) containing 1	CHORDC1	306.789	-0.722194	0.606175	0.197537	-3.656	0.000256177	0.00196556	0.192856	1.14302	0.179361	1.07524	0.282266	0.50157	-0.915051	0.530325	0.198023	-4.62094	3.82006e-06	7.63256e-05	ENSG00000110172	9.12567	8.80205	8.75288	8.4425	8.15604	8.33237	8.19911	7.83558	7.83705	8.19249	8.29072	8.31499	8.14337	7.74044	7.02906	7.59112	ENSG00000110172	636	479	415	365	473.75	283	366	290	232
ENSG00000110721	1119	choline kinase alpha	CHKA	705.794	-0.602769	0.658489	0.098881	-6.0959	1.08825e-09	3.46152e-08	0.112297	1.08095	0.0900856	1.24656	0.212559	0.42231	-0.715066	0.609177	0.0991426	-7.2125	5.49354e-13	1.4054e-10	ENSG00000110721	9.83733	9.88713	9.99131	9.9242	9.27128	9.41403	9.34984	9.28283	9.25544	9.37984	9.368	9.43718	9.43547	9.06538	8.89666	9.00043	ENSG00000110721	1020	1006	973	1022	1005.25	611	770	642	639
ENSG00000111664	2784	guanine nucleotide binding protein (G protein), beta polypeptide 3	GNB3	24.6533	-0.769883	0.586465	0.286756	-2.6848	0.00725731	0.0299456	0.0865546	1.06183	0.2743	0.315547	0.752346	0.872493	-0.856438	0.552315	0.288721	-2.96631	0.00301395	0.0144935	ENSG00000111664	5.36609	5.13041	4.75687	4.80325	3.9997	4.96764	4.29977	4.62473	4.51266	4.02811	4.647	4.77289	4.39539	4.23639	4.26478	3.81124	ENSG00000111664	54	42	27	31	38.5	13	39	18	26
ENSG00000111679	5777	protein tyrosine phosphatase, non-receptor type 6	PTPN6	16.3972	-0.727829	0.603812	0.287227	-2.53398	0.0112774	0.0424812	0.0368086	1.02584	0.280315	0.131312	0.895529	0.95063	-0.764638	0.588601	0.288798	-2.64765	0.00810527	0.0309355	ENSG00000111679	4.55172	4.41759	4.10216	4.388	4.10809	4.08817	3.36632	4.22225	3.58519	3.70586	4.14548	3.78122	3.7094	3.81452	3.8398	3.84499	ENSG00000111679	31	26	17	25	24.75	18	20	7	21
ENSG00000111700	28234	solute carrier organic anion transporter family, member 1B3	SLCO1B3	229.54	-0.764461	0.588673	0.26279	-2.90902	0.00362564	0.0171585	0.270421	1.20616	0.238573	1.13349	0.257007	0.475411	-1.03488	0.488056	0.263447	-3.92823	8.55722e-05	0.000895109	ENSG00000111700	8.7103	8.44654	8.6335	7.72639	8.23749	7.44426	7.30892	7.13256	7.99351	7.69312	7.94122	7.49183	7.36062	7.51375	6.95801	7.10308	ENSG00000111700	480	377	388	220	366.25	306	194	153	140
ENSG00000111816	2444	fyn-related kinase	FRK	22.9139	-0.908784	0.532634	0.269261	-3.3751	0.000737887	0.00473114	0.0401958	1.02825	0.262697	0.153012	0.878389	0.941843	-0.94898	0.517999	0.270611	-3.5068	0.000453526	0.00330824	ENSG00000111816	5.19633	5.09782	5.04037	4.45777	4.58995	4.37374	4.15823	4.2776	4.09649	4.23687	4.2987	4.11246	4.45586	3.82967	4.77499	3.93144	ENSG00000111816	48	42	36	23	37.25	25	23	16	19
ENSG00000112175	653	bone morphogenetic protein 5	BMP5	54.2641	-1.48659	0.356854	0.223721	-6.64485	3.03525e-11	1.3193e-09	-0.742251	0.597806	0.210514	-3.5259	0.000422051	0.00368687	-0.744342	0.59694	0.214543	-3.46943	0.000521567	0.00369471	ENSG00000112175	6.43199	6.2665	6.44419	6.33703	5.16493	5.04867	4.9924	4.82273	5.10105	5.44921	6.00763	5.90113	6.1715	5.62171	4.97553	5.22276	ENSG00000112175	104	87	90	91	93	33	34	28	25
ENSG00000112773	55603	family with sequence similarity 46, member A	FAM46A	116.082	-0.795817	0.576017	0.169103	-4.70611	2.52488e-06	3.71227e-05	0.0666811	1.0473	0.15798	0.422087	0.672962	0.822538	-0.862498	0.549999	0.169727	-5.08169	3.74101e-07	1.19632e-05	ENSG00000112773	7.73268	7.10824	7.47418	7.12247	6.3162	7.14915	6.65076	6.52665	6.62058	6.46707	6.69904	6.5074	6.70598	6.44021	6.75318	6.38939	ENSG00000112773	248	148	175	148	179.75	76	164	98	93
ENSG00000112782	53405	chloride intracellular channel 5	CLIC5	68.1954	-1.05424	0.48155	0.160669	-6.56157	5.32447e-11	2.20209e-09	-0.386618	0.764921	0.15347	-2.51917	0.0117632	0.054223	-0.667624	0.629543	0.155865	-4.28333	1.84113e-05	0.000268712	ENSG00000112782	6.27974	6.6167	6.69355	6.77644	5.55874	5.57737	5.69513	5.84588	5.58696	5.79496	6.2248	6.05528	6.13433	6.12079	5.61737	5.79612	ENSG00000112782	88	109	104	122	105.75	44	51	49	58
ENSG00000113140	6678	secreted protein, acidic, cysteine-rich (osteonectin)	SPARC	630.294	-1.76816	0.293583	0.302319	-5.84866	4.95555e-09	1.39535e-07	-0.284297	0.821142	0.273166	-1.04075	0.297993	0.518506	-1.48386	0.35753	0.302089	-4.91201	9.01456e-07	2.45538e-05	ENSG00000113140	10.2782	10.3284	10.2391	10.3414	8.03004	9.00541	8.09818	9.25473	8.21376	8.08776	9.17486	9.18611	9.25485	8.24249	8.44917	8.13751	ENSG00000113140	1413	1394	1174	1392	1343.25	251	580	262	633
ENSG00000113966	84100	ADP-ribosylation factor-like 6	ARL6	120.301	-0.597419	0.660935	0.144865	-4.12397	3.72391e-05	0.000382165	0.0217586	1.0152	0.135228	0.160903	0.87217	0.938067	-0.619178	0.651042	0.145195	-4.26446	2.00387e-05	0.000287313	ENSG00000113966	7.50361	7.13333	7.46628	7.06567	6.72621	6.88925	6.77242	6.43398	6.79038	6.87386	6.9042	6.84889	6.7373	6.92074	6.64347	6.23043	ENSG00000113966	208	150	173	141	168	104	134	107	86
ENSG00000114200	590	butyrylcholinesterase	BCHE	198.118	0.647553	1.56651	0.185302	3.49459	0.000474795	0.00327654	-0.43417	0.740119	0.161426	-2.68959	0.00715401	0.0367089	1.08172	2.11656	0.184121	5.87505	4.22707e-09	3.12804e-07	ENSG00000114200	6.54915	7.06561	6.8603	7.27798	7.70013	7.29466	7.5222	7.60473	7.64164	7.61866	7.85082	7.55138	7.56291	7.99949	8.57539	8.07113	ENSG00000114200	97	137	105	159	124.5	208	175	181	201
ENSG00000114812	7433	vasoactive intestinal peptide receptor 1	VIPR1	227.716	-1.5437	0.343004	0.123273	-12.5226	5.61785e-36	2.14052e-33	-0.648004	0.638162	0.115384	-5.61606	1.95356e-08	4.99063e-07	-0.895697	0.537488	0.119613	-7.48832	6.97622e-14	1.95203e-11	ENSG00000114812	8.62309	8.53956	8.47043	8.64327	7.0806	7.16699	7.22564	6.99061	7.08848	7.12101	7.84327	7.86013	7.90597	7.31096	7.91125	7.3265	ENSG00000114812	451	404	345	431	407.75	130	158	144	126
ENSG00000115919	8942	kynureninase	KYNU	87.8312	1.8971	3.72464	0.180317	10.5209	6.91833e-26	1.42406e-23	0.661456	1.58168	0.139837	4.7302	2.24294e-06	3.7619e-05	1.23564	2.35486	0.184605	6.69345	2.17969e-11	3.4594e-09	ENSG00000115919	5.13462	5.6738	4.98444	5.27269	6.87392	6.89727	7.12874	6.70321	6.97347	7.04632	6.1922	6.12486	6.26718	6.62425	6.11801	6.64788	ENSG00000115919	33	50	24	35	35.5	122	141	147	111
ENSG00000116285	54206	ERBB receptor feedback inhibitor 1	ERRFI1	21025.4	0.939453	1.9178	0.158363	5.93228	2.98754e-09	8.75629e-08	0.304795	1.23524	0.141846	2.14877	0.0316529	0.114282	0.634659	1.55257	0.158373	4.00736	6.14013e-05	0.000688094	ENSG00000116285	13.3621	13.898	13.6835	13.925	14.7657	13.9758	14.6033	14.8366	14.9222	14.6635	14.2993	14.1102	14.0854	14.6468	14.2362	14.6599	ENSG00000116285	11435	15926	12272	16059	13923	27880	18091	24668	30409
ENSG00000118523	1490	connective tissue growth factor	CTGF	26459.4	0.659588	1.57963	0.221316	2.9803	0.00287964	0.0142227	0.0323574	1.02268	0.198589	0.162936	0.870568	0.937076	0.627231	1.5446	0.221317	2.83409	0.0045957	0.019939	ENSG00000118523	13.6569	14.422	14.1425	14.3958	14.9451	13.8923	14.9269	14.9995	15.0303	14.9551	14.9999	14.942	14.932	14.9954	13.8414	14.8326	ENSG00000118523	14020	22979	16909	22312	19055	31493	16954	30870	33949
ENSG00000120738	1958	early growth response 1	EGR1	719.214	1.79979	3.4817	0.256738	7.01022	2.37938e-12	1.24956e-10	1.01027	2.01429	0.229543	4.40124	1.07634e-05	0.000153709	0.789516	1.72849	0.257313	3.06831	0.00215271	0.0111936	ENSG00000120738	8.03849	8.59053	8.22633	8.51961	10.1092	9.11173	10.2749	10.3913	10.2073	10.337	9.13351	9.25394	9.31747	9.43535	8.21613	9.17051	ENSG00000120738	279	397	273	373	330.5	1119	622	1251	1420
ENSG00000121454	89884	LIM homeobox 4	LHX4	44.0763	-1.02841	0.490249	0.188243	-5.46324	4.67532e-08	1.06116e-06	-0.186543	0.878709	0.183336	-1.01749	0.30892	0.529949	-0.841871	0.557919	0.185406	-4.54068	5.60719e-06	0.000103058	ENSG00000121454	6.12931	5.91234	5.94851	5.96117	5.08999	5.43012	5.0629	5.01353	5.16802	4.97793	5.56399	5.29598	5.37197	5.5293	4.93472	4.81316	ENSG00000121454	85	68	63	70	71.5	32	49	31	31
ENSG00000121578	8702	UDP-Gal:betaGlcNAc beta 1,4- galactosyltransferase, polypeptide 4	B4GALT4	139.918	-0.836617	0.559955	0.114181	-7.32709	2.35205e-13	1.44248e-11	-0.206044	0.866911	0.108408	-1.90063	0.0573502	0.176283	-0.630573	0.64592	0.112569	-5.60167	2.12297e-08	1.15206e-06	ENSG00000121578	7.66387	7.73603	7.53911	7.43882	6.74473	6.88735	6.76644	6.96844	6.93145	6.62567	7.18879	7.0332	7.13694	6.96089	6.71553	6.99785	ENSG00000121578	231	232	180	184	206.75	104	132	105	128
ENSG00000122756	1271	ciliary neurotrophic factor receptor	CNTFR	11.5014	-1.07805	0.47367	0.380063	-2.83649	0.00456117	0.0207471	0.242175	1.18277	0.379248	0.638565	0.523106	0.721605	-1.32022	0.400474	0.387907	-3.40345	0.000665405	0.00447133	ENSG00000122756	4.00338	3.86372	3.85365	4.18155	3.28123	3.69818	3.64034	3.08405	2.7312	3.13122	3.42192	3.47155	3.24571	3.27939	3.03381	2.33097	ENSG00000122756	23	19	17	26	21.25	9	17	14	7
ENSG00000122986	84329	hydrogen voltage-gated channel 1	HVCN1	29.7389	-0.789246	0.578646	0.246718	-3.19899	0.00137912	0.00788799	-0.0558377	0.962036	0.235814	-0.236787	0.812822	0.906174	-0.733408	0.601481	0.246106	-2.98006	0.00288195	0.0140054	ENSG00000122986	5.18086	5.52485	5.27433	5.19387	4.8942	4.38773	5.04012	4.4832	4.2708	4.85199	4.84111	4.92073	5.04418	4.47016	4.76881	4.04843	ENSG00000122986	43	55	40	41	44.75	30	21	34	21
ENSG00000124107	6590	secretory leukocyte peptidase inhibitor	SLPI	15.5629	-0.909001	0.532554	0.311993	-2.91353	0.00357362	0.0169752	-0.21513	0.861468	0.300758	-0.715294	0.474428	0.683952	-0.693871	0.618193	0.306879	-2.26105	0.0237559	0.0707385	ENSG00000124107	4.21099	4.02099	4.36175	4.57688	4.12411	3.30971	3.49852	3.68319	4.02503	3.43441	3.83124	3.86915	3.60458	3.56854	4.24644	3.80811	ENSG00000124107	23	18	23	31	23.75	19	8	9	12
ENSG00000124479	4693	Norrie disease (pseudoglioma)	NDP	5.52777	-1.49526	0.354716	0.482891	-3.09648	0.00195833	NA	-0.253991	0.838574	0.487555	-0.520947	0.602404	NA	-1.24127	0.423	0.472174	-2.62884	0.00856762	NA	ENSG00000124479	2.70931	2.94301	2.81228	2.81973	1.84611	2.36951	2.23545	2.32125	2.26533	1.85658	2.61128	1.83203	2.41422	2.33898	1.8553	2.28557	ENSG00000124479	10	13	10	11	11	1	6	4	5
ENSG00000124507	29993	protein kinase C and casein kinase substrate in neurons 1	PACSIN1	13.1448	-1.61776	0.325841	0.325641	-4.96792	6.7676e-07	1.15975e-05	-0.804681	0.572489	0.320549	-2.51032	0.0120622	0.0552456	-0.813078	0.569166	0.297759	-2.73066	0.00632074	0.0254764	ENSG00000124507	3.91192	4.21602	4.23264	4.30038	3.38166	3.12887	3.30655	3.19197	3.17441	3.14889	3.65419	3.49867	4.10152	3.66466	3.40165	3.38195	ENSG00000124507	19	25	23	27	23.5	9	7	8	7
ENSG00000125285	11166	SRY (sex determining region Y)-box 21	SOX21	18.8351	-1.50968	0.351188	0.314193	-4.80496	1.54783e-06	2.4272e-05	-0.259063	0.83563	0.309938	-0.835854	0.403237	0.622514	-1.25062	0.420267	0.308133	-4.0587	4.93461e-05	0.000579755	ENSG00000125285	4.81591	4.98062	4.9213	4.6553	3.9114	3.73172	4.20196	3.81427	3.24439	3.58098	4.49851	3.93565	4.24803	3.63206	3.49448	3.47317	ENSG00000125285	38	42	36	31	36.75	14	13	19	13
ENSG00000125872	164312	leucine rich repeat neuronal 4	LRRN4	15.3789	-1.00664	0.497703	0.299908	-3.35651	0.000789339	0.00499487	0.278824	1.21321	0.305224	0.913507	0.360976	0.58206	-1.28547	0.410238	0.30889	-4.16157	3.16068e-05	0.000410156	ENSG00000125872	4.31668	4.15018	4.62164	4.59355	3.76093	4.03543	3.69999	3.44229	3.75227	3.71965	3.74794	4.01664	3.65375	3.54764	3.02146	3.28983	ENSG00000125872	26	21	30	32	27.25	13	20	12	9
ENSG00000126759	5199	complement factor properdin	CFP	8.62463	-2.01526	0.247369	0.439993	-4.58022	4.64494e-06	6.41338e-05	-0.49805	0.708063	0.443984	-1.12177	0.261958	0.480257	-1.51721	0.34936	0.420564	-3.60756	0.000309085	0.00245459	ENSG00000126759	3.57642	3.2137	3.75912	3.97187	2.30007	3.09072	2.55347	2.28221	2.33357	2.67814	3.1001	2.83177	2.99866	2.54807	2.31303	2.72611	ENSG00000126759	19	12	20	27	19.5	2	11	4	2
ENSG00000127324	7103	tetraspanin 8	TSPAN8	23.537	-0.630566	0.645923	0.236939	-2.6613	0.00778398	0.0317168	0.0730054	1.05191	0.230567	0.316635	0.751521	0.872096	-0.703572	0.61405	0.239118	-2.94237	0.00325715	0.0153014	ENSG00000127324	5.14458	4.74806	4.96646	4.68575	4.38836	4.52213	4.23984	4.44621	4.29973	4.64493	4.32356	4.34789	4.56516	4.6523	4.3647	3.88499	ENSG00000127324	45	30	33	28	34	20	26	17	22
ENSG00000127995	64921	CAS1 domain containing 1	CASD1	211.861	-0.829103	0.562879	0.161556	-5.13199	2.86697e-07	5.40439e-06	-0.111125	0.925866	0.147968	-0.751005	0.452649	0.665706	-0.717978	0.607949	0.161193	-4.45416	8.42225e-06	0.00014378	ENSG00000127995	8.43452	8.24684	8.40241	7.74654	7.76509	7.30972	7.1868	7.12853	7.84526	7.28261	7.65459	7.47309	7.29976	7.69143	7.43996	7.70557	ENSG00000127995	394	327	329	224	318.5	217	176	140	140
ENSG00000128045	65997	RAS-like, family 11, member B	RASL11B	4.69417	-1.21455	0.430908	0.531227	-2.2863	0.0222364	NA	0.0935119	1.06696	0.535318	0.174685	0.861327	NA	-1.30806	0.403864	0.536173	-2.43962	0.0147026	NA	ENSG00000128045	2.39722	2.15163	2.72243	2.72559	1.95367	2.38402	1.95662	1.67224	2.21375	1.69334	1.81952	1.67093	1.80756	2.3712	2.19277	1.86587	ENSG00000128045	8	5	11	12	9	3	8	3	1
ENSG00000128335	23780	apolipoprotein L, 2	APOL2	155.837	-0.590199	0.664251	0.139285	-4.23733	2.26191e-05	0.000252533	0.00462749	1.00321	0.129018	0.035867	0.971388	0.98749	-0.594826	0.662124	0.139445	-4.26568	1.99298e-05	0.000286669	ENSG00000128335	7.76766	7.51548	7.63241	7.76992	7.10975	7.49899	7.34349	6.93961	6.73075	6.96262	6.92487	7.28822	7.24584	6.97397	7.23907	6.99978	ENSG00000128335	247	195	191	233	216.5	136	207	161	124
ENSG00000128573	93986	forkhead box P2	FOXP2	372.884	0.723425	1.6511	0.102613	7.05002	1.78888e-12	9.53429e-11	-0.262778	0.833481	0.0874513	-3.00485	0.00265711	0.0167789	0.986203	1.98096	0.101938	9.67453	3.86876e-22	3.46408e-19	ENSG00000128573	7.81923	7.91469	7.81747	7.97796	8.73996	8.32109	8.61444	8.44	8.69909	8.58829	8.95592	8.78053	8.96734	8.8717	8.5495	8.77754	ENSG00000128573	243	248	207	257	238.75	428	359	388	357
ENSG00000128965	79094	ChaC, cation transport regulator homolog 1 (E. coli)	CHAC1	971.855	0.773688	1.70964	0.326494	2.36969	0.0178031	0.0606693	-0.0709542	0.952008	0.293768	-0.241531	0.809143	0.90439	0.844643	1.79582	0.326479	2.58713	0.00967794	0.0353916	ENSG00000128965	8.18909	9.59119	9.05048	9.77393	10.2633	9.09168	9.91471	10.4469	10.3478	9.82636	9.78379	9.57631	9.66618	10.3648	10.5224	10.4707	ENSG00000128965	307	806	490	909	628	1233	605	954	1458
ENSG00000129007	91860	calmodulin-like 4	CALML4	62.692	-0.646062	0.639022	0.146699	-4.40399	1.06277e-05	0.000130446	0.0413486	1.02908	0.142497	0.290172	0.771685	0.882855	-0.687411	0.620967	0.147622	-4.65655	3.21556e-06	6.6839e-05	ENSG00000129007	6.4795	6.32884	6.39007	6.29839	5.74576	6.07023	5.82228	5.81246	5.68207	5.68639	5.79524	5.57572	5.77758	5.59634	5.93185	5.97045	ENSG00000129007	104	88	83	85	90	52	77	55	57
ENSG00000129214	6462	sex hormone-binding globulin	SHBG	4.42765	1.57034	2.96975	0.67837	2.31487	0.0206198	NA	0.191656	1.14207	0.573072	0.334436	0.738051	NA	1.37869	2.60031	0.681956	2.02167	0.0432109	NA	ENSG00000129214	1.7044	1.42829	2.01424	1.43094	2.20053	2.38507	1.4438	1.85731	2.33214	2.55825	1.86605	2.35755	2.35361	1.59912	2.39659	1.78221	ENSG00000129214	2	0	4	0	1.5	6	9	0	3
ENSG00000129682	2258	fibroblast growth factor 13	FGF13	59.2849	1.99346	3.98191	0.274352	7.26607	3.701e-13	2.20925e-11	0.512871	1.42689	0.222483	2.30521	0.0211548	0.0847475	1.48059	2.79063	0.277407	5.33723	9.43757e-08	3.99546e-06	ENSG00000129682	4.48039	4.72312	4.75328	4.6905	6.22759	6.00238	5.91207	6.37609	6.70278	6.50089	6.31675	6.12817	6.27636	5.33244	5.42645	5.19658	ENSG00000129682	19	23	21	22	21.25	79	75	61	92
ENSG00000129810	151648	shugoshin-like 1 (S. pombe)	SGOL1	400.726	-0.597287	0.660996	0.150274	-3.97466	7.04805e-05	0.000663696	0.0967286	1.06935	0.136382	0.709247	0.478171	0.68664	-0.694016	0.618131	0.150537	-4.61027	4.02147e-06	7.88164e-05	ENSG00000129810	9.04263	9.1041	9.26541	8.89697	8.46001	8.53187	8.50482	8.38596	8.53845	8.61167	8.70799	8.74892	8.55503	8.40436	7.70748	8.08584	ENSG00000129810	590	587	592	500	567.25	348	417	357	342
ENSG00000130702	3911	laminin, alpha 5	LAMA5	736.977	-1.4829	0.35777	0.235498	-6.29686	3.03736e-10	1.09885e-08	-0.187078	0.878383	0.212487	-0.880422	0.378631	0.598598	-1.29582	0.407305	0.235345	-5.50604	3.6699e-08	1.8044e-06	ENSG00000130702	10.4399	10.4324	10.3674	10.3622	8.99814	9.2049	9.0107	8.88561	8.56069	8.91332	9.37318	9.56379	9.57368	8.40513	8.95561	8.34897	ENSG00000130702	1573	1489	1276	1401	1434.75	503	664	504	481
ENSG00000130766	83667	sestrin 2	SESN2	1484.53	0.805459	1.7477	0.295406	2.72662	0.0063987	0.0270829	-0.0762926	0.948492	0.265481	-0.287375	0.773825	0.884061	0.881751	1.84261	0.295394	2.98501	0.00283573	0.0138228	ENSG00000130766	9.12915	10.1224	9.6854	10.2395	10.7342	9.66503	10.5736	11.0918	10.9682	10.5414	10.4574	10.2486	10.2211	10.9957	10.9366	11.2422	ENSG00000130766	599	1163	763	1251	944	1702	901	1507	2278
ENSG00000131634	79652	transmembrane protein 204	TMEM204	1.44922	-1.69636	0.308564	0.746711	-2.27177	0.0231002	NA	0.191494	1.14195	0.783808	0.244312	0.806989	NA	-1.88785	0.270209	0.758681	-2.48833	0.0128344	NA	ENSG00000131634	0.735165	0.751759	0.67167	0.755392	0.531185	0.501605	0.393362	0.233617	0.243281	0.239747	0.235584	0.385428	0.520228	0.236743	0.396606	0.247116	ENSG00000131634	4	4	3	4	3.75	2	2	1	0
ENSG00000131746	84951	tensin 4	TNS4	531.563	-1.26311	0.416645	0.106006	-11.9155	9.82843e-33	3.2594e-30	-0.0671441	0.954526	0.0980039	-0.685117	0.49327	0.698243	-1.19596	0.436495	0.105876	-11.2959	1.37442e-29	3.07785e-26	ENSG00000131746	9.82682	9.78113	9.84009	9.88613	8.43022	8.83473	8.74974	8.5268	8.35143	8.72155	8.47318	8.60655	8.75393	8.59564	9.00842	8.56991	ENSG00000131746	1026	945	885	1008	966	337	514	422	375
ENSG00000131848	79149	zinc finger and SCAN domain containing 5A	ZSCAN5A	37.9923	-1.22416	0.428046	0.236138	-5.1841	2.17063e-07	4.19327e-06	-0.451248	0.73141	0.224779	-2.00752	0.0446941	0.14721	-0.772913	0.585235	0.229198	-3.37224	0.000745586	0.00488724	ENSG00000131848	5.92285	5.68842	5.89652	5.59434	4.33438	4.92947	4.90116	4.35211	5.15112	4.88752	4.71369	5.12606	5.63588	4.96569	4.84312	5.32871	ENSG00000131848	75	59	63	54	62.75	16	33	28	17
ENSG00000132561	4147::100506558	matrilin 2::uncharacterized LOC100506558	MATN2::LOC100506558	145.449	-0.908926	0.532582	0.131042	-6.93615	4.02935e-12	2.04993e-10	0.0618753	1.04382	0.124748	0.496	0.619894	0.787813	-0.970801	0.510223	0.131676	-7.37263	1.67294e-13	4.60909e-11	ENSG00000132561	7.66657	7.8667	7.82433	7.75335	6.77146	7.01332	6.93209	6.99097	6.89804	6.9736	6.92479	7.05479	7.24354	6.8401	6.37886	6.63016	ENSG00000132561	231	255	222	232	235	106	145	119	130
ENSG00000133020	4626	myosin, heavy chain 8, skeletal muscle, perinatal	MYH8	46.0717	0.654972	1.57459	0.246156	2.66081	0.00779537	0.031756	-0.21782	0.859864	0.208972	-1.04234	0.297255	0.517574	0.872792	1.8312	0.244396	3.57121	0.000355331	0.00274279	ENSG00000133020	5.26147	4.89409	5.09124	4.78682	4.99545	6.18686	5.3647	5.73379	5.31485	5.36235	5.4764	5.49764	5.99003	5.83707	5.65078	5.88784	ENSG00000133020	41	28	30	25	31	29	90	40	57
ENSG00000133687	83857	transmembrane and tetratricopeptide repeat containing 1	TMTC1	10.7093	-1.76417	0.294396	0.377728	-4.67048	3.005e-06	4.34681e-05	-0.663939	0.631153	0.375525	-1.76803	0.0770562	0.215883	-1.10023	0.466442	0.353578	-3.1117	0.00186013	0.0099229	ENSG00000133687	3.85741	3.85444	4.21315	3.71155	2.9555	2.55393	2.96023	3.02476	3.0977	2.87364	3.21096	3.66058	2.82385	3.57394	3.06848	2.81278	ENSG00000133687	21	20	26	17	21	6	3	6	7
ENSG00000133863	56154	testis expressed 15	TEX15	13.715	-2.05679	0.240351	0.359745	-5.71734	1.08202e-08	2.82462e-07	-0.630848	0.645797	0.360777	-1.74858	0.0803633	0.221509	-1.42594	0.372177	0.33866	-4.21053	2.54771e-05	0.000345378	ENSG00000133863	4.5219	4.37017	4.61522	4.18424	2.98011	3.0819	3.27189	3.23873	2.66876	3.45448	3.49337	3.85111	3.8989	3.26464	2.99839	2.94384	ENSG00000133863	35	29	33	24	30.25	5	7	8	8
ENSG00000134070	3656	interleukin-1 receptor-associated kinase 2	IRAK2	181.273	-0.585847	0.666258	0.0969874	-6.04044	1.53692e-09	4.68879e-08	0.416626	1.3348	0.0951215	4.37993	1.18717e-05	0.0001674	-1.00247	0.499144	0.100478	-9.97704	1.92107e-23	2.02367e-20	ENSG00000134070	8.03308	7.99545	7.98464	8.01993	7.62647	7.61989	7.43103	7.37269	7.25417	7.38921	6.92828	7.12737	7.09952	7.0512	7.2809	6.90542	ENSG00000134070	297	275	245	277	273.5	198	224	170	170
ENSG00000134317	29841	grainyhead-like 1 (Drosophila)	GRHL1	27.8646	-1.19967	0.435374	0.34268	-3.50086	0.000463762	0.00321154	-0.236803	0.848623	0.322201	-0.734955	0.462367	0.674091	-0.96287	0.513035	0.339652	-2.83487	0.00458441	0.0199073	ENSG00000134317	5.50772	4.98881	5.4904	5.35627	3.81467	5.30935	4.32704	4.11447	3.87788	4.35034	4.8311	5.15427	4.42281	4.26311	4.05043	4.43094	ENSG00000134317	59	36	50	49	48.5	10	51	18	15
ENSG00000134339	6289	serum amyloid A2	SAA2	7.80396	-1.77533	0.292127	0.440949	-4.02617	5.66925e-05	0.000552367	-0.249947	0.840927	0.448658	-0.557098	0.57746	0.759541	-1.52539	0.347386	0.431374	-3.53611	0.000406059	0.00303367	ENSG00000134339	3.17634	3.07902	3.58765	3.86136	2.6999	2.71308	2.60193	2.57663	2.27132	2.2534	2.47955	3.01708	2.85247	2.09687	2.50231	2.66189	ENSG00000134339	13	11	18	26	17	6	7	5	5
ENSG00000134343	63982	anoctamin 3	ANO3	11.8473	-2.4915	0.177821	0.39217	-6.35312	2.10993e-10	7.79066e-09	-1.27249	0.413944	0.390497	-3.25865	0.00111942	0.00829399	-1.21901	0.429577	0.340576	-3.57926	0.000344569	0.00267935	ENSG00000134343	3.79729	4.33731	4.12855	4.38157	2.64629	3.15142	2.65051	2.62447	2.80827	2.66433	3.39187	3.90484	3.29163	2.97625	3.09281	3.33189	ENSG00000134343	19	31	23	32	26.25	3	9	3	3
ENSG00000136158	10253	sprouty homolog 2 (Drosophila)	SPRY2	2329.12	0.667882	1.58874	0.108103	6.17819	6.48422e-10	2.19507e-08	0.0460667	1.03245	0.0963543	0.478097	0.632581	0.796064	0.621815	1.53881	0.108132	5.75051	8.89755e-09	5.78516e-07	ENSG00000136158	10.5613	10.7935	10.6242	10.7601	11.4104	10.7537	11.481	11.4406	11.3597	11.4692	11.3106	11.2775	11.2696	11.3661	11.2228	11.3182	ENSG00000136158	1648	1851	1472	1788	1689.75	2716	1934	2836	2878
ENSG00000136732	2995	glycophorin C (Gerbich blood group)	GYPC	13.6019	-1.13189	0.456319	0.344291	-3.28758	0.00101051	0.00610945	0.861988	1.81754	0.365604	2.35771	0.0183882	0.0765626	-1.99388	0.251064	0.372824	-5.34803	8.89185e-08	3.80945e-06	ENSG00000136732	4.04412	4.63545	4.09566	4.522	3.94599	3.54216	3.51727	3.40736	3.63966	3.29617	3.26174	3.32549	3.47293	2.34997	3.29336	2.70117	ENSG00000136732	22	37	20	33	28	18	13	11	10
ENSG00000136928	9568	gamma-aminobutyric acid (GABA) B receptor, 2	GABBR2	42.8387	-1.12267	0.459242	0.202955	-5.53165	3.17235e-08	7.54455e-07	-0.311227	0.805956	0.195639	-1.59082	0.111649	0.276659	-0.811447	0.56981	0.198145	-4.09521	4.21781e-05	0.000512432	ENSG00000136928	6.05894	5.8467	5.9184	6.00289	5.21193	5.03295	5.22004	4.77278	4.75649	5.11384	5.0274	5.76766	5.44095	5.14452	5.24235	4.80187	ENSG00000136928	81	65	62	73	70.25	36	35	36	25
ENSG00000136997	4609	v-myc avian myelocytomatosis viral oncogene homolog	MYC	9876.81	0.595504	1.511	0.154942	3.8434	0.00012134	0.00105381	0.00754217	1.00524	0.138746	0.0543595	0.956649	0.981065	0.587962	1.50312	0.154944	3.79468	0.000147837	0.00138431	ENSG00000136997	12.3985	12.9635	12.7246	13.0681	13.5014	12.6129	13.5015	13.5724	13.4936	13.4913	13.3721	13.2614	13.3067	13.5778	13.1728	13.5937	ENSG00000136997	5872	8351	6324	8899	7361.5	11569	6996	11488	12619
ENSG00000137265	3662	interferon regulatory factor 4	IRF4	10.4051	1.25359	2.38434	0.396655	3.16041	0.00157547	0.00877284	0.139007	1.10115	0.308267	0.45093	0.65204	0.808806	1.11459	2.16533	0.400005	2.78643	0.00532922	0.0223503	ENSG00000137265	2.59805	2.84525	2.80543	3.21004	3.46343	3.48824	3.82305	3.29341	3.64796	3.2654	3.30945	3.73003	3.42634	3.46151	3.41434	3.14979	ENSG00000137265	3	5	4	9	5.25	12	14	18	10
ENSG00000137460	85462	FH2 domain containing 1	FHDC1	72.241	-1.10387	0.465265	0.146121	-7.55453	4.20375e-14	2.8195e-12	-0.311553	0.805774	0.142087	-2.19269	0.0283296	0.105442	-0.792321	0.577414	0.142068	-5.57706	2.44622e-08	1.29655e-06	ENSG00000137460	6.85201	6.77407	6.75404	6.556	5.64735	5.90088	5.70573	5.93826	5.85285	5.49463	6.21911	6.11908	5.84282	5.78858	6.18557	5.99467	ENSG00000137460	136	122	108	102	117	47	66	49	62
ENSG00000137561	7274	tocopherol (alpha) transfer protein	TTPA	8.95846	-1.13815	0.454341	0.407255	-2.79469	0.00519493	0.0229253	-0.22669	0.854593	0.398604	-0.56871	0.569553	0.754513	-0.911463	0.531646	0.40032	-2.27684	0.0227958	0.0685521	ENSG00000137561	3.65209	3.29569	3.78497	3.23519	3.0357	3.24105	3.04054	2.50995	2.89795	2.41835	2.63744	3.16623	3.16131	2.52826	3.1368	3.19605	ENSG00000137561	19	12	19	11	15.25	8	12	8	3
ENSG00000137868	64220	stimulated by retinoic acid 6	STRA6	11.2357	-1.55296	0.34081	0.431859	-3.59599	0.000323162	0.00239023	-0.646579	0.638793	0.414647	-1.55935	0.118914	0.288005	-0.90638	0.533522	0.414738	-2.18543	0.0288576	0.0820419	ENSG00000137868	3.88553	3.92985	4.2825	3.5025	3.77839	2.32307	2.77521	3.22111	2.92434	2.54319	3.38988	3.13529	3.50097	3.47035	3.42239	3.05587	ENSG00000137868	21	21	27	13	20.5	17	1	4	9
ENSG00000138496	83666	poly (ADP-ribose) polymerase family, member 9	PARP9	103.661	-0.712899	0.610093	0.14793	-4.81915	1.44172e-06	2.28481e-05	0.213045	1.15913	0.14127	1.50807	0.131537	0.308364	-0.925944	0.526336	0.150061	-6.17046	6.80911e-10	6.75469e-08	ENSG00000138496	7.33049	7.04684	7.22515	7.21801	6.62593	6.84696	6.76121	6.11444	6.33739	6.51156	6.4385	6.50594	6.59073	6.08231	6.3511	6.14507	ENSG00000138496	186	143	147	161	159.25	98	132	108	68
ENSG00000139329	4060	lumican	LUM	20.4096	1.42645	2.68784	0.291982	4.88541	1.03215e-06	1.69265e-05	0.512522	1.42654	0.228508	2.24291	0.0249026	0.0956372	0.913927	1.88417	0.300468	3.04168	0.00235266	0.0119183	ENSG00000139329	3.68519	3.79824	3.67207	3.66568	4.40555	4.93788	4.66288	4.54038	4.3777	4.86488	4.24613	4.06052	3.99613	4.44816	4.52078	4.36753	ENSG00000139329	11	12	9	10	10.5	22	41	28	26
ENSG00000140254	90527	dual oxidase maturation factor 1	DUOXA1	14.0098	-1.78765	0.289643	0.302528	-5.90905	3.44076e-09	9.98658e-08	-0.471942	0.720993	0.311831	-1.51345	0.130165	0.30631	-1.31571	0.401727	0.284891	-4.61829	3.86914e-06	7.69874e-05	ENSG00000140254	4.32403	4.25515	4.58636	4.49006	3.47707	3.2975	3.13781	3.36977	3.18219	3.24927	3.67676	3.71871	3.51276	3.13094	3.57328	3.56563	ENSG00000140254	28	25	31	31	28.75	10	9	6	9
ENSG00000140279	50506	dual oxidase 2	DUOX2	11.4392	-2.24794	0.210524	0.377832	-5.94959	2.68823e-09	7.9179e-08	-0.610101	0.655151	0.387351	-1.57506	0.115243	0.282321	-1.63784	0.321336	0.353207	-4.63707	3.53387e-06	7.15888e-05	ENSG00000140279	3.99854	4.16413	4.22632	4.31827	3.04691	3.04334	3.30688	2.59767	2.52834	2.36703	3.12597	3.27027	3.33971	3.13517	3.24149	2.55105	ENSG00000140279	24	27	26	31	27	7	8	10	3
ENSG00000140807	85407	naked cuticle homolog 1 (Drosophila)	NKD1	24.4347	-0.897451	0.536835	0.230877	-3.88713	0.000101437	0.000904194	-0.182422	0.881223	0.225463	-0.809097	0.418459	0.636345	-0.715029	0.609193	0.227029	-3.1495	0.0016355	0.0089768	ENSG00000140807	5.05277	4.92954	4.87559	5.19934	4.35109	4.3654	4.25238	4.54715	4.51854	4.0356	4.61137	4.45465	4.77062	4.29685	4.15677	4.51161	ENSG00000140807	41	35	30	44	37.5	19	22	17	24
ENSG00000140945	1012	cadherin 13	CDH13	8.37213	0.921835	1.89452	0.439262	2.0986	0.0358521	0.104126	-0.296504	0.814223	0.346914	-0.85469	0.392723	0.612034	1.21834	2.32679	0.43297	2.81391	0.00489423	0.0208979	ENSG00000140945	2.65996	2.47007	2.75349	2.69572	2.91535	3.4961	3.08902	2.97787	2.9599	2.74063	2.99225	3.20412	3.05124	3.3662	3.56742	2.98698	ENSG00000140945	5	3	5	5	4.5	7	17	9	8
ENSG00000141505	432	asialoglycoprotein receptor 1	ASGR1	29.4382	0.707567	1.63305	0.225364	3.13967	0.00169141	0.00930276	0.0473102	1.03334	0.18551	0.255028	0.798701	0.898637	0.660256	1.58036	0.226437	2.91584	0.00354727	0.0163808	ENSG00000141505	4.41857	4.51612	4.4832	4.48108	4.82567	4.86429	5.22921	4.93099	5.0797	5.03772	4.98823	5.11788	4.9191	4.70329	5.16203	4.82265	ENSG00000141505	21	22	19	21	20.75	28	33	40	32
ENSG00000141756	60681	FK506 binding protein 10, 65 kDa	FKBP10	45.6759	0.819063	1.76426	0.225927	3.62534	0.000288579	0.0021732	0.189985	1.14075	0.192069	0.989153	0.322589	0.543929	0.629078	1.54658	0.228023	2.75884	0.00580075	0.023864	ENSG00000141756	4.79994	5.07313	4.76371	5.41395	5.46736	5.80126	5.6273	6.10346	5.67599	5.44823	5.30951	5.64055	5.46393	5.51686	6.0071	5.19374	ENSG00000141756	27	33	22	44	31.5	44	66	50	77
ENSG00000142871	3491	cysteine-rich, angiogenic inducer, 61	CYR61	55271.1	0.705975	1.63125	0.191362	3.68921	0.000224948	0.00176838	0.0927777	1.06642	0.171571	0.540753	0.588678	0.767912	0.613197	1.52965	0.191363	3.20437	0.0013536	0.00772264	ENSG00000142871	14.7741	15.4591	15.0985	15.4982	16.083	14.8874	16.0479	16.0929	16.0774	16.0752	15.9169	15.8367	15.7962	16.014	15.4988	15.9417	ENSG00000142871	30441	47125	32737	47931	39558.5	69375	33749	67189	72459
ENSG00000143167	10223	glycoprotein A33 (transmembrane)	GPA33	6.96179	-0.898374	0.536491	0.406304	-2.21109	0.0270298	NA	0.14396	1.10493	0.410302	0.350863	0.725691	NA	-1.04233	0.485541	0.413254	-2.52226	0.0116605	NA	ENSG00000143167	2.78548	3.11114	3.4339	2.97996	2.35094	2.50265	2.85785	2.91038	2.50318	2.69178	2.66506	2.44579	2.73741	2.46583	2.68959	2.52508	ENSG00000143167	8	12	16	10	11.5	3	5	8	9
ENSG00000143333	6004	regulator of G-protein signaling 16	RGS16	112.519	0.713648	1.63995	0.314829	2.26678	0.0234036	0.0752041	-0.311729	0.805676	0.279149	-1.11671	0.264117	0.482781	1.02538	2.03549	0.314041	3.26511	0.00109422	0.00655801	ENSG00000143333	5.93675	6.11277	6.0974	6.42	6.98152	5.88827	6.62819	7.16972	7.13198	6.71067	6.90935	6.16862	6.53063	7.48947	7.50626	7.47186	ENSG00000143333	63	69	61	87	70	128	62	97	153
ENSG00000143355	56956	LIM homeobox 9	LHX9	16.085	-1.02641	0.49093	0.274577	-3.73814	0.000185385	0.0015111	-0.00873094	0.993966	0.27685	-0.0315367	0.974842	0.988923	-1.01768	0.49391	0.274988	-3.70081	0.000214912	0.00185925	ENSG00000143355	4.53621	4.44085	4.46709	4.41247	3.66342	4.20831	3.73946	3.48257	3.48434	3.89028	3.85034	3.88814	3.82184	3.79792	3.6117	3.68097	ENSG00000143355	31	27	25	26	27.25	11	23	12	9
ENSG00000143382	54507	ADAMTS-like 4	ADAMTSL4	181.886	-2.23488	0.212439	0.153861	-14.5253	8.37493e-48	5.17166e-45	-1.12649	0.45803	0.144341	-7.80433	5.98181e-15	3.77191e-13	-1.1084	0.46381	0.146014	-7.591	3.17458e-14	1.03364e-11	ENSG00000143382	8.23672	8.57807	8.206	8.63101	6.5381	6.00742	6.34353	6.50471	6.67147	5.82676	7.36248	7.36004	7.13025	7.26201	7.63411	7.44731	ENSG00000143382	348	425	291	437	375.25	88	66	75	89
ENSG00000143416	8991	selenium binding protein 1	SELENBP1	59.9985	-0.66881	0.629025	0.147948	-4.52056	6.16752e-06	8.11521e-05	0.920937	1.89334	0.158448	5.81222	6.16513e-09	1.71171e-07	-1.58975	0.33223	0.163954	-9.69631	3.12608e-22	2.94642e-19	ENSG00000143416	6.50629	6.59251	6.38268	6.57053	5.87562	6.12703	6.07857	5.78874	5.75718	5.87019	5.44888	5.03805	5.35351	4.96877	4.8785	5.21325	ENSG00000143416	108	110	84	107	102.25	59	82	69	57
ENSG00000143742	6726	signal recognition particle 9kDa	SRP9	883.99	-0.693672	0.618278	0.144259	-4.80853	1.52047e-06	2.39266e-05	0.0652474	1.04626	0.130119	0.501444	0.616059	0.784943	-0.758919	0.590939	0.144352	-5.25743	1.46083e-07	5.54248e-06	ENSG00000143742	10.4073	10.3026	10.5256	9.77763	9.79448	9.54236	9.56565	9.20608	9.7542	9.68848	9.6669	9.64655	9.63371	9.72146	9.09266	9.38674	ENSG00000143742	1522	1344	1415	913	1298.5	883	838	744	600
ENSG00000143850	22874	pleckstrin homology domain containing, family A member 6	PLEKHA6	182.015	-1.7138	0.304855	0.206015	-8.31882	8.88429e-17	8.46276e-15	-0.297903	0.813434	0.190177	-1.56645	0.117243	0.28558	-1.4159	0.374776	0.20474	-6.91559	4.65906e-12	9.59017e-10	ENSG00000143850	8.51337	8.39452	8.38929	8.43481	6.73332	7.13135	6.70383	6.73524	6.70384	6.79854	7.57458	7.45464	7.44552	6.43324	6.68955	6.37752	ENSG00000143850	425	371	332	378	376.5	102	157	99	106
ENSG00000144229	80731	thrombospondin, type I, domain containing 7B	THSD7B	4.80133	-1.6857	0.310852	0.575763	-2.92776	0.00341408	NA	-0.0632782	0.957087	0.58011	-0.10908	0.913139	NA	-1.62242	0.32479	0.574064	-2.8262	0.00471032	NA	ENSG00000144229	2.28823	3.09164	2.17752	2.77164	1.79012	1.86712	2.04445	1.77649	2.07303	1.80141	1.91488	2.41207	2.22801	1.4861	1.65449	1.51524	ENSG00000144229	7	19	5	13	11	2	3	4	2
ENSG00000144355	1745	distal-less homeobox 1	DLX1	14.9506	-1.29818	0.406638	0.335779	-3.86618	0.000110555	0.000973366	-0.559895	0.678352	0.323241	-1.73213	0.0832508	0.226505	-0.738287	0.599451	0.32113	-2.29903	0.0215033	0.0654453	ENSG00000144355	4.61202	4.08585	4.13628	4.39725	2.98506	4.01891	3.1961	3.25652	3.42523	3.76996	3.44253	3.89097	3.88491	4.0346	4.00709	3.5424	ENSG00000144355	35	20	19	27	25.25	4	20	6	7
ENSG00000144619	152330	contactin 4	CNTN4	0.86166	-2.43918	0.184389	0.866551	-2.81481	0.00488061	NA	-0.404701	0.755393	0.884758	-0.457414	0.647374	NA	-2.03447	0.244097	0.85455	-2.38076	0.0172771	NA	ENSG00000144619	-0.332951	0.0449918	-0.0383913	-0.063944	-0.47591	-0.335966	-0.475513	-0.477958	-0.472051	-0.474212	-0.320788	-0.478189	-0.47857	-0.476048	-0.47442	-0.303845	ENSG00000144619	1	4	3	3	2.75	0	1	0	0
ENSG00000144712	23066	cullin-associated and neddylation-dissociated 2 (putative)	CAND2	26.9657	-1.41236	0.375697	0.229936	-6.14239	8.12882e-10	2.69078e-08	-0.587807	0.665353	0.225918	-2.60186	0.00927191	0.0449766	-0.824551	0.564658	0.215929	-3.81863	0.000134195	0.00128464	ENSG00000144712	5.40038	5.26865	5.25585	5.28074	3.96359	4.55899	4.1615	4.43685	4.09552	4.12282	4.41036	4.84024	4.60328	4.42319	4.98163	4.58709	ENSG00000144712	54	46	41	46	46.75	12	26	15	21
ENSG00000144843	141	ADP-ribosylarginine hydrolase	ADPRH	19.6626	-0.771993	0.585608	0.259165	-2.97877	0.00289405	0.014273	-0.0590841	0.959873	0.252468	-0.234026	0.814965	0.907047	-0.712909	0.610089	0.258219	-2.76087	0.0057648	0.0237597	ENSG00000144843	4.86895	4.79893	4.45037	4.44218	4.20348	3.85745	4.10056	4.3173	4.03781	4.12222	4.55509	4.21609	4.15829	3.90933	3.99928	3.94333	ENSG00000144843	38	34	22	24	29.5	18	14	16	21
ENSG00000145088	55840	ELL associated factor 2	EAF2	14.5392	-1.19278	0.437459	0.300415	-3.97045	7.17376e-05	0.000673311	-0.505712	0.704313	0.292994	-1.72601	0.0843449	0.228406	-0.687068	0.621115	0.285159	-2.40942	0.0159777	0.0519572	ENSG00000145088	4.25537	4.03326	4.44707	4.27185	3.45425	3.86484	3.29014	3.64501	3.0339	3.55643	3.96652	3.77058	3.82481	3.8642	3.62753	3.69664	ENSG00000145088	25	19	26	24	23.5	9	17	7	12
ENSG00000145358	115265	DNA-damage-inducible transcript 4-like	DDIT4L	8.63791	-3.11685	0.115275	0.471216	-6.61448	3.72849e-11	1.59492e-09	-1.69319	0.309242	0.47548	-3.56102	0.000369415	0.00329785	-1.42366	0.372765	0.378408	-3.76224	0.0001684	0.00152356	ENSG00000145358	3.68638	3.93511	3.39486	3.78297	2.25103	2.43161	1.95209	2.36369	2.28445	2.12039	3.13871	3.25788	2.69121	2.71951	2.51953	2.56689	ENSG00000145358	22	27	14	23	21.5	2	4	0	3
ENSG00000146700	136853	scavenger receptor cysteine rich domain containing, group B (4 domains)	SRCRB4D	17.6957	0.704791	1.62991	0.293967	2.39752	0.0165064	0.0572578	0.0800769	1.05707	0.24511	0.326697	0.743897	0.868033	0.624714	1.54191	0.295905	2.1112	0.0347551	0.0949782	ENSG00000146700	3.4882	3.74684	3.84129	4.05795	4.51893	4.22452	4.26151	4.35787	4.10754	3.9529	4.0862	4.21607	3.94336	4.04222	4.28006	4.54488	ENSG00000146700	9	12	12	17	12.5	26	22	20	23
ENSG00000147689	84985	family with sequence similarity 83, member A	FAM83A	8.30508	-1.05403	0.481622	0.401731	-2.62371	0.00869777	0.0346441	0.350132	1.27468	0.411591	0.850681	0.394946	0.61427	-1.40416	0.377839	0.415839	-3.37669	0.000733648	0.00482135	ENSG00000147689	3.19417	3.62811	3.3121	3.63708	2.57996	3.03907	2.97525	3.02763	2.6183	2.90229	3.11978	2.94324	2.93868	2.3348	2.47677	2.24542	ENSG00000147689	12	19	12	19	15.5	4	10	8	9
ENSG00000148735	79949	pleckstrin homology domain containing, family S member 1	PLEKHS1	13.9295	-0.854991	0.552869	0.30848	-2.77163	0.00557768	0.0242204	0.241315	1.18207	0.310058	0.778288	0.436399	0.65067	-1.09631	0.467713	0.316444	-3.46446	0.000531297	0.00374291	ENSG00000148735	4.34252	4.19077	4.15348	4.15688	3.25607	4.07962	3.65324	3.80639	3.30707	3.60205	3.63482	3.8028	3.60794	3.16138	3.59903	3.14051	ENSG00000148735	28	23	20	22	23.25	7	22	12	15
ENSG00000149564	90952	endothelial cell adhesion molecule	ESAM	282.006	-0.926226	0.526233	0.122353	-7.57011	3.72903e-14	2.53265e-12	-0.299347	0.81262	0.112478	-2.66139	0.00778189	0.0392337	-0.626879	0.647576	0.121216	-5.1716	2.32099e-07	7.99312e-06	ENSG00000149564	8.77662	8.6254	8.54036	8.64022	7.71289	7.90143	7.86051	7.72774	7.55384	7.81202	7.99911	8.21139	8.46096	7.84756	7.88096	7.75981	ENSG00000149564	496	423	357	423	424.75	205	268	227	215
ENSG00000149573	10205	myelin protein zero-like 2	MPZL2	55.883	-0.655295	0.634946	0.170447	-3.84457	0.000120763	0.0010493	-0.0181504	0.987498	0.162812	-0.11148	0.911235	0.959285	-0.637144	0.642984	0.170497	-3.73699	0.000186236	0.00165161	ENSG00000149573	6.25429	6.11717	6.29968	6.09716	5.25673	5.87172	5.9019	5.55457	5.62881	5.44498	5.79073	5.82325	5.66204	5.73929	5.22173	5.53976	ENSG00000149573	89	76	79	74	79.5	35	67	60	47
ENSG00000150051	283078	mohawk homeobox	MKX	284.255	0.746879	1.67816	0.323846	2.30628	0.021095	0.0693154	-0.162591	0.893419	0.290258	-0.56016	0.57537	0.758408	0.90947	1.87836	0.3237	2.80961	0.00496014	0.0211039	ENSG00000150051	6.77572	7.7166	7.52799	7.76202	8.40791	7.13483	7.96139	8.57331	8.74129	7.99846	8.23031	7.90752	7.63895	8.56019	8.75614	8.82525	ENSG00000150051	113	218	170	223	181	342	152	245	400
ENSG00000151117	144110	transmembrane protein 86A	TMEM86A	66.2975	0.681484	1.60379	0.242242	2.81324	0.00490454	0.0219138	-0.0647852	0.956088	0.210119	-0.308326	0.757834	0.875272	0.746269	1.67745	0.241965	3.0842	0.00204102	0.0107187	ENSG00000151117	5.16331	5.68304	5.47422	5.80751	6.04429	5.90347	5.80623	6.56261	6.27303	6.11901	5.8014	5.60639	5.88822	6.25072	6.66727	6.63051	ENSG00000151117	35	52	39	57	45.75	66	67	54	103
ENSG00000151366	100532726::4718	NDUFC2-KCTD14 readthrough::NADH dehydrogenase (ubiquinone) 1, subcomplex unknown, 2, 14.5kDa	NDUFC2-KCTD14::NDUFC2	216.071	-1.10228	0.465778	0.175615	-6.27672	3.45796e-10	1.2385e-08	-0.24843	0.841812	0.160783	-1.54513	0.122315	0.293229	-0.853855	0.553304	0.174742	-4.88637	1.0271e-06	2.71289e-05	ENSG00000151366	8.42058	8.54002	8.68089	7.69073	7.59939	7.46055	7.14777	6.79906	7.57467	7.26383	7.70649	7.5724	7.52136	7.76149	7.46351	7.32434	ENSG00000151366	390	405	403	215	353.25	192	197	136	109
ENSG00000151575	374618	testis expressed 9	TEX9	37.0207	-0.600182	0.659671	0.204919	-2.92888	0.0034019	0.0163022	0.0699092	1.04965	0.196718	0.355378	0.722306	0.853236	-0.670092	0.628467	0.206489	-3.24517	0.00117382	0.00692613	ENSG00000151575	5.65185	5.53935	5.89803	5.06239	4.93905	5.28663	5.12136	5.10486	5.08743	4.89594	5.16067	5.22261	4.99343	4.69746	4.96813	5.06029	ENSG00000151575	60	52	63	34	52.25	29	45	34	35
ENSG00000151892	2674	GDNF family receptor alpha 1	GFRA1	12.0775	-0.772305	0.585481	0.318748	-2.42293	0.0153957	0.0543156	0.334264	1.26073	0.323335	1.0338	0.301229	0.521753	-1.10657	0.464397	0.330557	-3.34759	0.000815186	0.00522676	ENSG00000151892	3.92347	4.10313	3.67151	4.11304	3.41929	3.31969	3.63465	3.83358	3.39364	3.19363	2.86342	3.59549	3.22439	3.25756	3.36172	3.42524	ENSG00000151892	20	23	13	23	19.75	10	10	13	17
ENSG00000152078	148534	transmembrane protein 56	TMEM56	263.648	-0.674376	0.626603	0.104988	-6.42334	1.3332e-10	5.11241e-09	-0.00797031	0.994491	0.0977032	-0.0815768	0.934983	0.971027	-0.666406	0.630074	0.105055	-6.3434	2.24751e-10	2.63062e-08	ENSG00000152078	8.68026	8.35282	8.61436	8.26968	7.91091	7.86135	7.78269	7.7791	7.89736	7.85751	8.05704	7.94947	7.97187	7.81925	7.62786	7.64469	ENSG00000152078	464	348	378	324	378.5	238	261	215	224
ENSG00000153093	55289	acyl-CoA oxidase-like	ACOXL	15.9097	-0.976057	0.508367	0.305236	-3.19771	0.00138524	0.00791793	-0.31384	0.804498	0.294105	-1.0671	0.285927	0.505566	-0.662217	0.631906	0.297395	-2.22673	0.0259656	0.0754489	ENSG00000153093	3.93563	4.61321	4.23542	4.51969	3.85737	3.4775	4.09214	3.55342	3.85336	3.2669	4.1726	3.93969	3.93356	3.72505	3.94177	3.59493	ENSG00000153093	17	32	20	29	24.5	14	10	18	10
ENSG00000153292	266977	G protein-coupled receptor 110	GPR110	55.557	-0.950706	0.517379	0.157938	-6.01947	1.74987e-09	5.27552e-08	-0.239206	0.847212	0.153664	-1.55668	0.119547	0.288992	-0.7115	0.610685	0.154429	-4.6073	4.07929e-06	7.95772e-05	ENSG00000153292	6.33369	6.35479	6.26395	6.17573	5.56911	5.44059	5.62818	5.33308	5.59844	5.22202	5.67414	5.75621	5.91128	5.71272	5.49362	5.38182	ENSG00000153292	95	92	77	79	85.75	46	47	48	39
ENSG00000153767	2960	general transcription factor IIE, polypeptide 1, alpha 56kDa	GTF2E1	234.393	-0.679584	0.624345	0.112877	-6.02055	1.73828e-09	5.25829e-08	0.00250114	1.00174	0.105019	0.0238161	0.980999	0.991974	-0.682085	0.623264	0.113001	-6.03609	1.57895e-09	1.35941e-07	ENSG00000153767	8.3991	8.37375	8.36236	8.14979	7.61732	7.78226	7.51047	7.64935	7.81765	7.68581	7.63143	7.68272	8.06734	7.43564	7.48256	7.67225	ENSG00000153767	381	356	317	299	338.25	193	248	177	205
ENSG00000154639	1525	coxsackie virus and adenovirus receptor	CXADR	20.1728	-0.912094	0.531413	0.282776	-3.2255	0.00125754	0.00732597	-0.120908	0.919609	0.273323	-0.442365	0.658225	0.813212	-0.791185	0.577869	0.280491	-2.82071	0.00479168	0.0205726	ENSG00000154639	4.9587	4.83565	4.81565	4.2638	4.20632	4.32012	3.98355	3.94353	3.68431	4.28736	3.89969	4.36272	4.56589	3.70116	4.28379	4.01347	ENSG00000154639	41	35	31	20	31.75	18	23	14	14
ENSG00000154760	146857	schlafen family member 13	SLFN13	394.453	-0.733199	0.601569	0.137515	-5.33177	9.72578e-08	2.06852e-06	0.20869	1.15564	0.125742	1.65968	0.0969794	0.251231	-0.941889	0.520551	0.138115	-6.81961	9.12891e-12	1.67994e-09	ENSG00000154760	9.28771	9.24361	9.23276	8.91163	8.43823	8.71255	8.54093	8.30565	8.36231	8.41834	8.50297	8.5973	8.46224	8.02391	7.99206	7.86039	ENSG00000154760	705	650	579	506	610	343	476	367	323
ENSG00000154957	7566	zinc finger protein 18	ZNF18	176.783	0.737378	1.66714	0.141111	5.22553	1.73659e-07	3.42122e-06	-0.0243738	0.983247	0.121146	-0.201194	0.840547	0.922279	0.761752	1.69555	0.141098	5.39875	6.71069e-08	2.98943e-06	ENSG00000154957	6.71548	6.99824	6.78835	7.10042	7.79131	7.09868	7.65446	7.66141	7.7834	7.47597	7.56302	7.47154	7.44776	7.84134	7.7268	7.61407	ENSG00000154957	111	131	100	140	120.5	224	152	201	211
ENSG00000155754	151254	amyotrophic lateral sclerosis 2 (juvenile) chromosome region, candidate 11	ALS2CR11	19.4878	-1.92539	0.26327	0.281551	-6.8385	8.00258e-12	3.82853e-10	-0.505236	0.704545	0.286958	-1.76066	0.0782954	0.218228	-1.42015	0.373673	0.266034	-5.33823	9.38574e-08	3.98294e-06	ENSG00000155754	5.03933	4.9615	5.1048	4.88723	3.38569	3.66763	3.85622	3.35622	3.34599	4.12113	3.96251	3.7459	4.38847	3.97418	3.87377	3.65022	ENSG00000155754	46	41	42	38	41.75	7	12	13	7
ENSG00000156009	4107	melanoma antigen family A, 8	MAGEA8	1.57137	2.46865	5.53526	0.839057	2.94217	0.00325918	NA	0.474309	1.38925	0.701407	0.676225	0.498898	NA	1.99434	3.98434	0.846206	2.3568	0.018433	NA	ENSG00000156009	0.308049	0.312465	0.322189	0.313432	0.603358	0.792683	0.836564	0.314241	0.47905	0.844106	0.465112	0.46088	0.313263	0.833467	0.609484	0.628921	ENSG00000156009	0	0	0	0	0	2	4	4	0
ENSG00000156966	93010	UDP-GlcNAc:betaGal beta-1,3-N-acetylglucosaminyltransferase 7	B3GNT7	72.0386	-1.19541	0.436663	0.164792	-7.25403	4.04547e-13	2.39135e-11	-0.523794	0.69554	0.156697	-3.34273	0.000829588	0.00646486	-0.671614	0.627804	0.158506	-4.23715	2.26372e-05	0.000315231	ENSG00000156966	6.51455	6.78283	6.62634	6.90847	5.78935	5.67585	5.67877	5.67433	5.56726	5.60366	5.65172	5.98945	6.10852	6.0932	6.55406	6.15796	ENSG00000156966	105	123	98	134	115	53	55	48	50
ENSG00000157150	7079	TIMP metallopeptidase inhibitor 4	TIMP4	29.1473	-0.887233	0.54065	0.259571	-3.41808	0.000630641	0.00415508	0.303991	1.23455	0.254328	1.19527	0.231981	0.445743	-1.19122	0.437931	0.265546	-4.48594	7.25923e-06	0.000126951	ENSG00000157150	5.40764	5.2194	5.3134	5.62467	4.50151	4.80713	4.72938	4.64191	4.42009	4.97992	3.9073	4.79532	5.02661	4.40019	4.48022	3.79066	ENSG00000157150	53	43	42	60	49.5	21	32	26	25
ENSG00000157578	150082	Leber congenital amaurosis 5-like	LCA5L	5.76805	-1.52834	0.346676	0.492577	-3.10274	0.00191738	NA	-0.60653	0.656775	0.48434	-1.25228	0.210468	NA	-0.921809	0.527847	0.467657	-1.97112	0.0487102	NA	ENSG00000157578	2.88612	2.92043	2.92668	2.63324	2.02722	2.66095	2.15838	1.87412	2.30639	1.8978	2.02109	2.63625	2.24929	2.37953	2.75962	2.20502	ENSG00000157578	12	12	11	8	10.75	2	9	3	1
ENSG00000157601	4599	myxovirus (influenza virus) resistance 1, interferon-inducible protein p78 (mouse)	MX1	99.1913	-0.972338	0.509679	0.158781	-6.12376	9.13952e-10	2.95434e-08	-0.1594	0.895397	0.149921	-1.06322	0.28768	0.50776	-0.812938	0.569221	0.157531	-5.16049	2.46303e-07	8.38553e-06	ENSG00000157601	7.3154	7.04823	7.10441	7.25866	6.09668	6.6364	6.42904	6.01179	6.22144	6.31456	6.62481	6.48433	6.64623	6.11256	6.65235	5.98447	ENSG00000157601	185	144	135	167	157.75	65	113	84	63
ENSG00000157680	9162	diacylglycerol kinase, iota	DGKI	194.689	0.764783	1.69911	0.288385	2.65196	0.00800269	0.0323942	-0.211655	0.863546	0.256681	-0.824584	0.409608	0.628934	0.976439	1.9676	0.288054	3.38978	0.000699483	0.00464283	ENSG00000157680	6.70828	7.10047	6.91749	6.96626	8.04099	7.15509	7.32834	7.75411	7.9199	7.55014	7.44401	6.93036	7.34588	8.31344	8.14632	8.38037	ENSG00000157680	110	141	110	126	121.75	268	158	157	225
ENSG00000157693	203197	chromosome 9 open reading frame 91	C9orf91	535.71	0.611977	1.52835	0.237933	2.57206	0.0101095	0.0390596	-0.26554	0.831887	0.212588	-1.24908	0.211634	0.421404	0.877517	1.83721	0.237736	3.69113	0.000223256	0.00191112	ENSG00000157693	8.00368	8.61441	8.32153	8.83974	9.2363	8.34963	8.95843	9.36281	9.34286	8.97911	9.16384	8.8668	8.90545	9.62941	9.60206	9.62018	ENSG00000157693	274	407	295	474	362.5	603	361	490	685
ENSG00000158270	81035	collectin sub-family member 12	COLEC12	230.125	-0.981001	0.506628	0.105777	-9.27426	1.78853e-20	2.4082e-18	-0.384459	0.766066	0.0987177	-3.89453	9.83886e-05	0.00106462	-0.596542	0.661337	0.103636	-5.75612	8.60695e-09	5.6459e-07	ENSG00000158270	8.15344	8.37502	8.31141	8.54908	7.43622	7.15657	7.52286	7.44907	7.39552	7.58379	7.85482	7.77303	7.93303	7.54705	7.85796	7.72813	ENSG00000158270	319	357	306	401	345.75	169	156	179	177
ENSG00000158315	54933	rhomboid, veinlet-like 2 (Drosophila)	RHBDL2	3.69242	-1.8968	0.268539	0.577222	-3.28608	0.00101593	NA	-0.0097765	0.993246	0.606288	-0.0161252	0.987135	NA	-1.88702	0.270365	0.577912	-3.26524	0.00109373	NA	ENSG00000158315	2.20355	1.9757	2.44652	2.31401	1.4017	1.50255	1.24413	1.7786	1.8235	1.41001	1.23946	1.65982	1.88116	1.40103	1.55396	1.43199	ENSG00000158315	9	6	11	10	9	1	2	0	4
ENSG00000158373	3017	histone cluster 1, H2bd	HIST1H2BD	114.161	-0.647139	0.638545	0.127108	-5.09124	3.55734e-07	6.52713e-06	0.247767	1.18737	0.122794	2.01774	0.0436187	0.144627	-0.894905	0.537783	0.129674	-6.90122	5.15595e-12	1.04924e-09	ENSG00000158373	7.36695	7.25148	7.40237	7.26574	6.55917	6.89086	6.85806	6.73131	6.50026	6.7695	6.62113	6.52048	6.83165	6.32883	6.44601	6.1608	ENSG00000158373	189	165	166	165	171.25	92	135	115	109
ENSG00000159247	NA	NA	NA	2.99545	-1.5486	0.341841	0.630234	-2.45719	0.014003	NA	0.465145	1.38046	0.663963	0.700559	0.483578	NA	-2.01375	0.247629	0.655373	-3.07268	0.00212149	NA	ENSG00000159247	2.12483	1.55258	1.80833	1.93758	1.18424	1.15291	1.68664	1.01875	1.34819	1.46774	1.02254	1.44257	1.44016	1.02477	1.3354	1.04465	ENSG00000159247	11	4	6	8	7.25	1	1	5	0
ENSG00000159337	283748	phospholipase A2, group IVD (cytosolic)	PLA2G4D	1.70111	-1.41848	0.374107	0.710093	-1.9976	0.0457604	NA	0.327477	1.25482	0.74379	0.440281	0.659734	NA	-1.74596	0.298136	0.729493	-2.39338	0.0166938	NA	ENSG00000159337	1.12056	0.710007	0.865324	1.05144	0.42848	0.692546	0.585451	0.577621	0.435805	0.858796	0.581468	0.713823	0.57566	0.428219	0.431311	0.604077	ENSG00000159337	6	2	3	5	4	0	2	1	1
ENSG00000160161	148113	cartilage intermediate layer protein 2	CILP2	43.8199	-0.849546	0.554959	0.190365	-4.46273	8.09231e-06	0.000102778	-0.215003	0.861544	0.182221	-1.1799	0.238038	0.453489	-0.634543	0.644145	0.187214	-3.38941	0.000700441	0.00464746	ENSG00000160161	6.08623	5.89614	5.54414	5.9274	5.22523	5.43269	5.20146	5.01677	5.17114	4.94228	5.68285	5.2988	5.20178	5.19055	5.54039	5.07108	ENSG00000160161	82	67	45	68	65.5	36	49	35	31
ENSG00000160180	7033	trefoil factor 3 (intestinal)	TFF3	7.06244	-2.21534	0.215335	0.445382	-4.97403	6.55757e-07	NA	-1.04914	0.483255	0.449382	-2.33463	0.0195626	NA	-1.1662	0.445593	0.391612	-2.97796	0.00290177	NA	ENSG00000160180	2.97349	3.14205	3.45904	3.48285	2.03161	2.35255	2.3053	2.40117	2.33544	2.18626	2.71658	2.28192	2.60332	2.81265	2.83138	2.59204	ENSG00000160180	11	13	17	19	15	1	4	3	4
ENSG00000160182	7031	trefoil factor 1	TFF1	0.487401	-2.63933	0.160502	0.889581	-2.96694	0.00300779	NA	-0.00736786	0.994906	0.869463	-0.00847404	0.993239	NA	-2.63197	0.161324	0.88927	-2.95969	0.00307948	NA	ENSG00000160182	-1.12351	-0.745121	-0.960853	-1.11671	-1.26983	-1.27397	-1.2696	-1.27101	-1.2676	-1.26885	-1.27031	-1.27114	-1.27136	-1.26991	-1.26897	-1.26625	ENSG00000160182	1	4	2	1	2	0	0	0	0
ENSG00000160801	5745	parathyroid hormone 1 receptor	PTH1R	9.1515	-1.58913	0.332371	0.383777	-4.14077	3.46137e-05	0.000358716	-0.562778	0.676997	0.383087	-1.46906	0.141816	0.323604	-1.02635	0.490949	0.3617	-2.83758	0.00454566	0.0198063	ENSG00000160801	3.45122	3.65378	3.74441	3.66281	2.53581	3.18171	2.86606	2.83824	2.57298	2.55219	2.94547	2.73611	2.73196	3.12434	3.29732	3.28451	ENSG00000160801	15	18	18	18	17.25	3	11	6	6
ENSG00000162194	79081::102288414	chromosome 11 open reading frame 48::uncharacterized LOC102288414	C11orf48::LOC102288414	19.4428	-0.88963	0.539752	0.287752	-3.09165	0.00199046	0.0105771	-0.145012	0.904372	0.277273	-0.522993	0.600979	0.775552	-0.744619	0.596826	0.284882	-2.61378	0.0089546	0.0333041	ENSG00000162194	4.96753	4.61468	4.29074	4.69702	3.44061	4.16642	4.29762	3.98716	4.08428	4.10746	3.67314	4.09694	3.78743	4.33652	4.45656	4.29417	ENSG00000162194	42	29	19	31	30.25	7	20	20	15
ENSG00000163006	165055	coiled-coil domain containing 138	CCDC138	287.41	-0.700126	0.615518	0.167061	-4.19084	2.77919e-05	0.000298738	0.0319163	1.02237	0.152018	0.209952	0.833706	0.918384	-0.732043	0.602051	0.167211	-4.37795	1.19798e-05	0.000188685	ENSG00000163006	8.88002	8.47572	8.79148	8.36939	8.01566	8.38032	7.84379	7.44413	8.00987	7.98588	8.24764	8.10183	8.06341	7.92451	7.43369	7.7397	ENSG00000163006	534	379	428	347	422	256	380	224	174
ENSG00000163083	3625	inhibin, beta B	INHBB	342.058	-1.37123	0.386562	0.161486	-8.49129	2.04349e-17	2.07197e-15	-0.479998	0.716979	0.147175	-3.26141	0.00110858	0.00822727	-0.89123	0.539154	0.160201	-5.56318	2.64903e-08	1.37903e-06	ENSG00000163083	9.20239	9.07065	9.113	9.13028	7.61379	8.16252	7.80378	7.84132	7.58803	7.78421	8.25276	8.71589	8.64252	7.87599	8.03441	7.8265	ENSG00000163083	669	579	536	598	595.5	189	322	216	232
ENSG00000163428	116064	leucine rich repeat containing 58	LRRC58	755.878	-0.906633	0.533429	0.127433	-7.11457	1.12264e-12	6.2242e-11	-0.018474	0.987276	0.115496	-0.159953	0.872918	0.938582	-0.888159	0.540303	0.127437	-6.96938	3.18346e-12	6.95237e-10	ENSG00000163428	10.3331	10.1183	10.3258	9.78754	9.5057	9.28179	9.07036	9.14346	9.37576	9.2433	9.51147	9.49657	9.41643	9.23337	8.94679	9.06586	ENSG00000163428	1452	1185	1234	925	1199	722	699	524	577
ENSG00000163430	11167	follistatin-like 1	FSTL1	2489.75	-1.13298	0.455973	0.0814291	-13.9137	5.22935e-44	2.83779e-41	-0.406835	0.754276	0.0734468	-5.53918	3.03884e-08	7.53734e-07	-0.726146	0.604517	0.081146	-8.94863	3.59927e-19	2.30199e-16	ENSG00000163430	11.8214	11.8962	11.8837	11.9598	10.7306	10.6876	10.7883	10.9002	10.8184	10.7847	11.3456	11.3456	11.3246	10.9903	11.0127	11.0156	ENSG00000163430	4041	4056	3608	4198	3975.75	1671	1843	1729	1956
ENSG00000163435	1999	E74-like factor 3 (ets domain transcription factor, epithelial-specific )	ELF3	15.2852	-2.56485	0.169006	0.371922	-6.8962	5.34106e-12	2.67921e-10	-1.57088	0.336603	0.363844	-4.31746	1.57833e-05	0.000215597	-0.993971	0.502094	0.317053	-3.13504	0.00171833	0.00931916	ENSG00000163435	4.26321	4.31151	4.53424	4.9722	2.91869	2.93606	3.03291	3.19769	3.0767	2.82115	3.68286	3.66082	3.58723	3.62541	4.50902	3.64766	ENSG00000163435	26	26	29	47	32	4	5	5	7
ENSG00000163449	92691	transmembrane protein 169	TMEM169	4.98795	-1.13062	0.456719	0.481822	-2.34655	0.018948	NA	0.268732	1.20475	0.497617	0.540038	0.589171	NA	-1.39935	0.379099	0.495656	-2.82323	0.00475421	NA	ENSG00000163449	2.54984	2.5803	2.79646	2.58696	2.14846	2.53596	2.15177	1.59998	1.93009	2.27133	2.14141	1.75077	2.01138	2.14732	2.16089	2.0787	ENSG00000163449	9	9	11	9	9.5	4	9	4	0
ENSG00000163485	134	adenosine A1 receptor	ADORA1	55.5772	-0.77872	0.582884	0.233463	-3.33552	0.00085141	0.00531256	-0.189269	0.87705	0.216528	-0.874106	0.382061	0.601966	-0.589452	0.664595	0.231771	-2.54325	0.0109827	0.0388847	ENSG00000163485	6.26298	5.81869	6.32568	6.35223	5.37326	6.03863	5.74463	5.10722	4.91976	5.67797	5.62354	5.79639	6.18696	5.42829	5.4339	5.50349	ENSG00000163485	90	60	81	91	80.5	39	77	53	32
ENSG00000163638	56999	ADAM metallopeptidase with thrombospondin type 1 motif, 9	ADAMTS9	60.2017	-0.805892	0.572008	0.161464	-4.99116	6.00175e-07	1.04654e-05	0.307809	1.23783	0.160721	1.91518	0.0554694	0.172306	-1.1137	0.462107	0.166306	-6.69668	2.1321e-11	3.43979e-09	ENSG00000163638	6.40194	6.64561	6.50631	6.31311	5.68292	5.76729	5.73875	6.06836	5.61312	5.6705	5.75754	5.45516	5.82595	5.19792	5.39177	5.29544	ENSG00000163638	99	114	92	87	98	50	61	52	71
ENSG00000163694	54502	RNA binding motif protein 47	RBM47	55.2074	-0.836321	0.56007	0.185737	-4.50271	6.70929e-06	8.74454e-05	0.309011	1.23886	0.182126	1.69669	0.0897551	0.237953	-1.14533	0.452086	0.190349	-6.01701	1.77673e-09	1.50084e-07	ENSG00000163694	6.34083	6.34857	6.30576	6.42947	5.42644	6.14364	5.25308	5.51813	5.41935	5.79081	5.54374	5.22913	5.25226	5.03381	5.61909	5.49862	ENSG00000163694	96	92	80	97	91.25	41	84	35	46
ENSG00000163762	116441	transmembrane 4 L six family member 18	TM4SF18	35.6136	-1.899	0.268129	0.272881	-6.95907	3.42516e-12	1.76258e-10	0.18715	1.13851	0.274659	0.68139	0.495625	0.699972	-2.08615	0.235508	0.276988	-7.53155	5.01403e-14	1.49652e-11	ENSG00000163762	6.1451	6.15033	6.11669	5.98392	4.60898	4.59933	4.86655	4.09116	4.58776	4.2801	5.02069	4.69513	4.60264	3.51332	4.0219	3.95684	ENSG00000163762	94	90	79	78	85.25	23	26	29	14
ENSG00000163840	151636	deltex 3 like, E3 ubiquitin ligase	DTX3L	345.864	-0.668088	0.62934	0.0976988	-6.83824	8.01707e-12	3.82853e-10	0.137738	1.10018	0.0910396	1.51295	0.130292	0.306486	-0.805826	0.572034	0.0983533	-8.19318	2.54406e-16	1.19892e-13	ENSG00000163840	8.92541	8.87488	8.93858	8.95968	8.22368	8.44072	8.36603	8.20125	8.15026	8.30169	8.40964	8.20916	8.32467	7.91618	8.08224	7.89208	ENSG00000163840	546	501	471	527	511.25	295	393	325	301
ENSG00000163864	349565	nicotinamide nucleotide adenylyltransferase 3	NMNAT3	158.477	0.634455	1.55235	0.167574	3.78611	0.000153023	0.00128737	-0.161137	0.89432	0.14535	-1.10861	0.267598	0.486512	0.795592	1.73579	0.167016	4.76357	1.90195e-06	4.41766e-05	ENSG00000163864	6.51587	6.90337	6.5962	7.0305	7.43875	6.87027	7.16771	7.74181	7.43462	7.39166	7.44153	7.21283	7.29631	7.74499	7.70777	7.60899	ENSG00000163864	96	123	87	134	110	174	129	141	226
ENSG00000163884	28999	Kruppel-like factor 15	KLF15	284.667	0.892709	1.85666	0.29544	3.02163	0.00251421	0.0127512	-0.155723	0.897682	0.263789	-0.590333	0.554967	0.744958	1.04843	2.06828	0.295286	3.55056	0.000384413	0.002901	ENSG00000163884	6.80992	7.60697	7.3156	7.66137	8.51989	7.38274	8.05295	8.67304	8.43612	8.09488	8.16143	7.84571	7.81909	8.90558	8.38695	8.88397	ENSG00000163884	116	201	145	207	167.25	371	183	262	430
ENSG00000164089	64850	ethanolamine-phosphate phospho-lyase	ETNPPL	0.23906	-1.74872	0.297566	0.837152	-2.08889	0.036718	NA	-0.0050678	0.996493	0.811334	-0.00624626	0.995016	NA	-1.74365	0.298614	0.8364	-2.08471	0.0370958	NA	ENSG00000164089	-1.90691	-2.03132	-2.02069	-2.17976	-2.17903	-2.18107	-2.17892	-2.17961	-2.17793	-2.17855	-2.17927	-2.17968	-2.17979	-2.17907	-2.17861	-2.17726	ENSG00000164089	2	1	1	0	1	0	0	0	0
ENSG00000164220	2151	coagulation factor II (thrombin) receptor-like 2	F2RL2	13.6425	-1.39781	0.379505	0.331943	-4.21099	2.54252e-05	0.000277332	-0.767477	0.587444	0.320408	-2.39531	0.0166061	0.0706539	-0.630333	0.646027	0.308518	-2.0431	0.0410427	0.107849	ENSG00000164220	3.98885	3.93422	4.6514	3.94391	2.93378	3.30369	3.23878	3.59595	3.2843	3.42751	3.68026	3.65875	3.51741	3.98255	3.89883	3.64579	ENSG00000164220	20	18	33	18	22.25	4	9	7	12
ENSG00000164542	23366	KIAA0895	KIAA0895	83.5747	-0.672192	0.627553	0.161682	-4.15748	3.21771e-05	0.000337172	-0.0245992	0.983094	0.15215	-0.161678	0.87156	0.937852	-0.647593	0.638345	0.161652	-4.00608	6.17335e-05	0.000691384	ENSG00000164542	6.8534	6.69341	6.9444	6.69568	5.95275	6.61196	6.20904	5.77684	6.15849	6.30647	6.1278	6.45974	6.20822	6.16169	6.38261	5.88825	ENSG00000164542	133	112	122	111	119.5	59	113	72	53
ENSG00000165025	6850	spleen tyrosine kinase	SYK	37.1568	-1.7173	0.304116	0.217861	-7.88256	3.20732e-15	2.50815e-13	-0.831109	0.562097	0.212212	-3.9164	8.98797e-05	0.000986254	-0.886195	0.541039	0.201079	-4.4072	1.04717e-05	0.000170015	ENSG00000165025	6.07798	5.67343	5.47482	6.13622	4.57592	4.52976	4.32232	4.43866	4.60008	4.55938	4.89785	5.31472	5.41142	4.91182	5.15383	4.99799	ENSG00000165025	86	59	45	85	68.75	21	23	16	19
ENSG00000165072	256691	MAM domain containing 2	MAMDC2	46.2902	-1.25704	0.418402	0.185433	-6.77894	1.21058e-11	5.60181e-10	-0.242821	0.845091	0.182815	-1.32823	0.184101	0.385195	-1.01422	0.495097	0.181516	-5.58746	2.30411e-08	1.23539e-06	ENSG00000165072	6.04761	6.32701	5.91839	6.31311	4.98942	5.31161	5.23831	5.09014	5.10431	4.86474	5.64383	5.4673	5.32456	4.98665	5.19592	5.07576	ENSG00000165072	79	94	61	92	81.5	29	44	36	33
ENSG00000165124	79987	sushi, von Willebrand factor type A, EGF and pentraxin domain containing 1	SVEP1	29.4764	0.889908	1.85306	0.26895	3.30882	0.000936884	0.00575762	0.304258	1.23478	0.228499	1.33155	0.183007	0.383768	0.58565	1.50071	0.273048	2.14486	0.0319637	0.0888968	ENSG00000165124	4.45494	4.59498	4.42095	4.21318	5.29701	4.5189	5.06993	5.35938	5.20075	4.99532	5.04558	5.16839	4.56083	5.21093	4.4975	4.42547	ENSG00000165124	22	24	18	16	20	43	24	35	47
ENSG00000165140	2203	fructose-1,6-bisphosphatase 1	FBP1	153.44	-0.876834	0.544561	0.119084	-7.36318	1.79574e-13	1.11274e-11	-0.0829795	0.944106	0.113121	-0.733544	0.463227	0.674812	-0.793855	0.576801	0.118606	-6.69324	2.18289e-11	3.4594e-09	ENSG00000165140	7.78091	7.63748	7.80134	7.95127	6.98452	6.74959	7.05617	7.22302	6.81931	7.00306	7.15299	7.15568	7.29234	6.84777	6.90912	6.91184	ENSG00000165140	250	214	217	267	237	124	118	130	154
ENSG00000166106	170689	ADAM metallopeptidase with thrombospondin type 1 motif, 15	ADAMTS15	195.455	-0.999489	0.500177	0.175588	-5.69223	1.2539e-08	3.23556e-07	0.0864624	1.06176	0.161951	0.533878	0.593426	0.770879	-1.08595	0.471081	0.17605	-6.16841	6.8979e-10	6.75469e-08	ENSG00000166106	8.3996	8.15916	8.21458	8.30851	7.01675	7.88742	7.44309	6.99943	6.96364	7.38505	7.23825	7.5135	7.43877	6.95978	7.38843	6.77689	ENSG00000166106	387	309	289	341	331.5	125	272	171	128
ENSG00000166292	55273	transmembrane protein 100	TMEM100	11.4622	-0.951063	0.517251	0.383473	-2.48013	0.0131334	0.0480477	-0.0986983	0.933875	0.370566	-0.266344	0.789974	0.893366	-0.852364	0.553876	0.381353	-2.2351	0.0254106	0.0742976	ENSG00000166292	4.17236	3.40267	3.75047	4.02452	2.82399	3.70951	3.03604	3.5535	3.07799	3.31773	3.50466	3.785	3.33671	3.37117	2.84054	3.00337	ENSG00000166292	27	11	15	22	18.75	4	17	6	13
ENSG00000166396	8710	serpin peptidase inhibitor, clade B (ovalbumin), member 7	SERPINB7	68.5914	-0.595069	0.662013	0.180276	-3.30088	0.000963827	0.00588082	0.0933539	1.06685	0.169884	0.549517	0.582651	0.763677	-0.688423	0.620532	0.181502	-3.79291	0.000148891	0.00139151	ENSG00000166396	6.59208	6.38849	6.76968	6.15722	5.99653	5.91305	5.74723	5.87068	6.19507	6.0535	5.81143	6.18001	6.0862	5.99349	5.23135	5.82508	ENSG00000166396	112	91	110	75	97	63	67	51	59
ENSG00000166801	63901	family with sequence similarity 111, member A	FAM111A	871.135	-0.742884	0.597543	0.20466	-3.62985	0.000283584	0.00214009	0.0917147	1.06564	0.184263	0.497738	0.618669	0.786813	-0.834599	0.560739	0.204746	-4.07627	4.57642e-05	0.000546728	ENSG00000166801	10.4951	10.21	10.3743	10.0912	9.35149	9.89872	9.59757	9.33278	9.51036	9.65875	9.71738	9.93091	9.79638	9.22155	8.91812	8.9631	ENSG00000166801	1622	1259	1271	1144	1324	643	1083	762	658
ENSG00000167011	375607	N-acetyltransferase 16 (GCN5-related, putative)	NAT16	26.0496	0.644776	1.5635	0.251899	2.55966	0.0104774	0.0401689	-0.0143916	0.990074	0.210255	-0.0684485	0.945429	0.975856	0.659168	1.57917	0.252013	2.61561	0.00890683	0.0331884	ENSG00000167011	4.41735	4.10708	4.15099	4.56737	4.8141	5.05753	4.89396	4.61884	4.50045	4.76953	4.76054	4.80748	4.56542	4.52331	5.17119	4.89306	ENSG00000167011	22	15	14	24	18.75	29	41	31	25
ENSG00000167074	7008	thyrotrophic embryonic factor	TEF	505.508	0.616227	1.53286	0.116692	5.2808	1.28622e-07	2.65365e-06	0.0304506	1.02133	0.102845	0.296082	0.767168	0.880218	0.585777	1.50085	0.116787	5.01575	5.28269e-07	1.60343e-05	ENSG00000167074	8.41343	8.44798	8.47381	8.74173	9.16147	8.97123	9.09658	9.21374	9.1323	9.12349	8.80858	8.83629	8.88439	9.23818	9.39474	9.25974	ENSG00000167074	370	361	330	442	375.75	572	567	542	616
ENSG00000167191	51704	G protein-coupled receptor, class C, group 5, member B	GPRC5B	148.478	-0.729094	0.603283	0.108866	-6.69717	2.125e-11	9.44282e-10	-0.0678064	0.954088	0.103729	-0.653685	0.513315	0.714988	-0.661288	0.632314	0.108474	-6.0963	1.08553e-09	9.86789e-08	ENSG00000167191	7.66567	7.56389	7.62659	7.79845	6.92821	7.19002	7.07406	6.93411	6.84237	6.92321	7.09391	7.06007	7.21479	6.74909	7.149	6.99399	ENSG00000167191	230	203	191	239	215.75	119	165	132	124
ENSG00000167232	7644	zinc finger protein 91	ZNF91	57.6233	-1.30431	0.404916	0.188346	-6.92504	4.35861e-12	2.21116e-10	-0.597722	0.660796	0.179159	-3.33627	0.000849105	0.00657919	-0.706584	0.612769	0.180337	-3.91814	8.92349e-05	0.000923549	ENSG00000167232	6.53503	6.5503	6.37631	6.1615	5.51669	5.60602	5.05204	4.75945	5.45712	5.2213	6.00889	5.88154	5.79142	5.37295	5.92324	5.70162	ENSG00000167232	111	107	84	78	95	44	54	29	23
ENSG00000167613	3903	leukocyte-associated immunoglobulin-like receptor 1	LAIR1	2.45088	-1.42636	0.372067	0.665701	-2.14265	0.0321411	NA	0.222766	1.16697	0.68598	0.324741	0.745377	NA	-1.64913	0.318832	0.677927	-2.43261	0.0149905	NA	ENSG00000167613	1.21843	1.54999	1.39004	1.80627	1.25353	1.21096	0.985173	0.975681	0.998602	0.990222	0.823648	0.819854	1.11212	0.983097	1.48843	0.842238	ENSG00000167613	3	6	4	9	5.5	3	3	1	1
ENSG00000167676	729359	perilipin 4	PLIN4	26.8594	-1.64808	0.319064	0.264835	-6.22305	4.87569e-10	1.69541e-08	-0.600623	0.659469	0.258515	-2.32336	0.0201597	0.0817899	-1.04746	0.48382	0.251784	-4.16015	3.18039e-05	0.000411419	ENSG00000167676	5.14744	5.42071	5.29648	5.65842	4.19348	4.45914	3.72748	4.37028	4.26102	3.66636	4.85164	4.67465	4.74423	3.9399	4.62065	4.35956	ENSG00000167676	44	53	43	64	51	16	24	9	20
ENSG00000167772	51129	angiopoietin-like 4	ANGPTL4	115.226	-1.37736	0.384923	0.349072	-3.94577	7.95428e-05	0.000734254	0.651939	1.57128	0.321943	2.02501	0.0428662	0.142774	-2.0293	0.244974	0.351866	-5.76725	8.05765e-09	5.34431e-07	ENSG00000167772	8.09862	7.33132	7.88339	7.84054	5.92619	7.45749	6.54194	5.92248	5.92356	6.42322	6.0311	6.21798	6.44291	5.44043	5.564	5.31379	ENSG00000167772	330	178	241	257	251.5	57	210	92	59
ENSG00000167972	21	ATP-binding cassette, sub-family A (ABC1), member 3	ABCA3	684.822	0.644407	1.5631	0.149736	4.30363	1.68025e-05	0.000196026	0.0380235	1.02671	0.133164	0.285539	0.775231	0.884874	0.606383	1.52244	0.149798	4.04801	5.16546e-05	0.00060145	ENSG00000167972	8.7206	8.95169	8.93305	9.12687	9.55266	9.46723	9.51524	9.73589	9.56575	9.53777	9.228	9.19022	9.22846	9.46304	10.1215	9.68726	ENSG00000167972	457	514	455	577	500.75	749	801	724	886
ENSG00000168398	624	bradykinin receptor B2	BDKRB2	14.2012	-0.829287	0.562807	0.3737	-2.21913	0.0264781	0.0827665	0.267979	1.20412	0.363115	0.738001	0.460514	0.672556	-1.09727	0.467401	0.380478	-2.88392	0.00392764	0.017708	ENSG00000168398	3.55093	3.9486	4.79343	4.28082	3.41625	3.93393	3.83757	3.46527	3.82953	3.35651	2.82087	3.30211	3.37893	3.56686	3.85457	3.8655	ENSG00000168398	12	18	37	25	23	9	19	15	10
ENSG00000168528	347735	serine incorporator 2	SERINC2	2797.36	-1.09069	0.469535	0.104265	-10.4608	1.307e-25	2.62987e-23	-0.473262	0.720334	0.0936835	-5.05171	4.37861e-07	8.65477e-06	-0.617433	0.65183	0.104039	-5.93463	2.94508e-09	2.31318e-07	ENSG00000168528	11.91	12.0017	11.9933	12.1314	10.9012	10.9024	10.9936	11.0243	10.9318	10.9195	11.5435	11.592	11.7134	11.1907	11.0928	11.1934	ENSG00000168528	4290	4358	3888	4728	4316	1881	2141	1995	2130
ENSG00000168672	157638	family with sequence similarity 84, member B	FAM84B	1570.48	0.653735	1.57324	0.14441	4.52692	5.98484e-06	7.9214e-05	-0.0996116	0.933284	0.128808	-0.773336	0.439324	0.653222	0.753346	1.6857	0.144373	5.21804	1.80825e-07	6.56839e-06	ENSG00000168672	9.70095	10.2671	10.0157	10.229	10.8175	10.2565	10.6607	10.8569	10.9035	10.6666	10.6763	10.4781	10.4987	10.9874	11.019	11.0544	ENSG00000168672	901	1286	964	1238	1097.25	1801	1372	1599	1921
ENSG00000168702	53353	low density lipoprotein receptor-related protein 1B	LRP1B	10.3831	2.79573	6.94383	0.497238	5.62252	1.88195e-08	4.71357e-07	1.24947	2.37755	0.354327	3.52633	0.000421369	0.00368271	1.54626	2.92058	0.516915	2.99132	0.00277774	0.0135949	ENSG00000168702	2.36899	2.10625	2.70539	2.52876	3.94215	2.98235	3.90233	4.03773	3.43862	4.01396	3.30172	2.86076	2.85626	3.07205	3.09267	2.9608	ENSG00000168702	2	0	4	3	2.25	22	8	21	25
ENSG00000168890	129303	transmembrane protein 150A	TMEM150A	273.735	0.618757	1.53555	0.191818	3.22575	0.00125642	0.00732597	-0.178726	0.883483	0.169615	-1.05372	0.292013	0.51193	0.797482	1.73807	0.191503	4.16434	3.12257e-05	0.000407123	ENSG00000168890	7.44993	7.60713	7.39613	7.74387	8.17232	7.92895	7.96145	8.45461	8.18779	8.10501	7.93687	7.80486	7.86495	8.47092	8.97244	8.46286	ENSG00000168890	188	201	154	220	190.75	288	274	245	367
ENSG00000168993	10815	complexin 1	CPLX1	19.4113	0.745439	1.67648	0.342805	2.17453	0.0296656	0.0903028	-0.2494	0.841246	0.285958	-0.872156	0.383123	0.602699	0.994839	1.99286	0.339572	2.92969	0.00339302	0.0158039	ENSG00000168993	3.43176	3.70317	3.79786	4.13946	4.55103	4.46079	4.18952	4.19964	4.19362	3.98079	4.00033	4.24535	3.78044	4.5077	4.899	4.92119	ENSG00000168993	8	11	11	18	12	26	27	18	19
ENSG00000169026	84179	major facilitator superfamily domain containing 7	MFSD7	4.16784	-2.44301	0.183899	0.594445	-4.10974	3.96106e-05	NA	-0.110004	0.926586	0.630502	-0.17447	0.861496	NA	-2.33301	0.198469	0.589276	-3.95911	7.52285e-05	NA	ENSG00000169026	2.09895	2.51407	2.4409	2.86809	1.27834	1.40376	1.44376	1.70845	1.87582	1.45057	1.58387	1.82725	1.82424	1.27777	1.28447	1.47405	ENSG00000169026	7	12	10	18	11.75	0	1	1	3
ENSG00000169184	4330	meningioma (disrupted in balanced translocation) 1	MN1	22.9893	0.719402	1.6465	0.295775	2.43226	0.0150049	0.053178	0.0500642	1.03531	0.250393	0.199942	0.841526	0.922888	0.669338	1.59034	0.296812	2.25509	0.0241276	0.0715952	ENSG00000169184	3.74631	4.36427	4.09036	4.22602	4.63917	4.69209	4.10909	5.04278	4.16761	4.85916	4.73946	4.42631	4.11516	4.63665	4.85526	4.66836	ENSG00000169184	11	21	14	18	16	26	31	15	39
ENSG00000169550	143662	mucin 15, cell surface associated	MUC15	15.9044	-2.52212	0.174087	0.370463	-6.80803	9.89453e-12	4.6756e-10	-1.53228	0.345731	0.361176	-4.24247	2.21074e-05	0.000290036	-0.98984	0.503534	0.319866	-3.09454	0.00197116	0.0104098	ENSG00000169550	4.53888	4.33391	4.59436	4.9211	3.24723	2.73847	2.82864	3.3921	2.98837	3.07166	4.29076	3.54311	4.02505	3.33505	4.28694	3.51065	ENSG00000169550	33	26	30	44	33.25	7	3	3	9
ENSG00000169856	3175	one cut homeobox 1	ONECUT1	19.3115	0.709036	1.63471	0.278137	2.54923	0.0107961	0.0411092	0.0885238	1.06328	0.231254	0.382799	0.701869	0.841086	0.620513	1.53742	0.280184	2.21466	0.0267833	0.0774106	ENSG00000169856	3.87508	4.09302	3.88797	3.8015	4.30087	4.35554	4.5321	4.67953	4.21072	4.17453	4.38029	4.67531	4.15458	4.19731	4.22485	4.25001	ENSG00000169856	14	17	12	12	13.75	20	24	25	30
ENSG00000170373	1469	cystatin SN	CST1	12.7319	-2.18459	0.219975	0.399119	-5.47352	4.4119e-08	1.00519e-06	-1.4662	0.361935	0.384626	-3.81201	0.000137841	0.00140813	-0.718386	0.607777	0.350651	-2.04872	0.0404893	0.10685	ENSG00000170373	4.00018	3.55936	3.94766	4.76565	2.58897	2.51431	3.23405	2.80966	3.18924	2.96283	3.77798	3.69742	3.6916	3.73014	3.56025	3.3976	ENSG00000170373	22	13	18	43	24	2	2	8	4
ENSG00000170542	5272	serpin peptidase inhibitor, clade B (ovalbumin), member 9	SERPINB9	651.158	-0.933104	0.52373	0.0895217	-10.4232	1.94249e-25	3.86513e-23	-0.118101	0.9214	0.0822587	-1.43572	0.151081	0.338345	-0.815004	0.568407	0.0892809	-9.12853	6.94342e-20	4.97371e-17	ENSG00000170542	9.95529	9.94313	9.96452	9.83764	8.92593	9.2864	8.9672	8.96775	8.88427	9.06563	8.9756	9.11829	9.14949	9.00678	9.4081	9.1271	ENSG00000170542	1114	1051	958	964	1021.75	478	705	489	511
ENSG00000170915	85315	progestin and adipoQ receptor family member VIII	PAQR8	543.839	0.620444	1.53735	0.173343	3.57929	0.000344527	0.00251828	-0.0757062	0.948878	0.154185	-0.491008	0.623421	0.790107	0.69615	1.62018	0.173281	4.01746	5.88289e-05	0.000666355	ENSG00000170915	8.10171	8.64643	8.63071	8.8445	9.33161	8.69422	9.03721	9.38874	9.31933	9.20675	9.00657	8.87438	8.8707	9.45578	9.51745	9.60429	ENSG00000170915	294	416	369	475	388.5	645	463	518	697
ENSG00000171388	8862	apelin	APLN	52.8003	-0.602347	0.658682	0.296646	-2.03052	0.0423034	0.118518	0.264381	1.20112	0.274549	0.962966	0.335565	0.556571	-0.866728	0.548389	0.298949	-2.89925	0.00374054	0.0170602	ENSG00000171388	6.60127	5.67195	6.15844	6.02142	5.22986	6.28516	5.89751	5.05214	5.17327	5.65881	5.24424	5.87924	5.81103	5.227	4.56617	5.29146	ENSG00000171388	119	54	72	71	79	35	95	61	31
ENSG00000171435	283455	kinase suppressor of ras 2	KSR2	117.661	0.586733	1.50184	0.159496	3.67866	0.000234461	0.00182871	-0.60109	0.659256	0.132726	-4.52879	5.93217e-06	8.97999e-05	1.18782	2.27809	0.156171	7.60593	2.82862e-14	9.72725e-12	ENSG00000171435	6.19677	6.35571	6.10804	6.15468	7.00128	6.74865	6.72832	6.55444	6.67717	6.65457	7.37101	7.43404	7.50877	7.2835	6.67647	7.29189	ENSG00000171435	77	83	61	70	72.75	129	121	104	95
ENSG00000171714	203859	anoctamin 5	ANO5	13.7594	-2.24751	0.210587	0.343374	-6.54537	5.93477e-11	2.42648e-09	-1.52106	0.34843	0.336891	-4.51498	6.33221e-06	9.50907e-05	-0.726454	0.604388	0.283724	-2.56042	0.0104545	0.0374888	ENSG00000171714	4.22548	4.23266	4.29365	4.39728	2.89572	3.01269	2.65801	3.34383	2.69465	3.22213	3.77761	3.41895	4.01819	3.84733	3.87285	3.68904	ENSG00000171714	26	25	24	29	26	4	6	2	9
ENSG00000171757	151827	leucine rich repeat containing 34	LRRC34	20.4208	-0.92608	0.526287	0.28027	-3.30424	0.000952348	0.00582866	0.0782444	1.05573	0.275221	0.284296	0.776183	0.885386	-1.00432	0.498504	0.282618	-3.55364	0.000379939	0.00287329	ENSG00000171757	5.01461	4.6339	4.85246	4.71659	4.25913	4.44577	3.54976	3.9439	4.32559	4.12554	3.89998	4.5348	4.16169	4.15089	3.47901	4.07913	ENSG00000171757	43	29	32	31	33.75	19	26	8	14
ENSG00000171812	1296	collagen, type VIII, alpha 2	COL8A2	99.3725	-0.93415	0.523351	0.154211	-6.05763	1.38144e-09	4.25657e-08	0.00964017	1.0067	0.147078	0.0655446	0.94774	0.976926	-0.94379	0.519865	0.154504	-6.1085	1.0057e-09	9.28357e-08	ENSG00000171812	6.96496	7.29889	7.27867	7.28219	6.38919	6.11202	6.45909	6.48961	6.39689	6.29755	6.09661	6.19017	6.03674	6.25592	6.82601	6.56135	ENSG00000171812	142	174	154	170	160	82	75	86	92
ENSG00000172687	NA	NA	NA	17.9026	-1.0451	0.484612	0.274771	-3.80353	0.000142649	0.00121415	0.106404	1.07654	0.277334	0.383668	0.701225	0.840812	-1.1515	0.450156	0.27841	-4.136	3.53413e-05	0.000446327	ENSG00000172687	4.86499	4.6032	4.71301	4.42309	3.55965	4.34109	4.0942	3.67981	4.09479	3.58471	3.89853	4.04984	3.6704	3.70911	3.87181	3.9462	ENSG00000172687	40	30	30	25	31.25	9	25	17	11
ENSG00000173041	340252	zinc finger protein 680	ZNF680	48.1716	-0.837105	0.559766	0.219076	-3.82106	0.000132878	0.00114128	-0.0295996	0.979692	0.207572	-0.142599	0.886607	0.945916	-0.807505	0.571369	0.218973	-3.6877	0.000226292	0.00193341	ENSG00000173041	6.13924	6.09113	6.39214	5.50212	5.53054	5.63379	5.61411	4.63047	5.19226	5.28088	5.40583	5.53291	5.33987	5.50165	5.17832	5.27464	ENSG00000173041	84	77	88	47	74	46	57	49	21
ENSG00000173156	29984	ras homolog family member D	RHOD	88.2935	-2.24596	0.210813	0.14921	-15.0523	3.33328e-51	2.3877e-48	-1.3772	0.384965	0.14561	-9.45815	3.13438e-21	3.74203e-19	-0.868763	0.547616	0.127926	-6.79113	1.1126e-11	1.93442e-09	ENSG00000173156	7.24325	7.30077	7.16209	7.33707	5.40924	5.19169	5.0004	5.23891	5.49267	5.38402	6.28367	6.63016	6.38058	6.39345	6.75312	6.28877	ENSG00000173156	180	179	145	182	171.5	38	36	26	34
ENSG00000173193	54625	poly (ADP-ribose) polymerase family, member 14	PARP14	285.947	-0.65316	0.635886	0.150371	-4.34367	1.40125e-05	0.000166403	0.130271	1.0945	0.137446	0.947797	0.343233	0.564064	-0.783431	0.580984	0.150852	-5.19338	2.06508e-07	7.33758e-06	ENSG00000173193	8.70954	8.6683	8.63825	8.52967	7.86987	8.28289	8.13758	7.88929	7.81377	8.01891	8.07257	8.05771	8.34671	7.59399	7.51372	7.51322	ENSG00000173193	472	436	383	390	420.25	230	354	278	242
ENSG00000173226	9657	IQ motif containing B1	IQCB1	159.809	-0.681305	0.623601	0.111604	-6.10465	1.03026e-09	3.28874e-08	-0.0534566	0.963625	0.105369	-0.507327	0.611925	0.782125	-0.627848	0.647141	0.111361	-5.63794	1.72096e-08	9.94158e-07	ENSG00000173226	7.87604	7.79844	7.58523	7.71368	7.05307	7.0448	7.09257	7.18526	7.24223	7.06231	7.481	7.29113	6.98006	7.05994	7.09834	6.99109	ENSG00000173226	267	240	184	223	228.5	130	147	133	149
ENSG00000173269	79812	multimerin 2	MMRN2	38.851	0.945846	1.92632	0.27305	3.464	0.000532209	0.00360305	0.304063	1.23462	0.234506	1.29661	0.194765	0.39948	0.641783	1.56026	0.276093	2.32452	0.0200978	0.0620375	ENSG00000173269	4.29229	4.39724	5.00075	5.1628	5.84591	5.61388	5.0934	5.54746	5.64671	5.18578	5.31549	5.03969	4.64687	5.43878	5.75537	5.13953	ENSG00000173269	17	18	29	37	25.25	63	59	33	51
ENSG00000173281	79660	protein phosphatase 1, regulatory subunit 3B	PPP1R3B	440.022	0.690705	1.61407	0.224989	3.06995	0.00214095	0.0112007	-0.0463652	0.968373	0.200739	-0.230973	0.817336	0.908782	0.73707	1.66679	0.224963	3.27641	0.00105136	0.00634358	ENSG00000173281	7.77228	8.46078	8.05093	8.50533	9.18506	7.8529	9.03721	9.05927	8.96547	8.94176	9.00927	8.7968	8.7136	9.13842	8.88947	9.07246	ENSG00000173281	233	367	244	375	304.75	586	253	523	555
ENSG00000173391	4973	oxidized low density lipoprotein (lectin-like) receptor 1	OLR1	2.18434	-2.44891	0.183149	0.707919	-3.45931	0.000541557	NA	-0.857392	0.551949	0.725497	-1.1818	0.237285	NA	-1.59152	0.331821	0.654972	-2.42991	0.0151027	NA	ENSG00000173391	1.63044	1.20503	1.12559	1.50101	0.679641	0.811819	0.982198	0.830628	0.688834	0.683691	0.976282	0.674196	0.828392	0.979653	1.11739	0.860738	ENSG00000173391	9	4	3	7	5.75	0	1	2	1
ENSG00000173432	6288	serum amyloid A1	SAA1	18.584	-1.29729	0.406889	0.268021	-4.84027	1.29661e-06	2.08248e-05	0.0912036	1.06526	0.276697	0.329616	0.74169	0.866701	-1.3885	0.381963	0.271465	-5.11483	3.14031e-07	1.03376e-05	ENSG00000173432	4.69622	4.87021	4.72251	4.93886	3.64165	3.53205	3.85978	3.68414	4.15829	4.32795	3.773	3.75049	4.04957	3.63957	3.66426	4.08009	ENSG00000173432	34	38	30	40	35.5	10	10	13	11
ENSG00000173930	353189	solute carrier organic anion transporter family, member 4C1	SLCO4C1	89.1294	0.993598	1.99114	0.221322	4.48938	7.14317e-06	9.23609e-05	-0.110539	0.926242	0.188409	-0.586697	0.557407	0.74621	1.10414	2.1497	0.22087	4.99903	5.76209e-07	1.70558e-05	ENSG00000173930	5.14885	6.18492	5.49774	5.83631	6.71245	6.17455	6.34724	6.75927	6.83696	6.63735	6.44069	6.61071	6.53765	6.69709	7.25911	6.44631	ENSG00000173930	33	75	38	56	50.5	107	80	80	115
ENSG00000174844	201625	dynein, axonemal, heavy chain 12	DNAH12	10.5126	-1.05623	0.480887	0.351209	-3.00741	0.00263485	0.0132319	-0.285492	0.820462	0.344189	-0.829462	0.406843	0.626031	-0.770738	0.586118	0.342067	-2.25318	0.0242477	0.0718446	ENSG00000174844	3.92066	3.77554	3.75972	3.43443	3.32738	2.99183	3.25508	2.75859	3.30023	3.10129	3.38907	3.62546	3.29177	2.98568	2.90458	3.33082	ENSG00000174844	22	18	16	12	17	10	7	9	4
ENSG00000175414	285598	ADP-ribosylation factor-like 10	ARL10	27.3516	-1.63807	0.321287	0.243581	-6.72492	1.75685e-11	7.92485e-10	-0.141049	0.90686	0.248238	-0.568199	0.5699	0.75457	-1.49702	0.354285	0.240574	-6.2227	4.88667e-10	5.11758e-08	ENSG00000175414	5.41064	5.75737	5.56843	5.31827	4.07236	4.17501	4.01491	4.37011	4.5266	4.33446	4.3414	4.67523	4.49992	4.63372	3.89541	3.8189	ENSG00000175414	55	70	54	48	56.75	14	18	13	20
ENSG00000175455	64770	coiled-coil domain containing 14	CCDC14	894.236	-0.71629	0.608661	0.12298	-5.82445	5.73021e-09	1.5959e-07	0.0229409	1.01603	0.111146	0.206404	0.836476	0.919841	-0.73923	0.599059	0.123035	-6.00828	1.87502e-09	1.56176e-07	ENSG00000175455	10.4841	10.3862	10.2666	10.0103	9.72232	9.6641	9.36566	9.60333	9.67625	9.5472	9.88067	9.87403	9.52566	9.41776	9.34442	9.30763	ENSG00000175455	1607	1426	1175	1078	1321.5	838	914	644	798
ENSG00000175538	10008	potassium voltage-gated channel, Isk-related family, member 3	KCNE3	1.39176	-1.59082	0.331982	0.744069	-2.138	0.0325164	NA	1.28099	2.43006	0.829712	1.5439	0.122612	NA	-2.87182	0.136615	0.81673	-3.51623	0.000437714	NA	ENSG00000175538	0.843523	0.66609	0.702551	0.432004	0.143992	0.28053	0.444051	0.43407	0.150074	0.306445	0.142658	0.140397	0.293736	0.143776	0.146342	0.153766	ENSG00000175538	6	4	4	2	4	0	1	2	2
ENSG00000175928	57633	leucine rich repeat neuronal 1	LRRN1	9.84908	-0.879006	0.543742	0.373934	-2.3507	0.0187381	0.0631468	0.709233	1.63494	0.390431	1.81654	0.0692874	0.200972	-1.58824	0.332577	0.400083	-3.96977	7.1942e-05	0.000780811	ENSG00000175928	3.71085	3.59608	3.50242	3.98821	3.39485	3.07999	2.58458	3.06416	3.37699	3.4183	2.79684	2.29634	2.77663	2.69628	3.19189	3.16719	ENSG00000175928	19	16	13	24	18	12	9	3	8
ENSG00000176222	342908	zinc finger protein 404	ZNF404	24.3773	-0.667428	0.629628	0.261987	-2.54756	0.0108479	0.0412188	0.0719529	1.05114	0.251582	0.286002	0.774877	0.884723	-0.739381	0.598996	0.263855	-2.80222	0.00507519	0.0215249	ENSG00000176222	5.04951	4.82767	5.13534	4.83917	4.39724	4.9686	4.24842	4.0922	4.19308	4.65452	4.80131	4.58137	4.44404	4.18313	3.96124	4.34941	ENSG00000176222	41	32	38	32	35.75	20	39	17	15
ENSG00000177096	150368	family with sequence similarity 109, member B	FAM109B	11.3657	-2.40932	0.188245	0.372059	-6.47564	9.44127e-11	3.70777e-09	-0.549415	0.683297	0.389731	-1.40973	0.15862	0.34991	-1.8599	0.275495	0.347625	-5.35032	8.78007e-08	3.78876e-06	ENSG00000177096	3.85078	4.26031	4.39951	4.30548	2.82589	3.10573	2.46889	2.5733	3.07451	2.6125	3.27065	2.99748	3.32091	3.0244	2.73115	2.78308	ENSG00000177096	21	30	31	31	28.25	5	9	2	3
ENSG00000177363	221091	LRRN4 C-terminal like	LRRN4CL	1.80889	-1.68917	0.310106	0.718168	-2.35205	0.0186702	NA	-0.0243939	0.983234	0.74286	-0.0328379	0.973804	NA	-1.66477	0.315394	0.718035	-2.31851	0.0204215	NA	ENSG00000177363	0.851604	0.741641	1.48671	0.869927	0.45541	0.723736	0.615082	0.60699	0.463161	0.763239	0.453708	0.606224	0.743861	0.613312	0.618701	0.634309	ENSG00000177363	3	2	9	3	4.25	0	2	1	1
ENSG00000177776	NA	NA	NA	15.7102	0.809337	1.75241	0.341933	2.36695	0.0179355	0.0609929	0.116371	1.08401	0.287516	0.404747	0.685663	0.831394	0.692966	1.6166	0.344348	2.0124	0.0441775	0.114029	ENSG00000177776	3.49186	3.67447	3.83398	3.29743	4.08061	4.23935	3.91956	4.52314	3.84847	3.74822	3.48918	4.40553	4.13726	3.91109	3.67476	4.23448	ENSG00000177776	10	12	13	7	10.5	18	24	15	29
ENSG00000177822	90768::101928703	uncharacterized LOC90768::uncharacterized LOC101928703	MGC45800::AC108142.1	131.138	0.589397	1.50462	0.172524	3.41631	0.000634758	0.00417914	-0.232392	0.851222	0.148905	-1.56068	0.118599	0.287555	0.821789	1.7676	0.171533	4.79086	1.66067e-06	3.97203e-05	ENSG00000177822	6.52071	6.54533	6.10597	6.796	7.18192	6.54272	7.05777	7.09688	7.25428	7.09826	7.15288	7.00488	6.94543	7.50897	7.56178	7.32768	ENSG00000177822	98	95	60	114	91.75	146	102	132	142
ENSG00000177990	283417	dpy-19-like 2 (C. elegans)	DPY19L2	20.672	-0.756453	0.59195	0.259261	-2.91772	0.00352597	0.0167847	0.128664	1.09328	0.255308	0.503959	0.61429	0.78375	-0.885117	0.541444	0.262941	-3.36622	0.000762045	0.00496242	ENSG00000177990	5.07956	4.75399	4.86682	4.23066	4.46426	4.24636	4.00065	4.13447	4.17803	4.25208	4.26018	4.285	3.95037	4.32229	3.81777	4.09595	ENSG00000177990	45	32	32	19	32	23	21	14	17
ENSG00000178026	388886	leucine rich repeat containing 75B	LRRC75B	45.0464	0.687742	1.61076	0.306519	2.24372	0.0248507	0.0788493	-0.237674	0.848111	0.265721	-0.89445	0.371081	0.591525	0.925416	1.89923	0.304993	3.03422	0.00241158	0.012155	ENSG00000178026	4.74544	5.12495	4.74771	5.10478	5.60614	4.59441	5.51505	5.80358	5.75786	5.46254	5.17237	5.07702	5.34425	5.82419	6.47308	5.8302	ENSG00000178026	26	35	22	34	29.25	50	23	46	61
ENSG00000178033	254228	family with sequence similarity 26, member E	FAM26E	11.901	-1.29618	0.407203	0.393051	-3.29774	0.000974652	0.00593291	-0.332856	0.793963	0.380656	-0.874427	0.381885	0.601918	-0.963324	0.512874	0.384409	-2.50598	0.0122111	0.0421748	ENSG00000178033	4.10912	3.9825	4.17129	3.73714	2.82968	3.91742	3.04309	2.91342	2.75464	3.4055	3.44438	3.62339	3.73552	3.30185	2.95518	3.11421	ENSG00000178033	25	21	23	16	21.25	4	21	6	5
ENSG00000178700	200895	dihydrofolate reductase-like 1	DHFRL1	51.514	-0.804616	0.572514	0.163058	-4.93453	8.03426e-07	1.35351e-05	-0.13443	0.91103	0.158076	-0.850413	0.395095	0.614318	-0.670187	0.628425	0.161221	-4.15695	3.22528e-05	0.000415527	ENSG00000178700	6.08431	6.08037	6.16209	6.15863	5.38935	5.5902	5.48189	5.45726	5.10743	5.53631	5.83433	5.39807	5.59548	5.2658	5.47734	5.6579	ENSG00000178700	79	75	72	79	76.25	40	54	43	44
ENSG00000178814	26873	5-oxoprolinase (ATP-hydrolysing)	OPLAH	197.048	0.681079	1.60334	0.200477	3.39729	0.000680574	0.00442867	-0.0507678	0.965422	0.176805	-0.28714	0.774005	0.88414	0.731847	1.66076	0.200399	3.65195	0.000260261	0.00214583	ENSG00000178814	6.61495	7.22177	7.00275	7.40707	7.94467	7.32574	7.38253	8.06462	7.99307	7.48559	7.75022	7.37482	7.29299	7.97373	8.07551	8.02087	ENSG00000178814	102	154	117	175	137	249	179	163	282
ENSG00000178826	135932	transmembrane protein 139	TMEM139	21.3117	-1.82503	0.282236	0.326426	-5.59094	2.25846e-08	5.5632e-07	-1.19483	0.436839	0.309835	-3.85634	0.000115099	0.00121015	-0.630199	0.646087	0.299437	-2.10461	0.0353251	0.0962133	ENSG00000178826	4.42047	5.09232	4.9159	5.15526	4.1422	3.7821	2.91375	3.72907	3.58374	3.55139	4.67068	4.64423	4.52092	3.7594	4.55489	4.24795	ENSG00000178826	25	44	34	46	37.25	17	13	2	11
ENSG00000179083	286499	family with sequence similarity 133, member A	FAM133A	7.66299	-4.14275	0.0566117	0.539341	-7.68115	1.57672e-14	1.12944e-12	-1.26596	0.415822	0.582802	-2.1722	0.0298407	0.109753	-2.87679	0.136144	0.435228	-6.60985	3.84705e-11	5.78932e-09	ENSG00000179083	3.90479	3.61643	3.75499	3.44196	1.65925	1.6134	1.83064	1.96448	2.01247	1.84006	2.11386	2.34533	2.34141	1.82676	1.9933	2.03137	ENSG00000179083	33	24	25	20	25.5	0	0	1	2
ENSG00000179094	102465532::5187	microRNA mir-6883::period circadian clock 1	MIR6883::PER1	525.233	0.806578	1.74906	0.220811	3.65279	0.000259402	0.0019869	0.0564199	1.03988	0.197061	0.286308	0.774642	0.884663	0.750158	1.68198	0.22088	3.39623	0.00068321	0.00456016	ENSG00000179094	8.30185	8.39415	8.32529	8.66856	9.40845	8.77549	8.95756	9.60361	9.43048	8.91414	8.94934	8.6621	8.64606	9.51087	9.36998	9.53258	ENSG00000179094	341	347	296	419	350.75	683	492	490	815
ENSG00000179299	79730	NOP2/Sun domain family, member 7	NSUN7	33.8822	-1.33756	0.39569	0.261839	-5.10831	3.25051e-07	6.00104e-06	-0.693077	0.618533	0.246865	-2.80751	0.00499255	0.0278179	-0.644479	0.639724	0.250806	-2.56963	0.0101808	0.036728	ENSG00000179299	5.46099	5.81959	5.59774	5.43768	4.68934	4.41737	4.65285	4.56119	4.17804	4.63194	4.75716	4.55681	4.91172	4.88822	5.82384	5.01176	ENSG00000179299	53	68	51	49	55.25	24	21	23	22
ENSG00000179331	54734	RAB39A, member RAS oncogene family	RAB39A	11.6361	-1.33402	0.396662	0.331654	-4.02232	5.76273e-05	0.00056056	-0.121236	0.919399	0.337446	-0.359276	0.719389	0.851081	-1.21278	0.431436	0.328004	-3.69746	0.000217767	0.00187669	ENSG00000179331	4.1927	3.92187	3.86573	4.06045	3.13745	3.28324	3.38586	3.02419	3.43274	3.0674	3.51095	3.34966	3.61274	3.30179	2.86918	2.91713	ENSG00000179331	28	20	17	23	22	7	10	10	6
ENSG00000179344	3119::101060835	major histocompatibility complex, class II, DQ beta 1::HLA class II histocompatibility antigen, DQ beta 1 chain-like	HLA-DQB1::LOC101060835	77.3158	0.608933	1.52513	0.176434	3.45134	0.00055781	0.00375395	-0.197906	0.871815	0.148638	-1.33146	0.183037	0.383768	0.806839	1.74937	0.175061	4.60891	4.04787e-06	7.90504e-05	ENSG00000179344	5.50898	5.9493	6.08436	5.47649	6.20341	6.18775	6.19497	6.55803	6.34064	6.30877	6.14961	6.53982	6.24324	6.4227	6.7853	6.65152	ENSG00000179344	46	63	63	42	53.5	73	82	72	100
ENSG00000179715	91523	PC-esterase domain containing 1B	PCED1B	96.9485	0.665998	1.58667	0.17702	3.76226	0.000168382	0.00139285	-0.0121335	0.991625	0.15215	-0.0797471	0.936438	0.971708	0.678131	1.60007	0.177078	3.82957	0.000128367	0.00124259	ENSG00000179715	5.80184	6.04419	6.1812	6.39121	6.85897	6.37071	6.7646	6.92832	6.84428	6.42748	6.47414	6.59121	6.37388	6.83345	6.9898	6.97969	ENSG00000179715	57	66	66	86	68.75	118	92	109	129
ENSG00000179841	9495	A kinase (PRKA) anchor protein 5	AKAP5	64.0953	-1.14771	0.451342	0.226723	-5.06215	4.14548e-07	7.47607e-06	-0.193752	0.874329	0.21282	-0.910401	0.362611	0.583698	-0.953954	0.516216	0.225007	-4.23967	2.23847e-05	0.000312444	ENSG00000179841	6.83096	6.56157	6.79296	6.19979	5.69054	5.92681	5.67485	5.13057	5.79797	5.24318	6.0309	6.20592	5.99084	5.30268	5.42896	5.37115	ENSG00000179841	137	106	114	79	109	50	69	49	32
ENSG00000180066	170393	chromosome 10 open reading frame 91	C10orf91	22.9437	-1.06963	0.476443	0.255039	-4.19397	2.74111e-05	0.000295531	-0.42139	0.746705	0.245719	-1.71492	0.0863591	0.231837	-0.648236	0.63806	0.245615	-2.63924	0.0083093	0.0315729	ENSG00000180066	4.99193	4.86435	5.07436	4.8094	3.83614	4.28709	4.60063	3.80318	3.82394	4.39729	4.57795	4.37497	4.50277	4.20901	4.70172	4.2612	ENSG00000180066	40	34	37	32	35.75	11	21	25	11
ENSG00000180113	221400	tudor domain containing 6	TDRD6	1.99409	-1.58539	0.333235	0.680007	-2.33143	0.0197308	NA	-0.159489	0.895342	0.698748	-0.228249	0.819452	NA	-1.4259	0.372188	0.672047	-2.12172	0.0338609	NA	ENSG00000180113	1.32341	1.14788	1.06987	1.25477	0.927818	0.894887	0.790045	0.78156	0.802067	0.637321	0.78573	1.15352	0.915629	0.63329	0.793841	0.647201	ENSG00000180113	6	4	3	5	4.5	2	2	1	1
ENSG00000180353	3059	hematopoietic cell-specific Lyn substrate 1	HCLS1	30.9827	-2.23737	0.212073	0.315885	-7.08285	1.41224e-12	7.73408e-11	-0.562512	0.677122	0.307254	-1.83077	0.0671345	0.196253	-1.67485	0.313198	0.305354	-5.48496	4.13564e-08	1.97496e-06	ENSG00000180353	6.06216	5.76447	5.67788	5.88007	3.71745	4.2302	3.8772	3.97404	4.07642	4.49497	5.03479	5.09864	4.41398	3.86816	3.74188	4.04769	ENSG00000180353	92	69	58	75	73.5	9	19	11	13
ENSG00000180385	442075	EMC3 antisense RNA 1	EMC3-AS1	88.1339	-0.898716	0.536364	0.180493	-4.97924	6.38359e-07	1.10452e-05	-0.186198	0.878919	0.168569	-1.10458	0.269342	0.488344	-0.712518	0.610254	0.179058	-3.97926	6.91288e-05	0.000755313	ENSG00000180385	7.21439	6.77902	6.96229	6.84678	5.95866	6.44751	6.04845	6.05137	6.12581	6.20907	6.45626	6.63655	6.60291	5.73056	5.90593	6.31026	ENSG00000180385	174	119	123	124	135	59	99	63	66
ENSG00000180573	8334	histone cluster 1, H2ac	HIST1H2AC	225.43	-1.68454	0.311103	0.149655	-11.2561	2.16086e-29	5.22928e-27	0.212297	1.15853	0.14232	1.49169	0.135782	0.314523	-1.89683	0.268532	0.15097	-12.5643	3.31676e-36	1.18793e-32	ENSG00000180573	8.86629	8.89805	9.00369	8.6034	7.21567	7.5141	7.34838	6.88287	7.14173	7.29254	7.28452	7.1427	7.44915	6.77415	6.78733	6.66257	ENSG00000180573	541	527	511	421	500	145	206	159	117
ENSG00000180921	286077	family with sequence similarity 83, member H	FAM83H	187.218	-1.69837	0.308133	0.148904	-11.4058	3.91118e-30	1.06123e-27	-1.03668	0.487448	0.137749	-7.52587	5.23687e-14	3.05478e-12	-0.661694	0.632136	0.142793	-4.63393	3.58789e-06	7.23545e-05	ENSG00000180921	7.97373	8.32149	8.24376	8.34785	6.551	6.43883	6.60332	6.706	6.78015	6.75571	7.60913	7.37073	7.44533	7.52042	8.13862	7.35191	ENSG00000180921	285	350	297	353	321.25	88	92	91	103
ENSG00000181577	221416	chromosome 6 open reading frame 223	C6orf223	29.0273	0.983897	1.9778	0.280469	3.50805	0.000451413	0.00314325	-0.857747	0.551814	0.208184	-4.12015	3.78628e-05	0.000463147	1.84164	3.58418	0.270091	6.8186	9.19332e-12	1.67994e-09	ENSG00000181577	3.87565	3.92302	3.80426	4.23791	4.53651	4.40277	4.49672	4.63042	4.82406	4.89774	5.20059	5.33086	4.84974	5.21468	5.67833	5.45007	ENSG00000181577	12	12	9	17	12.5	22	22	21	25
ENSG00000181634	9966	tumor necrosis factor (ligand) superfamily, member 15	TNFSF15	147.597	2.58494	5.9999	0.333179	7.75841	8.59989e-15	6.4438e-13	1.56381	2.95633	0.293022	5.33682	9.45886e-08	2.15782e-06	1.02113	2.02951	0.336551	3.0341	0.00241255	0.0121564	ENSG00000181634	5.36692	5.51403	5.53406	5.91377	8.06245	7.80506	7.87	8.08832	8.25711	7.93959	5.77205	5.61439	5.68223	7.00901	7.11725	7.00656	ENSG00000181634	39	42	38	58	44.25	283	266	244	299
ENSG00000182004	6635	small nuclear ribonucleoprotein polypeptide E	SNRPE	200.119	-0.934774	0.523124	0.219029	-4.26781	1.97399e-05	0.000225304	-0.092697	0.937768	0.199359	-0.464976	0.641949	0.802346	-0.842077	0.55784	0.218803	-3.84857	0.000118809	0.00116838	ENSG00000182004	8.54351	8.31635	8.40692	7.32719	7.73842	7.29437	7.09063	7.13927	7.32585	7.29249	8.07348	7.29264	7.09635	7.50172	7.17589	7.07897	ENSG00000182004	429	346	332	165	318	214	175	131	142
ENSG00000182141	7562	zinc finger protein 708	ZNF708	35.7527	-0.876605	0.544648	0.21051	-4.16419	3.12454e-05	0.000329725	-0.132793	0.912064	0.203209	-0.653478	0.513448	0.714995	-0.743813	0.597159	0.208492	-3.56759	0.000360278	0.00276666	ENSG00000182141	5.61822	5.50204	5.8834	5.36711	5.16204	5.01727	4.3899	4.49921	5.20732	4.91746	4.86776	5.01894	5.01135	5.0949	4.9134	5.08108	ENSG00000182141	59	51	63	45	54.5	36	36	17	20
ENSG00000182580	2049	EPH receptor B3	EPHB3	103.837	-0.795525	0.576134	0.240775	-3.30401	0.000953113	0.00582936	-0.0441646	0.969851	0.22059	-0.200211	0.841316	0.922727	-0.75136	0.594043	0.240654	-3.12216	0.00179527	0.00965457	ENSG00000182580	7.50303	6.91875	7.02932	7.23205	6.24667	7.29114	6.44906	5.93565	5.86679	6.40137	6.29481	6.53048	6.58795	6.079	6.91067	6.42174	ENSG00000182580	212	130	127	163	158	73	185	85	59
ENSG00000182584	170487	actin-like 10	ACTL10	5.7559	1.12742	2.18468	0.557217	2.02331	0.0430413	NA	-0.0664038	0.955016	0.458055	-0.144969	0.884735	NA	1.19383	2.28759	0.556249	2.14621	0.0318565	NA	ENSG00000182584	1.84779	1.86549	2.40715	2.24912	2.27149	2.86961	2.66448	2.13756	2.51843	2.59095	2.14723	2.35832	2.24819	3.14206	2.7586	2.43805	ENSG00000182584	1	1	5	4	2.75	4	12	8	3
ENSG00000182621	23236	phospholipase C, beta 1 (phosphoinositide-specific)	PLCB1	27.4346	-1.00177	0.499387	0.262441	-3.81712	0.000135019	0.00115745	0.468815	1.38397	0.263134	1.78166	0.0748045	0.211765	-1.47058	0.360836	0.272432	-5.39799	6.73902e-08	2.9946e-06	ENSG00000182621	5.39901	5.07658	5.5785	5.44548	4.37029	4.51392	4.32509	5.15576	4.58736	4.40088	4.50094	4.60621	4.55661	3.88439	3.76021	3.98948	ENSG00000182621	54	39	54	53	50	19	25	18	41
ENSG00000182791	55231	coiled-coil domain containing 87	CCDC87	4.76981	1.12235	2.17701	0.547012	2.05178	0.0401912	NA	-0.146959	0.903152	0.429069	-0.342508	0.731969	NA	1.26931	2.41046	0.543595	2.33502	0.0195423	NA	ENSG00000182791	1.71859	1.99376	1.91034	1.99828	2.23953	2.17579	2.24305	2.31871	2.04613	2.53276	2.23204	2.11434	2.11121	2.51355	2.61116	2.29461	ENSG00000182791	1	3	2	3	2.25	5	5	5	6
ENSG00000183092	57596	brain-enriched guanylate kinase-associated	BEGAIN	66.4522	0.614082	1.53058	0.224444	2.73602	0.00621877	0.0264828	-0.269171	0.829796	0.192194	-1.40052	0.161357	0.353639	0.883254	1.84453	0.222723	3.96571	7.31792e-05	0.000791325	ENSG00000183092	4.92166	5.72928	5.50431	5.80821	6.2865	5.66289	5.95616	6.12551	6.13009	6.10121	6.21934	5.93705	5.80588	6.52921	6.75148	6.29111	ENSG00000183092	28	54	40	57	44.75	80	55	61	73
ENSG00000183098	10082	glypican 6	GPC6	30.4814	1.17122	2.25201	0.31605	3.7058	0.000210728	0.00167498	-0.204821	0.867646	0.25777	-0.794589	0.426853	0.643701	1.37604	2.59554	0.314282	4.37835	1.19581e-05	0.000188675	ENSG00000183098	4.3062	3.94887	4.30448	3.95928	5.3233	4.59721	5.13127	4.98764	5.06978	4.72528	4.67711	4.73123	4.60025	5.68932	5.12168	5.66982	ENSG00000183098	19	12	16	12	14.75	44	26	37	34
ENSG00000183773	150209	apoptosis-inducing factor, mitochondrion-associated, 3	AIFM3	3.39761	-1.62899	0.323315	0.558274	-2.9179	0.00352398	NA	-0.20451	0.867834	0.577924	-0.35387	0.723437	NA	-1.42448	0.372554	0.547472	-2.60192	0.00927038	NA	ENSG00000183773	1.91164	2.10921	2.16882	2.03113	1.64132	1.47283	1.51605	1.36366	1.53574	1.52345	1.63575	1.50082	1.3608	1.9621	1.38017	1.40212	ENSG00000183773	6	8	8	7	7.25	3	2	2	1
ENSG00000183778	10317	UDP-Gal:betaGlcNAc beta 1,3-galactosyltransferase, polypeptide 5	B3GALT5	223.771	-0.837712	0.55953	0.267728	-3.12897	0.00175419	0.00956507	0.0155352	1.01083	0.24266	0.0640203	0.948954	0.977534	-0.853247	0.553537	0.267809	-3.18603	0.00144241	0.00814847	ENSG00000183778	8.65939	8.1229	8.50604	8.08148	7.38235	8.3643	7.59064	7.08264	7.08947	7.36427	7.45728	7.92647	7.80002	6.99465	7.60973	7.23914	ENSG00000183778	463	298	354	286	350.25	163	382	189	135
ENSG00000184012	7113	transmembrane protease, serine 2	TMPRSS2	19.2978	-0.632941	0.644861	0.301143	-2.1018	0.035571	0.103528	0.116639	1.08421	0.288542	0.404238	0.686038	0.831623	-0.74958	0.594777	0.304079	-2.46508	0.0136982	0.0461191	ENSG00000184012	4.48665	4.41514	4.43368	4.97406	3.52468	4.21114	3.96393	4.63214	4.14076	4.1612	3.88026	4.19934	4.24234	3.60429	4.45384	3.85361	ENSG00000184012	27	24	22	40	28.25	8	21	14	29
ENSG00000184221	116448	oligodendrocyte transcription factor 1	OLIG1	8.01189	-1.3732	0.386035	0.4469	-3.07272	0.00212121	0.0111137	-0.252404	0.839496	0.440461	-0.573047	0.566613	0.752351	-1.12079	0.459841	0.43883	-2.55405	0.0106478	0.0379995	ENSG00000184221	3.59847	3.43671	3.1298	3.38876	2.15536	3.07328	2.54439	2.13972	2.79256	3.03599	3.08231	2.81842	2.81407	2.29374	2.95021	2.60136	ENSG00000184221	20	16	10	15	15.25	1	11	4	1
ENSG00000184486	5454	POU class 3 homeobox 2	POU3F2	15.7705	-1.68559	0.310875	0.287228	-5.86848	4.39802e-09	1.25147e-07	-0.459075	0.727453	0.293554	-1.56385	0.117853	0.2864	-1.22652	0.427348	0.271528	-4.51709	6.26939e-06	0.000112836	ENSG00000184486	4.63499	4.62158	4.69752	4.33946	3.6248	3.44455	3.30641	3.59419	3.35363	3.49633	3.81358	3.51698	3.65499	3.76057	3.49335	4.10359	ENSG00000184486	35	33	32	25	31.25	11	10	7	11
ENSG00000184678	8349	histone cluster 2, H2be	HIST2H2BE	21.0944	-0.887228	0.540652	0.233482	-3.79999	0.000144704	0.00122739	0.288515	1.22138	0.241105	1.19663	0.23145	0.445232	-1.17574	0.442656	0.242273	-4.85296	1.21631e-06	3.10085e-05	ENSG00000184678	4.74181	5.03462	4.94037	4.83777	4.06014	4.29734	4.18134	4.4336	3.99837	4.40835	4.26566	4.08008	4.07365	3.93334	3.8929	4.03649	ENSG00000184678	33	41	34	34	35.5	15	22	17	23
ENSG00000185013	100526794::93034	NT5C1B-RDH14 readthrough::5'-nucleotidase, cytosolic IB	NT5C1B-RDH14::NT5C1B	1.15077	-1.62818	0.323496	0.778807	-2.09061	0.0365632	NA	0.22833	1.17148	0.816152	0.279764	0.779658	NA	-1.85651	0.276143	0.79221	-2.34346	0.0191058	NA	ENSG00000185013	0.550649	0.357055	0.259108	0.237989	0.109661	0.090459	-0.0442487	0.104186	-0.0396897	0.11421	0.107398	-0.0477718	0.10255	-0.0449527	-0.0428091	0.126308	ENSG00000185013	5	3	2	2	3	1	1	0	1
ENSG00000185247	4110	melanoma antigen family A, 11	MAGEA11	57.6068	1.98959	3.97124	0.203915	9.75694	1.72275e-22	2.63685e-20	1.39662	2.63283	0.166143	8.40612	4.2378e-17	3.314e-15	0.592972	1.50835	0.21712	2.73108	0.00631277	0.0254563	ENSG00000185247	4.89683	4.99103	4.78643	4.63077	6.41097	6.38205	6.78439	6.60685	6.25272	6.5168	5.33581	4.97218	4.84729	5.4653	5.6563	5.39097	ENSG00000185247	29	30	22	21	25.5	92	102	122	111
ENSG00000185345	5071	parkin RBR E3 ubiquitin protein ligase	PARK2	20.0302	0.635999	1.55401	0.319482	1.99072	0.0465118	0.127199	-0.60379	0.658023	0.257874	-2.34142	0.0192107	0.0789216	1.23979	2.36164	0.310489	3.99303	6.52353e-05	0.00072224	ENSG00000185345	3.4442	4.08901	3.81145	3.72566	4.19639	4.31074	3.69816	4.44549	4.41396	3.93014	4.50905	4.25888	4.3465	4.56267	5.00585	4.90222	ENSG00000185345	8	17	11	11	11.75	18	23	10	24
ENSG00000185652	4908	neurotrophin 3	NTF3	51.989	-0.767831	0.5873	0.210689	-3.64438	0.000268038	0.00203999	0.107281	1.0772	0.200364	0.53543	0.592353	0.770248	-0.875112	0.545211	0.212284	-4.12236	3.75009e-05	0.000467014	ENSG00000185652	6.12879	6.15895	6.14237	6.29244	5.5498	5.58727	5.60886	5.53185	5.49556	5.33158	5.45243	5.77988	6.02073	4.94548	4.93833	5.03304	ENSG00000185652	82	80	71	88	80.25	46	54	48	47
ENSG00000185904	84856	long intergenic non-protein coding RNA 839	LINC00839	306.972	1.03785	2.05317	0.121624	8.5333	1.42233e-17	1.47232e-15	0.342196	1.26769	0.105166	3.25388	0.00113842	0.00841038	0.695657	1.61962	0.122655	5.67165	1.41428e-08	8.40275e-07	ENSG00000185904	7.56863	7.56133	7.56881	7.67042	8.67627	8.74369	8.46218	8.61614	8.53471	8.40502	7.97323	7.94918	8.09266	8.41347	8.49274	8.48509	ENSG00000185904	204	193	174	207	194.5	413	493	351	410
ENSG00000186019	100379224	uncharacterized LOC100379224	LOC100379224	4.29892	-1.26012	0.417509	0.505974	-2.49049	0.0127569	NA	-0.16928	0.889286	0.511314	-0.331069	0.740593	NA	-1.09084	0.469488	0.498487	-2.1883	0.0286476	NA	ENSG00000186019	2.49155	2.28622	2.25235	2.4549	1.90422	2.15928	1.48587	2.00396	2.05082	1.64719	2.01348	1.88787	1.88514	1.90323	1.78686	2.18036	ENSG00000186019	10	7	6	9	8	3	6	0	4
ENSG00000186056	100129196	MATN1 antisense RNA 1	MATN1-AS1	24.0801	0.681555	1.60387	0.317972	2.14344	0.0320776	0.0959276	-0.028401	0.980506	0.272152	-0.104357	0.916886	0.961808	0.709956	1.63575	0.317884	2.23338	0.025524	0.0745042	ENSG00000186056	4.12746	4.22936	3.90294	4.38939	4.73306	4.35169	4.70166	4.6563	4.91585	4.55796	4.42006	4.52923	3.58336	5.00593	5.03716	5.02958	ENSG00000186056	17	18	11	21	16.75	28	22	27	27
ENSG00000186205	64757	mitochondrial amidoxime reducing component 1	MARCH1	39.3067	-1.52229	0.348133	0.189779	-8.02139	1.04558e-15	8.70897e-14	-0.577037	0.670339	0.188624	-3.05919	0.00221934	0.0145475	-0.945255	0.519338	0.177667	-5.32038	1.03551e-07	4.29259e-06	ENSG00000186205	5.91473	5.83328	6.10439	5.90084	4.90029	4.63864	4.8287	4.3031	4.7216	4.81261	5.2539	5.28237	5.21684	4.89758	4.9679	5.23947	ENSG00000186205	74	66	74	69	70.75	28	25	26	16
ENSG00000186212	345079	sosondowah ankyrin repeat domain family member B	SOWAHB	10.2867	0.853414	1.80677	0.405658	2.10378	0.0353977	0.103173	-0.0649197	0.955999	0.332851	-0.195041	0.84536	0.924445	0.918334	1.88993	0.404743	2.26893	0.0232725	0.0696348	ENSG00000186212	2.6998	3.3408	2.79485	2.94032	3.06358	3.21463	3.45884	3.35596	3.81221	3.407	3.22213	3.20352	3.41632	3.30876	3.40416	3.95269	ENSG00000186212	4	11	4	6	6.25	7	10	12	11
ENSG00000186743	NA	NA	NA	19.3141	0.909639	1.87857	0.294425	3.08954	0.00200467	0.0106306	0.263304	1.20022	0.244713	1.07597	0.281941	0.50139	0.646334	1.56519	0.299297	2.15951	0.0308109	0.0864485	ENSG00000186743	3.8048	3.71458	4.07234	3.79319	4.67437	4.54339	4.56626	4.20897	3.89451	4.66776	4.41812	4.55766	4.34167	4.0804	3.924	4.18561	ENSG00000186743	13	11	15	12	12.75	29	29	26	19
ENSG00000187498	1282	collagen, type IV, alpha 1	COL4A1	850.018	-0.633677	0.644531	0.0746289	-8.49104	2.0479e-17	2.07197e-15	-0.0238942	0.983574	0.0683076	-0.349803	0.726486	0.855634	-0.609783	0.655295	0.0746233	-8.17148	3.04628e-16	1.39879e-13	ENSG00000187498	10.0622	10.1968	10.1181	10.2429	9.64008	9.59355	9.38528	9.65631	9.50864	9.449	9.62086	9.64045	9.71467	9.44653	9.54412	9.39742	ENSG00000187498	1190	1247	1058	1275	1192.5	791	870	654	830
ENSG00000187801	65243	ZFP69 zinc finger protein B	ZFP69B	150.524	0.734216	1.66349	0.175505	4.18344	2.8713e-05	0.000307531	0.0974381	1.06987	0.153197	0.636031	0.524756	0.722761	0.636778	1.55485	0.17598	3.61846	0.00029636	0.00237292	ENSG00000187801	6.12854	6.90833	6.75681	6.97463	7.42513	6.90491	7.25294	7.50213	7.75806	7.46542	7.30065	7.12655	7.04187	7.38262	7.46049	7.52481	ENSG00000187801	71	124	99	129	105.75	173	133	151	190
ENSG00000187837	3006	histone cluster 1, H1c	HIST1H1C	565.576	-1.30992	0.403343	0.0981128	-13.3512	1.16593e-40	5.49458e-38	0.163529	1.12002	0.0917013	1.78328	0.0745412	0.211283	-1.47345	0.36012	0.0986717	-14.9328	2.0149e-50	1.80414e-46	ENSG00000187837	9.90863	9.98915	9.97774	10.1447	8.65794	8.71022	8.82842	8.79579	8.71398	8.73741	8.76963	8.68607	8.81962	8.40852	8.20041	8.52191	ENSG00000187837	1086	1095	975	1211	1091.75	397	469	446	455
ENSG00000188177	376940	zinc finger CCCH-type containing 6	ZC3H6	52.3045	0.624094	1.54124	0.221136	2.82223	0.00476915	0.021478	0.0265912	1.0186	0.190195	0.13981	0.88881	0.947034	0.597503	1.5131	0.22157	2.69669	0.00700334	0.0275518	ENSG00000188177	4.7549	5.53891	5.39378	5.39488	6.10152	5.57042	5.56406	5.61126	5.99966	5.97271	5.51175	5.48139	5.4992	6.0274	6.0444	6.07014	ENSG00000188177	25	48	38	42	38.25	72	53	46	50
ENSG00000188511	348645	chromosome 22 open reading frame 34	C22orf34	1.43382	-2.60134	0.164786	0.799984	-3.25174	0.00114702	NA	-0.545051	0.685367	0.829033	-0.657454	0.510889	NA	-2.05629	0.240434	0.771164	-2.66647	0.00766521	NA	ENSG00000188511	0.42107	0.672329	0.91899	0.780986	0.14296	0.131258	0.303832	0.139635	0.314093	0.145715	0.141587	0.139258	0.434559	0.302248	0.145378	0.321049	ENSG00000188511	2	4	6	5	4.25	0	0	1	0
ENSG00000188613	340719	nanos homolog 1 (Drosophila)	NANOS1	43.4527	-1.83179	0.280915	0.209895	-8.72717	2.61117e-18	2.9044e-16	-0.884461	0.54169	0.204217	-4.331	1.48435e-05	0.000204948	-0.947332	0.518591	0.193396	-4.89841	9.6615e-07	2.58236e-05	ENSG00000188613	6.37649	5.92766	6.34634	5.86789	4.41296	4.95275	4.47429	4.91489	4.59224	4.44493	5.33079	5.24308	5.40238	5.09645	5.66237	5.2249	ENSG00000188613	105	70	88	66	82.25	17	33	18	29
ENSG00000189057	374393	family with sequence similarity 111, member B	FAM111B	1119.23	-0.738912	0.599191	0.289414	-2.55313	0.0106758	0.0407679	0.204719	1.15246	0.260752	0.78511	0.432389	0.647697	-0.943631	0.519923	0.289505	-3.25946	0.00111625	0.00666326	ENSG00000189057	10.9174	10.6193	10.82	10.3891	9.83331	10.5381	9.917	9.38276	9.80625	10.0403	10.0779	10.2623	10.2473	9.33678	8.91066	9.0809	ENSG00000189057	2176	1674	1734	1405	1747.25	902	1698	951	677
ENSG00000189229	NA	NA	NA	6.83624	-1.44056	0.368425	0.402605	-3.57809	0.000346116	NA	-0.387534	0.764435	0.409095	-0.947296	0.343488	NA	-1.05302	0.481957	0.384738	-2.73699	0.00620048	NA	ENSG00000189229	3.18086	3.15703	3.17088	3.10089	2.44889	2.58061	2.56019	2.63445	2.36581	2.21951	2.647	2.53369	2.71948	2.44761	2.67141	2.72067	ENSG00000189229	14	13	12	12	12.75	4	6	5	6
ENSG00000196074	10388	synaptonemal complex protein 2	SYCP2	13.1424	-0.849523	0.554968	0.305468	-2.78105	0.00541833	0.0237111	0.383294	1.30432	0.313754	1.22164	0.221844	0.433506	-1.23282	0.425486	0.318826	-3.86674	0.000110301	0.00109981	ENSG00000196074	4.5092	4.11103	3.84733	3.97956	3.5422	3.74872	3.39614	3.43966	3.86175	3.4924	3.37903	3.43639	3.18608	3.21901	3.70085	3.30158	ENSG00000196074	34	22	15	19	22.5	11	16	9	10
ENSG00000196081	NA	NA	NA	77.2381	-0.782217	0.581472	0.180836	-4.32556	1.52148e-05	0.000179019	-0.194181	0.874069	0.168695	-1.15108	0.2497	0.466768	-0.588037	0.665248	0.179172	-3.28197	0.00103083	0.00625755	ENSG00000196081	6.71482	6.84163	6.86256	6.29175	5.82947	6.23216	5.98739	5.69174	6.16203	6.01622	6.31469	6.18519	6.58118	5.7574	5.86226	6.13615	ENSG00000196081	121	127	116	82	111.5	54	85	61	50
ENSG00000196159	79633	FAT atypical cadherin 4	FAT4	199.283	1.25527	2.38712	0.117057	10.7235	7.89318e-27	1.66295e-24	-0.00831955	0.99425	0.0931492	-0.0893143	0.928832	0.968184	1.26359	2.40092	0.117115	10.7893	3.86623e-27	6.29422e-24	ENSG00000196159	6.67578	6.8802	6.66107	6.47481	7.9872	7.85477	7.89806	7.83349	7.78628	7.68125	7.80422	8.03912	7.9851	7.88519	7.75541	7.5767	ENSG00000196159	107	119	90	86	100.5	257	265	239	238
ENSG00000196172	148213	zinc finger protein 681	ZNF681	4.0933	-2.60658	0.164188	0.609875	-4.27396	1.92027e-05	NA	-0.65286	0.636018	0.62965	-1.03686	0.2998	NA	-1.95372	0.258149	0.57331	-3.40779	0.000654909	NA	ENSG00000196172	2.81507	2.29119	2.18158	2.44691	1.44206	1.25018	1.59109	1.43142	1.87356	1.28657	1.83657	1.43021	1.8223	1.44134	1.28572	1.89202	ENSG00000196172	18	9	7	11	11.25	1	0	2	1
ENSG00000196247	51427	zinc finger protein 107	ZNF107	80.9375	-0.997583	0.500838	0.190211	-5.24462	1.56607e-07	3.13704e-06	-0.139118	0.908074	0.178673	-0.778615	0.436207	0.65067	-0.858465	0.551539	0.189125	-4.53914	5.64832e-06	0.000103637	ENSG00000196247	7.23469	6.86772	6.9766	6.41524	6.00308	6.46987	5.90842	5.69575	5.91878	5.91554	6.22207	6.36338	6.36949	5.97993	5.95395	5.7766	ENSG00000196247	179	129	126	90	131	62	102	57	50
ENSG00000196268	284443	zinc finger protein 493	ZNF493	6.39151	-1.42382	0.372725	0.44362	-3.20954	0.00132946	NA	-0.407277	0.754045	0.443245	-0.918853	0.358172	NA	-1.01654	0.4943	0.426296	-2.38459	0.0170983	NA	ENSG00000196268	2.91922	3.25936	3.28573	2.45661	2.2563	2.30791	2.1318	2.65262	2.28862	2.49787	2.3657	2.55811	2.45558	2.58008	2.49585	2.64517	ENSG00000196268	11	16	15	5	11.75	3	4	2	7
ENSG00000196421	284739	long intergenic non-protein coding RNA 176	LINC00176	22.1179	-1.08296	0.472059	0.294434	-3.6781	0.000234976	0.00183193	-0.253333	0.838956	0.282381	-0.897133	0.369648	0.590198	-0.829627	0.562675	0.289625	-2.86449	0.00417681	0.0185374	ENSG00000196421	5.12713	5.10413	4.7807	4.64196	4.52695	4.69854	3.74267	3.84677	3.63579	3.97467	4.11594	4.30273	4.39052	4.06942	4.21212	4.68189	ENSG00000196421	46	43	29	28	36.5	24	32	10	12
ENSG00000196741	NA	NA	NA	17.6728	-0.690515	0.619633	0.317007	-2.17823	0.0293887	0.089765	0.00533974	1.00371	0.302453	0.0176548	0.985914	0.994083	-0.695855	0.617343	0.317598	-2.19099	0.0284522	0.0811971	ENSG00000196741	4.47858	4.41068	4.71075	4.19839	3.09569	4.21183	4.2966	3.60648	3.84086	4.41042	4.12618	3.67605	4.09588	3.77883	4.11119	4.01042	ENSG00000196741	28	25	30	20	25.75	4	22	21	10
ENSG00000196876	6334	sodium channel, voltage gated, type VIII, alpha subunit	SCN8A	37.2637	-0.842494	0.557679	0.182283	-4.62189	3.80255e-06	5.41735e-05	-0.252007	0.839727	0.176826	-1.42517	0.154108	0.342998	-0.590487	0.664119	0.177649	-3.3239	0.000887674	0.0055738	ENSG00000196876	5.53011	5.61006	5.62252	5.70717	4.90308	4.87042	5.02154	4.7843	5.05398	5.01133	5.16342	5.10286	5.33008	4.97504	4.97027	5.24021	ENSG00000196876	54	55	50	59	54.5	28	31	31	26
ENSG00000197124	91120	zinc finger protein 682	ZNF682	16.0633	-1.79003	0.289166	0.321219	-5.57262	2.50938e-08	6.12233e-07	-0.576371	0.670649	0.319838	-1.80207	0.0715338	0.205194	-1.21366	0.431173	0.303868	-3.99404	6.49568e-05	0.000720723	ENSG00000197124	4.50388	4.55369	4.69733	4.7273	3.38241	3.82691	3.388	3.43629	3.43668	3.01347	4.03994	3.78675	4.25073	3.19806	3.48732	3.55513	ENSG00000197124	31	31	32	36	32.5	8	16	8	9
ENSG00000197372	171392	zinc finger protein 675	ZNF675	42.908	-1.65353	0.317861	0.231559	-7.14089	9.27294e-13	5.25506e-11	-0.660197	0.632792	0.222444	-2.96792	0.00299823	0.018521	-0.993337	0.502314	0.221077	-4.49318	7.01664e-06	0.000124041	ENSG00000197372	6.16539	6.25404	6.38657	5.50429	4.51792	4.88288	4.62415	4.66885	4.69085	5.06247	5.58814	5.27111	5.37451	5.16176	5.37772	4.63599	ENSG00000197372	89	91	91	49	80	19	31	21	23
ENSG00000197385	344787	zinc finger protein 860	ZNF860	94.2998	-0.585607	0.666369	0.160152	-3.65657	0.000255612	0.00196375	0.0956422	1.06854	0.150269	0.636474	0.524468	0.72253	-0.681249	0.623625	0.161181	-4.22661	2.37234e-05	0.000327302	ENSG00000197385	7.1738	6.92847	6.94406	6.77344	6.38475	6.91164	6.40923	6.06542	6.35897	6.29316	6.16584	6.57417	6.47108	6.21716	6.44938	6.13232	ENSG00000197385	167	132	120	116	133.75	82	140	83	66
ENSG00000197808	92283	zinc finger protein 461	ZNF461	23.6207	-1.05418	0.48157	0.253186	-4.16367	3.13171e-05	0.000329992	-0.177052	0.884509	0.247621	-0.71501	0.474603	0.684149	-0.877131	0.544449	0.249581	-3.51442	0.000440718	0.00323193	ENSG00000197808	5.11091	5.13897	4.85267	5.03989	3.98232	4.58959	4.28239	4.13015	3.97897	4.45623	4.62944	4.33702	3.93807	4.32499	4.78917	4.08524	ENSG00000197808	44	43	30	39	39	13	28	18	16
ENSG00000197847	440044	solute carrier family 22, member 20	SLC22A20	3.72477	-1.15699	0.448446	0.523614	-2.20963	0.0271307	NA	0.0481241	1.03392	0.536356	0.0897241	0.928506	NA	-1.20512	0.433734	0.527364	-2.28517	0.0223028	NA	ENSG00000197847	2.35064	1.85667	2.20335	2.15164	1.76513	1.9273	1.50156	1.9698	1.51857	1.6488	1.63374	1.74964	1.86046	1.63794	1.77527	1.67547	ENSG00000197847	10	4	7	7	7	3	5	1	5
ENSG00000197885	28512	NFKB inhibitor interacting Ras-like 1	NKIRAS1	278.482	-0.609496	0.655425	0.0926695	-6.5771	4.79711e-11	2.00716e-09	-0.0240489	0.983469	0.0865214	-0.277953	0.781049	0.888099	-0.585448	0.666443	0.0926563	-6.31849	2.64133e-10	2.99859e-08	ENSG00000197885	8.55779	8.40416	8.59362	8.53241	7.93839	8.03284	7.99225	7.7221	7.8328	8.10829	8.10675	8.0768	7.91807	8.04312	7.7363	7.87631	ENSG00000197885	423	360	371	391	386.25	242	295	250	214
ENSG00000197903	85236	histone cluster 1, H2bk	HIST1H2BK	267.138	-0.834864	0.560636	0.105535	-7.9108	2.55749e-15	2.0176e-13	0.381419	1.30262	0.100776	3.78483	0.000153817	0.00155977	-1.21628	0.43039	0.107675	-11.2959	1.37496e-29	3.07785e-26	ENSG00000197903	8.62427	8.68917	8.71453	8.81122	7.88592	7.82245	8.05457	7.81881	7.99076	7.90946	7.57654	7.83071	7.78623	7.48245	7.21239	7.32491	ENSG00000197903	446	445	407	481	444.75	234	254	263	231
ENSG00000198039	285902::10793	uncharacterized LOC285902::zinc finger protein 273	LOC285902::ZNF273	36.9888	-0.758237	0.591219	0.18667	-4.06191	4.86732e-05	0.000483439	-0.15503	0.898114	0.180603	-0.858403	0.39067	0.610026	-0.603207	0.658289	0.184085	-3.27678	0.00104998	0.00634165	ENSG00000198039	5.80611	5.31814	5.57209	5.62092	5.01205	5.00215	4.87037	4.89898	5.12371	4.97274	5.22313	4.93109	5.27335	5.0443	5.00559	5.09857	ENSG00000198039	68	43	48	55	53.5	31	35	27	29
ENSG00000198203	6819	sulfotransferase family, cytosolic, 1C, member 2	SULT1C2	11.7799	-0.80677	0.57166	0.32	-2.52115	0.0116971	0.0437767	0.172949	1.12736	0.321104	0.538607	0.590158	0.768664	-0.979719	0.507079	0.326528	-3.00042	0.0026961	0.0132825	ENSG00000198203	4.04498	3.90677	3.72311	3.96478	3.55078	3.44771	3.25339	3.58714	3.38202	3.27036	3.66747	3.04015	3.51273	3.54881	3.08628	2.93182	ENSG00000198203	23	19	14	20	19	12	12	8	13
ENSG00000198521	7594	zinc finger protein 43	ZNF43	32.0351	-2.93661	0.130615	0.294867	-9.9591	2.30136e-23	3.92502e-21	-1.35238	0.391647	0.290763	-4.65113	3.3012e-06	5.34037e-05	-1.58424	0.333501	0.260311	-6.08593	1.15815e-09	1.04222e-07	ENSG00000198521	6.12867	5.79843	6.25142	5.5196	3.34014	3.87076	3.93503	3.49869	3.68129	3.95739	4.96344	5.00066	4.82303	4.29621	4.02263	4.35525	ENSG00000198521	97	71	92	56	79	5	13	12	7
ENSG00000198771	92241	RCSD domain containing 1	RCSD1	259.977	-0.763378	0.589115	0.109862	-6.94855	3.69056e-12	1.8883e-10	-0.148688	0.902071	0.101762	-1.46113	0.143979	0.326831	-0.614691	0.65307	0.109248	-5.62659	1.83811e-08	1.03512e-06	ENSG00000198771	8.45395	8.46487	8.50715	8.4941	7.86308	7.95075	7.86677	7.46029	7.52421	7.78725	7.88331	7.9745	8.16952	7.67063	7.87529	7.73254	ENSG00000198771	394	378	350	382	376	230	279	229	177
ENSG00000198796	115701	alpha-kinase 2	ALPK2	15.0212	-2.79512	0.144074	0.369045	-7.57392	3.62138e-14	2.47525e-12	-1.61005	0.327587	0.366221	-4.39639	1.10068e-05	0.00015681	-1.18507	0.439803	0.30572	-3.87632	0.000106049	0.00106453	ENSG00000198796	4.35727	4.57855	4.68823	4.71255	2.89131	2.90995	3.10908	3.1724	2.54762	2.7928	3.72509	4.0868	4.08041	3.37351	3.7614	3.07918	ENSG00000198796	29	34	34	38	33.75	4	5	6	7
ENSG00000198865	100129792	coiled-coil domain containing 152	CCDC152	43.1875	-0.805017	0.572355	0.213862	-3.76418	0.000167096	0.00138407	0.942683	1.9221	0.219493	4.29482	1.74836e-05	0.000236477	-1.7477	0.297776	0.230151	-7.59372	3.1085e-14	1.03087e-11	ENSG00000198865	6.23544	5.79691	6.46905	5.66602	5.50903	5.28058	5.38424	5.24741	5.42751	5.46607	5.1153	4.52483	4.24977	4.51589	4.3849	4.96034	ENSG00000198865	94	63	97	56	77.5	47	44	42	39
ENSG00000200788	NA	NA	NA	0.308888	-2.12722	0.228899	0.87227	-2.43871	0.0147397	NA	-0.00627769	0.995658	0.84242	-0.00745197	0.994054	NA	-2.12094	0.229897	0.871684	-2.43315	0.0149681	NA	ENSG00000200788	-1.68823	-1.68322	-1.53152	-1.68212	-1.83118	-1.8338	-1.83104	-1.83193	-1.82977	-1.83056	-1.83149	-1.83201	-1.83215	-1.83123	-1.83064	-1.82891	ENSG00000200788	1	1	2	1	1.25	0	0	0	0
ENSG00000203644	NA	NA	NA	72.5705	-0.75404	0.592941	0.172858	-4.3622	1.28761e-05	0.000154375	0.0711417	1.05055	0.164513	0.432438	0.665423	0.817759	-0.825182	0.564411	0.173874	-4.74586	2.07623e-06	4.71244e-05	ENSG00000203644	6.86374	6.60642	6.89334	6.16679	6.08254	5.90354	5.75672	5.92095	6.25852	5.98333	5.94753	5.89552	5.9666	5.59602	5.82708	6.27518	ENSG00000203644	137	107	120	75	109.75	67	66	51	61
ENSG00000203872	206412	chromosome 6 open reading frame 163	C6orf163	6.43908	-1.04499	0.484648	0.424213	-2.46337	0.0137639	NA	-0.0252274	0.982666	0.426674	-0.0591257	0.952852	NA	-1.01976	0.493197	0.42407	-2.40471	0.0161854	NA	ENSG00000203872	3.00697	2.97483	3.36303	2.48077	2.50559	2.70352	2.50945	2.37962	2.54308	2.29622	2.5964	2.58168	2.47974	2.50426	2.29447	2.56588	ENSG00000203872	12	11	16	5	11	5	8	5	4
ENSG00000204389	3303::3304	heat shock 70kDa protein 1A::heat shock 70kDa protein 1B	HSPA1A::HSPA1B	80.6679	-0.759375	0.590752	0.206407	-3.67901	0.00023414	0.00182701	-0.121177	0.919437	0.190974	-0.634521	0.525741	0.723574	-0.638198	0.642515	0.205611	-3.10391	0.00190982	0.0101426	ENSG00000204389	7.08765	6.7417	6.56916	6.61518	6.0248	6.52098	6.31752	5.81278	5.64796	6.00225	5.90415	6.10498	6.34149	5.98187	6.74407	5.8789	ENSG00000204389	160	117	92	105	118.5	63	106	79	55
ENSG00000204929	101927533	uncharacterized LOC101927533	LOC101927533	5.21963	1.32948	2.51312	0.566909	2.34514	0.0190201	NA	-0.287177	0.819504	0.434158	-0.661459	0.508318	NA	1.61666	3.06664	0.560782	2.88287	0.00394076	NA	ENSG00000204929	2.14267	1.63917	1.82618	2.0563	2.30052	2.33035	2.07913	2.55712	2.43754	2.41657	2.18574	2.27975	2.27628	2.39877	2.95716	2.64545	ENSG00000204929	4	0	1	3	2	5	6	3	8
ENSG00000205363	388135	chromosome 15 open reading frame 59	C15orf59	27.6279	-0.633272	0.644712	0.267811	-2.36462	0.0180484	0.0612838	-0.0194013	0.986642	0.252682	-0.0767815	0.938797	0.972803	-0.613871	0.653441	0.267848	-2.29186	0.0219135	0.0664343	ENSG00000205363	5.0725	5.28786	5.02931	5.08111	4.49574	5.30351	4.29877	4.75497	4.11947	4.42801	4.38215	4.54544	5.07903	4.71241	4.52297	4.50911	ENSG00000205363	40	46	33	38	39.25	21	50	17	28
ENSG00000205517	57139	ral guanine nucleotide dissociation stimulator-like 3	RGL3	16.944	-1.82832	0.281593	0.309126	-5.91447	3.32937e-09	9.71049e-08	-0.0747083	0.949534	0.320284	-0.233256	0.815563	0.9076	-1.75361	0.296559	0.307387	-5.70488	1.16422e-08	7.19011e-07	ENSG00000205517	4.92937	5.00694	4.6051	4.67965	3.55188	3.89138	3.10961	3.86078	3.35304	3.32313	3.88011	3.97251	3.3506	3.38658	3.12383	3.64406	ENSG00000205517	45	46	29	34	38.5	10	17	5	15
ENSG00000205707	144363	LYR motif containing 5	LYRM5	61.1044	-0.762566	0.589447	0.209713	-3.63623	0.000276656	0.00209753	-0.146737	0.903291	0.195472	-0.75068	0.452845	0.665809	-0.615829	0.652555	0.208415	-2.95482	0.00312852	0.0148373	ENSG00000205707	6.39449	6.53294	6.64425	5.60958	5.80403	5.60269	5.54541	5.38235	5.95281	5.74933	6.0467	5.61552	5.63143	6.16803	5.62135	5.64207	ENSG00000205707	98	104	102	49	88.25	55	53	44	40
ENSG00000206527	201562	protein tyrosine phosphatase-like (proline instead of catalytic arginine), member b	PTPLB	680.798	-0.972394	0.50966	0.155877	-6.23821	4.42606e-10	1.54808e-08	0.00232975	1.00162	0.141012	0.0165217	0.986818	0.994456	-0.974724	0.508837	0.155909	-6.25186	4.05589e-10	4.30667e-08	ENSG00000206527	10.1915	9.98894	10.1703	9.82883	9.08313	9.18116	9.05619	9.00109	9.0873	9.21782	9.41148	9.42562	9.40835	8.92951	8.51826	8.62597	ENSG00000206527	1318	1085	1109	957	1117.25	535	653	521	523
ENSG00000206530	55779	WD repeat domain 52	WDR52	98.1894	-0.634954	0.643961	0.20345	-3.12094	0.00180277	0.00975643	0.281269	1.21526	0.189109	1.48734	0.136925	0.316149	-0.916224	0.529894	0.205498	-4.45856	8.25139e-06	0.000141268	ENSG00000206530	7.47521	6.97086	7.15976	6.68325	6.35577	7.0056	6.61195	6.22748	6.27432	6.47181	6.44349	6.77141	6.21355	5.97212	6.08943	5.91204	ENSG00000206530	209	136	141	108	148.5	80	150	97	75
ENSG00000206567	NA	NA	NA	19.5167	-0.872592	0.546165	0.282661	-3.08706	0.00202145	0.0106848	-0.031509	0.978396	0.27484	-0.114645	0.908727	0.957827	-0.841083	0.558225	0.282429	-2.97803	0.00290104	0.01406	ENSG00000206567	4.85784	4.85029	4.68924	4.29604	3.76106	4.16787	4.39389	3.65613	4.45444	3.78753	4.46037	4.20338	3.9181	3.95917	3.98564	3.92912	ENSG00000206567	38	36	28	21	30.75	11	20	22	10
ENSG00000206573	440944	THUMPD3 antisense RNA 1	THUMPD3-AS1	143.843	-0.71574	0.608893	0.144166	-4.96468	6.88131e-07	1.17811e-05	-0.0166349	0.988536	0.134253	-0.123907	0.901389	0.953648	-0.699105	0.615954	0.144198	-4.84824	1.24564e-06	3.16409e-05	ENSG00000206573	7.73531	7.68587	7.69061	7.37473	7.00921	7.37406	6.7444	6.88654	6.6216	6.99619	7.20962	7.1489	7.02715	6.8756	6.75722	6.77463	ENSG00000206573	243	223	201	175	210.5	127	190	103	120
ENSG00000210082	100616263	microRNA 4485	MIR4485	48496.5	0.730813	1.65957	0.121488	6.01552	1.79312e-09	5.38777e-08	0.0103562	1.0072	0.108749	0.0952303	0.924132	0.965442	0.720457	1.6477	0.121489	5.93025	3.0248e-09	2.36542e-07	ENSG00000210082	15.0397	15.1247	14.8883	14.9349	15.8491	15.3175	15.5642	15.8384	15.938	15.7033	15.5963	15.6202	15.3197	15.7416	15.9654	15.9011	ENSG00000210082	36873	37271	28279	32220	33660.8	58931	45945	47798	60657
ENSG00000211448	1734	deiodinase, iodothyronine, type II	DIO2	97.8374	-2.66077	0.158135	0.232796	-11.4296	2.97424e-30	8.19426e-28	-1.20927	0.432487	0.218998	-5.52183	3.35491e-08	8.28686e-07	-1.4515	0.365641	0.221151	-6.56339	5.25977e-11	7.59613e-09	ENSG00000211448	7.84656	7.62462	7.69457	7.42777	5.49271	5.24692	4.68008	5.16524	5.45713	5.41029	6.5488	6.85907	6.42416	6.12693	5.34215	6.05094	ENSG00000211448	281	227	215	194	229.25	41	38	19	32
ENSG00000211459	NA	NA	NA	4607.41	0.707866	1.63339	0.189445	3.73653	0.000186575	0.00151734	-0.403451	0.756048	0.169649	-2.37815	0.0173996	0.0732985	1.11132	2.16043	0.189399	5.86759	4.42177e-09	3.23205e-07	ENSG00000211459	11.2656	11.5797	11.4017	11.4758	12.2246	11.5814	12.0416	12.373	12.3418	12.1003	12.2347	12.1988	12.0028	12.7859	12.8587	12.8455	ENSG00000211459	2676	3185	2518	2926	2826.25	4764	3428	4153	5491
ENSG00000212864	727800	ring finger protein 208	RNF208	33.328	-0.800684	0.574077	0.228996	-3.4965	0.000471399	0.00325562	-0.182627	0.881097	0.217689	-0.838938	0.401504	0.62081	-0.618057	0.651548	0.226206	-2.73227	0.00628989	0.0254036	ENSG00000212864	5.22319	5.65308	5.42945	5.44444	4.97298	4.93256	4.74972	4.61704	4.81589	4.73197	4.5	4.81811	5.11764	4.60808	5.52726	4.86068	ENSG00000212864	43	59	44	49	48.75	31	34	25	23
ENSG00000213186	286827	tripartite motif containing 59	TRIM59	109.86	-1.03168	0.489141	0.146335	-7.05012	1.78763e-12	9.53429e-11	-0.0151472	0.989556	0.14017	-0.108063	0.913946	0.960541	-1.01653	0.494303	0.146394	-6.94381	3.81663e-12	8.23471e-10	ENSG00000213186	7.4409	7.48643	7.5954	7.06746	6.74607	6.61474	6.24723	6.12001	6.4755	6.48773	6.72648	6.4553	6.62229	6.33616	6.32363	6.34364	ENSG00000213186	201	198	193	143	183.75	107	110	72	68
ENSG00000213690	NA	NA	NA	0.487273	-1.89215	0.269406	0.894788	-2.11463	0.0344616	NA	0.512003	1.42603	0.887935	0.576622	0.564195	NA	-2.40415	0.188921	0.891311	-2.69732	0.00699005	NA	ENSG00000213690	-1.0733	-0.933291	-1.05553	-0.809562	-1.21654	-1.22066	-1.21631	-1.21772	-1.21432	-1.05799	-1.21703	-1.21785	-1.21807	-1.21662	-1.21568	-1.21297	ENSG00000213690	1	2	1	3	1.75	0	0	0	0
ENSG00000213770	NA	NA	NA	5.36527	-1.0004	0.49986	0.46547	-2.14923	0.0316159	NA	-0.0289736	0.980117	0.465221	-0.0622793	0.95034	NA	-0.97143	0.51	0.465155	-2.0884	0.0367618	NA	ENSG00000213770	2.38138	2.49904	2.80795	2.94557	2.34008	2.17138	2.2363	2.32127	2.14673	2.24741	2.33231	2.41703	1.83427	1.98871	2.24564	2.59544	ENSG00000213770	6	7	10	13	9	5	4	4	5
ENSG00000213967	730087	zinc finger protein 726	ZNF726	5.89732	-1.14859	0.451067	0.446412	-2.57293	0.0100841	NA	0.180013	1.13289	0.458825	0.392335	0.694811	NA	-1.3286	0.398154	0.45559	-2.91622	0.00354301	NA	ENSG00000213967	3.2537	2.95181	2.80784	2.48805	2.18911	2.6924	2.19233	2.28795	2.22041	2.53069	2.29856	2.49081	2.38866	2.41252	2.07256	2.10698	ENSG00000213967	18	12	9	6	11.25	3	9	3	4
ENSG00000213971	NA	NA	NA	9.67971	-0.824078	0.564843	0.37046	-2.22447	0.0261165	0.0819798	0.122381	1.08853	0.366815	0.333633	0.738657	0.86434	-0.94646	0.518904	0.375319	-2.52175	0.0116773	0.0407874	ENSG00000213971	3.56701	3.36513	3.7523	3.67086	3.01909	3.37361	2.83038	2.99448	3.06541	3.36201	3.09595	2.9917	3.372	2.47621	3.429	2.7837	ENSG00000213971	16	12	17	17	15.5	7	13	5	7
ENSG00000213988	7643	zinc finger protein 90	ZNF90	46.8993	-1.22043	0.429155	0.187233	-6.51824	7.11382e-11	2.84998e-09	-0.57247	0.672465	0.179663	-3.18636	0.00144076	0.0102509	-0.64796	0.638182	0.177927	-3.64172	0.000270825	0.00220954	ENSG00000213988	6.08495	6.06599	5.96454	6.14331	5.20496	4.69493	5.21311	4.91736	5.21753	5.03069	5.69575	5.57282	5.86403	5.16945	5.35948	5.26532	ENSG00000213988	81	76	63	80	75	35	25	35	28
ENSG00000214491	730005	SEC14-like 6 (S. cerevisiae)	SEC14L6	2.55271	-2.18916	0.21928	0.689872	-3.17328	0.00150727	NA	-0.424775	0.744955	0.708079	-0.599898	0.548574	NA	-1.76438	0.294353	0.667701	-2.64247	0.00823034	NA	ENSG00000214491	1.33429	1.64863	1.94909	1.46427	0.981613	0.801308	0.983191	0.815493	1.14533	1.13439	1.12152	0.972552	1.46346	0.820732	0.825186	1.00623	ENSG00000214491	4	7	10	5	6.5	1	0	1	0
ENSG00000214954	100130742	leucine rich repeat containing 69	LRRC69	11.7864	-0.761853	0.589738	0.367202	-2.07475	0.0380097	0.109013	0.322681	1.25065	0.362305	0.890633	0.373126	0.593317	-1.08453	0.471545	0.376922	-2.87734	0.00401039	0.0180266	ENSG00000214954	4.07349	3.94116	3.88306	3.74379	2.94855	3.87684	3.1472	3.57112	3.28033	3.55872	3.37899	3.02066	3.27691	2.59959	3.80537	3.22066	ENSG00000214954	24	20	17	16	19.25	5	20	7	13
ENSG00000215769	102464831::146880	microRNA mir-6080::Rho GTPase activating protein 27 pseudogene	MIR6080::LOC146880	11.4725	-0.935342	0.522919	0.323829	-2.88838	0.00387233	0.0180682	0.00290287	1.00201	0.323836	0.00896402	0.992848	0.996934	-0.938245	0.521867	0.324691	-2.88965	0.00385668	0.0174452	ENSG00000215769	3.57523	4.07233	3.76623	4.08215	3.23105	3.36341	3.39604	3.43538	3.1923	3.33576	3.30187	3.56659	3.19653	3.04921	3.62116	3.12609	ENSG00000215769	14	23	15	23	18.75	8	11	10	11
ENSG00000216613	NA	NA	NA	12.5112	0.73612	1.66569	0.362301	2.03179	0.0421746	0.11825	-0.271319	0.828562	0.292738	-0.926832	0.354014	0.574767	1.00744	2.01034	0.357173	2.82059	0.00479352	0.0205726	ENSG00000216613	3.43535	2.75208	3.14283	3.48348	3.44636	3.41731	3.72486	3.80542	3.71258	3.68077	3.76638	3.62218	3.48197	4.043	4.1166	3.6793	ENSG00000216613	11	3	6	11	7.75	10	11	14	16
ENSG00000216775	730101	uncharacterized LOC730101	LOC730101	355.745	-1.09684	0.46754	0.126021	-8.70363	3.21436e-18	3.50993e-16	-0.490433	0.711812	0.11511	-4.26055	2.03921e-05	0.000270706	-0.606405	0.656832	0.1245	-4.8707	1.11202e-06	2.87776e-05	ENSG00000216775	9.246	8.94285	9.11546	8.73908	7.87904	8.36203	7.8946	7.73135	7.96072	7.92025	8.58676	8.61716	8.47358	8.4154	8.30612	8.19188	ENSG00000216775	688	526	535	449	549.5	229	371	230	213
ENSG00000217239	NA	NA	NA	9.1749	1.4071	2.65204	0.46475	3.02766	0.00246457	0.0125639	0.413498	1.33191	0.38015	1.08772	0.276717	0.495793	0.993606	1.99116	0.472801	2.10153	0.0355944	0.0967259	ENSG00000217239	2.79604	2.72863	2.56595	2.62835	2.86373	4.21613	2.9624	3.32161	3.25633	3.0665	3.1952	3.24943	3.17163	3.04399	2.97535	3.20678	ENSG00000217239	6	5	3	4	4.5	6	34	7	12
ENSG00000219607	648791	protein phosphatase 1, regulatory subunit 3G	PPP1R3G	40.6471	-0.600243	0.659643	0.228224	-2.63006	0.00853711	0.0340647	0.075012	1.05337	0.215447	0.348169	0.727713	0.856514	-0.675255	0.626222	0.229563	-2.94148	0.00326645	0.015333	ENSG00000219607	5.67945	5.31472	5.94612	5.82982	5.35186	5.65253	5.17884	4.88416	5.00112	5.03343	5.01858	5.36024	5.14858	4.62426	5.56788	5.00807	ENSG00000219607	60	42	64	64	57.5	41	60	35	28
ENSG00000221740	692210	small nucleolar RNA, C/D box 93	SNORD93	2.32803	-1.96466	0.2562	0.654769	-3.00054	0.00269504	NA	-0.696978	0.616863	0.667619	-1.04398	0.296496	NA	-1.26768	0.415327	0.611419	-2.07334	0.0381405	NA	ENSG00000221740	1.50025	1.61089	1.24696	1.43175	0.963852	0.936714	1.10549	0.803163	1.12233	0.812624	1.22503	1.09248	0.953822	1.10289	1.1108	0.987246	ENSG00000221740	6	7	3	5	5.25	1	1	2	0
ENSG00000221955	84561	solute carrier family 12, member 8	SLC12A8	105.491	-0.607289	0.656429	0.128182	-4.7377	2.16152e-06	3.25556e-05	-0.00562943	0.996106	0.121647	-0.0462768	0.96309	0.983296	-0.60166	0.658995	0.128341	-4.68798	2.7591e-06	5.91028e-05	ENSG00000221955	7.16029	7.06142	7.00593	7.19838	6.40294	6.62618	6.44273	6.72224	6.65266	6.4572	6.51668	6.39651	6.7317	6.30349	6.87405	6.46433	ENSG00000221955	163	144	124	158	147.25	82	111	84	109
ENSG00000222022	NA	NA	NA	23.4654	1.58497	3.00001	0.330333	4.79809	1.60182e-06	2.50309e-05	0.860751	1.81598	0.275658	3.12253	0.00179303	0.0121997	0.724218	1.652	0.341164	2.12278	0.033772	0.0928399	ENSG00000222022	3.49083	3.90108	3.78834	4.09439	5.12534	4.83938	4.95347	4.99918	5.01952	4.77019	4.18019	3.77912	4.09257	3.88416	5.18203	4.24458	ENSG00000222022	8	13	10	16	11.75	41	36	35	38
ENSG00000223044	NA	NA	NA	0.365765	-2.18114	0.220502	0.871733	-2.50207	0.0123469	NA	-0.00606723	0.995803	0.845983	-0.00717181	0.994278	NA	-2.17507	0.221431	0.871192	-2.49666	0.0125369	NA	ENSG00000223044	-1.65286	-1.36313	-1.48766	-1.23817	-1.65029	-1.6534	-1.65011	-1.65117	-1.64861	-1.64955	-1.65065	-1.65127	-1.65144	-1.65035	-1.64964	-1.64759	ENSG00000223044	0	2	1	3	1.5	0	0	0	0
ENSG00000223500	NA	NA	NA	23.5946	0.841128	1.79145	0.257017	3.27266	0.0010654	0.00638099	0.0865854	1.06185	0.209051	0.414184	0.67874	0.8263	0.754543	1.6871	0.258801	2.91553	0.00355085	0.0163931	ENSG00000223500	4.07633	4.00643	4.10862	4.24337	4.52939	4.60053	4.7419	4.73385	4.59918	4.94472	4.96149	4.48811	4.60717	4.28564	4.68356	4.68581	ENSG00000223500	16	14	14	18	15.5	23	28	28	29
ENSG00000224114	NA	NA	NA	7.97092	0.956448	1.94053	0.458467	2.08619	0.0369618	0.106554	-0.226509	0.854701	0.366542	-0.61796	0.536601	0.731703	1.18296	2.27042	0.453857	2.60645	0.0091486	0.0338568	ENSG00000224114	2.51109	2.16481	2.47979	3.00787	2.77696	2.69821	3.04393	3.29559	2.71713	3.28021	3.02874	2.84412	3.15457	3.11439	3.13487	3.33981	ENSG00000224114	4	1	3	9	4.25	6	6	9	13
ENSG00000224570	NA	NA	NA	3.05297	1.41257	2.66211	0.698908	2.02111	0.0432681	NA	-0.185918	0.87909	0.565435	-0.328805	0.742303	NA	1.59849	3.02826	0.695186	2.29937	0.021484	NA	ENSG00000224570	1.22487	1.37463	1.10382	1.23973	1.3918	1.47379	1.25268	1.72659	1.41276	2.03403	1.73606	1.61958	1.90845	1.63491	1.09926	1.68046	ENSG00000224570	1	2	0	1	1	2	3	1	5
ENSG00000224660	100505696	SH3BP5 antisense RNA 1	SH3BP5-AS1	31.1628	-0.725269	0.604884	0.206311	-3.51542	0.000439061	0.00307137	0.0710467	1.05048	0.202572	0.350724	0.725796	0.855158	-0.796316	0.575818	0.208243	-3.82398	0.000131312	0.00126427	ENSG00000224660	5.40065	5.54684	5.38047	5.12905	4.76285	4.97595	4.45281	4.91232	4.75205	4.87437	4.74671	4.63617	4.62896	4.49292	5.08369	4.83928	ENSG00000224660	51	55	43	38	46.75	26	36	19	31
ENSG00000225075	NA	NA	NA	3.04314	-1.77125	0.292955	0.574805	-3.08148	0.00205974	NA	0.220822	1.1654	0.623003	0.354448	0.723003	NA	-1.99207	0.251377	0.590794	-3.37186	0.000746633	NA	ENSG00000225075	2.22623	1.79598	1.94142	1.70366	1.49919	1.33164	1.37289	1.21998	1.24585	1.37995	1.36614	1.48472	1.2173	1.22836	1.37882	1.0912	ENSG00000225075	12	6	7	5	7.5	3	2	2	1
ENSG00000225712	NA	NA	NA	35.8232	0.794445	1.73441	0.240489	3.30346	0.000955003	0.00583693	0.16109	1.11813	0.203251	0.79257	0.428028	0.644364	0.633354	1.55117	0.242643	2.61023	0.0090481	0.033542	ENSG00000225712	4.61042	4.62045	4.78065	4.83732	4.92516	5.71086	5.07505	5.48025	5.17738	5.45682	5.52899	4.7641	4.98021	5.03027	5.42621	5.35126	ENSG00000225712	24	23	24	28	24.75	29	65	33	49
ENSG00000225968	392617	extracellular leucine-rich repeat and fibronectin type III domain containing 1	ELFN1	16.1136	0.83868	1.78841	0.393721	2.13014	0.0331602	0.0983819	-0.211526	0.863624	0.33069	-0.639648	0.522401	0.721181	1.05021	2.07083	0.391057	2.68556	0.00724089	0.0282505	ENSG00000225968	3.48464	3.44842	3.36386	3.67779	4.07735	3.4659	3.65234	4.59378	4.24357	3.7427	3.89544	3.81195	3.80596	4.27109	4.90947	3.87988	ENSG00000225968	10	9	7	12	9.5	18	10	11	31
ENSG00000226332	NA	NA	NA	21.7452	-0.635044	0.643921	0.242499	-2.61874	0.00882543	0.0350512	0.0922671	1.06604	0.237124	0.389109	0.697195	0.838568	-0.727311	0.604029	0.245277	-2.96526	0.00302428	0.0145219	ENSG00000226332	4.85911	4.94211	4.78932	4.4909	4.65954	4.12785	4.31099	4.26844	4.2646	4.2277	4.43344	4.45261	4.03998	3.95829	4.22415	4.35931	ENSG00000226332	36	37	29	24	31.5	27	18	19	19
ENSG00000226352	NA	NA	NA	1.69201	-1.60402	0.328958	0.713709	-2.24745	0.0246116	NA	-0.0238345	0.983615	0.739061	-0.0322497	0.974273	NA	-1.58019	0.334438	0.713605	-2.21437	0.0268031	NA	ENSG00000226352	0.930035	0.835674	0.868046	1.14799	0.432831	0.814294	0.589197	0.581392	0.600261	0.43604	0.72327	0.71707	0.579438	0.432571	0.592689	0.444545	ENSG00000226352	4	3	3	6	4	0	3	1	1
ENSG00000226416	100133545	MRPL23 antisense RNA 1	MRPL23-AS1	3.26511	1.81452	3.51743	0.723463	2.50811	0.012138	NA	0.0249164	1.01742	0.583614	0.0426932	0.965946	NA	1.78961	3.4572	0.724319	2.47074	0.0134834	NA	ENSG00000226416	1.11377	1.27766	1.45085	1.12528	2.06763	1.7318	1.56624	1.66646	1.70971	1.29983	2.05938	1.12622	1.41963	1.68043	2.08218	1.46923	ENSG00000226416	0	1	2	0	0.75	8	5	3	4
ENSG00000226972	NA	NA	NA	19.582	0.912612	1.88245	0.355109	2.56995	0.0101713	0.0392476	0.00436186	1.00303	0.299039	0.0145862	0.988362	0.995198	0.90825	1.87677	0.355449	2.55522	0.0106121	0.0379098	ENSG00000226972	3.97561	3.96398	3.38304	3.71418	4.28673	4.34226	4.47727	4.70333	4.13882	4.31604	3.66736	4.42977	4.37971	4.01381	5.18544	4.11816	ENSG00000226972	16	15	6	11	12	20	24	24	31
ENSG00000227207	NA	NA	NA	8.54673	-2.35214	0.195855	0.621124	-3.78692	0.000152527	0.00128539	0.308089	1.23807	0.622141	0.495208	0.620453	0.788244	-2.66023	0.158194	0.630528	-4.21906	2.45327e-05	0.00033485	ENSG00000227207	3.61238	4.0381	4.32703	2.30006	3.21915	1.84742	1.90628	1.88749	2.23248	2.07091	2.31717	2.30282	1.88275	2.19544	2.4604	1.77652	ENSG00000227207	23	33	39	4	24.75	14	1	1	1
ENSG00000227359	NA	NA	NA	9.40374	-1.11103	0.462962	0.374204	-2.96906	0.00298713	0.0146277	-0.177109	0.884474	0.370526	-0.477994	0.632654	0.796064	-0.933926	0.523432	0.368599	-2.53372	0.011286	0.0396759	ENSG00000227359	3.48683	3.5832	3.72713	3.59204	2.99427	3.41046	2.90548	2.43355	2.94512	3.0145	2.79169	3.35276	3.34756	2.89935	3.01203	2.86882	ENSG00000227359	15	16	17	16	16	7	14	6	2
ENSG00000227372	57212	TP73 antisense RNA 1	TP73-AS1	13.0602	-3.52896	0.0866321	0.391711	-9.00909	2.07782e-19	2.53126e-17	-1.60336	0.329109	0.408805	-3.92207	8.77917e-05	0.000967491	-1.92559	0.263232	0.297519	-6.47216	9.66107e-11	1.26285e-08	ENSG00000227372	4.52434	4.73939	4.3841	4.46211	2.7374	2.53608	2.34453	2.71373	2.65752	2.35692	3.22247	3.36075	3.27856	3.05294	3.33711	3.03382	ENSG00000227372	38	44	29	34	36.25	4	3	1	4
ENSG00000227674	NA	NA	NA	1.13026	-2.61052	0.16374	0.86669	-3.01206	0.00259481	NA	-0.627816	0.647155	0.877739	-0.715265	0.474445	NA	-1.98271	0.253015	0.849182	-2.33484	0.0195516	NA	ENSG00000227674	0.537699	0.461843	-0.00580472	0.246163	-0.173929	-0.18328	-0.173414	-0.176587	-0.168925	-0.00906498	-0.175027	0.24751	-0.177383	-0.174108	-0.171995	-0.165889	ENSG00000227674	6	5	1	3	3.75	0	0	0	0
ENSG00000228956	101929587::101927777::101927805	homeobox protein cut-like 1-like::uncharacterized LOC101927777::uncharacterized LOC101927805	LOC101929587::LOC101927777::LOC101927805	8.96572	-1.25019	0.420393	0.365776	-3.41791	0.00063103	0.00415612	-0.191634	0.875614	0.369325	-0.518876	0.603847	0.77746	-1.05856	0.480112	0.358859	-2.94979	0.00317994	0.0150215	ENSG00000228956	3.50747	3.23732	3.84347	3.61049	2.76586	3.03816	2.87036	2.84271	2.80747	2.97917	2.75672	3.31756	3.01416	2.86431	2.78194	3.03217	ENSG00000228956	16	11	20	17	16	5	9	6	6
ENSG00000229083	NA	NA	NA	71.1704	-0.656061	0.634609	0.210625	-3.11484	0.00184047	0.00991884	0.148514	1.10843	0.196733	0.754904	0.450307	0.663838	-0.804575	0.572531	0.212132	-3.7928	0.000148957	0.00139151	ENSG00000229083	6.74975	6.66034	6.727	6.1948	6.40703	6.00651	5.65348	5.62541	6.12498	6.11497	6.44544	5.8903	5.79757	5.95793	5.59902	5.36849	ENSG00000229083	126	112	106	77	105.25	87	72	47	48
ENSG00000229358	100129460	DPY19L1 pseudogene 1	DPY19L1P1	9.98257	-0.774072	0.584765	0.346069	-2.23676	0.0253023	0.0799564	0.0301066	1.02109	0.341868	0.0880651	0.929825	0.968674	-0.804179	0.572688	0.347902	-2.31151	0.0208046	0.0637306	ENSG00000229358	3.65298	3.69442	3.78519	3.2662	3.50776	3.20472	3.05881	2.93729	2.90488	3.32241	3.28878	3.02639	3.18854	3.05233	2.97855	3.38198	ENSG00000229358	17	17	17	10	15.25	13	10	7	6
ENSG00000229373	643365	long intergenic non-protein coding RNA 452	LINC00452	123.887	-0.674398	0.626593	0.186766	-3.61092	0.000305111	0.00227663	-0.0236237	0.983759	0.171723	-0.137568	0.890582	0.947753	-0.650775	0.636938	0.186753	-3.48468	0.000492725	0.00353708	ENSG00000229373	7.73143	7.36355	7.31361	7.02995	6.56977	7.26774	6.71235	6.70549	6.43112	6.69064	6.85112	7.08381	7.04661	6.53834	6.30963	6.6846	ENSG00000229373	246	178	154	137	178.75	92	178	102	106
ENSG00000229771	NA	NA	NA	87.1644	0.646497	1.56536	0.199533	3.24004	0.00119511	0.00702628	-0.0897896	0.93966	0.172146	-0.521588	0.601957	0.775975	0.736287	1.66588	0.199121	3.69768	0.00021758	0.00187599	ENSG00000229771	5.74097	6.02639	5.82222	6.18299	6.90526	5.97237	6.37968	6.84747	6.57734	6.26177	6.68139	6.45187	6.19749	6.84826	6.52353	6.8427	ENSG00000229771	55	66	50	74	61.25	124	68	82	123
ENSG00000230257	NA	NA	NA	95.611	0.65125	1.57053	0.164998	3.94702	7.91311e-05	0.000731585	-0.128081	0.915048	0.139736	-0.916592	0.359356	0.580114	0.779332	1.71634	0.164281	4.7439	2.09644e-06	4.74629e-05	ENSG00000230257	5.96069	6.07938	6.14088	6.09308	6.50584	6.61066	6.89895	6.62017	6.55036	6.66756	6.67296	6.57626	6.40162	6.67673	7.25926	6.8473	ENSG00000230257	65	68	64	68	66.25	90	111	121	102
ENSG00000231196	NA	NA	NA	2.90564	1.88414	3.69134	0.745399	2.5277	0.0114813	NA	-0.255784	0.837532	0.578881	-0.441859	0.658591	NA	2.13993	4.4074	0.741001	2.88789	0.00387836	NA	ENSG00000231196	0.985219	1.14843	1.01242	1.15102	1.55125	1.26612	1.30659	1.64315	1.68935	1.31353	1.29997	1.64134	1.15057	1.43271	2.1792	1.33754	ENSG00000231196	0	1	0	1	0.5	4	2	2	5
ENSG00000231205	664701	zinc finger protein 826, pseudogene	ZNF826P	146.259	-0.965046	0.512262	0.143363	-6.73149	1.67938e-11	7.59454e-10	-0.355621	0.781533	0.133104	-2.67175	0.00754568	0.038269	-0.609425	0.655458	0.141112	-4.31874	1.56919e-05	0.000235946	ENSG00000231205	7.75288	7.65628	7.83172	7.51378	6.65803	6.98715	6.84249	6.64964	6.85082	6.76272	7.28802	7.38211	7.39581	6.943	6.91442	6.63198	ENSG00000231205	246	218	223	194	220.25	97	142	111	100
ENSG00000231405	NA	NA	NA	2.42372	-2.93672	0.130605	0.743833	-3.94809	7.87765e-05	NA	-0.926612	0.526093	0.763204	-1.21411	0.224706	NA	-2.01011	0.248254	0.691114	-2.90851	0.00363157	NA	ENSG00000231405	1.83167	1.00259	1.69234	1.64103	0.708141	0.8437	0.873119	0.863665	0.718196	0.712573	0.705928	1.13735	1.13509	0.707781	1.0257	0.72428	ENSG00000231405	11	2	8	8	7.25	0	1	1	1
ENSG00000231466	NA	NA	NA	37.5776	-0.606523	0.656777	0.197939	-3.06419	0.00218258	0.011372	0.0179026	1.01249	0.189975	0.0942364	0.924921	0.965745	-0.624426	0.648678	0.198633	-3.14361	0.00166876	0.00910825	ENSG00000231466	5.77429	5.54573	5.67216	5.27973	5.27425	5.26587	4.75088	4.86537	5.1624	5.11928	5.31461	4.86081	5.12938	4.78292	5.0809	5.20918	ENSG00000231466	66	52	52	41	52.75	39	44	24	28
ENSG00000231625	100996813	uncharacterized LOC100996813	LOC100996813	0.245463	-1.76369	0.294494	0.83874	-2.10278	0.0354847	NA	-0.00510385	0.996469	0.8128	-0.00627934	0.99499	NA	-1.75858	0.295538	0.837994	-2.09856	0.0358554	NA	ENSG00000231625	-2.16064	-1.87671	-1.99955	-2.00918	-2.15892	-2.16101	-2.1588	-2.15951	-2.15779	-2.15842	-2.15916	-2.15958	-2.15969	-2.15896	-2.15848	-2.1571	ENSG00000231625	0	2	1	1	1	0	0	0	0
ENSG00000232354	NA	NA	NA	8.15257	-1.22059	0.429108	0.460315	-2.65164	0.00801028	0.0324103	0.113819	1.08209	0.456639	0.249254	0.803164	0.900856	-1.33441	0.396555	0.464711	-2.87148	0.0040856	0.0182274	ENSG00000232354	3.45264	3.54485	3.82685	2.62009	2.9317	2.8458	2.65105	3.14024	2.32322	2.43475	3.00437	2.27108	2.39448	2.74696	3.03315	2.59869	ENSG00000232354	17	18	22	5	15.5	8	8	5	11
ENSG00000232485	NA	NA	NA	6.25644	-0.923101	0.527374	0.464154	-1.98878	0.046725	NA	0.0117627	1.00819	0.456771	0.0257518	0.979455	NA	-0.934864	0.523092	0.465408	-2.0087	0.0445692	NA	ENSG00000232485	2.97538	3.07386	2.69671	2.87932	2.47308	3.0815	2.25225	1.96966	2.40025	2.38081	2.46493	2.54953	2.54565	2.57135	2.58794	2.02422	ENSG00000232485	12	13	7	10	10.5	5	14	3	1
ENSG00000232524	NA	NA	NA	7.44967	-1.1505	0.450468	0.392973	-2.92769	0.00341492	NA	0.0633178	1.04487	0.40313	0.157066	0.875193	NA	-1.21382	0.431125	0.396714	-3.05969	0.00221567	NA	ENSG00000232524	2.98505	3.34291	3.30413	3.40723	2.7196	2.54624	2.72386	2.49227	2.76093	2.83177	3.04808	2.59642	2.37158	2.39409	2.73557	2.68272	ENSG00000232524	10	15	13	16	13.5	6	5	6	4
ENSG00000232931	NA	NA	NA	18.9937	-0.725858	0.604637	0.314725	-2.30632	0.0210926	0.0693154	0.222089	1.16642	0.304157	0.730177	0.465282	0.676518	-0.947947	0.51837	0.319864	-2.96359	0.00304074	0.0145684	ENSG00000232931	4.68514	4.86193	4.67013	4.27704	4.00269	4.44946	4.41978	4.13662	3.28236	4.0893	3.98882	4.41606	4.22735	3.50523	3.61158	3.83685	ENSG00000232931	33	37	28	21	29.75	15	27	23	18
ENSG00000233158	NA	NA	NA	2.86463	1.81184	3.5109	0.720159	2.51589	0.0118731	NA	0.207622	1.15478	0.578744	0.358746	0.719785	NA	1.60422	3.04031	0.724972	2.2128	0.0269111	NA	ENSG00000233158	1.28457	1.16147	1.02685	1.01027	1.31595	2.02132	1.56307	1.43103	1.5875	1.18204	1.31148	1.92032	1.42722	1.31523	1.57078	1.20108	ENSG00000233158	2	1	0	0	0.75	2	10	4	3
ENSG00000233167	NA	NA	NA	5.16198	1.46283	2.75649	0.59303	2.46671	0.0136359	NA	0.060487	1.04282	0.476137	0.127037	0.898911	NA	1.40235	2.64331	0.594725	2.35798	0.0183748	NA	ENSG00000233167	1.59781	1.76361	1.7998	2.35245	2.05148	2.76695	2.28072	2.6154	2.0812	2.48749	2.70476	1.90753	2.1465	2.37584	2.48537	2.53359	ENSG00000233167	0	1	1	6	2	3	12	5	9
ENSG00000233836	NA	NA	NA	1.68432	-3.84029	0.0698162	0.839089	-4.57674	4.72269e-06	NA	-1.33119	0.39744	0.863726	-1.54122	0.123264	NA	-2.5091	0.175665	0.769478	-3.26079	0.00111104	NA	ENSG00000233836	1.30624	0.676904	1.04943	0.907139	0.24815	0.234545	0.248898	0.244291	0.255397	0.251344	0.246557	0.550842	0.549179	0.247891	0.250953	0.259786	ENSG00000233836	10	3	6	5	6	0	0	0	0
ENSG00000233970	NA	NA	NA	1.52827	-2.92953	0.131257	0.811961	-3.60797	0.000308603	NA	-1.46059	0.363345	0.820972	-1.7791	0.0752241	NA	-1.46894	0.361247	0.732239	-2.0061	0.0448461	NA	ENSG00000233970	0.75299	1.05827	0.688059	0.659462	0.402842	0.231909	0.245005	0.240793	0.250959	0.247244	0.400262	0.660895	0.239737	0.244084	0.551036	0.421777	ENSG00000233970	4	7	3	3	4.25	1	0	0	0
ENSG00000234031	NA	NA	NA	3.68962	1.35846	2.56411	0.609469	2.22892	0.0258192	NA	0.0301955	1.02115	0.476946	0.0633102	0.94952	NA	1.32826	2.511	0.610899	2.17428	0.0296844	NA	ENSG00000234031	1.46482	1.61412	1.64992	1.48137	1.75889	1.81987	1.98336	2.14941	1.78504	1.9941	1.62775	1.85696	1.85408	2.25181	1.99239	1.80096	ENSG00000234031	1	2	2	1	1.5	3	4	5	7
ENSG00000234147	NA	NA	NA	24.9869	1.03667	2.05149	0.258437	4.01131	6.03818e-05	0.00058418	0.121361	1.08776	0.205245	0.591299	0.55432	0.74451	0.915311	1.88598	0.260603	3.51228	0.000444278	0.00325138	ENSG00000234147	3.78204	4.08489	4.12795	4.31364	4.93337	4.79569	4.7622	5.02133	4.70624	4.62392	4.8834	4.98621	4.58599	4.82647	4.53098	4.41646	ENSG00000234147	11	15	14	19	14.75	33	33	28	37
ENSG00000234329	NA	NA	NA	12.6484	0.88953	1.85257	0.33683	2.64089	0.00826892	0.0332316	0.179283	1.13232	0.275218	0.651419	0.514776	0.715658	0.710247	1.63608	0.341263	2.08123	0.0374125	0.100508	ENSG00000234329	3.4521	3.26236	3.06136	3.35137	4.01174	3.62723	3.80139	3.76424	3.66213	3.87903	3.72254	3.925	3.63298	3.38434	3.55792	3.82818	ENSG00000234329	11	8	5	9	8.25	19	14	15	15
ENSG00000234476	NA	NA	NA	4.27946	-1.12484	0.458553	0.507028	-2.2185	0.026521	NA	0.115773	1.08356	0.518002	0.223499	0.823147	NA	-1.24061	0.423193	0.513844	-2.41438	0.0157621	NA	ENSG00000234476	2.06676	2.58409	2.24344	2.52096	1.89463	2.0559	1.89748	1.99463	1.6484	2.02432	1.76223	1.9928	2.28237	1.7667	1.63579	1.80665	ENSG00000234476	5	11	6	10	8	3	5	3	4
ENSG00000234520	101928036	uncharacterized LOC101928036	AC018464.3	13.0199	-1.03896	0.486679	0.312144	-3.32845	0.000873299	0.00543022	-0.0651617	0.955838	0.311725	-0.209036	0.83442	0.918521	-0.973796	0.509164	0.310729	-3.13391	0.00172494	0.00934784	ENSG00000234520	4.14674	4.06165	3.95796	4.28387	3.21771	3.68872	3.80501	3.09892	3.35667	3.48898	3.59628	3.64124	3.75824	3.3855	3.14346	3.388	ENSG00000234520	24	21	17	26	22	7	15	15	6
ENSG00000234585	643180	chaperonin containing TCP1, subunit 6 (zeta) pseudogene 3	CCT6P3	9.55552	-0.844263	0.556995	0.345484	-2.44371	0.0145371	0.0519575	-0.136391	0.909793	0.339785	-0.401403	0.688124	0.83308	-0.707872	0.612222	0.341228	-2.07448	0.0380345	0.101788	ENSG00000234585	3.39877	3.76873	3.58524	3.38111	3.19752	2.85354	3.03393	3.31971	3.07532	2.95613	3.33581	3.0019	3.08303	3.11425	3.13439	3.19269	ENSG00000234585	13	19	14	12	14.5	9	6	7	11
ENSG00000234593	NA	NA	NA	12.2618	-2.04957	0.241556	0.328148	-6.24587	4.21442e-10	1.48197e-08	-0.51674	0.698949	0.34289	-1.50701	0.131807	0.308711	-1.53283	0.345598	0.306307	-5.00424	5.60842e-07	1.67125e-05	ENSG00000234593	4.22495	4.47736	4.29791	4.03725	3.02875	3.27573	2.70519	3.0975	2.97301	3.04975	3.43874	3.4184	3.17773	3.21106	3.31694	3.10535	ENSG00000234593	28	34	26	22	27.5	6	10	3	7
ENSG00000234817	100507506	uncharacterized LOC100507506	RP3-400B16.1	3.60454	-1.34256	0.394321	0.536	-2.50477	0.012253	NA	-0.264453	0.832514	0.543275	-0.486776	0.626417	NA	-1.07811	0.47365	0.522502	-2.06335	0.0390794	NA	ENSG00000234817	2.16472	1.81954	2.16584	2.198	1.60121	1.55921	1.60353	1.45201	1.62372	1.96333	1.72201	1.58792	1.58569	1.72677	1.85443	1.76944	ENSG00000234817	8	4	7	8	6.75	2	2	2	1
ENSG00000234842	NA	NA	NA	0.67105	-2.39069	0.190692	0.8824	-2.7093	0.00674254	NA	0.496732	1.41101	0.893885	0.5557	0.578416	NA	-2.88742	0.135145	0.88728	-3.25423	0.00113698	NA	ENSG00000234842	-0.408341	-0.518399	-0.368583	-0.516327	-0.647362	-0.809645	-0.80369	-0.805609	-0.80097	-0.802668	-0.804666	-0.805791	-0.80609	-0.80411	-0.802831	-0.799126	ENSG00000234842	3	2	3	2	2.5	1	0	0	0
ENSG00000235051	NA	NA	NA	1.00085	2.04019	4.11301	0.856844	2.38106	0.0172631	NA	0.290836	1.22335	0.746841	0.389422	0.696964	NA	1.74936	3.36209	0.861751	2.03	0.0423562	NA	ENSG00000235051	-0.207204	-0.204023	-0.197034	-0.203327	0.0890989	0.062518	0.0905739	-0.202745	-0.0378169	0.0954124	-0.049705	-0.0533146	0.079242	-0.0479187	-0.0438087	-0.0318682	ENSG00000235051	0	0	0	0	0	2	2	2	0
ENSG00000235098	441869	ankyrin repeat domain 65	ANKRD65	2.62201	-1.95893	0.257218	0.648223	-3.02201	0.00251103	NA	-0.631539	0.645487	0.65813	-0.959596	0.337259	NA	-1.3274	0.398487	0.61252	-2.1671	0.0302269	NA	ENSG00000235098	1.70667	1.73109	1.48337	1.64693	0.921947	1.04964	1.22157	1.2091	0.932756	1.22821	1.56337	1.20792	1.06794	1.34624	0.926126	1.10363	ENSG00000235098	7	7	4	6	6	0	1	2	2
ENSG00000235131	NA	NA	NA	0.292808	-1.73919	0.299537	0.827126	-2.10269	0.0354927	NA	-0.00449767	0.996887	0.810418	-0.00554981	0.995572	NA	-1.73469	0.300473	0.82645	-2.09897	0.0358196	NA	ENSG00000235131	-1.4952	-2.01253	-1.84604	-2.01232	-2.01143	-2.01394	-2.01129	-2.01214	-2.01008	-2.01083	-2.01172	-2.01222	-2.01236	-2.01148	-2.01091	-2.00926	ENSG00000235131	4	0	1	0	1.25	0	0	0	0
ENSG00000235374	NA	NA	NA	11.1144	-0.961673	0.513461	0.389022	-2.47203	0.0134348	0.0489006	0.0682407	1.04844	0.380292	0.179443	0.85759	0.9306	-1.02991	0.489739	0.391572	-2.6302	0.00853345	0.0321597	ENSG00000235374	4.02919	3.79775	4.13075	3.31135	3.09715	3.87926	3.0081	2.87926	3.31896	3.11832	3.17425	3.6464	2.97127	2.90136	3.44053	3.07786	ENSG00000235374	24	18	23	10	18.75	7	21	6	5
ENSG00000236562	NA	NA	NA	128.26	1.07756	2.11046	0.194777	5.53228	3.1609e-08	7.53734e-07	0.30394	1.23451	0.168593	1.8028	0.0714189	0.205044	0.773619	1.70955	0.19611	3.94481	7.98617e-05	0.000848762	ENSG00000236562	5.97736	6.33578	6.01512	6.76743	7.32321	6.57477	7.36495	7.63332	7.32085	7.37141	6.80733	6.84213	6.98063	7.2181	6.91907	7.26641	ENSG00000236562	64	81	56	112	78.25	163	105	167	213
ENSG00000236754	NA	NA	NA	0.243231	-1.75847	0.295561	0.838192	-2.09793	0.0359111	NA	-0.00509142	0.996477	0.812292	-0.00626797	0.994999	NA	-1.75338	0.296606	0.837444	-2.09373	0.0362843	NA	ENSG00000236754	-2.02317	-2.16765	-2.00767	-1.88324	-2.16673	-2.16881	-2.16662	-2.16733	-2.16562	-2.16624	-2.16698	-2.16739	-2.1675	-2.16677	-2.1663	-2.16493	ENSG00000236754	1	0	1	2	1	0	0	0	0
ENSG00000236824	618	brain cytoplasmic RNA 1	BCYRN1	16.4005	-0.863892	0.549468	0.295954	-2.91901	0.00351149	0.0167378	0.620256	1.53715	0.305997	2.027	0.0426624	0.142325	-1.48415	0.35746	0.314359	-4.72118	2.34477e-06	5.1585e-05	ENSG00000236824	4.75138	4.6154	4.54248	4.1432	3.91568	4.2443	3.50623	3.54841	4.2004	3.94279	3.96058	3.20661	3.61278	3.57667	3.52205	3.31998	ENSG00000236824	38	32	27	20	29.25	15	24	9	10
ENSG00000237436	NA	NA	NA	2.27075	-1.43748	0.369212	0.677249	-2.12252	0.0337938	NA	0.114805	1.08283	0.694756	0.165246	0.868751	NA	-1.55228	0.34097	0.684166	-2.26887	0.0232763	NA	ENSG00000237436	1.13559	1.63746	1.60717	1.02974	0.9007	1.00738	0.744232	1.27264	0.915065	0.907023	0.74116	1.15668	1.02923	1.04139	0.906249	0.758536	ENSG00000237436	3	8	7	2	5	1	2	0	4
ENSG00000237440	100129842	zinc finger protein 737	ZNF737	7.77757	-1.29772	0.40677	0.400954	-3.23657	0.00120976	0.0070961	0.192808	1.14299	0.416662	0.462745	0.643547	0.803339	-1.49052	0.355883	0.410172	-3.6339	0.000279172	0.00226014	ENSG00000237440	3.57806	3.17485	3.44516	3.36888	2.99622	2.74424	2.40863	2.50262	2.43996	3.01689	2.62244	2.96849	2.7031	2.7305	2.28972	2.32879	ENSG00000237440	20	12	15	15	15.5	9	7	3	4
ENSG00000237476	101928891	uncharacterized LOC101928891	LOC101928891	0.342637	-1.88516	0.270714	0.841476	-2.2403	0.0250714	NA	-0.00478249	0.996691	0.823942	-0.00580441	0.995369	NA	-1.88038	0.271613	0.840861	-2.23625	0.0253353	NA	ENSG00000237476	-1.20626	-1.67588	-1.83122	-1.83346	-1.83241	-1.83535	-1.83225	-1.83325	-1.83083	-1.83172	-1.83276	-1.83334	-1.8335	-1.83247	-1.8318	-1.82988	ENSG00000237476	5	1	0	0	1.5	0	0	0	0
ENSG00000237870	NA	NA	NA	77.215	-0.735911	0.600439	0.173831	-4.23349	2.30092e-05	0.000255614	0.189684	1.14051	0.165717	1.14463	0.252364	0.469981	-0.925595	0.526463	0.176008	-5.25882	1.44987e-07	5.51257e-06	ENSG00000237870	6.76577	6.87041	6.76775	6.70173	5.8931	6.34471	6.37175	5.75949	6.08205	6.14918	5.89569	6.07862	6.34796	5.89006	5.28554	6.00814	ENSG00000237870	126	130	108	113	119.25	57	93	83	53
ENSG00000238133	339751	MLK7 antisense RNA 1	MLK7-AS1	13.6643	0.997347	1.99633	0.385029	2.59032	0.00958877	0.0373538	0.20243	1.15063	0.322525	0.62764	0.53024	0.726903	0.794917	1.73498	0.388835	2.04435	0.0409185	0.107634	ENSG00000238133	3.06965	3.36505	3.36596	3.45067	4.31225	2.9571	3.82805	4.10381	3.99668	3.90655	4.02678	3.78672	3.72068	3.6289	3.25849	4.08827	ENSG00000238133	6	9	8	10	8.25	25	5	15	21
ENSG00000238554	NA	NA	NA	0.309534	-2.00384	0.249336	0.860432	-2.32887	0.0198659	NA	-0.00568682	0.996066	0.833549	-0.00682242	0.994557	NA	-1.99815	0.250321	0.859802	-2.32396	0.0201275	NA	ENSG00000238554	-1.71586	-1.86211	-1.55697	-1.57391	-1.86095	-1.86359	-1.8608	-1.8617	-1.85952	-1.86032	-1.86126	-1.86178	-1.86192	-1.861	-1.8604	-1.85866	ENSG00000238554	1	0	2	2	1.25	0	0	0	0
ENSG00000239523	100506826	MYLK antisense RNA 1	MYLK-AS1	11.5472	-0.934312	0.523292	0.353522	-2.64287	0.00822075	0.0331123	0.0482132	1.03398	0.34889	0.13819	0.89009	0.947563	-0.982525	0.506093	0.355685	-2.76235	0.00573868	0.0236848	ENSG00000239523	3.83931	3.88286	4.20804	3.61753	3.71554	3.66403	3.04557	3.01581	3.43481	2.8528	3.3705	3.62158	3.00835	3.38018	3.15289	3.21217	ENSG00000239523	19	19	24	14	19	15	16	6	6
ENSG00000240125	NA	NA	NA	1.22508	2.02374	4.06636	0.865054	2.33943	0.019313	NA	0.170703	1.12561	0.777838	0.219458	0.826293	NA	1.85303	3.61259	0.867227	2.13673	0.0326196	NA	ENSG00000240125	-0.0407984	-0.0369131	-0.0284049	-0.0360647	0.125789	0.747067	-0.031932	-0.0353552	0.136447	0.274035	0.123455	0.258349	0.118454	-0.0326805	0.402346	0.291879	ENSG00000240125	0	0	0	0	0	1	7	0	0
ENSG00000240207	100287290	cytokine receptor CRL2	RP11-379F4.4	3.29109	-1.52094	0.34846	0.581078	-2.61744	0.0088593	NA	-0.21066	0.864142	0.592316	-0.355655	0.722099	NA	-1.31028	0.403244	0.57084	-2.29535	0.0217133	NA	ENSG00000240207	1.87369	1.80094	2.13022	2.07689	1.47513	1.43473	1.33615	1.46364	1.35199	1.73177	1.33046	1.808	1.32214	1.60192	1.18316	1.76485	ENSG00000240207	6	5	8	8	6.75	2	2	1	2
ENSG00000240225	147947	zinc finger protein 542	ZNF542	57.1019	-1.38823	0.382034	0.235522	-5.89425	3.76382e-09	1.08539e-07	-0.647221	0.638509	0.220029	-2.94152	0.00326605	0.0197661	-0.741008	0.598321	0.228568	-3.24196	0.00118711	0.00698614	ENSG00000240225	6.66135	6.5322	6.37002	6.08902	5.36844	4.99431	5.37681	4.95595	5.41949	5.24711	6.12666	6.11193	6.08668	5.63479	4.94917	5.3069	ENSG00000240225	123	106	84	74	96.75	39	32	39	28
ENSG00000240288	100126793	ghrelin opposite strand/antisense RNA	GHRLOS	9.32296	-0.908818	0.532621	0.378585	-2.40057	0.0163697	0.0568669	0.221151	1.16566	0.380192	0.581683	0.56078	0.748627	-1.12997	0.456926	0.387098	-2.91908	0.00351068	0.0162621	ENSG00000240288	3.22507	3.26211	3.77053	3.92076	2.89008	3.27554	3.23617	3.12747	2.83204	2.90949	2.78066	3.0431	2.7608	2.98195	3.39405	2.62619	ENSG00000240288	11	11	18	23	15.75	6	12	10	9
ENSG00000240912	NA	NA	NA	29.0116	-1.0925	0.468949	0.202732	-5.38888	7.08992e-08	1.55787e-06	0.44666	1.36288	0.216681	2.06138	0.039267	0.133967	-1.53916	0.344086	0.214973	-7.15979	8.07992e-13	1.96785e-10	ENSG00000240912	5.6655	5.48229	5.49025	5.37973	4.71727	4.26668	4.76502	4.75745	4.61507	4.70781	4.52802	4.45473	4.39943	4.17431	4.20287	4.15856	ENSG00000240912	66	54	49	49	54.5	26	19	27	28
ENSG00000240934	NA	NA	NA	20.3597	0.714085	1.64044	0.359729	1.98506	0.0471374	0.128486	-0.377684	0.769672	0.302317	-1.2493	0.211557	0.421326	1.09177	2.13135	0.355196	3.07371	0.00211415	0.0110316	ENSG00000240934	3.93163	3.48714	4.19455	3.57745	4.19927	4.72341	3.54015	4.36044	4.15354	4.51568	5.13219	4.44469	3.98611	4.29907	4.3759	4.87142	ENSG00000240934	15	8	17	9	12.25	18	34	8	22
ENSG00000241280	152225	uncharacterized LOC152225	LOC152225	20.4864	-0.635292	0.643811	0.253555	-2.50554	0.0122266	0.0453911	0.0147641	1.01029	0.24558	0.0601194	0.952061	0.979125	-0.650056	0.637256	0.254447	-2.55478	0.0106255	0.0379424	ENSG00000241280	4.80057	4.68575	4.72335	4.46378	4.59221	4.46208	4.00341	3.83436	3.99594	4.25427	4.40621	4.33482	4.1265	4.11345	4.08231	4.16042	ENSG00000241280	35	30	28	24	29.25	26	26	14	12
ENSG00000241399	9936	CD302 molecule	CD302	77.8197	-0.642075	0.640791	0.161059	-3.98659	6.70302e-05	0.000638838	-0.0531644	0.96382	0.151572	-0.350754	0.725773	0.855158	-0.588911	0.664845	0.160725	-3.6641	0.000248212	0.00207032	ENSG00000241399	6.87964	6.7489	6.71117	6.24773	6.33693	6.04378	5.94977	5.78791	6.35937	6.01961	6.27009	6.18841	6.19651	6.20247	6.13143	5.8016	ENSG00000241399	137	118	103	79	109.25	81	73	59	54
ENSG00000241429	NA	NA	NA	9.62142	1.13441	2.19529	0.416208	2.72559	0.00641867	0.0271482	-0.30865	0.807397	0.312823	-0.986661	0.323809	0.545305	1.44306	2.71897	0.41008	3.51898	0.000433216	0.00319312	ENSG00000241429	2.75793	2.44619	2.62937	3.07218	3.59399	3.01447	3.2685	3.30892	3.06281	3.28557	3.58176	3.43968	3.49638	3.40383	3.28284	3.41977	ENSG00000241429	5	2	3	8	4.5	15	8	10	11
ENSG00000242622	NA	NA	NA	6.3824	-0.851524	0.554199	0.419122	-2.03169	0.0421855	NA	0.143987	1.10495	0.421875	0.341301	0.732877	NA	-0.995511	0.501558	0.426212	-2.33572	0.019506	NA	ENSG00000242622	2.87065	2.9745	2.97653	2.98195	2.69838	2.85553	2.28742	2.58511	2.31637	2.41536	2.01445	2.67391	2.57884	2.60467	2.52136	2.45619	ENSG00000242622	10	11	10	11	10.5	7	10	3	6
ENSG00000242779	79986	zinc finger protein 702, pseudogene	ZNF702P	206.583	-0.847582	0.555715	0.155431	-5.45312	4.94946e-08	1.11533e-06	-0.203686	0.868329	0.142403	-1.43035	0.152616	0.340907	-0.643897	0.639982	0.154647	-4.16365	3.13204e-05	0.000407613	ENSG00000242779	8.2971	8.1269	8.33174	7.92556	7.21266	7.73676	7.38732	7.1075	7.199	7.51361	7.74259	7.76308	7.89078	7.36631	7.15272	7.33217	ENSG00000242779	357	300	313	256	306.5	144	242	163	138
ENSG00000243455	NA	NA	NA	1.06915	1.79672	3.4743	0.866091	2.07452	0.0380312	NA	-0.166237	0.891164	0.770927	-0.215633	0.829274	NA	1.96296	3.89861	0.864212	2.27139	0.0231236	NA	ENSG00000243455	-0.169311	-0.165908	-0.158443	-0.165164	0.132704	0.105533	-0.161539	-0.0117486	0.00361736	0.139151	0.367281	-0.0123497	-0.165294	0.132183	-0.160196	0.156324	ENSG00000243455	0	0	0	0	0	2	2	0	1
ENSG00000244128	NA	NA	NA	42.8633	1.28816	2.44216	0.228481	5.63791	1.72124e-08	4.35982e-07	-0.191186	0.875885	0.172782	-1.10651	0.268504	0.487566	1.47934	2.78822	0.226799	6.5227	6.90527e-11	9.51227e-09	ENSG00000244128	4.64968	4.70427	4.42639	4.26701	5.9113	5.36775	5.47534	5.72821	5.25473	5.24286	5.73258	5.82419	5.46295	5.49019	5.67081	5.86017	ENSG00000244128	24	24	16	15	19.75	65	47	45	58
ENSG00000244219	NA	NA	NA	73.967	0.76471	1.69903	0.183192	4.17436	2.98819e-05	0.000317582	-0.295573	0.814749	0.150769	-1.96044	0.0499446	0.159261	1.06028	2.08534	0.181088	5.85506	4.76838e-09	3.44323e-07	ENSG00000244219	5.41936	5.55866	5.46736	5.78584	6.30835	6.06518	6.42406	6.4679	5.97053	6.00647	6.1909	6.28845	6.24859	6.74893	6.71516	6.61248	ENSG00000244219	43	46	38	55	45.5	80	75	87	94
ENSG00000245105	144571	A2M antisense RNA 1	A2M-AS1	5.06916	-1.17629	0.442489	0.491643	-2.39256	0.0167314	NA	0.349624	1.27423	0.509525	0.686176	0.492602	NA	-1.52591	0.347261	0.508903	-2.99843	0.00271375	NA	ENSG00000245105	2.93943	2.32391	2.8677	2.42151	2.02806	2.08534	2.14911	2.01239	1.92581	2.55241	1.89375	2.23351	2.0077	2.02701	1.60979	2.31032	ENSG00000245105	15	6	12	7	10	3	4	4	3
ENSG00000246174	100289388	KCTD21 antisense RNA 1	KCTD21-AS1	12.019	-0.780329	0.582234	0.347743	-2.24398	0.0248336	0.078809	0.204332	1.15215	0.343206	0.595361	0.551602	0.742586	-0.984661	0.505345	0.354435	-2.77811	0.00546758	0.0228077	ENSG00000246174	3.5955	3.69647	4.27902	4.06166	3.62041	3.79765	2.97451	3.22338	3.30085	3.57839	3.47221	2.83724	3.58151	3.4086	3.18168	3.41622	ENSG00000246174	14	15	25	22	19	13	18	5	8
ENSG00000247157	338817	uncharacterized LOC338817	RP11-434C1.1	6.00035	2.38005	5.20554	0.605364	3.9316	8.43829e-05	NA	-0.105484	0.929493	0.391638	-0.269342	0.787667	NA	2.48553	5.60041	0.603951	4.11545	3.86422e-05	NA	ENSG00000247157	1.726	1.89316	1.77475	2.16193	2.92203	2.12382	2.69507	2.66804	2.73339	2.52694	2.50128	2.82244	2.57516	2.60189	2.78963	2.7594	ENSG00000247157	0	1	0	3	1	11	3	8	8
ENSG00000247473	NA	NA	NA	17.4133	1.37794	2.59896	0.439142	3.13779	0.00170226	0.00934233	0.235322	1.17717	0.371413	0.633587	0.526351	0.723861	1.14261	2.20781	0.441876	2.58582	0.00971466	0.0354969	ENSG00000247473	2.60955	3.82056	3.08111	3.83023	4.79277	3.62718	4.16113	4.26461	4.45612	4.28218	4.60911	4.43177	4.2989	4.09998	3.36462	3.60586	ENSG00000247473	1	14	4	14	8.25	35	12	19	22
ENSG00000248596	643201	centrosomal protein 192kDa pseudogene	RP11-844P9.2	50.933	-1.4039	0.377906	0.228918	-6.13277	8.63641e-10	2.83262e-08	0.157763	1.11556	0.223725	0.705163	0.480709	0.688263	-1.56166	0.33876	0.231427	-6.74797	1.49933e-11	2.53301e-09	ENSG00000248596	6.3709	6.41993	6.33189	6.73059	5.10431	5.62842	5.18068	5.34521	5.11129	5.06731	5.48018	5.62297	5.27424	4.5052	4.48294	5.0023	ENSG00000248596	101	100	84	126	102.75	32	57	34	41
ENSG00000248664	NA	NA	NA	3.9979	1.42978	2.69406	0.632099	2.26196	0.0236996	NA	0.0325938	1.02285	0.507098	0.0642751	0.948751	NA	1.39719	2.63388	0.633357	2.20601	0.0273834	NA	ENSG00000248664	1.50175	1.51603	1.69116	1.65769	1.53226	1.96544	2.12922	1.66079	2.50223	2.04058	1.66815	1.65937	2.1923	2.02505	2.13914	2.18203	ENSG00000248664	1	1	2	2	1.5	1	5	6	2
ENSG00000248713	285556	uncharacterized LOC285556	LOC285556	19.1218	-0.618431	0.651379	0.266516	-2.32043	0.0203179	0.0673675	0.453184	1.36906	0.267499	1.69415	0.0902363	0.238839	-1.07162	0.475786	0.27861	-3.84629	0.000119918	0.00117865	ENSG00000248713	4.59317	4.71308	4.71805	4.58166	4.12874	4.79594	3.95998	4.09443	3.95157	4.04228	4.05874	4.14397	3.8473	3.75119	3.91373	3.69518	ENSG00000248713	30	32	29	28	29.75	17	37	14	17
ENSG00000248740	101929448	uncharacterized LOC101929448	RP11-328K4.1	14.1102	1.26397	2.40155	0.33248	3.80164	0.000143743	0.00122287	0.516715	1.43069	0.267159	1.93411	0.0530997	0.167245	0.747251	1.67859	0.343133	2.17773	0.0294261	0.0832879	ENSG00000248740	3.35592	3.13633	3.21456	3.55311	4.06885	4.21781	4.34697	3.9847	3.96934	3.7524	3.57805	3.81538	3.55157	4.01539	3.61212	3.82035	ENSG00000248740	9	6	6	11	8	19	25	25	18
ENSG00000249196	283352	uncharacterized LOC283352	RP11-669N7.2	3.40567	-2.97429	0.127248	0.653846	-4.54891	5.39247e-06	NA	-0.745697	0.59638	0.686135	-1.08681	0.277121	NA	-2.22859	0.213367	0.604703	-3.68543	0.000228318	NA	ENSG00000249196	2.32851	1.91155	2.43365	1.91724	1.06212	1.03679	1.22823	1.2168	1.53391	1.06805	1.36946	1.21572	1.21393	1.06164	1.64159	1.40966	ENSG00000249196	13	7	13	7	10	0	0	1	1
ENSG00000249274	NA	NA	NA	13.3318	1.24622	2.37219	0.357964	3.48141	0.000498776	0.00342226	0.451139	1.36712	0.290527	1.55283	0.120464	0.290307	0.79508	1.73517	0.366925	2.16688	0.0302444	0.085133	ENSG00000249274	3.23714	3.5747	3.07294	3.00607	4.12644	4.09674	3.55687	4.13848	3.87092	3.89603	4.01605	3.44524	3.43985	4.02744	3.49849	3.4852	ENSG00000249274	8	12	5	5	7.5	21	23	11	22
ENSG00000250405	NA	NA	NA	15.9091	-0.750831	0.594261	0.307861	-2.43886	0.0147336	0.0524538	-0.108237	0.927721	0.295384	-0.366428	0.714046	0.847448	-0.642594	0.64056	0.305677	-2.1022	0.0355356	0.0966102	ENSG00000250405	4.56645	4.35866	4.13703	4.09837	3.73118	3.91868	3.86745	3.88941	3.20037	4.06327	4.3571	4.05183	3.54865	3.72909	3.75385	3.59928	ENSG00000250405	32	25	18	19	23.5	12	17	14	15
ENSG00000250917	NA	NA	NA	39.364	0.615012	1.53157	0.240355	2.55876	0.0105045	0.0402556	-0.154181	0.898643	0.203078	-0.759221	0.447721	0.661697	0.769193	1.70432	0.23891	3.21959	0.00128373	0.00742115	ENSG00000250917	4.75972	4.85319	4.76565	5.01028	5.31404	5.19469	5.32216	5.32852	5.5569	5.28962	5.11199	5.23835	4.86308	5.59676	5.65397	6.02489	ENSG00000250917	27	28	23	32	27.5	40	41	40	42
ENSG00000251138	100507377	uncharacterized LOC100507377	RP11-81H3.2	27.7719	-1.19449	0.436942	0.233172	-5.12278	3.0107e-07	5.62207e-06	0.0833278	1.05946	0.235497	0.353839	0.72346	0.854035	-1.27781	0.41242	0.235608	-5.42348	5.84512e-08	2.68396e-06	ENSG00000251138	5.34151	5.22521	5.63202	5.4328	4.38185	4.56543	4.43939	4.39493	4.34399	4.73312	4.76434	4.81165	4.38377	3.96715	3.99458	4.38556	ENSG00000251138	51	44	56	52	50.75	19	26	20	20
ENSG00000251595	79963	ATP-binding cassette, sub-family A (ABC1), member 11, pseudogene	ABCA11P	16.1598	-0.711819	0.61055	0.290539	-2.45	0.0142857	0.0512582	0.162596	1.1193	0.286064	0.568391	0.56977	0.754544	-0.874416	0.545475	0.295525	-2.95885	0.00308787	0.0147068	ENSG00000251595	4.64008	4.36751	4.47289	3.88997	4.19903	4.07837	3.74594	3.70861	3.79872	3.69546	3.79332	3.70507	3.55722	3.8043	4.17419	3.60831	ENSG00000251595	34	25	25	15	24.75	20	20	12	12
ENSG00000253372	NA	NA	NA	2.87694	-1.2806	0.411625	0.614854	-2.08277	0.0372723	NA	-0.00814939	0.994367	0.623126	-0.0130782	0.989565	NA	-1.27245	0.413957	0.615545	-2.06719	0.0387161	NA	ENSG00000253372	1.6415	2.00847	1.60179	1.66764	1.04239	1.42067	1.34048	1.1895	1.48943	1.47597	1.03981	1.66978	1.32429	1.33765	1.47467	1.06121	ENSG00000253372	5	9	4	5	5.75	0	3	2	1
ENSG00000253414	NA	NA	NA	29.4826	-0.943924	0.519817	0.282089	-3.34619	0.000819308	0.00514452	-0.209991	0.864543	0.266186	-0.788887	0.430178	0.646224	-0.733934	0.601262	0.279102	-2.62963	0.00854784	0.0321924	ENSG00000253414	5.54287	5.25411	5.11256	5.34307	4.68925	4.67172	4.92813	4.03196	4.62892	4.39053	5.13183	4.97837	5.06576	4.64409	3.80714	4.35984	ENSG00000253414	59	44	35	47	46.25	25	28	31	13
ENSG00000253500	NA	NA	NA	90.682	1.56925	2.96751	0.174428	8.99657	2.32873e-19	2.79885e-17	0.239395	1.1805	0.136054	1.75956	0.0784833	0.218615	1.32986	2.51378	0.176051	7.55382	4.22665e-14	1.35162e-11	ENSG00000253500	5.04414	5.92657	5.19622	5.46481	6.78348	6.49721	6.90364	7.05451	6.92892	6.67628	6.71702	6.55924	6.45598	6.56852	6.61914	6.67216	ENSG00000253500	30	61	29	41	40.25	113	103	123	144
ENSG00000253846	56106	protocadherin gamma subfamily A, 10	PCDHGA10	32.0518	1.21301	2.3182	0.222468	5.45249	4.96699e-08	1.11605e-06	0.614068	1.53057	0.18116	3.38965	0.000699821	0.00561487	0.598939	1.5146	0.231496	2.58726	0.00967429	0.0353916	ENSG00000253846	4.33948	4.57961	4.15701	4.59106	5.55074	5.40286	5.51228	5.17353	5.10153	5.30605	4.82958	4.87633	4.83222	4.95393	4.9857	4.71019	ENSG00000253846	19	23	13	23	19.5	52	52	50	39
ENSG00000253898	NA	NA	NA	7.69217	-1.2281	0.426878	0.393736	-3.1191	0.00181401	0.00980838	-0.25035	0.840692	0.394694	-0.634289	0.525892	0.723686	-0.977754	0.507769	0.384019	-2.54611	0.0108931	0.0386286	ENSG00000253898	3.2152	3.48088	3.26754	3.19584	2.54174	2.67124	2.54559	2.40696	3.13607	2.66674	3.00073	2.81648	2.62194	2.74766	2.55617	2.91226	ENSG00000253898	13	17	12	12	13.5	4	6	4	3
ENSG00000253930	NA	NA	NA	9.46002	-0.973332	0.509328	0.380792	-2.55607	0.0105862	0.0404991	0.497595	1.41186	0.392543	1.26762	0.204933	0.412725	-1.47093	0.36075	0.399503	-3.6819	0.000231505	0.00196758	ENSG00000253930	4.09614	3.67742	3.65987	2.94717	2.78286	3.13228	3.30556	3.12246	3.02377	3.08677	2.54921	2.85744	3.03289	2.55615	2.9955	3.05176	ENSG00000253930	29	18	16	7	17.5	5	10	11	9
ENSG00000254827	5003	solute carrier family 22 (organic cation transporter), member 18 antisense	SLC22A18AS	134.289	0.691502	1.61496	0.203285	3.40164	0.000669838	0.00437631	-0.104968	0.929825	0.1776	-0.591039	0.554494	0.744648	0.79647	1.73685	0.202966	3.92415	8.70374e-05	0.000907256	ENSG00000254827	6.3844	6.51975	6.41921	6.72736	7.20204	6.83008	7.19332	7.26575	7.38002	6.99713	6.65424	6.84946	6.85158	7.52545	7.7807	7.48511	ENSG00000254827	88	93	77	108	91.5	148	127	146	161
ENSG00000254842	100507431	uncharacterized LOC100507431	RP11-890B15.2	4.47931	-1.00533	0.498158	0.493518	-2.03706	0.0416439	NA	0.172714	1.12718	0.502906	0.343432	0.731273	NA	-1.17804	0.441951	0.502927	-2.34237	0.0191619	NA	ENSG00000254842	2.53384	2.14116	2.63266	2.33394	1.67967	2.20048	1.94875	2.04544	1.97398	2.18347	1.81359	2.24618	2.14551	1.81815	1.95671	1.71358	ENSG00000254842	10	5	10	7	8	1	6	3	4
ENSG00000255495	619423	family with sequence similarity 85, member A	FAM85A	12.5914	0.91003	1.87908	0.409311	2.22332	0.0261941	0.0821369	-0.41641	0.749287	0.329383	-1.26421	0.206154	0.414483	1.32644	2.50783	0.40256	3.29501	0.000984179	0.00604206	ENSG00000255495	2.91239	2.94588	3.30445	3.23179	3.82034	3.5934	3.57684	3.54134	3.48059	3.52502	3.16683	3.72756	3.53244	3.56907	4.19241	4.51226	ENSG00000255495	5	5	8	8	6.5	16	14	12	12
ENSG00000255874	NA	NA	NA	42.3794	-1.09089	0.469471	0.197974	-5.51027	3.58283e-08	8.3871e-07	-0.33993	0.79008	0.190827	-1.78135	0.0748545	0.211802	-0.750961	0.594208	0.192536	-3.90037	9.60448e-05	0.000978924	ENSG00000255874	5.94467	5.8257	5.91631	5.98369	4.48449	5.36948	5.18643	4.89116	4.96935	5.04085	5.39777	5.25501	5.63011	4.9292	5.30254	5.09359	ENSG00000255874	74	64	62	72	68	18	47	35	28
ENSG00000256001	NA	NA	NA	51.8048	1.20423	2.30414	0.192245	6.26401	3.75198e-10	1.34113e-08	0.567959	1.48242	0.158346	3.58681	0.000334744	0.00302758	0.636269	1.5543	0.198345	3.20788	0.00133716	0.00765531	ENSG00000256001	5.00907	5.03141	5.11978	5.07876	6.17892	5.93731	6.21986	6.08432	5.97268	5.92608	5.3375	5.42074	5.68356	5.12846	5.79485	5.93963	ENSG00000256001	32	31	30	32	31.25	77	72	79	74
ENSG00000256229	90649	zinc finger protein 486	ZNF486	89.101	-1.23263	0.425541	0.137115	-8.98972	2.47853e-19	2.95904e-17	-0.224133	0.856109	0.134642	-1.66466	0.0959806	0.249575	-1.0085	0.497064	0.134556	-7.49499	6.63034e-14	1.9151e-11	ENSG00000256229	6.99971	7.24769	7.30036	7.01449	6.11434	5.91457	5.85734	6.0683	6.02163	6.22524	6.49744	6.33302	6.30893	6.07347	5.98997	6.11573	ENSG00000256229	148	170	159	141	154.5	67	65	54	67
ENSG00000256771	56242	zinc finger protein 253	ZNF253	31.8275	-0.852089	0.553982	0.214363	-3.97498	7.03854e-05	0.000663696	-0.0411565	0.971876	0.209155	-0.196775	0.844004	0.923751	-0.810933	0.570013	0.213977	-3.78982	0.000150758	0.00140321	ENSG00000256771	5.35883	5.12176	5.78222	5.42789	5.02589	4.91703	4.89175	4.46165	4.52045	4.67172	4.86768	4.76348	4.75615	5.02319	4.71176	4.61421	ENSG00000256771	49	38	60	49	49	33	34	29	20
ENSG00000257069	NA	NA	NA	0.823507	-2.58171	0.167042	0.881997	-2.92712	0.00342115	NA	0.478659	1.39345	0.894763	0.534956	0.59268	NA	-3.06037	0.119877	0.887278	-3.44917	0.000562309	NA	ENSG00000257069	0.248653	-0.348845	-0.476385	-0.346664	-0.646815	-0.653739	-0.646434	-0.648783	-0.643112	-0.479283	-0.647628	-0.649006	-0.649372	-0.646947	-0.645384	-0.640865	ENSG00000257069	8	2	1	2	3.25	0	0	0	0
ENSG00000257501	643711	platelet-activating factor acetylhydrolase 1b, catalytic subunit 2 (30kDa) pseudogene	LOC643711	1.36003	2.02598	4.07268	0.846877	2.39229	0.0167435	NA	-0.248119	0.841994	0.704391	-0.352246	0.724654	NA	2.2741	4.83695	0.843383	2.6964	0.00700936	NA	ENSG00000257501	0.144966	0.149242	0.158614	0.150176	0.309459	0.537731	0.576032	0.303563	0.32059	0.314355	0.445102	0.302896	0.437773	0.791677	0.454563	0.16368	ENSG00000257501	0	0	0	0	0	1	3	3	1
ENSG00000257671	NA	NA	NA	28.1013	-1.10842	0.463802	0.259098	-4.27799	1.88589e-05	0.000216907	-0.469647	0.722141	0.246164	-1.90786	0.0564091	0.174439	-0.638774	0.642259	0.250587	-2.54911	0.0107998	0.0384116	ENSG00000257671	5.5044	5.26253	5.15784	5.0506	4.79264	4.6928	4.29617	4.50279	4.11627	3.79282	4.65647	4.78699	4.24171	4.62721	4.96697	5.09231	ENSG00000257671	58	45	37	37	44.25	28	29	17	22
ENSG00000257740	NA	NA	NA	2.89949	-1.27851	0.412222	0.604057	-2.11653	0.0342994	NA	-0.0145582	0.98996	0.614296	-0.023699	0.981093	NA	-1.26395	0.416402	0.604443	-2.0911	0.0365192	NA	ENSG00000257740	1.74834	1.86023	1.49702	1.86565	1.47882	1.03499	1.59718	1.46606	1.37259	1.06221	1.05445	1.34001	1.33799	1.47796	1.48811	1.38506	ENSG00000257740	6	7	3	7	5.75	3	0	4	3
ENSG00000257893	NA	NA	NA	23.7534	3.20286	9.20782	0.438111	7.31062	2.6592e-13	1.61427e-11	2.15107	4.44158	0.350651	6.13451	8.54208e-10	2.75624e-08	1.05179	2.07309	0.460358	2.28471	0.0223297	0.067456	ENSG00000257893	2.85025	3.11116	3.39906	3.01121	5.69164	4.81818	4.76796	5.28879	5.51846	5.24227	3.43389	3.12367	2.63598	4.02599	4.32761	3.79199	ENSG00000257893	3	5	7	4	4.75	70	38	32	52
ENSG00000258525	100506071	uncharacterized LOC100506071	RP11-829H16.3	4.81424	-1.2029	0.434402	0.485068	-2.47985	0.0131436	NA	-0.266078	0.831577	0.484196	-0.549526	0.582645	NA	-0.936819	0.522383	0.473295	-1.97936	0.0477759	NA	ENSG00000258525	2.86064	2.39902	2.54703	2.21719	2.2399	2.17592	2.01988	1.73914	2.04581	2.02963	2.12605	2.21964	1.99697	2.01587	2.02807	2.39773	ENSG00000258525	14	7	8	5	8.5	5	5	3	1
ENSG00000258545	NA	NA	NA	17.6914	-1.36631	0.387882	0.286703	-4.7656	1.88293e-06	2.88941e-05	-0.380687	0.768072	0.283841	-1.3412	0.179857	0.379402	-0.985625	0.505007	0.276332	-3.56681	0.000361349	0.00277251	ENSG00000258545	4.67565	4.78912	4.66485	4.52946	3.83545	3.78405	3.46946	3.66675	3.75703	3.86222	4.2648	4.14271	4.36771	3.62203	3.56805	3.5529	ENSG00000258545	34	36	29	28	31.75	13	14	8	11
ENSG00000258704	NA	NA	NA	10.3957	1.00474	2.00658	0.385671	2.60518	0.0091826	0.0361809	-0.103987	0.930458	0.30145	-0.344956	0.730127	0.858375	1.10873	2.15656	0.383858	2.88838	0.00387231	0.0174982	ENSG00000258704	3.17302	2.85336	2.69724	2.95832	3.46984	3.60832	3.17341	3.3002	3.379	3.62284	3.23928	3.43809	3.67578	3.53371	3.34741	3.6879	ENSG00000258704	9	5	3	6	5.75	12	16	8	10
ENSG00000258930	NA	NA	NA	9.91689	0.871053	1.829	0.386636	2.2529	0.0242655	0.0773629	0.0636234	1.04509	0.315701	0.201531	0.840284	0.922159	0.807429	1.75009	0.388633	2.07761	0.0377451	0.101173	ENSG00000258930	2.79283	2.82384	2.89157	3.2632	3.29691	3.46413	3.30215	3.26988	3.55879	3.46232	3.20894	3.47252	3.6445	2.85756	3.38993	3.45363	ENSG00000258930	5	5	5	10	6.25	10	14	10	10
ENSG00000259001	85495	ribonuclease P RNA component H1	RPPH1	2.24866	-1.53012	0.346249	0.639673	-2.39203	0.0167556	NA	-0.288031	0.819019	0.654337	-0.440188	0.659801	NA	-1.24209	0.422761	0.623454	-1.99227	0.0463419	NA	ENSG00000259001	1.47692	1.499	1.09727	1.40893	0.944672	1.16741	0.946141	0.937103	0.799802	1.09142	0.941545	1.07236	1.07054	0.944164	1.09042	1.11306	ENSG00000259001	6	6	2	5	4.75	1	3	1	1
ENSG00000259450	101928245	uncharacterized LOC101928245	LOC101928245	8.92649	-0.730705	0.602609	0.357134	-2.04603	0.0407537	0.115186	0.196923	1.14625	0.358076	0.549947	0.582356	0.763438	-0.927628	0.525722	0.36536	-2.53894	0.0111188	0.0392267	ENSG00000259450	3.34417	3.66343	3.17858	3.56716	3.142	3.05167	2.56318	3.26454	3.19039	2.99349	3.05011	2.94677	3.02804	3.05872	2.79753	2.84824	ENSG00000259450	13	18	9	16	14	9	9	3	11
ENSG00000259495	NA	NA	NA	31.7907	-0.912731	0.531179	0.221518	-4.12034	3.78311e-05	0.000387574	-0.232932	0.850904	0.213034	-1.09341	0.274215	0.493334	-0.679799	0.624252	0.217442	-3.12634	0.00176994	0.00953841	ENSG00000259495	5.57766	5.34053	5.48906	5.24729	4.84508	5.01002	4.68991	4.13264	4.61844	4.75717	5.10558	4.91123	5.13069	4.59079	4.83476	4.56224	ENSG00000259495	59	46	47	42	48.5	28	37	24	14
ENSG00000259518	101929690	uncharacterized LOC101929690	LOC101929690	23.3916	0.76083	1.69447	0.379399	2.00536	0.0449248	0.123924	-0.151021	0.900613	0.327509	-0.461121	0.644712	0.80384	0.911851	1.88146	0.378071	2.41185	0.0158719	0.0516789	ENSG00000259518	3.86373	4.14805	4.01077	4.10257	4.88633	3.96509	4.20969	4.91273	4.92515	4.2322	4.76584	3.85813	3.85188	4.77912	5.43634	4.78282	ENSG00000259518	13	17	13	16	14.75	33	15	17	35
ENSG00000259529	10379	interferon regulatory factor 9	IRF9	15.762	-0.693404	0.618393	0.297393	-2.33161	0.0197214	0.0657826	0.401227	1.32063	0.297904	1.34683	0.178034	0.377063	-1.09463	0.468256	0.308998	-3.54252	0.000396323	0.0029696	ENSG00000259529	4.71222	4.38844	4.36781	3.87031	3.71969	4.27838	3.58176	4.04484	3.77825	3.81256	3.40414	3.54251	3.86863	3.49622	3.8733	3.66673	ENSG00000259529	37	26	23	15	25.25	12	25	10	18
ENSG00000260014	NA	NA	NA	11.1207	-0.706959	0.61261	0.331329	-2.1337	0.032867	0.0977387	-0.017866	0.987693	0.32354	-0.0552203	0.955963	0.980662	-0.689093	0.620244	0.331463	-2.07894	0.0376224	0.100937	ENSG00000260014	3.61993	3.71775	3.86456	3.78124	3.03818	3.35029	3.22299	3.19154	3.70448	3.4	3.36554	3.41852	3.0977	3.70595	3.05611	3.29761	ENSG00000260014	15	16	17	17	16.25	6	11	8	8
ENSG00000260198	NA	NA	NA	0.412069	-2.35592	0.195343	0.880726	-2.67497	0.00747358	NA	-0.00651955	0.995491	0.856256	-0.00761401	0.993925	NA	-2.3494	0.196228	0.880269	-2.66895	0.00760885	NA	ENSG00000260198	-1.18989	-1.05942	-1.46485	-1.17919	-1.46627	-1.46977	-1.46608	-1.46727	-1.46439	-1.46545	-1.46669	-1.46738	-1.46757	-1.46634	-1.46555	-1.46325	ENSG00000260198	2	3	0	2	1.75	0	0	0	0
ENSG00000260329	90488	chromosome 12 open reading frame 23	C12orf23	21.6517	-0.719868	0.607153	0.258424	-2.78561	0.00534266	0.0234214	-0.0778248	0.947485	0.248638	-0.313004	0.754278	0.873461	-0.642043	0.640805	0.257145	-2.49681	0.0125316	0.0429586	ENSG00000260329	4.79211	4.9377	4.82138	4.52811	4.07949	4.56099	4.4042	4.45202	3.80649	4.04686	4.71531	4.35694	4.25289	4.07719	4.27311	4.05664	ENSG00000260329	34	37	30	25	31.5	15	28	21	23
ENSG00000260751	NA	NA	NA	4.60681	-0.943647	0.519917	0.481078	-1.96153	0.0498177	NA	0.153041	1.11191	0.488639	0.313198	0.75413	NA	-1.09669	0.467589	0.48954	-2.24024	0.0250753	NA	ENSG00000260751	2.49463	2.66771	2.3293	2.27803	2.09693	2.32231	1.71819	1.96613	2.00961	2.21835	1.97497	2.07845	2.07537	1.98019	1.72427	2.25797	ENSG00000260751	9	11	6	6	8	4	7	1	3
ENSG00000260832	101928417	uncharacterized LOC101928417	LOC101928417	1.43538	2.34412	5.07751	0.840287	2.78967	0.00527622	NA	0.310142	1.23983	0.698155	0.44423	0.656876	NA	2.03398	4.09533	0.845382	2.40599	0.0161288	NA	ENSG00000260832	0.203184	0.207685	0.217545	0.208668	0.634244	0.59748	0.636282	0.362651	0.524192	0.373718	0.21144	0.498904	0.360844	0.852715	0.373104	0.387059	ENSG00000260832	0	0	0	0	0	3	3	3	1
ENSG00000260852	283932	FBXL19 antisense RNA 1 (head to head)	FBXL19-AS1	35.4966	-1.10071	0.466288	0.206556	-5.32885	9.88372e-08	2.09465e-06	-0.494269	0.709922	0.198356	-2.49182	0.0127089	0.0575775	-0.606439	0.656816	0.19738	-3.07245	0.00212311	0.0110654	ENSG00000260852	5.67397	5.69263	5.44847	5.60059	4.37777	5.16035	4.80851	4.63408	4.60535	4.66021	5.10905	5.04792	5.07275	5.35931	5.24936	4.7456	ENSG00000260852	62	60	44	55	55.25	17	41	26	23
ENSG00000261094	101928954	uncharacterized LOC101928954	LOC101928954	14.2271	-0.86756	0.548073	0.353709	-2.45275	0.0141768	0.0510502	-0.00880034	0.993919	0.340945	-0.0258116	0.979408	0.991029	-0.858759	0.551427	0.354024	-2.42571	0.0152785	0.0502863	ENSG00000261094	4.49007	3.67238	4.61249	3.74465	3.34873	4.1303	3.43686	3.32068	3.56457	3.74586	3.88953	3.80921	3.74302	3.2593	3.45218	3.51817	ENSG00000261094	32	13	31	14	22.5	8	23	9	8
ENSG00000261578	NA	NA	NA	18.5037	0.629047	1.54654	0.310205	2.02785	0.0425758	0.119147	-0.0346213	0.976288	0.261725	-0.132281	0.894762	0.950379	0.663669	1.58411	0.309983	2.14099	0.0322752	0.0895265	ENSG00000261578	3.78525	3.62214	3.71432	4.2294	4.45545	4.24221	4.06881	4.02849	4.38752	4.39684	4.04832	4.28177	4.12701	3.9411	4.88408	4.27598	ENSG00000261578	13	10	10	20	13.25	24	22	16	16
ENSG00000261635	NA	NA	NA	15.645	-0.72656	0.604343	0.319427	-2.27457	0.0229315	0.0740296	0.02621	1.01833	0.307874	0.0851322	0.932156	0.969625	-0.75277	0.593463	0.320611	-2.34792	0.0188785	0.0591041	ENSG00000261635	4.64931	4.0243	4.2256	4.18193	3.7176	3.85126	3.57976	3.81581	3.84362	3.99388	4.34406	3.29598	3.74325	3.2328	3.80718	4.00665	ENSG00000261635	35	18	20	21	23.5	12	16	10	14
ENSG00000261656	101927726	uncharacterized LOC101927726	CTD-2258A20.5	0.481941	-2.29833	0.203298	0.889656	-2.58339	0.00978345	NA	-0.502621	0.705823	0.884386	-0.568328	0.569813	NA	-1.79571	0.28803	0.89539	-2.0055	0.0449091	NA	ENSG00000261656	-0.850883	-0.960633	-0.940852	-1.24676	-1.2453	-1.24939	-1.24508	-1.24647	-1.24311	-1.24434	-1.24579	-1.09398	-1.24682	-1.24538	-1.24446	-1.24177	ENSG00000261656	3	2	2	0	1.75	0	0	0	0
ENSG00000261685	NA	NA	NA	2.97131	-1.99088	0.251586	0.649861	-3.06354	0.00218735	NA	-0.484596	0.714697	0.659537	-0.734751	0.462491	NA	-1.50628	0.352018	0.625452	-2.40831	0.0160268	NA	ENSG00000261685	1.62848	1.74804	1.79978	2.15292	1.17592	0.994291	1.32114	1.43568	1.02894	1.32814	1.17226	1.65713	1.16441	1.01647	1.18236	1.61108	ENSG00000261685	5	6	6	11	7	1	0	2	3
ENSG00000261740	552900	bolA family member 2	BOLA2	39.5212	0.690115	1.61341	0.263816	2.61589	0.00889956	0.0352674	-0.111595	0.925564	0.224908	-0.496178	0.619769	0.787765	0.801709	1.74316	0.26295	3.04891	0.00229677	0.0117382	ENSG00000261740	4.79603	5.15857	4.35278	4.86303	5.15977	5.58017	5.53419	5.86736	4.82561	4.94706	5.55688	5.26567	5.10598	5.75023	5.69797	5.28495	ENSG00000261740	28	37	15	28	27	35	57	48	66
ENSG00000262873	NA	NA	NA	11.0271	0.784318	1.72228	0.373366	2.10067	0.03567	0.103739	-0.215544	0.861221	0.299284	-0.720199	0.471403	0.681071	0.999863	1.99981	0.369061	2.70921	0.00674437	0.0267682	ENSG00000262873	3.21347	3.08353	3.06508	2.90142	3.51164	3.53523	3.70616	3.61047	3.34274	3.05046	3.43059	3.33832	3.66088	3.57559	3.93879	3.59914	ENSG00000262873	9	7	6	5	6.75	12	14	15	14
ENSG00000263606	NA	NA	NA	98.5748	-0.67161	0.627806	0.213756	-3.14195	0.00167826	0.00925884	-0.0240622	0.98346	0.196405	-0.122513	0.902493	0.953999	-0.647548	0.638364	0.213739	-3.02963	0.00244857	0.0123137	ENSG00000263606	7.17089	7.08393	7.02337	6.88614	6.46449	6.87812	6.19786	6.08784	6.25799	6.53246	6.6373	6.9029	6.7413	6.4012	5.96789	5.6499	ENSG00000263606	166	148	127	126	141.75	87	136	70	67
ENSG00000263812	284276	long intergenic non-protein coding RNA 908	LINC00908	0.252908	-1.61213	0.327116	0.813473	-1.98178	0.0475035	NA	-0.00430384	0.997021	0.796919	-0.00540059	0.995691	NA	-1.60782	0.328093	0.812733	-1.97829	0.0478957	NA	ENSG00000263812	-2.18153	-2.18069	-1.87254	-1.88923	-2.17974	-2.18191	-2.17962	-2.18036	-2.17858	-2.17923	-2.18	-2.18043	-2.18054	-2.17978	-2.17929	-2.17787	ENSG00000263812	0	0	2	2	1	0	0	0	0
ENSG00000264311	NA	NA	NA	16.7518	-0.889505	0.539799	0.278223	-3.19709	0.00138821	0.00792729	-0.206636	0.866556	0.270856	-0.762897	0.445525	0.659377	-0.68287	0.622925	0.273039	-2.501	0.0123842	0.0425839	ENSG00000264311	4.34115	4.38959	4.27032	4.65864	4.01092	4.05132	3.62479	3.43052	4.07339	3.64409	3.99721	3.79308	4.17644	3.76004	3.9157	4.05209	ENSG00000264311	25	25	20	32	25.5	16	19	10	8
ENSG00000264441	NA	NA	NA	0.252261	-1.7787	0.291446	0.840309	-2.11672	0.0342836	NA	-0.00514048	0.996443	0.814248	-0.00631316	0.994963	NA	-1.77356	0.292486	0.839571	-2.11246	0.034647	NA	ENSG00000264441	-2.1428	-1.99119	-1.83816	-1.99012	-2.14102	-2.14318	-2.1409	-2.14164	-2.13986	-2.14051	-2.14128	-2.14171	-2.14182	-2.14106	-2.14057	-2.13915	ENSG00000264441	0	1	2	1	1	0	0	0	0
ENSG00000265107	2702	gap junction protein, alpha 5, 40kDa	GJA5	0.298565	-1.983	0.252962	0.858885	-2.30881	0.020954	NA	-0.00564101	0.996098	0.831939	-0.00678056	0.99459	NA	-1.97736	0.253953	0.858245	-2.30396	0.0212247	NA	ENSG00000265107	-1.61139	-1.60294	-1.72564	-1.88624	-1.88533	-1.88788	-1.88519	-1.88606	-1.88396	-1.88473	-1.88563	-1.88614	-1.88628	-1.88538	-1.88481	-1.88313	ENSG00000265107	2	2	1	0	1.25	0	0	0	0
ENSG00000265190	653145	annexin A8	ANXA8	5.35329	-1.93966	0.260679	0.550674	-3.52233	0.000427774	NA	-0.461695	0.726133	0.551328	-0.837424	0.402355	NA	-1.47796	0.358996	0.531829	-2.77902	0.00545238	NA	ENSG00000265190	2.77532	2.66923	2.73995	3.11134	1.89995	1.97426	2.36652	2.01468	1.61736	1.91183	2.14322	2.13095	2.74728	2.02964	1.60552	1.7939	ENSG00000265190	12	10	10	17	12.25	2	3	6	3
ENSG00000265519	NA	NA	NA	3.29412	-2.28195	0.20562	0.59108	-3.86064	0.000113092	NA	-0.589827	0.664422	0.617166	-0.955703	0.339222	NA	-1.69212	0.309472	0.553157	-3.05902	0.00222061	NA	ENSG00000265519	1.8476	2.26991	2.01857	2.13195	1.14373	1.40381	1.44652	1.56006	1.15687	1.30963	1.5679	1.55854	1.55606	1.30122	1.45266	1.33023	ENSG00000265519	6	11	7	9	8.25	0	2	2	3
ENSG00000265933	400643	long intergenic non-protein coding RNA 668	LINC00668	1.75115	-3.18264	0.110136	0.800848	-3.97409	7.06481e-05	NA	-1.4304	0.371029	0.815583	-1.75383	0.0794589	NA	-1.75225	0.296839	0.717454	-2.44231	0.0145936	NA	ENSG00000265933	0.994384	1.11094	0.693588	1.2897	0.376407	0.362316	0.377182	0.372406	0.549515	0.37972	0.805885	0.670673	0.528256	0.536483	0.379315	0.388488	ENSG00000265933	5	6	2	8	5.25	0	0	0	0
ENSG00000265972	10628	thioredoxin interacting protein	TXNIP	239.9	-0.921357	0.528012	0.255658	-3.60386	0.000313522	0.00233066	0.0607604	1.04302	0.231949	0.261955	0.793356	0.895463	-0.982118	0.506236	0.255843	-3.83876	0.000123659	0.00120613	ENSG00000265972	9.10968	7.90528	8.70002	8.04836	7.54314	8.14016	7.0028	7.7729	7.62096	7.49275	7.56622	7.34949	7.59201	7.71261	7.23971	7.9101	ENSG00000265972	639	253	406	278	394	183	323	121	225
ENSG00000267013	101927229	uncharacterized LOC101927229	LOC101927229	11.2706	-0.9025	0.534959	0.412388	-2.18848	0.0286349	0.0880485	0.790667	1.72987	0.417521	1.89372	0.0582627	0.178334	-1.69317	0.309247	0.43521	-3.89046	0.000100055	0.00101288	ENSG00000267013	3.73579	4.0581	4.31739	3.56121	2.87323	3.76643	3.40213	2.84945	3.02149	3.8542	2.9647	2.62247	3.55965	2.76251	2.7805	2.83241	ENSG00000267013	18	24	28	14	21	5	19	11	5
ENSG00000267321	NA	NA	NA	93.3281	-1.08315	0.471998	0.144472	-7.49726	6.51634e-14	4.22807e-12	-0.436429	0.738961	0.137061	-3.1842	0.00145157	0.0103153	-0.646719	0.638731	0.139996	-4.61955	3.84567e-06	7.66907e-05	ENSG00000267321	7.1212	6.95361	7.1425	7.06181	6.00876	6.38975	6.07707	5.87978	6.0951	6.06689	6.4797	6.63331	6.8324	6.19463	6.33382	6.30159	ENSG00000267321	161	135	140	145	145.25	61	94	64	57
ENSG00000267349	NA	NA	NA	0.248736	-1.77065	0.293076	0.839483	-2.10922	0.0349256	NA	-0.00512153	0.996456	0.813474	-0.00629587	0.994977	NA	-1.76553	0.294118	0.83874	-2.10498	0.0352929	NA	ENSG00000267349	-2.008	-2.00315	-1.85057	-2.15327	-2.15252	-2.15464	-2.1524	-2.15312	-2.15137	-2.15201	-2.15277	-2.15319	-2.15331	-2.15256	-2.15208	-2.15068	ENSG00000267349	1	1	2	0	1	0	0	0	0
ENSG00000267383	NA	NA	NA	3.07551	-2.34888	0.196298	0.701624	-3.34778	0.000814624	NA	-0.413212	0.75095	0.712664	-0.579813	0.562041	NA	-1.93567	0.2614	0.68351	-2.83195	0.00462646	NA	ENSG00000267383	2.174	1.52409	2.20519	1.83048	1.14725	1.60037	0.985832	1.13822	0.996909	0.990004	1.14352	1.63944	1.40914	1.14665	0.989338	1.00438	ENSG00000267383	12	4	11	7	8.5	1	5	0	1
ENSG00000267510	NA	NA	NA	27.3318	-0.619126	0.651065	0.2403	-2.57647	0.00998162	0.0386488	0.0142722	1.00994	0.229778	0.062113	0.950473	0.978088	-0.633398	0.644656	0.240999	-2.62822	0.0085833	0.0323093	ENSG00000267510	5.2307	5.18145	4.92277	5.04964	4.49498	4.61788	4.80021	4.30835	5.04604	4.37528	4.22046	4.63029	4.98545	4.82781	4.26149	4.60806	ENSG00000267510	46	42	30	37	38.75	21	27	28	18
ENSG00000267745	NA	NA	NA	38.2428	-0.966045	0.511908	0.227798	-4.24079	2.22734e-05	0.000249764	-0.26332	0.833168	0.216406	-1.21679	0.223685	0.435502	-0.702724	0.614411	0.223993	-3.13727	0.00170531	0.0092654	ENSG00000267745	5.67731	5.9558	5.64717	5.55648	5.46398	5.03432	4.35186	4.89936	5.01602	4.53715	4.92313	5.4915	4.924	5.01008	5.21019	5.1716	ENSG00000267745	61	73	51	52	59.25	46	36	16	29
ENSG00000267750	101926996	uncharacterized LOC101926996	AC003102.3	8.05036	-1.09395	0.468477	0.391069	-2.79733	0.00515264	0.0227813	-0.14238	0.906023	0.389858	-0.36521	0.714954	0.84802	-0.95157	0.517069	0.386286	-2.46338	0.0137633	0.0462513	ENSG00000267750	3.47864	3.46504	3.16167	3.23276	2.96606	2.88067	2.46588	2.66458	2.72615	2.89833	2.86926	2.76084	2.55223	2.57708	2.80213	3.34865	ENSG00000267750	17	16	10	12	13.75	8	8	3	5
ENSG00000267774	NA	NA	NA	33.3288	-1.16455	0.446103	0.22025	-5.2874	1.2407e-07	2.57378e-06	-0.545574	0.685119	0.210987	-2.58582	0.00971485	0.0466918	-0.618976	0.651133	0.209994	-2.94759	0.00320266	0.0151049	ENSG00000267774	5.41717	5.64839	5.39739	5.61952	4.73587	4.51259	4.5648	5.09342	4.47786	4.07963	5.20849	4.92246	5.25722	4.77454	4.8852	5.01488	ENSG00000267774	51	59	43	57	52.5	25	23	21	36
ENSG00000268117	NA	NA	NA	0.248736	-1.77065	0.293076	0.839483	-2.10922	0.0349256	NA	-0.00512153	0.996456	0.813474	-0.00629587	0.994977	NA	-1.76553	0.294118	0.83874	-2.10498	0.0352929	NA	ENSG00000268117	-2.008	-2.00315	-1.85057	-2.15327	-2.15252	-2.15464	-2.1524	-2.15312	-2.15137	-2.15201	-2.15277	-2.15319	-2.15331	-2.15256	-2.15208	-2.15068	ENSG00000268117	1	1	2	0	1	0	0	0	0
ENSG00000268564	NA	NA	NA	3.56581	1.40059	2.64009	0.635053	2.20546	0.0274215	NA	-0.221975	0.857391	0.48608	-0.456663	0.647913	NA	1.62256	3.07921	0.629863	2.57605	0.00999349	NA	ENSG00000268564	1.67699	1.28536	1.46504	1.43883	1.71667	1.7784	1.94146	1.57839	1.86104	2.0511	1.9313	1.8151	1.81226	2.03494	2.14092	1.62626	ENSG00000268564	3	0	1	1	1.25	3	4	5	2
ENSG00000269001	390963	zinc finger protein 818, pseudogene	ZNF818P	9.59677	-0.93389	0.523445	0.37106	-2.51682	0.011842	0.0442449	0.00552861	1.00384	0.367331	0.0150507	0.987992	0.994973	-0.939419	0.521443	0.372005	-2.52528	0.0115605	0.0404663	ENSG00000269001	3.6137	3.70671	3.79799	3.22568	2.91902	3.42785	3.01703	2.69043	2.75221	3.42495	3.17095	2.98494	3.3652	3.01062	2.9362	2.88747	ENSG00000269001	17	18	18	10	15.75	6	14	7	4
ENSG00000269416	NA	NA	NA	0.300109	-1.75538	0.296196	0.8289	-2.11772	0.0341992	NA	-0.00453309	0.996863	0.812017	-0.00558251	0.995546	NA	-1.75084	0.297128	0.828231	-2.11395	0.0345192	NA	ENSG00000269416	-1.99917	-1.84159	-1.99599	-1.45965	-1.99704	-1.99962	-1.9969	-1.99778	-1.99566	-1.99643	-1.99734	-1.99786	-1.99799	-1.99709	-1.99651	-1.99482	ENSG00000269416	0	1	0	4	1.25	0	0	0	0
ENSG00000269826	NA	NA	NA	2.61449	1.49429	2.81725	0.728402	2.05146	0.0402218	NA	-0.152115	0.89993	0.588388	-0.258529	0.795999	NA	1.64641	3.13053	0.725402	2.26965	0.0232291	NA	ENSG00000269826	1.18911	0.913564	1.0904	0.915257	1.56886	0.902257	1.22131	1.33424	1.23894	1.68075	1.21498	1.44694	1.33055	1.21859	1.35558	1.71806	ENSG00000269826	2	0	1	0	0.75	5	0	2	3
ENSG00000269886	NA	NA	NA	2.56006	-1.58547	0.333217	0.628796	-2.52143	0.0116879	NA	-0.140365	0.907289	0.648251	-0.216529	0.828575	NA	-1.4451	0.367267	0.621874	-2.32378	0.0201372	NA	ENSG00000269886	1.5015	1.30506	1.84685	1.6233	1.1967	0.879767	1.32637	1.18636	0.910194	1.20528	1.05271	1.04701	1.18327	1.05553	1.33294	1.22808	ENSG00000269886	5	3	8	6	5.5	2	0	3	2
ENSG00000269951	NA	NA	NA	12.1381	-1.02282	0.492152	0.371243	-2.75513	0.00586685	0.0252193	-0.000944612	0.999345	0.363011	-0.00260216	0.997924	0.998882	-1.02188	0.492475	0.371824	-2.74828	0.00599082	0.0244617	ENSG00000269951	4.20712	4.04886	4.14766	3.51226	3.47892	3.68761	3.06736	3.29916	3.00807	3.50291	3.89345	3.70548	3.20904	2.85356	3.08083	3.13884	ENSG00000269951	27	22	22	12	20.75	11	16	6	9
ENSG00000270001	NA	NA	NA	5.98716	-1.61339	0.326829	0.472313	-3.41594	0.000635614	NA	-0.638484	0.642388	0.468206	-1.36368	0.172668	NA	-0.974909	0.508772	0.444393	-2.1938	0.0282499	NA	ENSG00000270001	2.85428	2.95549	2.54481	3.25491	2.30682	2.24282	2.1926	2.39563	1.946	2.20322	2.40706	2.49243	2.4886	2.3056	2.87182	1.9611	ENSG00000270001	11	12	6	17	11.5	4	4	3	5
ENSG00000270020	NA	NA	NA	13.6433	-0.920134	0.52846	0.390038	-2.35909	0.0183198	0.0620056	-0.0171444	0.988187	0.373522	-0.0458995	0.96339	0.983307	-0.90299	0.534777	0.390138	-2.31454	0.0206382	0.0633701	ENSG00000270020	4.1604	3.97827	4.12646	4.29876	3.3955	4.05329	3.69127	3.10479	3.18008	3.57257	3.797	3.58471	3.18953	2.80724	4.24216	3.20988	ENSG00000270020	24	19	20	26	22.25	9	22	13	6
ENSG00000270095	NA	NA	NA	0.23906	-1.74872	0.297566	0.837152	-2.08889	0.036718	NA	-0.0050678	0.996493	0.811334	-0.00624626	0.995016	NA	-1.74365	0.298614	0.8364	-2.08471	0.0370958	NA	ENSG00000270095	-1.90691	-2.03132	-2.02069	-2.17976	-2.17903	-2.18107	-2.17892	-2.17961	-2.17793	-2.17855	-2.17927	-2.17968	-2.17979	-2.17907	-2.17861	-2.17726	ENSG00000270095	2	1	1	0	1	0	0	0	0
ENSG00000270442	NA	NA	NA	24.0456	-0.704031	0.613855	0.245314	-2.86991	0.00410585	0.0189798	0.0703522	1.04997	0.238625	0.294823	0.768129	0.880759	-0.774383	0.584639	0.247345	-3.13078	0.00174345	0.00943156	ENSG00000270442	4.83681	5.01344	5.00565	4.99526	4.61918	4.48674	4.29844	4.35682	4.24808	4.56404	4.9661	4.49183	4.07805	3.997	4.3176	4.22906	ENSG00000270442	34	38	34	37	35.75	25	25	18	20
ENSG00000270607	100126784	uncharacterized LOC100126784	LOC100126784	16.4631	-0.620624	0.650389	0.304874	-2.03568	0.0417829	0.117404	0.0051231	1.00356	0.291732	0.017561	0.985989	0.994083	-0.625747	0.648084	0.305522	-2.04812	0.0405479	0.106941	ENSG00000270607	4.20339	4.49602	3.8635	4.61409	4.00043	4.08971	4.06264	4.02272	3.50356	3.6334	4.09573	3.49776	4.0658	3.81602	4.23573	3.53669	ENSG00000270607	22	28	13	31	23.5	16	20	17	17
ENSG00000270977	NA	NA	NA	32.6113	-0.644919	0.639529	0.247676	-2.60388	0.00921749	0.0362705	0.285293	1.21866	0.238346	1.19697	0.231319	0.44509	-0.930212	0.524781	0.252654	-3.68176	0.00023163	0.00196758	ENSG00000270977	5.21174	5.42051	5.44403	5.69434	5.0961	5.49532	4.46033	4.73183	4.76051	4.76223	4.83384	4.88059	4.90892	4.23108	4.91705	4.3441	ENSG00000270977	43	49	45	61	49.5	35	56	19	26
ENSG00000271013	NA	NA	NA	21.4555	-0.69297	0.618579	0.295122	-2.34808	0.0188704	0.0634714	-0.0114526	0.992093	0.280497	-0.0408295	0.967432	0.985496	-0.681517	0.623509	0.295321	-2.30772	0.021015	0.0642541	ENSG00000271013	5.01714	4.80235	4.73726	4.43301	4.18312	4.82139	4.24383	4.14815	3.71652	4.15578	4.05455	4.81886	3.90068	4.12476	4.31472	4.17237	ENSG00000271013	42	33	28	23	31.5	17	36	18	17
ENSG00000271020	NA	NA	NA	23.0272	-1.05718	0.480569	0.257537	-4.10499	4.04341e-05	0.000411416	-0.0768803	0.948106	0.253692	-0.303045	0.761855	0.877327	-0.980304	0.506873	0.256235	-3.8258	0.000130349	0.00126042	ENSG00000271020	5.29037	5.0439	5.07266	4.58534	4.59113	3.84976	3.97582	3.99864	4.61875	4.23791	4.44464	4.37246	4.26786	4.15009	4.28855	4.19883	ENSG00000271020	52	40	37	26	38.75	25	13	13	14
ENSG00000271092	100527978	TMEM56-RWDD3 readthrough	TMEM56-RWDD3	6.83673	-0.926228	0.526232	0.407406	-2.27348	0.0229975	NA	-0.0174753	0.98796	0.406942	-0.0429429	0.965747	NA	-0.908753	0.532645	0.407595	-2.22955	0.0257776	NA	ENSG00000271092	3.2461	3.16535	2.79012	2.97093	2.84462	2.39261	2.66994	2.64442	2.60474	2.47535	2.83499	2.81869	2.32085	2.66436	2.35658	2.62795	ENSG00000271092	15	13	7	10	11.25	8	4	6	6
ENSG00000271266	NA	NA	NA	6.36888	-0.889538	0.539787	0.43183	-2.05993	0.0394056	NA	-0.0243451	0.983267	0.427681	-0.0569234	0.954606	NA	-0.865193	0.548973	0.43173	-2.00401	0.0450685	NA	ENSG00000271266	3.12383	2.82359	3.04412	2.66548	2.50119	2.69877	2.50504	1.99994	2.42904	2.79824	2.76978	2.47913	2.36998	2.2769	2.61573	2.56125	ENSG00000271266	14	9	11	7	10.25	5	8	5	1
ENSG00000271327	NA	NA	NA	2.07162	1.67284	3.18842	0.79551	2.10285	0.0354786	NA	-0.692064	0.618968	0.620917	-1.11458	0.265029	NA	2.3649	5.15119	0.782043	3.02401	0.00249449	NA	ENSG00000271327	0.63925	0.645575	0.819617	0.646955	0.809274	1.03622	0.653673	1.17888	0.967693	0.957615	1.07187	1.06381	0.937322	1.07586	1.49836	0.97865	ENSG00000271327	0	0	1	0	0.25	1	3	0	4
ENSG00000271524	NA	NA	NA	1.49275	-2.69239	0.154706	0.790963	-3.40395	0.000664199	NA	-0.558709	0.67891	0.824321	-0.677781	0.497911	NA	-2.13369	0.227875	0.759209	-2.81041	0.00494791	NA	ENSG00000271524	0.707749	0.829107	0.971487	0.613502	0.355127	0.183387	0.196205	0.192084	0.202031	0.360254	0.352574	0.191693	0.3471	0.195305	0.198047	0.523979	ENSG00000271524	4	5	6	3	4.5	1	0	0	0
ENSG00000271755	NA	NA	NA	20.32	0.964145	1.95091	0.295638	3.26124	0.00110927	0.00660617	-0.13872	0.908325	0.232997	-0.595373	0.551594	0.742586	1.10286	2.14781	0.293766	3.75423	0.000173878	0.00156472	ENSG00000271755	3.82385	3.93187	3.75533	3.59425	4.49757	4.28209	4.16564	4.01062	4.90778	4.43899	4.3942	4.53946	4.36224	4.53725	4.72341	4.47099	ENSG00000271755	13	14	10	9	11.5	24	22	17	15
ENSG00000271870	NA	NA	NA	13.9442	-0.940358	0.521104	0.357057	-2.63364	0.0084476	0.0337768	0.23185	1.17434	0.351282	0.660011	0.509247	0.711369	-1.17221	0.443742	0.363609	-3.22382	0.00126494	0.00734281	ENSG00000271870	4.56546	4.55178	3.98346	3.59318	3.93714	3.71112	3.24251	3.29733	3.61679	3.72364	3.86795	3.45392	3.10943	3.69598	2.95437	3.57491	ENSG00000271870	35	33	17	12	24.25	17	15	7	8
ENSG00000272077	NA	NA	NA	53.713	-0.657694	0.633891	0.186079	-3.53448	0.000408571	0.00289735	0.128219	1.09294	0.178189	0.719565	0.471793	0.68125	-0.785913	0.579985	0.188082	-4.17857	2.93348e-05	0.000386554	ENSG00000272077	6.28495	6.17017	6.23924	5.99879	5.61196	6.01689	5.25333	5.59284	5.50749	5.54486	5.54342	5.94975	5.50483	5.14213	5.45771	5.27259	ENSG00000272077	92	80	76	69	79.25	48	76	35	49
ENSG00000272398	100133941	CD24 molecule	CD24	370.052	-0.613618	0.653556	0.13546	-4.52988	5.90168e-06	7.82038e-05	0.285685	1.21899	0.123999	2.30393	0.0212265	0.0849631	-0.899303	0.536146	0.136311	-6.59745	4.18278e-11	6.24211e-09	ENSG00000272398	9.14732	8.95681	9.12169	8.88559	8.37709	8.58442	8.50284	8.17297	8.34012	8.62034	8.27928	8.48264	8.36117	8.09313	7.57877	8.039	ENSG00000272398	639	530	536	498	550.75	329	435	358	294
ENSG00000272512	NA	NA	NA	22.9393	-0.588693	0.664945	0.24649	-2.3883	0.0169265	0.0584045	0.115071	1.08303	0.238929	0.481613	0.630081	0.79422	-0.703764	0.613968	0.24956	-2.82002	0.00480207	0.0205925	ENSG00000272512	4.97097	4.50234	4.81289	5.0361	4.32655	4.38604	4.38346	4.72062	4.17215	4.40645	4.36149	4.28654	4.11964	4.04395	4.78638	4.27102	ENSG00000272512	39	24	29	39	32.75	19	23	20	29
ENSG00000272647	NA	NA	NA	10.4855	0.822417	1.76837	0.419206	1.96184	0.0497807	0.133935	-0.318791	0.801741	0.340411	-0.93649	0.349021	0.569634	1.14121	2.20566	0.413306	2.76117	0.00575945	0.0237432	ENSG00000272647	3.23904	2.85387	2.81579	2.86031	3.39064	2.98803	3.46519	3.55804	3.2077	3.48318	3.06361	3.35969	3.1264	3.75304	4.04806	3.61203	ENSG00000272647	10	5	4	5	6	11	7	12	14
ENSG00000272994	NA	NA	NA	41.265	-0.727295	0.604036	0.191598	-3.79593	0.000147089	0.00124542	-0.0253425	0.982587	0.184769	-0.137158	0.890906	0.947789	-0.701952	0.61474	0.191538	-3.66481	0.000247519	0.00206669	ENSG00000272994	6.02279	5.82322	5.60405	5.6079	5.20919	5.29119	5.05011	5.13576	5.04609	5.30547	5.16017	5.54414	5.30353	5.00346	5.30123	4.70422	ENSG00000272994	79	64	48	53	61	36	44	31	35
ENSG00000273760	NA	NA	NA	5.64438	-2.39025	0.190749	0.508486	-4.70073	2.59238e-06	NA	-0.535116	0.690103	0.52935	-1.01089	0.312068	NA	-1.85514	0.276407	0.47969	-3.86737	0.000110017	NA	ENSG00000273760	3.09879	3.02672	3.10756	2.7792	1.77861	2.3182	1.78109	2.158	1.80263	1.7892	2.04833	2.26569	2.54541	1.92226	1.7879	1.96757	ENSG00000273760	17	15	15	11	14.5	1	6	1	4
ENSG00000273786	NA	NA	NA	1.9676	-1.51185	0.35066	0.683177	-2.21298	0.0268992	NA	-0.178496	0.883624	0.698523	-0.255534	0.798311	NA	-1.33336	0.396843	0.674248	-1.97755	0.0479796	NA	ENSG00000273786	1.38967	1.12804	1.16695	0.896026	0.907675	0.874898	0.769709	0.608577	0.62139	0.915433	0.765423	0.760484	0.607246	0.907048	0.914483	0.936064	ENSG00000273786	7	4	4	2	4.25	2	2	1	0
ENSG00000275389	NA	NA	NA	3.86261	1.71587	3.28494	0.6224	2.75686	0.00583595	NA	0.220083	1.1648	0.474028	0.464283	0.642445	NA	1.49578	2.82018	0.628334	2.38056	0.0172866	NA	ENSG00000275389	1.49772	1.36065	1.81413	1.51475	1.79401	2.21937	2.01975	1.89421	2.14953	2.03063	2.00936	1.7783	1.9942	2.1136	2.12822	1.55871	ENSG00000275389	1	0	3	1	1.25	3	8	5	4
ENSG00000275632	NA	NA	NA	9.33224	-1.0816	0.472505	0.382101	-2.83066	0.00464518	0.0210225	0.427513	1.34491	0.395031	1.08223	0.279152	0.498609	-1.50911	0.351327	0.398774	-3.78438	0.000154094	0.00142685	ENSG00000275632	3.85246	3.66414	3.75512	3.32197	3.21326	3.04374	3.2923	2.39868	2.8114	3.23541	2.65209	2.93713	3.10145	2.86856	2.982	2.33002	ENSG00000275632	23	18	18	12	17.75	10	9	11	2
ENSG00000276141	NA	NA	NA	11.9862	-0.757593	0.591482	0.314272	-2.41063	0.015925	0.0556675	0.0716076	1.05089	0.311771	0.229681	0.81834	0.909278	-0.829201	0.562841	0.317381	-2.61264	0.0089847	0.0334091	ENSG00000276141	3.92728	3.64983	4.16145	3.82993	3.42495	3.32557	3.35292	3.53829	3.39949	3.59204	3.48628	3.66289	3.23073	2.98525	3.44549	3.51041	ENSG00000276141	20	14	22	17	18.25	10	10	9	12
ENSG00000276180	NA	NA	NA	205.689	-0.976271	0.508292	0.127504	-7.65675	1.9069e-14	1.36051e-12	0.305315	1.23569	0.12125	2.51807	0.0118	0.0543299	-1.28159	0.411343	0.129414	-9.90297	4.04101e-23	4.02036e-20	ENSG00000276180	8.29405	8.38437	8.46196	8.41037	7.19946	7.51557	7.53153	7.24057	7.55385	7.6831	7.40225	7.46736	7.3022	6.99693	6.80339	6.96401	ENSG00000276180	357	363	345	366	357.75	143	206	182	153
ENSG00000276390	NA	NA	NA	6.82386	-1.06205	0.478951	0.410605	-2.58655	0.00969429	NA	-0.267995	0.830473	0.405984	-0.660111	0.509183	NA	-0.794055	0.576721	0.400083	-1.98473	0.047175	NA	ENSG00000276390	3.24479	2.96231	2.87655	3.10808	2.56536	2.49409	2.76132	2.64321	2.24685	2.58215	2.65575	2.64079	2.81312	2.8418	2.22834	2.72934	ENSG00000276390	15	10	8	12	11.25	5	5	7	6
ENSG00000276805	NA	NA	NA	6.8382	1.13434	2.19517	0.523096	2.1685	0.0301204	NA	-0.37303	0.772159	0.413325	-0.902508	0.366787	NA	1.50736	2.8429	0.515816	2.92229	0.00347468	NA	ENSG00000276805	2.12974	2.39236	2.19935	2.398	2.89371	3.02025	2.30774	2.86953	2.67106	2.43755	2.52179	2.9431	2.60286	2.96918	3.53266	2.59164	ENSG00000276805	2	4	2	4	3	9	12	3	9
ENSG00000276850	NA	NA	NA	10.6323	-2.41002	0.188154	0.385723	-6.24805	4.15598e-10	1.46506e-08	-0.758174	0.591244	0.397894	-1.90546	0.0567197	0.175187	-1.65184	0.318233	0.351531	-4.69899	2.61449e-06	5.66147e-05	ENSG00000276850	3.85878	4.07147	4.32264	4.00001	2.56254	2.99091	2.56659	2.66	2.7239	2.70058	3.38274	3.21691	3.13277	2.43163	3.1019	2.74916	ENSG00000276850	22	26	30	24	25.5	3	8	3	4
ENSG00000276855	NA	NA	NA	2.78128	-2.51784	0.174604	0.657227	-3.83101	0.00012762	NA	-0.173743	0.88654	0.704105	-0.246757	0.805096	NA	-2.3441	0.19695	0.646958	-3.62326	0.000290912	NA	ENSG00000276855	1.60492	1.5289	2.02456	2.03815	1.19115	0.861616	1.19324	1.03672	0.894292	1.05233	1.31791	0.87622	1.1772	0.882546	1.05147	1.07105	ENSG00000276855	6	5	10	11	8	2	0	2	1
ENSG00000277161	NA	NA	NA	385.116	-0.855948	0.552502	0.131222	-6.52289	6.89645e-11	2.78157e-09	-0.108055	0.927838	0.119784	-0.90208	0.367014	0.587667	-0.747894	0.595472	0.130981	-5.70996	1.13001e-08	7.05098e-07	ENSG00000277161	9.24851	9.02336	9.32634	8.83746	8.27148	8.53545	8.23539	8.06442	8.15704	8.46647	8.44408	8.73966	8.54844	8.14585	8.20507	8.22449	ENSG00000277161	686	555	620	480	585.25	304	419	294	271
ENSG00000277806	NA	NA	NA	3.34873	-1.49459	0.354881	0.597113	-2.50303	0.0123135	NA	0.0832555	1.05941	0.614119	0.135569	0.892162	NA	-1.57785	0.334981	0.602434	-2.61912	0.00881561	NA	ENSG00000277806	2.03821	2.14427	2.28329	1.44861	1.81801	1.42231	1.46531	1.15559	1.61751	1.32855	1.31678	1.69314	1.30838	1.59125	1.32759	1.49815	ENSG00000277806	8	9	10	2	7.25	5	2	2	0
ENSG00000278338	NA	NA	NA	0.258413	-1.60518	0.328694	0.811673	-1.97762	0.0479715	NA	-0.00423628	0.997068	0.796133	-0.00532107	0.995754	NA	-1.60095	0.329661	0.810939	-1.97419	0.0483606	NA	ENSG00000278338	-2.20387	-2.04675	-1.75683	-2.20282	-2.20203	-2.20426	-2.20191	-2.20267	-2.20084	-2.20151	-2.20229	-2.20274	-2.20285	-2.20207	-2.20157	-2.20011	ENSG00000278338	0	1	3	0	1	0	0	0	0
ENSG00000278916	NA	NA	NA	18.7794	-0.686909	0.621183	0.278645	-2.46518	0.0136946	0.049574	-0.0197702	0.98639	0.268472	-0.0736395	0.941297	0.974043	-0.667139	0.629754	0.278694	-2.39381	0.0166745	0.0537063	ENSG00000278916	4.62319	4.67392	4.425	4.45909	3.59949	4.05695	4.18522	3.64559	4.01227	4.65347	4.16427	4.19141	3.90699	4.06671	3.91021	4.22834	ENSG00000278916	31	31	22	25	27.25	9	18	18	10
ENSG00000279184	NA	NA	NA	56.4317	-0.874786	0.545335	0.144995	-6.03323	1.60714e-09	4.89468e-08	0.34005	1.2658	0.1503	2.26248	0.023668	0.0921004	-1.21484	0.430822	0.15146	-8.02083	1.05037e-15	4.29486e-13	ENSG00000279184	6.53298	6.40944	6.31258	6.39612	5.64383	5.64908	5.49737	5.64785	5.7264	5.77488	5.44346	5.51988	5.45938	5.21627	5.37671	5.20799	ENSG00000279184	111	96	80	94	95.25	49	56	43	51
ENSG00000279320	NA	NA	NA	0.239707	-1.75022	0.297256	0.837314	-2.09028	0.0365928	NA	-0.00507149	0.996491	0.811483	-0.00624966	0.995014	NA	-1.74515	0.298303	0.836562	-2.0861	0.03697	NA	ENSG00000279320	-1.9046	-2.17778	-2.01844	-2.02802	-2.17689	-2.17893	-2.17677	-2.17747	-2.17578	-2.1764	-2.17713	-2.17753	-2.17764	-2.17692	-2.17646	-2.17511	ENSG00000279320	2	0	1	1	1	0	0	0	0
ENSG00000279518	NA	NA	NA	3.40178	-1.17893	0.441679	0.560138	-2.10471	0.0353166	NA	0.620702	1.53762	0.59671	1.04021	0.298244	NA	-1.79963	0.287248	0.594707	-3.02608	0.0024775	NA	ENSG00000279518	2.35729	1.92767	2.0742	1.73012	1.50415	1.79806	1.50641	1.61866	1.38102	1.76156	1.35908	1.61713	1.489	1.20597	1.76002	1.22814	ENSG00000279518	12	6	7	4	7.25	2	5	2	3
ENSG00000279519	NA	NA	NA	20.6311	-0.693759	0.618241	0.312345	-2.22113	0.026342	0.0824479	0.14609	1.10657	0.298587	0.48927	0.62465	0.790813	-0.839848	0.558702	0.315582	-2.66127	0.00778466	0.029942	ENSG00000279519	5.02063	4.93495	4.59362	4.27093	3.78337	4.73621	4.41729	3.82057	4.04722	4.29468	3.90639	4.65618	4.21942	4.10107	3.6551	4.02063	ENSG00000279519	43	38	25	20	31.5	11	34	22	12
ENSG00000279583	NA	NA	NA	4.56181	1.67022	3.18264	0.635973	2.62625	0.00863311	NA	-0.27754	0.824997	0.481943	-0.575876	0.564699	NA	1.94776	3.85776	0.630859	3.08748	0.00201861	NA	ENSG00000279583	1.88407	1.48769	1.81815	1.4904	2.3461	2.27484	1.66017	2.49142	1.95604	2.05901	2.58017	1.78439	2.22837	2.15216	2.36088	2.40776	ENSG00000279583	3	0	2	0	1.25	7	7	1	9
ENSG00000279673	NA	NA	NA	10.4758	-0.969737	0.510599	0.456951	-2.12219	0.0338218	0.0996843	0.277981	1.2125	0.443851	0.626294	0.531122	0.727778	-1.24772	0.421114	0.464215	-2.6878	0.00719236	0.0280932	ENSG00000279673	3.97088	3.57361	3.98072	3.58253	2.93896	3.82094	3.2108	2.70667	2.77036	3.30695	2.82805	3.52637	3.45784	3.03189	2.20725	2.79555	ENSG00000279673	24	15	21	15	18.75	6	21	9	4
ENSG00000279684	NA	NA	NA	0.879321	1.72172	3.2983	0.872505	1.97331	0.0484603	NA	-0.00236481	0.998362	0.797814	-0.00296412	0.997635	NA	1.72409	3.30371	0.872738	1.97549	0.0482121	NA	ENSG00000279684	-0.406667	-0.403856	-0.39768	-0.403241	-0.400647	-0.263566	0.0176026	-0.402727	-0.23701	-0.102276	-0.111468	-0.251792	-0.252706	-0.246645	-0.103028	-0.394336	ENSG00000279684	0	0	0	0	0	0	1	3	0
ENSG00000279821	NA	NA	NA	10.9924	-1.09908	0.466813	0.368073	-2.98605	0.0028261	0.0140054	-0.0643774	0.956358	0.363461	-0.177123	0.859412	0.93145	-1.03471	0.488116	0.366722	-2.82149	0.00478004	0.0205503	ENSG00000279821	4.06484	3.74149	3.71992	3.90218	3.00102	3.73166	3.27034	3.15619	2.71758	3.11576	2.99087	3.0663	3.37996	3.09294	3.75675	2.97209	ENSG00000279821	25	17	15	20	19.25	6	18	9	8
ENSG00000279942	NA	NA	NA	0.374544	-2.19451	0.218468	0.872437	-2.51537	0.0118906	NA	-0.00609322	0.995785	0.846835	-0.00719529	0.994259	NA	-2.18841	0.219393	0.871903	-2.50992	0.0120757	NA	ENSG00000279942	-1.49085	-1.34854	-1.19935	-1.63902	-1.63789	-1.64108	-1.63771	-1.6388	-1.63617	-1.63713	-1.63826	-1.6389	-1.63907	-1.63795	-1.63722	-1.63512	ENSG00000279942	1	2	3	0	1.5	0	0	0	0
ENSG00000280079	NA	NA	NA	4.86657	-2.11689	0.230543	0.59199	-3.57589	0.000349035	NA	-0.0833899	0.943837	0.606479	-0.137499	0.890637	NA	-2.0335	0.244261	0.589226	-3.45115	0.000558212	NA	ENSG00000280079	2.99128	2.61373	2.82332	2.4706	1.89337	1.71198	2.13041	1.60235	1.47036	1.90618	1.88698	1.74507	2.46943	1.45183	1.4594	1.6495	ENSG00000280079	18	11	13	9	12.75	3	2	5	1
ENSG00000280106	NA	NA	NA	11.4448	-0.8239	0.564913	0.334306	-2.46451	0.0137201	0.0496361	0.122325	1.08849	0.332603	0.367779	0.713038	0.847356	-0.946225	0.518989	0.339033	-2.79095	0.00525537	0.0221286	ENSG00000280106	4.10568	3.34308	4.0774	3.79207	3.22647	3.55245	2.9512	3.43105	3.58406	3.33126	3.29739	3.27829	3.27321	3.0444	3.48038	3.39122	ENSG00000280106	25	10	21	17	18.25	8	14	5	11
ENSG00000280120	NA	NA	NA	72.4189	-0.618959	0.651141	0.208827	-2.96397	0.00303694	0.014823	0.0133391	1.00929	0.193612	0.0688958	0.945073	0.975805	-0.632298	0.645148	0.209126	-3.02353	0.00249844	0.0125284	ENSG00000280120	6.91064	6.63022	6.53531	6.06231	6.02553	6.52616	5.89164	5.44577	5.62854	6.2785	6.18804	6.06844	5.96654	5.87988	6.03899	5.8593	ENSG00000280120	142	109	91	69	102.75	64	108	57	41
ENSG00000280385	NA	NA	NA	46.0011	-0.895631	0.537512	0.256475	-3.49207	0.000479286	0.00330626	-0.117469	0.921803	0.239832	-0.489798	0.624277	0.79055	-0.778161	0.583109	0.255389	-3.04697	0.00231162	0.0117902	ENSG00000280385	6.39339	5.97479	6.05241	5.43552	5.3799	5.72086	5.41627	4.94835	4.72853	5.02377	5.49731	5.76609	5.55822	4.98683	5.05666	4.95411	ENSG00000280385	104	71	68	45	72	41	62	42	29
ENSG00000280502	NA	NA	NA	3.49605	-1.2986	0.40652	0.590673	-2.19851	0.0279126	NA	0.0602141	1.04262	0.597841	0.100719	0.919773	NA	-1.35882	0.389902	0.594481	-2.28572	0.0222708	NA	ENSG00000280502	1.83247	2.20537	2.3445	1.75427	1.38652	2.00492	1.23111	1.3768	1.68192	1.66752	1.65057	1.75632	1.75348	1.38587	1.39359	1.41589	ENSG00000280502	5	9	10	4	7	1	7	0	1
[truncated: 10 more columns]
