# Supplementary material for: Selection of established tumour cells through narrow diameter micropores enriches for elevated Ras/Raf/MEK/ERK MAPK signalling and enhanced tumour growth
Source: Small GTPases. 2020 Jun 22;12(4):294–310. doi: 10.1080/21541248.2020.1780108 (PMC8204978; doi:10.1080/21541248.2020.1780108)
Supplement: Supplemental Material [file KSGT_A_1780108_SM3666.zip › Supplemental Table S12.xlsx]

## Sheet: overlap (4)
Overlap Results
Collection(s):	CP
# overlaps shown:	10
# genesets in collections:	1329
# genes in comparison (n):	387
# genes in universe (N):	45956
Gene Set Name	# Genes in Gene Set (K)	Description	# Genes in Overlap (k)	k/K	p-value	FDR q-value
NABA_MATRISOME	1028	Ensemble of genes encoding extracellular matrix and extracellular matrix-associated proteins	38	0.037	3.72e-14	4.95e-11		-13.4295
NABA_MATRISOME_ASSOCIATED	753	Ensemble of genes encoding ECM-associated proteins including ECM-affilaited proteins, ECM regulators and secreted factors	25	0.0332	8.62e-09	5.73e-06		-8.06449
NABA_CORE_MATRISOME	275	Ensemble of genes encoding core extracellular matrix including ECM glycoproteins, collagens and proteoglycans	13	0.0473	7.47e-07	0.000331		-6.12668
NABA_ECM_GLYCOPROTEINS	196	Genes encoding structural ECM glycoproteins	10	0.051	7.29e-06	0.00242		-5.13727
NABA_ECM_REGULATORS	238	Genes encoding enzymes and their regulators involved in the remodeling of the extracellular matrix	10	0.042	3.88e-05	0.00859		-4.41117
REACTOME_MEIOTIC_SYNAPSIS	73	Genes involved in Meiotic Synapsis	6	0.0822	3.63e-05	0.00859		-4.44009
REACTOME_PACKAGING_OF_TELOMERE_ENDS	48	Genes involved in Packaging Of Telomere Ends	5	0.1042	5.25e-05	0.00996		-4.27984
REACTOME_MEIOSIS	116	Genes involved in Meiosis	7	0.0603	6.04e-05	0.01		-4.21896
REACTOME_AMYLOIDS	83	Genes involved in Amyloids	6	0.0723	7.5e-05	0.0111		-4.12494
REACTOME_MEIOTIC_RECOMBINATION	86	Genes involved in Meiotic Recombination	6	0.0698	9.15e-05	0.0122		-4.03858
Gene/Gene Set Overlap Matrix
Entrez Gene Id	Gene Symbol	Gene Description	NABA_MATRISOME	NABA_MATRISOME_ASSOCIATED	NABA_CORE_MATRISOME	NABA_ECM_GLYCOPROTEINS	NABA_ECM_REGULATORS	REACTOME_MEIOTIC_SYNAPSIS	REACTOME_PACKAGING_OF_TELOMERE_ENDS	REACTOME_MEIOSIS	REACTOME_AMYLOIDS	REACTOME_MEIOTIC_RECOMBINATION
10747	MASP2	mannan-binding lectin serine peptidase 2	NABA_MATRISOME	NABA_MATRISOME_ASSOCIATED			NABA_ECM_REGULATORS
1469	CST1	cystatin SN	NABA_MATRISOME	NABA_MATRISOME_ASSOCIATED			NABA_ECM_REGULATORS
1472	CST4	cystatin S	NABA_MATRISOME	NABA_MATRISOME_ASSOCIATED			NABA_ECM_REGULATORS
170689	ADAMTS15	ADAM metallopeptidase with thrombospondin type 1 motif, 15	NABA_MATRISOME	NABA_MATRISOME_ASSOCIATED			NABA_ECM_REGULATORS
5272	SERPINB9	serpin peptidase inhibitor, clade B (ovalbumin), member 9	NABA_MATRISOME	NABA_MATRISOME_ASSOCIATED			NABA_ECM_REGULATORS
54507	ADAMTSL4	ADAMTS-like 4	NABA_MATRISOME	NABA_MATRISOME_ASSOCIATED			NABA_ECM_REGULATORS
56999	ADAMTS9	ADAM metallopeptidase with thrombospondin type 1 motif, 9	NABA_MATRISOME	NABA_MATRISOME_ASSOCIATED			NABA_ECM_REGULATORS
6590	SLPI	secretory leukocyte peptidase inhibitor	NABA_MATRISOME	NABA_MATRISOME_ASSOCIATED			NABA_ECM_REGULATORS
7079	TIMP4	TIMP metallopeptidase inhibitor 4	NABA_MATRISOME	NABA_MATRISOME_ASSOCIATED			NABA_ECM_REGULATORS
8710	SERPINB7	serpin peptidase inhibitor, clade B (ovalbumin), member 7	NABA_MATRISOME	NABA_MATRISOME_ASSOCIATED			NABA_ECM_REGULATORS
4254	KITLG	KIT ligand	NABA_MATRISOME	NABA_MATRISOME_ASSOCIATED
6376	CX3CL1	chemokine (C-X3-C motif) ligand 1	NABA_MATRISOME	NABA_MATRISOME_ASSOCIATED
11167	FSTL1	follistatin-like 1	NABA_MATRISOME	NABA_MATRISOME_ASSOCIATED
1440	CSF3	colony stimulating factor 3 (granulocyte)	NABA_MATRISOME	NABA_MATRISOME_ASSOCIATED
3625	INHBB	inhibin, beta B	NABA_MATRISOME	NABA_MATRISOME_ASSOCIATED
9966	TNFSF15	tumor necrosis factor (ligand) superfamily, member 15	NABA_MATRISOME	NABA_MATRISOME_ASSOCIATED
2258	FGF13	fibroblast growth factor 13	NABA_MATRISOME	NABA_MATRISOME_ASSOCIATED
4908	NTF3	neurotrophin 3	NABA_MATRISOME	NABA_MATRISOME_ASSOCIATED
653	BMP5	bone morphogenetic protein 5	NABA_MATRISOME	NABA_MATRISOME_ASSOCIATED
51129	ANGPTL4	angiopoietin-like 4	NABA_MATRISOME	NABA_MATRISOME_ASSOCIATED
10082	GPC6	glypican 6	NABA_MATRISOME	NABA_MATRISOME_ASSOCIATED
143662	MUC15	mucin 15, cell surface associated	NABA_MATRISOME	NABA_MATRISOME_ASSOCIATED
392617	ELFN1	extracellular leucine-rich repeat and fibronectin type III domain containing 1	NABA_MATRISOME	NABA_MATRISOME_ASSOCIATED
653145	ANXA8	annexin A8	NABA_MATRISOME	NABA_MATRISOME_ASSOCIATED
81035	COLEC12	collectin sub-family member 12	NABA_MATRISOME	NABA_MATRISOME_ASSOCIATED
3911	LAMA5	laminin, alpha 5	NABA_MATRISOME		NABA_CORE_MATRISOME	NABA_ECM_GLYCOPROTEINS
1490	CTGF	connective tissue growth factor	NABA_MATRISOME		NABA_CORE_MATRISOME	NABA_ECM_GLYCOPROTEINS
89932	PAPLN	papilin, proteoglycan-like sulfated glycoprotein	NABA_MATRISOME		NABA_CORE_MATRISOME	NABA_ECM_GLYCOPROTEINS
6678	SPARC	secreted protein, acidic, cysteine-rich (osteonectin)	NABA_MATRISOME		NABA_CORE_MATRISOME	NABA_ECM_GLYCOPROTEINS
3491	CYR61	cysteine-rich, angiogenic inducer, 61	NABA_MATRISOME		NABA_CORE_MATRISOME	NABA_ECM_GLYCOPROTEINS
148113	CILP2	cartilage intermediate layer protein 2	NABA_MATRISOME		NABA_CORE_MATRISOME	NABA_ECM_GLYCOPROTEINS
1690	COCH	coagulation factor C homolog, cochlin (Limulus polyphemus)	NABA_MATRISOME		NABA_CORE_MATRISOME	NABA_ECM_GLYCOPROTEINS
4147	MATN2	matrilin 2	NABA_MATRISOME		NABA_CORE_MATRISOME	NABA_ECM_GLYCOPROTEINS
79812	MMRN2	multimerin 2	NABA_MATRISOME		NABA_CORE_MATRISOME	NABA_ECM_GLYCOPROTEINS
79987	SVEP1	sushi, von Willebrand factor type A, EGF and pentraxin domain containing 1	NABA_MATRISOME		NABA_CORE_MATRISOME	NABA_ECM_GLYCOPROTEINS
1282	COL4A1	collagen, type IV, alpha 1	NABA_MATRISOME		NABA_CORE_MATRISOME
4060	LUM	lumican	NABA_MATRISOME		NABA_CORE_MATRISOME
1296	COL8A2	collagen, type VIII, alpha 2	NABA_MATRISOME		NABA_CORE_MATRISOME
3017	HIST1H2BD	histone cluster 1, H2bd						REACTOME_MEIOTIC_SYNAPSIS	REACTOME_PACKAGING_OF_TELOMERE_ENDS	REACTOME_MEIOSIS	REACTOME_AMYLOIDS	REACTOME_MEIOTIC_RECOMBINATION
8294	HIST1H4I	histone cluster 1, H4i						REACTOME_MEIOTIC_SYNAPSIS	REACTOME_PACKAGING_OF_TELOMERE_ENDS	REACTOME_MEIOSIS	REACTOME_AMYLOIDS	REACTOME_MEIOTIC_RECOMBINATION
8334	HIST1H2AC	histone cluster 1, H2ac						REACTOME_MEIOTIC_SYNAPSIS	REACTOME_PACKAGING_OF_TELOMERE_ENDS	REACTOME_MEIOSIS	REACTOME_AMYLOIDS	REACTOME_MEIOTIC_RECOMBINATION
8349	HIST2H2BE	histone cluster 2, H2be						REACTOME_MEIOTIC_SYNAPSIS	REACTOME_PACKAGING_OF_TELOMERE_ENDS	REACTOME_MEIOSIS	REACTOME_AMYLOIDS	REACTOME_MEIOTIC_RECOMBINATION
85236	HIST1H2BK	histone cluster 1, H2bk						REACTOME_MEIOTIC_SYNAPSIS	REACTOME_PACKAGING_OF_TELOMERE_ENDS	REACTOME_MEIOSIS	REACTOME_AMYLOIDS	REACTOME_MEIOTIC_RECOMBINATION
10388	SYCP2	synaptonemal complex protein 2						REACTOME_MEIOTIC_SYNAPSIS		REACTOME_MEIOSIS
56154	TEX15	testis expressed 15								REACTOME_MEIOSIS		REACTOME_MEIOTIC_RECOMBINATION
