# Supplementary material for: Selection of established tumour cells through narrow diameter micropores enriches for elevated Ras/Raf/MEK/ERK MAPK signalling and enhanced tumour growth
Source: Small GTPases. 2020 Jun 22;12(4):294–310. doi: 10.1080/21541248.2020.1780108 (PMC8204978; doi:10.1080/21541248.2020.1780108)
Supplement: Supplemental Material [file KSGT_A_1780108_SM3666.zip › Supplemental Table S2.xlsx]

## Sheet: Selected vs Flow Sorted 231
ensembl_id	gene_id	gene_name	symbol	baseMean	log2FoldChange(Selected_vs_Flowsorted)	FoldChange(Sel_v_Flowsorted)	lfcSE	stat	pvalue(Selected_vs_Flowsorted)	padj(Selected_vs_Flowsorted)	ensembl_id	Selected2-1	Selected2-2	Selected2-3	Selected3-1	Selected3-2	Selected3-3	Flowsorted1-1	Flowsorted1-2	Flowsorted1-3	Flowsorted2-1	Flowsorted2-2	Flowsorted2-3	ensembl_id	Selected2-1	Selected2-2	Selected2-3	Selected3-1	Selected3-2	Selected3-3	mean	Flowsorted1-1	Flowsorted1-2	Flowsorted1-3	Flowsorted2-1	Flowsorted2-2	Flowsorted2-3	mean
ENSG00000132681	480	ATPase, Na+/K+ transporting, alpha 4 polypeptide	ATP1A4	1.9251	3.23238	9.39819	0.870673	3.71251	0.000205214	NA	ENSG00000132681	0.199974	1.80156	0.37799	1.29049	0.208059	0.542549	0.198191	0.195162	0.194356	0.199684	0.203106	0.212936	ENSG00000132681	0	18	1	9	0	2	5	0	0	0	0	0	0	0
ENSG00000169851	5099	protocadherin 7	PCDH7	5.35053	3.23198	9.39557	0.643561	5.02202	5.11298e-07	NA	ENSG00000169851	2.09709	2.92747	2.10077	3.68838	2.13281	2.41667	1.38799	1.38089	1.69537	1.71296	1.56994	1.42248	ENSG00000169851	5	17	5	34	5	8	12.3333	0	0	2	2	1	0	0.833333
ENSG00000257863	NA	NA	NA	0.87125	3.14778	8.86289	0.876427	3.5916	0.00032865	NA	ENSG00000257863	-0.312511	-0.19768	-0.0430835	0.0586093	-0.157698	-0.165554	-0.471032	-0.472481	-0.472865	-0.470315	-0.468669	-0.463903	ENSG00000257863	1	2	3	4	2	2	2.33333	0	0	0	0	0	0	0
ENSG00000242599	100130935	CSAG family, member 4 (pseudogene)	CSAG4	1.81309	3.07351	8.41819	0.772272	3.97983	6.89649e-05	NA	ENSG00000242599	1.20877	0.958826	1.00664	0.750493	1.13814	0.896936	0.45776	0.454869	0.454101	0.459188	0.622687	0.471942	ENSG00000242599	6	4	4	2	5	3	4	0	0	0	0	1	0	0.166667
ENSG00000280969	NA	NA	NA	1.799	3.06522	8.36997	0.87253	3.51303	0.00044303	NA	ENSG00000280969	0.151805	1.73743	0.152593	0.95896	0.500394	0.332271	0.150123	0.147267	0.146507	0.151532	0.154759	0.16404	ENSG00000280969	0	18	0	6	2	1	4.5	0	0	0	0	0	0	0
ENSG00000239600	NA	NA	NA	0.881061	2.99959	7.99773	0.885238	3.38846	0.000702871	NA	ENSG00000239600	-0.389461	0.331115	-0.388495	-0.122395	-0.548769	-0.237556	-0.553587	-0.555057	-0.555447	-0.55286	-0.551193	-0.546372	ENSG00000239600	1	8	1	3	0	2	2.5	0	0	0	0	0	0	0
ENSG00000012817	8284	lysine (K)-specific demethylase 5D	KDM5D	1.34229	2.94325	7.69144	0.869741	3.38406	0.000714222	NA	ENSG00000012817	-0.134206	0.159241	0.190321	1.19646	-0.128346	0.195646	-0.135495	-0.137683	-0.138265	-0.134415	-0.131938	-0.124802	ENSG00000012817	0	2	2	13	0	2	3.16667	0	0	0	0	0	0	0
ENSG00000221867	4105::4102	melanoma antigen family A, 6::melanoma antigen family A, 3	MAGEA6::MAGEA3	241.988	2.88276	7.37562	0.108275	26.6245	3.53715e-156	2.11144e-152	ENSG00000221867	8.84135	8.97712	9.02613	8.86128	9.01357	8.85961	6.33123	6.44061	6.47629	6.01041	5.795	6.2189	ENSG00000221867	482	604	547	507	510	474	520.667	76	85	88	58	47	61	69.1667
ENSG00000168542	1281	collagen, type III, alpha 1	COL3A1	82.6684	2.80035	6.96611	0.588124	4.7615	1.92157e-06	3.29612e-05	ENSG00000168542	5.59683	8.53316	5.70392	8.37053	5.82725	5.52835	4.78756	3.83666	5.16406	4.96729	3.65236	4.14486	ENSG00000168542	49	506	53	410	55	45	186.333	25	9	36	29	6	11	19.3333
ENSG00000124212	5740	prostaglandin I2 (prostacyclin) synthase	PTGIS	2.34043	2.7697	6.81968	0.833125	3.32448	0.000885849	NA	ENSG00000124212	0.531774	2.04397	0.704159	1.74363	0.541455	0.709083	0.699447	0.526019	0.525054	0.531428	0.535523	0.5473	ENSG00000124212	0	17	1	11	0	1	5	1	0	0	0	0	0	0.166667
ENSG00000244142	NA	NA	NA	0.996724	2.75187	6.73592	0.892667	3.08275	0.00205094	NA	ENSG00000244142	-0.379105	0.295072	-0.551116	0.506507	-0.547147	-0.549622	-0.552547	-0.5542	-0.554639	-0.551731	-0.54986	-0.544469	ENSG00000244142	1	7	0	9	0	0	2.83333	0	0	0	0	0	0	0
ENSG00000009694	10178	teneurin transmembrane protein 1	TENM1	48.2047	2.72478	6.61061	0.199611	13.6505	2.00588e-42	7.9825e-40	ENSG00000009694	6.64343	6.35607	6.50078	6.63035	6.28918	6.22646	3.63998	4.3106	4.24629	4.51155	4.13741	4.47162	ENSG00000009694	118	107	105	121	84	83	103	7	17	16	20	13	17	15
ENSG00000211866	NA	NA	NA	2.14181	2.72112	6.59384	0.729821	3.72847	0.000192644	NA	ENSG00000211866	1.10114	1.34864	0.979909	1.38612	1.33831	1.22281	0.974251	0.688854	0.688063	0.69331	0.696703	0.706557	ENSG00000211866	3	6	2	6	5	4	4.33333	2	0	0	0	0	0	0.333333
ENSG00000250993	NA	NA	NA	0.633903	2.67074	6.36755	0.889123	3.00379	0.0026664	NA	ENSG00000250993	-0.747646	-0.911008	-0.605329	-0.489035	-0.739256	-0.472247	-0.90629	-0.907355	-0.907639	-0.905763	-0.904552	-0.901044	ENSG00000250993	1	0	2	3	1	3	1.66667	0	0	0	0	0	0	0
ENSG00000143196	1805	dermatopontin	DPT	2.45003	2.64814	6.26859	0.846884	3.12693	0.00176645	NA	ENSG00000143196	0.421475	2.15494	0.602807	1.95813	0.616116	0.425862	0.598005	0.592455	0.41456	0.421119	0.425326	0.437394	ENSG00000143196	0	20	1	15	1	0	6.16667	1	1	0	0	0	0	0.333333
ENSG00000121570	55211	developmental pluripotency associated 4	DPPA4	1.13085	2.63698	6.22026	0.830796	3.17404	0.00150335	NA	ENSG00000121570	0.16969	0.142026	0.0296482	0.286824	0.434737	0.422136	-0.130353	-0.132213	0.0215033	-0.129434	-0.127323	-0.121214	ENSG00000121570	2	2	1	3	4	4	2.66667	0	0	1	0	0	0	0.166667
ENSG00000271924	NA	NA	NA	0.565936	2.63448	6.20949	0.888243	2.96594	0.0030176	NA	ENSG00000271924	-0.712645	-0.865622	-0.711324	-0.85492	-0.842558	-0.706991	-1.0059	-1.00685	-1.0071	-1.00543	-1.00435	-1.00122	ENSG00000271924	2	1	2	1	1	2	1.5	0	0	0	0	0	0	0
ENSG00000174348	127435	podocan	PODN	0.862304	2.5982	6.0553	0.889773	2.92007	0.00349954	NA	ENSG00000174348	-0.489024	0.398777	-0.656145	-0.347122	-0.652677	-0.484915	-0.657393	-0.658833	-0.659216	-0.656681	-0.655048	-0.650335	ENSG00000174348	1	10	0	2	0	1	2.33333	0	0	0	0	0	0	0
ENSG00000108830	8153	Rho family GTPase 2	RND2	0.927123	2.5693	5.93522	0.885237	2.90239	0.00370332	NA	ENSG00000108830	-0.367755	0.513661	-0.366769	-0.227215	-0.529644	-0.531963	-0.534701	-0.536245	-0.536656	-0.533938	-0.532187	-0.52713	ENSG00000108830	1	10	1	2	0	0	2.33333	0	0	0	0	0	0	0
ENSG00000118194	7139	troponin T type 2 (cardiac)	TNNT2	1.21269	2.56868	5.93266	0.877567	2.92705	0.00342199	NA	ENSG00000118194	-0.146111	0.890208	0.165789	0.403518	-0.140765	-0.143756	-0.147286	-0.149277	-0.149806	-0.146302	-0.144044	-0.137525	ENSG00000118194	0	10	2	4	0	0	2.66667	0	0	0	0	0	0	0
ENSG00000256651	NA	NA	NA	0.874322	2.5398	5.81506	0.869484	2.92104	0.00348869	NA	ENSG00000256651	-0.43712	-0.0493176	-0.0140153	-0.285946	-0.127543	-0.135392	-0.437977	-0.43943	-0.439815	-0.437259	-0.435608	-0.430827	ENSG00000256651	0	3	3	1	2	2	1.83333	0	0	0	0	0	0	0
ENSG00000122176	2331	fibromodulin	FMOD	1.62823	2.53498	5.79567	0.883765	2.86838	0.00412577	NA	ENSG00000122176	-0.0240989	1.36582	0.155085	1.22554	-0.0171546	-0.0210346	0.151166	-0.028231	-0.0289235	-0.0243476	-0.021409	-0.0129654	ENSG00000122176	0	14	1	11	0	0	4.33333	1	0	0	0	0	0	0.166667
ENSG00000228347	NA	NA	NA	2.80163	2.49137	5.62312	0.831623	2.9958	0.0027373	NA	ENSG00000228347	0.567619	2.44116	0.749104	2.16871	0.57875	0.754485	0.565161	0.560981	0.89495	0.746888	0.571934	0.585451	ENSG00000228347	0	23	1	16	0	1	6.83333	0	0	2	1	0	0	0.5
ENSG00000131171	6451	SH3 domain binding glutamate-rich protein like	SH3BGRL	34.8234	2.46571	5.524	0.222588	11.0775	1.61317e-28	3.28281e-26	ENSG00000131171	6.0122	5.63065	5.66974	5.86765	5.8242	5.92931	3.82523	3.64238	4.18995	4.23585	3.93938	3.86525	ENSG00000131171	77	64	58	71	62	70	67	10	8	16	16	11	9	11.6667
ENSG00000226242	NA	NA	NA	1.87324	2.46472	5.5202	0.85158	2.89429	0.00380015	NA	ENSG00000226242	0.166164	1.81605	0.16698	1.08047	0.355881	0.508781	0.164424	0.161469	0.160682	0.342435	0.16922	0.363738	ENSG00000226242	0	19	0	7	1	2	4.83333	0	0	0	1	0	1	0.333333
ENSG00000239572	NA	NA	NA	6.82168	2.40744	5.30531	0.459781	5.23605	1.64052e-07	NA	ENSG00000239572	2.93919	3.17193	3.08715	2.98698	2.90694	3.40408	2.25819	2.24586	2.24259	1.99405	2.00531	2.03777	ENSG00000239572	10	15	12	11	9	17	12.3333	3	3	3	1	1	1	2
ENSG00000173068	54796	basonuclin 2	BNC2	1.06492	2.40354	5.29099	0.893508	2.69	0.00714517	NA	ENSG00000173068	-0.449631	0.301527	-0.449145	0.680552	-0.444917	-0.447553	-0.450669	-0.452429	-0.452897	-0.4498	-0.447807	-0.442065	ENSG00000173068	0	6	0	10	0	0	2.66667	0	0	0	0	0	0	0
ENSG00000250961	NA	NA	NA	1.30615	2.40276	5.28816	0.809618	2.96778	0.00299961	NA	ENSG00000250961	0.382918	0.472946	0.730868	0.23738	0.254111	0.517505	0.240779	0.0836117	0.0830461	0.0867927	0.0892103	0.0962068	ENSG00000250961	2	3	5	1	1	3	2.5	1	0	0	0	0	0	0.166667
ENSG00000271779	NA	NA	NA	0.728476	2.38402	5.21989	0.884122	2.69648	0.00700761	NA	ENSG00000271779	-0.159259	-0.306111	-0.538633	-0.406673	-0.693088	-0.694926	-0.697089	-0.698307	-0.698631	-0.696487	-0.695103	-0.691092	ENSG00000271779	4	3	1	2	0	0	1.66667	0	0	0	0	0	0	0
ENSG00000236064	101928335	uncharacterized LOC101928335	RP6-191P20.4	1.94102	2.36768	5.16112	0.780843	3.03222	0.00242766	NA	ENSG00000236064	0.546024	0.934068	1.19974	0.962508	0.99528	0.853567	0.544209	0.541132	0.540314	0.545729	0.549218	0.725375	ENSG00000236064	0	3	5	3	3	2	2.66667	0	0	0	0	0	1	0.166667
ENSG00000135960	10913	ectodysplasin A receptor	EDAR	0.55157	2.36726	5.1596	0.885558	2.67318	0.00751353	NA	ENSG00000135960	-0.852506	-0.73979	-0.851684	-0.85674	-0.844495	-0.710578	-1.00579	-1.00672	-1.00696	-1.00534	-1.00428	-1.00123	ENSG00000135960	1	2	1	1	1	2	1.33333	0	0	0	0	0	0	0
ENSG00000173641	27129	heat shock 27kDa protein family, member 7 (cardiovascular)	HSPB7	2.14767	2.36666	5.15745	0.865706	2.73379	0.00626106	NA	ENSG00000173641	0.27686	2.04778	0.457816	1.46702	0.285728	0.280774	0.45333	0.271576	0.446766	0.276542	0.280296	0.291071	ENSG00000173641	0	21	1	10	0	0	5.33333	1	0	1	0	0	0	0.333333
ENSG00000164694	84624	fibronectin type III domain containing 1	FNDC1	0.649199	2.366	5.15508	0.890389	2.65726	0.00787787	NA	ENSG00000164694	-0.878979	-0.276528	-0.719751	-0.46144	-0.712167	-0.877685	-0.879623	-0.880714	-0.881004	-0.879083	-0.877844	-0.874253	ENSG00000164694	0	5	1	3	1	0	1.66667	0	0	0	0	0	0	0
ENSG00000185888	339501	protease, serine, 38	PRSS38	1.29369	2.35824	5.12745	0.822578	2.86689	0.00414528	NA	ENSG00000185888	0.793639	0.439829	0.350407	0.0473992	0.495294	0.21272	0.0491689	0.047058	0.200421	0.0502121	0.0526087	0.0595418	ENSG00000185888	6	3	2	0	3	1	2.5	0	0	1	0	0	0	0.166667
ENSG00000233191	NA	NA	NA	1.32802	2.35465	5.11469	0.796001	2.95809	0.00309547	NA	ENSG00000233191	0.481607	0.324092	0.600693	0.344823	0.83215	0.215388	0.0498633	0.0476967	0.0471209	0.210134	0.214792	0.0605009	ENSG00000233191	3	2	4	2	6	1	3	0	0	0	1	1	0	0.333333
ENSG00000229376	NA	NA	NA	0.562402	2.34827	5.09212	0.886191	2.64984	0.00805291	NA	ENSG00000229376	-0.850664	-0.86562	-0.849834	-0.597699	-0.842587	-0.847114	-1.00561	-1.00656	-1.00681	-1.00515	-1.00407	-1.00095	ENSG00000229376	1	1	1	3	1	1	1.33333	0	0	0	0	0	0	0
ENSG00000242706	NA	NA	NA	2.78106	2.34088	5.06613	0.793085	2.95162	0.00316114	NA	ENSG00000242706	1.07553	2.31004	0.755414	2.09461	0.765509	0.930552	0.75177	0.747556	0.912407	0.753848	0.75861	1.10807	ENSG00000242706	2	18	0	13	0	1	5.66667	0	0	1	0	0	2	0.5
ENSG00000267301	NA	NA	NA	2.03211	2.3387	5.05848	0.723705	3.23157	0.00123111	NA	ENSG00000267301	0.89458	1.4559	1.02519	1.32887	0.912475	1.15075	0.592152	0.588944	0.588092	0.593736	0.901488	0.774271	ENSG00000267301	2	8	3	6	2	4	4.16667	0	0	0	0	2	1	0.5
ENSG00000241829	NA	NA	NA	0.631672	2.33832	5.05713	0.889127	2.6299	0.00854094	NA	ENSG00000241829	-1.0688	-0.16563	-1.06851	-0.759709	-0.893175	-1.06754	-1.06943	-1.0705	-1.07079	-1.06891	-1.0677	-1.0642	ENSG00000241829	0	8	0	2	1	0	1.83333	0	0	0	0	0	0	0
ENSG00000249258	NA	NA	NA	0.490146	2.32042	4.99479	0.889741	2.60798	0.00910789	NA	ENSG00000249258	-0.938161	-1.09229	-0.936863	-0.821435	-1.2322	-1.23345	-1.23492	-1.23575	-1.23597	-1.23451	-1.23357	-1.23084	ENSG00000249258	2	1	2	3	0	0	1.33333	0	0	0	0	0	0	0
ENSG00000259315	283693	actin, alpha 2, smooth muscle, aorta pseudogene	LOC283693	1.69164	2.31538	4.97736	0.771464	3.00128	0.00268846	NA	ENSG00000259315	0.814886	1.2454	0.547636	0.917991	0.704276	0.69487	0.683811	0.384537	0.383816	0.38859	0.391667	0.400564	ENSG00000259315	3	8	1	4	2	2	3.33333	2	0	0	0	0	0	0.333333
ENSG00000141161	146862	unc-45 homolog B (C. elegans)	UNC45B	0.962509	2.31115	4.96279	0.893714	2.58601	0.00970942	NA	ENSG00000141161	-0.598377	0.623698	-0.597935	-0.14358	-0.594093	-0.596488	-0.59932	-0.600919	-0.601345	-0.59853	-0.596719	-0.591501	ENSG00000141161	0	12	0	3	0	0	2.5	0	0	0	0	0	0	0
ENSG00000131620	55107	anoctamin 1, calcium activated chloride channel	ANO1	2.52691	2.31012	4.95924	0.697457	3.3122	0.000925646	NA	ENSG00000131620	1.02564	1.55709	1.61909	1.59908	1.54687	1.03233	0.866305	1.01666	0.861393	0.868221	1.03151	1.05007	ENSG00000131620	1	6	6	6	5	1	4.16667	0	1	0	0	1	1	0.5
ENSG00000196460	731220	RFX family member 8, lacking RFX DNA binding domain	RFX8	82.2082	2.30915	4.95592	0.193035	11.9623	5.59705e-33	1.43189e-30	ENSG00000196460	7.47625	6.81867	6.86262	7.46184	7.39305	7.18864	5.54504	5.08276	4.46449	5.42044	5.16267	5.22555	ENSG00000196460	198	137	124	203	174	155	165.167	45	31	17	40	31	30	32.3333
ENSG00000213176	NA	NA	NA	4.50245	2.29309	4.90105	0.68458	3.34963	0.000809196	NA	ENSG00000213176	1.37858	3.35902	1.67571	2.87084	1.55757	1.68524	1.37398	1.19798	1.65327	1.53191	1.21429	1.57257	ENSG00000213176	1	32	3	18	2	3	9.83333	1	0	3	2	0	2	1.33333
ENSG00000230497	NA	NA	NA	0.718521	2.28311	4.86726	0.892452	2.55824	0.0105202	NA	ENSG00000230497	-0.85269	-0.44189	-0.852355	-0.00331919	-0.679123	-0.851259	-0.853403	-0.854612	-0.854933	-0.852806	-0.851434	-0.847471	ENSG00000230497	0	3	0	7	1	0	1.83333	0	0	0	0	0	0	0
ENSG00000123700	3759	potassium inwardly-rectifying channel, subfamily J, member 2	KCNJ2	0.474512	2.28153	4.86193	0.889177	2.56589	0.0102912	NA	ENSG00000123700	-1.11681	-0.883169	-1.11601	-0.861056	-1.27088	-1.27209	-1.27351	-1.27431	-1.27453	-1.27312	-1.2722	-1.26956	ENSG00000123700	1	3	1	3	0	0	1.33333	0	0	0	0	0	0	0
ENSG00000251385	NA	NA	NA	0.479851	2.27677	4.84591	0.889067	2.56085	0.0104416	NA	ENSG00000251385	-1.12323	-1.00599	-1.12243	-0.752275	-1.27871	-1.27993	-1.28138	-1.28219	-1.28241	-1.28098	-1.28005	-1.27738	ENSG00000251385	1	2	1	4	0	0	1.33333	0	0	0	0	0	0	0
ENSG00000106829	7091	transducin-like enhancer of split 4 (E(sp1) homolog, Drosophila)	TLE4	2.79575	2.25899	4.78657	0.754072	2.99573	0.0027379	NA	ENSG00000106829	1.30857	2.18866	0.718067	2.30751	0.904531	0.895563	0.714416	0.710194	1.0286	0.887919	0.894698	0.914237	ENSG00000106829	4	16	0	17	1	1	6.5	0	0	2	1	1	1	0.833333
ENSG00000234238	NA	NA	NA	0.646661	2.25473	4.77244	0.891672	2.52865	0.0114501	NA	ENSG00000234238	-0.826237	-0.99619	-0.990407	-0.830735	-0.817751	-0.208007	-0.991353	-0.992443	-0.992733	-0.990813	-0.989576	-0.985997	ENSG00000234238	1	0	0	1	1	6	1.5	0	0	0	0	0	0	0
ENSG00000267011	NA	NA	NA	0.982118	2.25449	4.77165	0.844561	2.66942	0.00759821	NA	ENSG00000267011	0.0117909	0.211065	0.139408	-0.132891	-0.279513	0.145614	-0.284844	-0.286468	-0.286899	-0.128092	-0.282197	-0.276854	ENSG00000267011	2	4	3	1	0	3	2.16667	0	0	0	1	0	0	0.166667
ENSG00000263466	NA	NA	NA	0.623714	2.24443	4.73851	0.883866	2.53934	0.0111063	NA	ENSG00000263466	-0.452731	-0.73082	-0.869896	-0.584121	-0.707079	-0.711743	-0.870804	-0.87185	-0.872128	-0.870286	-0.869096	-0.865646	ENSG00000263466	3	1	0	2	1	1	1.33333	0	0	0	0	0	0	0
ENSG00000149131	710	serpin peptidase inhibitor, clade G (C1 inhibitor), member 1	SERPING1	1.93633	2.21254	4.63489	0.821132	2.69449	0.00704955	NA	ENSG00000149131	0.47765	1.70822	0.632688	1.44264	0.314722	0.310148	0.304737	0.301677	0.468499	0.477178	0.309707	0.498902	ENSG00000149131	1	15	2	10	0	0	4.66667	0	0	1	1	0	1	0.5
ENSG00000122133	5047	progestagen-associated endometrial protein	PAEP	21.4929	2.2094	4.62483	0.269214	8.20686	2.27052e-16	1.65961e-14	ENSG00000122133	5.32803	4.52756	5.21683	5.16904	4.84175	5.05459	3.38521	3.45224	3.4465	3.72343	3.41949	3.74676	ENSG00000122133	52	29	47	47	32	40	41.1667	7	8	8	11	7	10	8.5
ENSG00000230559	NA	NA	NA	1.09103	2.20858	4.62221	0.893748	2.47115	0.0134681	NA	ENSG00000230559	-0.364836	0.766916	-0.364337	0.199966	-0.360004	-0.362706	-0.365898	-0.3677	-0.36818	-0.365008	-0.362967	-0.357078	ENSG00000230559	0	11	0	4	0	0	2.5	0	0	0	0	0	0	0
ENSG00000244756	NA	NA	NA	1.58549	2.20775	4.61953	0.824283	2.67838	0.00739787	NA	ENSG00000244756	0.191876	1.36328	0.357076	0.850218	0.198736	0.643807	0.190369	0.348743	0.187132	0.355411	0.194529	0.202891	ENSG00000244756	0	12	1	5	0	3	3.5	0	1	0	1	0	0	0.333333
ENSG00000182376	339059	uncharacterized protein FLJ40448	FLJ40448	0.557999	2.2069	4.61681	0.890646	2.47786	0.0132173	NA	ENSG00000182376	-0.751492	-0.657656	-1.04663	-1.04823	-0.738613	-0.887221	-1.04744	-1.04838	-1.04863	-1.04698	-1.04591	-1.04281	ENSG00000182376	2	3	0	0	2	1	1.33333	0	0	0	0	0	0	0
ENSG00000236816	NA	NA	NA	0.724255	2.20345	4.60578	0.891487	2.47165	0.013449	NA	ENSG00000236816	-0.779362	-0.0730582	-0.617268	-0.781099	-0.327293	-0.777922	-0.78008	-0.781296	-0.781619	-0.779479	-0.778098	-0.774104	ENSG00000236816	0	6	1	0	3	0	1.66667	0	0	0	0	0	0	0
ENSG00000087116	9509	ADAM metallopeptidase with thrombospondin type 1 motif, 2	ADAMTS2	1.67351	2.20307	4.60457	0.86656	2.54231	0.0110122	NA	ENSG00000087116	0.0572765	1.59373	0.0580146	0.963022	0.244824	0.0604283	0.0557022	0.225222	0.224002	0.0570208	0.0600431	0.0687335	ENSG00000087116	0	17	0	7	1	0	4.16667	0	1	1	0	0	0	0.333333
ENSG00000128709	3235	homeobox D9	HOXD9	1.63683	2.18981	4.56247	0.832624	2.63002	0.00853809	NA	ENSG00000128709	0.482008	1.53788	0.164959	0.727043	0.171282	0.337329	0.16268	0.160048	0.159348	0.331523	0.336672	0.175548	ENSG00000128709	2	15	0	4	0	1	3.66667	0	0	0	1	1	0	0.333333
ENSG00000244217	NA	NA	NA	0.637337	2.18916	4.5604	0.892004	2.4542	0.0141197	NA	ENSG00000244217	-0.788676	-0.243997	-0.949414	-0.525135	-0.94682	-0.948439	-0.950346	-0.951421	-0.951706	-0.949815	-0.948595	-0.945064	ENSG00000244217	1	6	0	3	0	0	1.66667	0	0	0	0	0	0	0
ENSG00000255839	NA	NA	NA	0.805872	2.18787	4.55633	0.86553	2.52778	0.0114786	NA	ENSG00000255839	-0.341111	-0.232492	-0.206425	-0.345781	-0.332272	-0.337227	-0.491436	-0.492705	-0.493041	-0.490808	-0.489363	-0.485165	ENSG00000255839	1	2	2	1	1	1	1.33333	0	0	0	0	0	0	0
ENSG00000237528	NA	NA	NA	0.704923	2.18736	4.55473	0.891545	2.45345	0.0141492	NA	ENSG00000237528	-0.796597	-0.0950191	-0.796269	-0.374529	-0.79341	-0.63269	-0.797295	-0.798479	-0.798794	-0.79671	-0.795366	-0.791474	ENSG00000237528	0	6	0	3	0	1	1.66667	0	0	0	0	0	0	0
ENSG00000237041	NA	NA	NA	0.520958	2.1861	4.55075	0.885832	2.46785	0.0135926	NA	ENSG00000237041	-1.25141	-0.540174	-1.25117	-0.951056	-1.08101	-1.25037	-1.25193	-1.25282	-1.25305	-1.2515	-1.2505	-1.24759	ENSG00000237041	0	6	0	2	1	0	1.5	0	0	0	0	0	0	0
ENSG00000274152	NA	NA	NA	4.16883	2.17852	4.52688	0.780311	2.79186	0.00524062	NA	ENSG00000274152	1.09854	3.12781	1.10015	2.82441	1.29127	1.58068	1.2669	1.08926	1.54958	1.27059	1.10457	1.30334	ENSG00000274152	0	28	0	19	1	3	8.5	1	0	3	1	0	1	1
ENSG00000213061	NA	NA	NA	0.807308	2.17487	4.51546	0.891521	2.43951	0.0147072	NA	ENSG00000213061	-0.659437	0.22134	-0.659063	-0.35893	-0.487637	-0.657837	-0.660235	-0.661586	-0.661945	-0.659567	-0.658033	-0.653599	ENSG00000213061	0	8	0	2	1	0	1.83333	0	0	0	0	0	0	0
ENSG00000280424	NA	NA	NA	1.8756	2.17487	4.51545	0.715276	3.04061	0.00236103	NA	ENSG00000280424	1.07781	0.803882	0.837931	1.26455	0.983865	1.0886	0.538205	0.688441	0.68716	0.539678	0.70113	0.552835	ENSG00000280424	4	2	2	6	3	4	3.5	0	1	1	0	1	0	0.5
ENSG00000231699	NA	NA	NA	0.708107	2.16457	4.48334	0.886682	2.44121	0.0146382	NA	ENSG00000231699	-0.572932	-0.133556	-0.729213	-0.440221	-0.564262	-0.728135	-0.730242	-0.731427	-0.731742	-0.729655	-0.728307	-0.724402	ENSG00000231699	1	5	0	2	1	0	1.5	0	0	0	0	0	0	0
ENSG00000235224	NA	NA	NA	2.39717	2.16208	4.47559	0.828238	2.61046	0.00904213	NA	ENSG00000235224	0.54703	2.16355	0.72009	1.69013	0.556907	0.725075	0.544853	0.541156	0.540172	1.01049	0.550855	0.562869	ENSG00000235224	0	19	1	10	0	1	5.16667	0	0	0	3	0	0	0.5
ENSG00000141639	5596	mitogen-activated protein kinase 4	MAPK4	0.421085	2.16147	4.4737	0.886868	2.43719	0.0148017	NA	ENSG00000141639	-1.42628	-1.15493	-1.26998	-1.01608	-1.42436	-1.26745	-1.4267	-1.42742	-1.42761	-1.42635	-1.42554	-1.42319	ENSG00000141639	0	2	1	3	0	1	1.16667	0	0	0	0	0	0	0
ENSG00000178597	768239	prosaposin-like 1 (gene/pseudogene)	PSAPL1	1.8573	2.16088	4.47188	0.720278	3.00007	0.0026992	NA	ENSG00000178597	0.955618	1.02502	1.178	1.05739	0.976722	0.837103	0.687078	0.819319	0.528817	0.533999	0.53734	0.547004	ENSG00000178597	3	4	5	4	3	2	3.5	1	2	0	0	0	0	0.5
ENSG00000106004	3202	homeobox A5	HOXA5	0.635628	2.15877	4.46534	0.882492	2.44622	0.0144362	NA	ENSG00000106004	-1.05325	-0.323435	-1.05295	-0.386661	-1.05036	-1.05198	-1.05388	-1.05495	-1.05524	-1.05335	-1.05213	-1.04862	ENSG00000106004	0	6	0	5	0	0	1.83333	0	0	0	0	0	0	0
ENSG00000100362	5816	parvalbumin	PVALB	1.73147	2.15628	4.45764	0.875968	2.4616	0.013832	NA	ENSG00000100362	0.0948287	1.58058	0.271549	1.17652	0.102193	0.0980775	0.0932058	0.0904495	0.261605	0.269813	0.0976805	0.106637	ENSG00000100362	0	16	1	9	0	0	4.33333	0	0	1	1	0	0	0.333333
ENSG00000156475	5521	protein phosphatase 2, regulatory subunit B, beta	PPP2R2B	1.05758	2.15316	4.44802	0.871554	2.47049	0.0134929	NA	ENSG00000156475	-0.337545	0.703009	-0.171795	0.0965687	-0.162762	-0.335475	-0.338577	-0.340327	-0.340793	-0.337713	-0.168942	-0.329996	ENSG00000156475	0	10	1	3	1	0	2.5	0	0	0	0	1	0	0.166667
ENSG00000257893	NA	NA	NA	23.7534	2.15107	4.44158	0.350651	6.13451	8.54208e-10	2.75624e-08	ENSG00000257893	5.69164	4.81818	4.76796	5.28879	5.51846	5.24227	3.43389	3.12367	2.63598	4.02599	4.32761	3.79199	ENSG00000257893	70	38	32	52	57	47	49.3333	8	5	1	16	21	11	10.3333
ENSG00000242995	NA	NA	NA	2.04094	2.15057	4.44002	0.844965	2.54515	0.0109229	NA	ENSG00000242995	0.273821	1.97119	0.610056	1.27884	0.282342	0.277581	0.271942	0.268749	0.440834	0.273515	0.455465	0.471976	ENSG00000242995	0	20	2	8	0	0	5	0	0	1	0	1	1	0.5
ENSG00000179097	3355	5-hydroxytryptamine (serotonin) receptor 1F, G protein-coupled	HTR1F	59.2514	2.14965	4.43721	0.191945	11.1993	4.11061e-29	8.55962e-27	ENSG00000179097	6.93607	6.22046	6.51301	6.45823	6.60345	6.73643	5.06949	4.72091	4.75706	5.04779	4.70419	4.28703	ENSG00000179097	138	90	99	99	100	115	106.833	31	23	24	30	21	12	23.5
ENSG00000198797	57795	bone morphogenetic protein/retinoic acid inducible neural-specific 2	BRINP2	11.4385	2.14646	4.4274	0.413995	5.18474	2.16315e-07	4.58978e-06	ENSG00000198797	3.58222	4.54062	4.10426	3.55197	3.09643	4.16769	3.21143	2.71321	2.70897	2.48934	2.36435	2.92103	ENSG00000198797	14	41	24	14	7	25	20.8333	9	4	4	2	1	5	4.16667
ENSG00000218682	NA	NA	NA	1.90288	2.14079	4.41004	0.792437	2.70153	0.00690215	NA	ENSG00000218682	0.96587	1.69878	0.713499	1.06169	0.407325	0.402796	0.397446	0.556284	0.393621	0.563581	0.40236	0.585144	ENSG00000218682	4	14	2	5	0	0	4.16667	0	1	0	1	0	1	0.5
ENSG00000125363	265	amelogenin, X-linked	AMELX	0.382745	2.1328	4.38568	0.886849	2.40492	0.016176	NA	ENSG00000125363	-1.38599	-1.54355	-1.24718	-1.38987	-1.37863	-1.38275	-1.54069	-1.54134	-1.54151	-1.54037	-1.53964	-1.5375	ENSG00000125363	1	0	2	1	1	1	1	0	0	0	0	0	0	0
ENSG00000167208	124460	sorting nexin 20	SNX20	0.374259	2.12298	4.35593	0.886633	2.39443	0.0166463	NA	ENSG00000167208	-1.2674	-1.41779	-1.55762	-1.40813	-1.39695	-1.40105	-1.55816	-1.5588	-1.55896	-1.55785	-1.55713	-1.55504	ENSG00000167208	2	1	0	1	1	1	1	0	0	0	0	0	0	0
ENSG00000237549	NA	NA	NA	0.53006	2.12028	4.34778	0.891316	2.37882	0.0173681	NA	ENSG00000237549	-0.989237	-0.546528	-0.988418	-1.14832	-0.981259	-1.14598	-1.14757	-1.14846	-1.1487	-1.14712	-1.14611	-1.14316	ENSG00000237549	1	5	1	0	1	0	1.33333	0	0	0	0	0	0	0
ENSG00000092096	51310	solute carrier family 22, member 17	SLC22A17	2.05754	2.11848	4.34235	0.805889	2.62875	0.00857001	NA	ENSG00000092096	0.691055	1.63231	0.52907	1.46061	0.536872	0.697071	0.52626	0.523015	0.681625	0.527862	0.531538	0.71301	ENSG00000092096	1	11	0	8	0	1	3.5	0	0	1	0	0	1	0.333333
ENSG00000258873	503835	double homeobox A	DUXA	0.366664	2.11407	4.32912	0.886431	2.38493	0.0170824	NA	ENSG00000258873	-1.41888	-1.30509	-1.57139	-1.42272	-1.4116	-1.41568	-1.57193	-1.57255	-1.57271	-1.57162	-1.57092	-1.56887	ENSG00000258873	1	2	0	1	1	1	1	0	0	0	0	0	0	0
ENSG00000229962	NA	NA	NA	2.80323	2.10805	4.31108	0.65781	3.20465	0.00135226	NA	ENSG00000229962	1.42432	1.25905	1.42677	1.52627	1.56764	2.01763	1.1524	0.99259	1.28283	0.99897	1.16216	1.01778	ENSG00000229962	3	2	3	4	4	9	4.16667	1	0	2	0	1	0	0.666667
ENSG00000089199	1114	chromogranin B (secretogranin 1)	CHGB	0.643351	2.10434	4.3	0.89069	2.36259	0.0181476	NA	ENSG00000089199	-0.584889	-0.741418	-0.883405	-0.88525	-0.571671	-0.450492	-0.884343	-0.885424	-0.885711	-0.883809	-0.88258	-0.879021	ENSG00000089199	2	1	0	0	2	3	1.33333	0	0	0	0	0	0	0
ENSG00000107159	768	carbonic anhydrase IX	CA9	1076.65	2.10228	4.29387	0.103148	20.3812	2.45719e-92	5.50041e-89	ENSG00000107159	10.8261	11.1622	11.2177	10.93	10.844	10.9494	8.9175	9.08148	9.18781	9.08597	8.45615	8.88271	ENSG00000107159	1848	2670	2426	2064	1748	1958	2119	478	552	600	533	328	411	483.667
ENSG00000136931	2516	nuclear receptor subfamily 5, group A, member 1	NR5A1	2.15241	2.09969	4.28617	0.829685	2.53071	0.0113833	NA	ENSG00000136931	0.465204	1.9106	0.635893	1.51481	0.648427	0.640609	0.631381	0.459851	0.773463	0.464882	0.468692	0.479661	ENSG00000136931	0	16	1	9	1	1	4.66667	1	0	2	0	0	0	0.5
ENSG00000237016	NA	NA	NA	2.4093	2.07617	4.21686	0.741814	2.79877	0.00512974	NA	ENSG00000237016	0.713652	2.00399	0.714685	1.64743	1.17744	1.16462	0.873154	0.707716	0.86616	0.713295	0.882151	0.900264	ENSG00000237016	0	14	0	8	3	3	4.66667	1	0	1	0	1	1	0.666667
ENSG00000241654	NA	NA	NA	1.29224	2.07553	4.215	0.869883	2.38599	0.0170333	NA	ENSG00000241654	-0.0719876	0.967911	-0.0714025	0.587187	0.103301	-0.0694872	-0.0732346	-0.0753492	-0.0759114	0.0919675	-0.0697931	-0.0628727	ENSG00000241654	0	10	0	5	1	0	2.66667	0	0	0	1	0	0	0.166667
ENSG00000170476	51237	marginal zone B and B1 cell-specific protein	MZB1	0.926677	2.07007	4.19908	0.841752	2.45924	0.013923	NA	ENSG00000170476	-0.0393776	-0.194905	0.0867036	0.0752457	-0.0252421	-0.329855	-0.17939	-0.334104	-0.33451	-0.331817	-0.330077	-0.325036	ENSG00000170476	2	1	3	3	2	0	1.83333	1	0	0	0	0	0	0.166667
ENSG00000241879	NA	NA	NA	0.619938	2.06697	4.19006	0.883944	2.33835	0.0193691	NA	ENSG00000241879	-0.570084	-0.866024	-0.706352	-0.711585	-0.698914	-0.564354	-0.861439	-0.862476	-0.862751	-0.860927	-0.859747	-0.856326	ENSG00000241879	2	0	1	1	1	2	1.16667	0	0	0	0	0	0	0
ENSG00000260381	101927250	uncharacterized LOC101927250	LOC101927250	0.884787	2.06617	4.18773	0.876581	2.35708	0.0184195	NA	ENSG00000260381	-0.450779	-0.310433	-0.292083	-0.45288	-0.138116	0.0992736	-0.451647	-0.453118	-0.453508	-0.45092	-0.449249	-0.444412	ENSG00000260381	0	1	1	0	2	4	1.33333	0	0	0	0	0	0	0
ENSG00000128040	6691	serine peptidase inhibitor, Kazal type 2 (acrosin-trypsin inhibitor)	SPINK2	1.23846	2.06551	4.18582	0.791009	2.61124	0.00902154	NA	ENSG00000128040	0.186207	0.297107	0.326931	0.552998	0.340611	0.574981	0.0294912	0.0274674	0.0269298	0.185827	0.190329	0.0394461	ENSG00000128040	1	2	2	4	2	4	2.5	0	0	0	1	1	0	0.333333
ENSG00000158859	9507	ADAM metallopeptidase with thrombospondin type 1 motif, 4	ADAMTS4	1.28111	2.06076	4.17206	0.831602	2.47806	0.0132098	NA	ENSG00000158859	-0.0292143	0.481526	0.408263	0.890113	0.291803	-0.0267339	0.129711	-0.032547	-0.0331042	-0.0294153	-0.0270374	0.149604	ENSG00000158859	0	4	3	8	2	0	2.83333	1	0	0	0	0	1	0.333333
ENSG00000270781	NA	NA	NA	4.2617	2.05531	4.15632	0.738388	2.78351	0.00537749	NA	ENSG00000270781	1.13359	3.35488	1.60454	2.5113	1.62937	1.31451	1.30113	1.12413	1.58254	1.30486	1.13973	1.64616	ENSG00000270781	0	34	3	13	3	1	9	1	0	3	1	0	3	1.33333
ENSG00000240167	NA	NA	NA	1.77523	2.05034	4.14204	0.834209	2.45783	0.0139781	NA	ENSG00000240167	0.239024	1.508	0.239806	1.28442	0.420769	0.566963	0.237355	0.234523	0.399324	0.407635	0.241958	0.42846	ENSG00000240167	0	13	0	9	1	2	4.16667	0	0	1	1	0	1	0.5
ENSG00000150275	65217	protocadherin-related 15	PCDH15	6.11109	2.04702	4.1325	0.44583	4.59147	4.40138e-06	NA	ENSG00000150275	2.81976	2.80507	3.46676	2.86837	2.7012	2.98478	2.13346	1.99238	1.98954	2.1393	2.27398	2.05534	ENSG00000150275	10	11	21	11	8	12	12.1667	3	2	2	3	4	2	2.66667
ENSG00000254582	NA	NA	NA	1.15843	2.04555	4.12831	0.834281	2.45187	0.0142115	NA	ENSG00000254582	0.00808442	0.458574	-0.152317	0.6797	0.0185088	0.158511	-0.153968	-0.155873	0.000905173	-0.153027	-0.150865	0.0248505	ENSG00000254582	1	5	0	7	1	2	2.66667	0	0	1	0	0	1	0.333333
ENSG00000180083	259239	WAP four-disulfide core domain 11	WFDC11	0.378114	2.04261	4.11991	0.88352	2.3119	0.0207831	NA	ENSG00000180083	-1.28115	-1.57867	-1.41914	-1.2876	-1.41254	-1.5747	-1.57584	-1.57648	-1.57665	-1.57552	-1.57479	-1.57267	ENSG00000180083	2	0	1	2	1	0	1	0	0	0	0	0	0	0
ENSG00000246339	101929402	EXTL3 antisense RNA 1	EXTL3-AS1	0.921195	2.03399	4.09535	0.8489	2.39603	0.0165739	NA	ENSG00000246339	-0.190995	0.0380996	0.0735252	-0.347841	-0.0386624	-0.0465785	-0.346565	-0.196569	-0.348491	-0.345813	-0.344083	-0.339071	ENSG00000246339	1	3	3	0	2	2	1.83333	0	1	0	0	0	0	0.166667
ENSG00000154646	5651	transmembrane protease, serine 15	TMPRSS15	0.931341	2.03393	4.09518	0.872174	2.33202	0.0196997	NA	ENSG00000154646	-0.439577	-0.447353	-0.277627	0.302416	-0.269045	0.12138	-0.440491	-0.442038	-0.285196	-0.439726	-0.437969	-0.432887	ENSG00000154646	0	0	1	6	1	4	2	0	0	1	0	0	0	0.166667
ENSG00000174429	137735	actin-binding Rho activating protein	ABRA	1.059	2.03143	4.0881	0.859397	2.36379	0.0180892	NA	ENSG00000174429	-0.0880912	0.618486	-0.247342	0.173246	-0.0780462	-0.245755	-0.248859	-0.0940161	-0.251074	-0.247995	-0.246009	-0.240264	ENSG00000174429	1	8	0	3	1	0	2.16667	0	1	0	0	0	0	0.166667
ENSG00000260176	NA	NA	NA	0.429029	2.02288	4.06395	0.880748	2.29678	0.0216316	NA	ENSG00000260176	-1.45975	-1.0624	-1.45955	-1.30474	-1.0148	-1.45889	-1.46019	-1.46091	-1.46111	-1.45982	-1.459	-1.4566	ENSG00000260176	0	3	0	1	3	0	1.16667	0	0	0	0	0	0	0
ENSG00000144452	26154	ATP-binding cassette, sub-family A (ABC1), member 12	ABCA12	1.11552	2.02202	4.06151	0.823034	2.45678	0.0140187	NA	ENSG00000144452	0.538506	0.0383501	0.0583667	0.188181	0.0675317	0.0618087	-0.0988543	-0.100686	-0.101173	0.0569533	-0.0958672	-0.0898388	ENSG00000144452	5	1	1	2	1	1	1.83333	0	0	0	1	0	0	0.166667
ENSG00000156395	22986	sortilin-related VPS10 domain containing receptor 3	SORCS3	0.435502	2.02192	4.06123	0.880536	2.29623	0.0216625	NA	ENSG00000156395	-1.30288	-1.46697	-1.46305	-0.926044	-1.46127	-1.15448	-1.4637	-1.46444	-1.46463	-1.46333	-1.46249	-1.46005	ENSG00000156395	1	0	0	4	0	2	1.16667	0	0	0	0	0	0	0
ENSG00000139910	4857	neuro-oncological ventral antigen 1	NOVA1	1.15855	2.01939	4.05413	0.891052	2.2663	0.0234329	NA	ENSG00000139910	-0.303361	0.766008	-0.302834	0.571156	-0.298249	-0.301108	-0.304486	-0.140047	-0.306901	-0.303544	-0.301384	-0.295155	ENSG00000139910	0	10	0	7	0	0	2.83333	0	1	0	0	0	0	0.166667
ENSG00000105374	4818	natural killer cell granule protein 7	NKG7	0.375922	2.01924	4.05369	0.882445	2.28823	0.0221242	NA	ENSG00000105374	-1.44824	-1.46186	-1.18129	-1.60587	-1.44088	-1.6042	-1.60533	-1.60597	-1.60614	-1.60502	-1.60429	-1.60218	ENSG00000105374	1	1	3	0	1	0	1	0	0	0	0	0	0	0
ENSG00000258771	NA	NA	NA	0.542323	2.01677	4.04678	0.88974	2.2667	0.0234086	NA	ENSG00000258771	-0.893885	-0.663853	-0.755098	-0.89811	-1.04542	-1.0468	-1.04842	-1.04933	-1.04957	-1.04797	-1.04693	-1.04392	ENSG00000258771	1	3	2	1	0	0	1.16667	0	0	0	0	0	0	0
ENSG00000243265	NA	NA	NA	0.816411	2.01118	4.03112	0.847918	2.37191	0.0176966	NA	ENSG00000243265	-0.198054	-0.222844	-0.330866	-0.336471	-0.18465	-0.192165	-0.48251	-0.483794	-0.484134	-0.481875	-0.328353	-0.476166	ENSG00000243265	2	2	1	1	2	2	1.66667	0	0	0	0	1	0	0.166667
ENSG00000250972	NA	NA	NA	0.415583	2.00681	4.01893	0.880116	2.28017	0.0225978	NA	ENSG00000250972	-1.47894	-1.08522	-1.47874	-1.06329	-1.31383	-1.4781	-1.47935	-1.48006	-1.48025	-1.479	-1.4782	-1.47588	ENSG00000250972	0	3	0	3	1	0	1.16667	0	0	0	0	0	0	0
ENSG00000280147	NA	NA	NA	1.11603	2.00614	4.01707	0.823845	2.4351	0.0148877	NA	ENSG00000280147	0.329469	0.0479021	0.206493	0.319549	-0.082667	0.211475	-0.0886727	-0.090501	-0.0909867	-0.0877687	-0.0856909	0.0832656	ENSG00000280147	3	1	2	3	0	2	1.83333	0	0	0	0	0	1	0.166667
ENSG00000271159	NA	NA	NA	1.09543	2.00105	4.00291	0.882237	2.26815	0.0233199	NA	ENSG00000271159	-0.295165	0.746777	-0.129202	0.257708	-0.290306	-0.293025	-0.296232	-0.298042	-0.137293	-0.295338	-0.293286	-0.287362	ENSG00000271159	0	10	1	4	0	0	2.5	0	0	1	0	0	0	0.166667
ENSG00000167723	162514	transient receptor potential cation channel, subfamily V, member 3	TRPV3	1.81178	2.00077	4.00213	0.706542	2.83178	0.00462902	NA	ENSG00000167723	0.63455	0.97335	0.904964	1.00567	1.25211	1.0293	0.63175	0.472697	0.471929	0.634095	0.782136	0.48976	ENSG00000167723	1	4	3	4	6	4	3.66667	1	0	0	1	2	0	0.666667
ENSG00000253105	NA	NA	NA	0.438307	1.99846	3.99574	0.8902	2.24496	0.0247707	NA	ENSG00000253105	-1.17867	-1.19267	-1.33171	-1.04853	-1.1711	-1.17534	-1.33235	-1.33309	-1.33328	-1.33198	-1.33114	-1.3287	ENSG00000253105	1	1	0	2	1	1	1	0	0	0	0	0	0	0
ENSG00000255266	NA	NA	NA	0.943196	1.99698	3.99163	0.874734	2.28295	0.0224331	NA	ENSG00000255266	-0.298633	0.497458	-0.461389	-0.16058	-0.289008	-0.459967	-0.462748	-0.464316	-0.464733	-0.461973	-0.460194	-0.283154	ENSG00000255266	1	9	0	2	1	0	2.16667	0	0	0	0	0	1	0.166667
ENSG00000238069	NA	NA	NA	0.853759	1.99652	3.99035	0.894007	2.23322	0.0255343	NA	ENSG00000238069	-0.737157	0.411066	-0.564756	-0.420385	-0.733331	-0.735471	-0.737998	-0.739425	-0.572143	-0.737293	-0.735677	-0.731016	ENSG00000238069	0	11	1	2	0	0	2.33333	0	0	1	0	0	0	0.166667
ENSG00000104972	10859	leukocyte immunoglobulin-like receptor, subfamily B (with TM and ITIM domains), member 1	LILRB1	172.185	1.99572	3.98816	0.109908	18.1581	1.10867e-73	1.24087e-70	ENSG00000104972	8.34857	8.16628	8.40528	8.26681	8.16858	8.36127	6.11948	6.36387	6.50451	6.44497	6.84919	6.18182	ENSG00000104972	343	341	355	335	281	336	331.833	65	81	91	83	110	60	81.6667
ENSG00000198930	158511::389903	chondrosarcoma associated gene 1::CSAG family, member 3	CSAG1::CSAG3	127.605	1.9946	3.98506	0.11785	16.9248	2.95157e-64	2.29812e-61	ENSG00000198930	7.74641	7.91106	7.9082	7.93282	7.70658	7.81628	5.87418	5.5474	5.9193	6.07771	6.33214	6.24141	ENSG00000198930	227	291	254	270	206	232	246.667	55	43	59	64	76	65	60.3333
ENSG00000115593	150572	SET and MYND domain containing 1	SMYD1	0.521082	1.99312	3.98096	0.890061	2.2393	0.0251361	NA	ENSG00000115593	-1.17991	-0.577436	-1.02076	-0.887167	-1.17753	-1.17886	-1.18043	-1.18131	-1.18154	-1.17999	-1.17899	-1.17609	ENSG00000115593	0	5	1	2	0	0	1.33333	0	0	0	0	0	0	0
ENSG00000165457	2350	folate receptor 2 (fetal)	FOLR2	0.519574	1.99298	3.98059	0.875761	2.27571	0.0228632	NA	ENSG00000165457	-1.27335	-0.651358	-1.27311	-0.725875	-1.27098	-1.27231	-1.27387	-1.27475	-1.27499	-1.27343	-1.27243	-1.26954	ENSG00000165457	0	5	0	4	0	0	1.5	0	0	0	0	0	0	0
ENSG00000268505	NA	NA	NA	0.601374	1.99101	3.97515	0.887752	2.24275	0.0249127	NA	ENSG00000268505	-0.899012	-0.632719	-0.607433	-0.74998	-0.896298	-0.603068	-0.899606	-0.900612	-0.900879	-0.899109	-0.897965	-0.894645	ENSG00000268505	0	2	2	1	0	2	1.16667	0	0	0	0	0	0	0
ENSG00000258125	NA	NA	NA	14.2493	1.98781	3.96635	0.31994	6.21307	5.19585e-10	1.74246e-08	ENSG00000258125	4.56724	3.8216	4.47045	4.59518	4.45657	4.21169	2.95504	2.82797	2.93245	3.49547	3.36173	3.14825	ENSG00000258125	33	18	30	35	28	23	27.8333	5	4	5	11	9	6	6.66667
ENSG00000197172	4105	melanoma antigen family A, 6	MAGEA6	395.758	1.98593	3.96119	0.111846	17.7559	1.5507e-70	1.54278e-67	ENSG00000197172	9.50981	9.49562	9.65194	9.56098	9.481	9.53114	7.20389	7.3367	7.53582	7.88825	7.64366	8.04235	ENSG00000197172	752	846	827	809	688	741	777.167	142	161	188	233	189	233	191
ENSG00000174123	81793	toll-like receptor 10	TLR10	0.405774	1.9852	3.95917	0.879061	2.25831	0.0239261	NA	ENSG00000174123	-1.35353	-1.0096	-1.51089	-1.2196	-1.50922	-1.51027	-1.51149	-1.51218	-1.51236	-1.51115	-1.51037	-1.50809	ENSG00000174123	1	4	0	2	0	0	1.16667	0	0	0	0	0	0	0
ENSG00000102935	23090	zinc finger protein 423	ZNF423	2.49212	1.9811	3.94794	0.76657	2.58437	0.00975565	NA	ENSG00000102935	1.0091	2.17028	1.14605	1.64556	1.02849	0.69879	0.691993	0.997631	0.849719	0.693888	1.01659	0.710755	ENSG00000102935	2	17	3	8	2	0	5.33333	0	2	1	0	2	0	0.833333
ENSG00000188153	1287	collagen, type IV, alpha 5	COL4A5	154.474	1.97912	3.94251	0.106232	18.6302	1.82881e-77	2.7292e-74	ENSG00000188153	7.86853	8.00984	7.95442	7.90112	7.74233	7.78601	6.24876	6.14412	6.07926	6.03835	6.03394	5.86162	ENSG00000188153	242	305	256	257	206	221	247.833	72	68	65	60	58	46	61.5
ENSG00000230618	NA	NA	NA	1.18318	1.97627	3.93474	0.876057	2.25587	0.024079	NA	ENSG00000230618	-0.247503	0.738705	-0.246965	0.618833	-0.242287	0.0768934	-0.24865	-0.250596	-0.0869496	-0.24769	-0.245486	-0.0627206	ENSG00000230618	0	9	0	7	0	2	3	0	0	1	0	0	1	0.333333
ENSG00000229360	NA	NA	NA	0.426262	1.97453	3.93001	0.877919	2.24911	0.0245056	NA	ENSG00000229360	-1.53399	-1.38536	-1.53378	-0.88327	-1.36363	-1.53313	-1.53441	-1.53514	-1.53533	-1.53406	-1.53323	-1.53085	ENSG00000229360	0	1	0	5	1	0	1.16667	0	0	0	0	0	0	0
ENSG00000255074	NA	NA	NA	2.81433	1.97247	3.9244	0.794696	2.48205	0.0130631	NA	ENSG00000255074	1.23431	2.42374	0.947323	1.90653	0.961786	0.781953	0.942114	0.936098	1.2177	0.776524	0.781339	0.795186	ENSG00000255074	3	20	1	10	1	0	5.83333	1	1	3	0	0	0	0.833333
ENSG00000213486	NA	NA	NA	3.19977	1.96765	3.9113	0.762249	2.58137	0.00984081	NA	ENSG00000213486	1.16879	2.73783	1.31185	2.14376	0.853494	1.17823	1.00972	0.833391	0.832132	1.16803	1.0202	1.34963	ENSG00000213486	2	25	3	12	0	2	7.33333	1	0	0	2	1	3	1.16667
ENSG00000252874	NA	NA	NA	0.700868	1.9654	3.9052	0.886549	2.21691	0.0266294	NA	ENSG00000252874	-0.252688	-0.804972	-0.638482	-0.504032	-0.351177	-0.797676	-0.64127	-0.800939	-0.801252	-0.799182	-0.797847	-0.793981	ENSG00000252874	4	0	1	2	3	0	1.66667	1	0	0	0	0	0	0.166667
ENSG00000260672	NA	NA	NA	0.496176	1.96489	3.90383	0.888645	2.21111	0.0270283	NA	ENSG00000260672	-0.994331	-1.15102	-0.993531	-0.864875	-0.986541	-0.990908	-1.14734	-1.14817	-1.1484	-1.14693	-1.14598	-1.14323	ENSG00000260672	1	0	1	2	1	1	1	0	0	0	0	0	0	0
ENSG00000187955	7373	collagen, type XIV, alpha 1	COL14A1	1.15883	1.96447	3.90269	0.847298	2.31851	0.0204216	NA	ENSG00000187955	-0.0147263	0.337441	0.131902	0.747147	-0.171973	-0.0101331	-0.178224	-0.180132	-0.180639	-0.177282	-0.175118	0.154636	ENSG00000187955	1	4	2	8	0	1	2.66667	0	0	0	0	0	2	0.333333
ENSG00000224282	NA	NA	NA	4.74334	1.9632	3.89926	0.655663	2.99422	0.00275148	NA	ENSG00000224282	1.68499	3.33358	1.53835	2.76368	2.29869	1.6962	2.05002	1.36109	1.66738	1.37086	1.5445	1.72585	ENSG00000224282	2	28	1	14	7	2	9	5	0	2	0	1	2	1.66667
ENSG00000224812	220980	TMEM72 antisense RNA 1	TMEM72-AS1	0.59185	1.96252	3.89743	0.888769	2.20813	0.0272349	NA	ENSG00000224812	-0.921801	-0.538896	-0.62962	-0.772479	-0.919122	-0.764555	-0.922388	-0.923381	-0.923644	-0.921897	-0.920767	-0.91749	ENSG00000224812	0	3	2	1	0	1	1.16667	0	0	0	0	0	0	0
ENSG00000230186	NA	NA	NA	0.488906	1.95696	3.88243	0.888697	2.20206	0.0276613	NA	ENSG00000230186	-0.870981	-1.02098	-1.00585	-1.01074	-0.998885	-1.15769	-1.15915	-1.15997	-1.16019	-1.15874	-1.15781	-1.1551	ENSG00000230186	2	1	1	1	1	0	1	0	0	0	0	0	0	0
ENSG00000147202	1730	diaphanous-related formin 2	DIAPH2	1.30291	1.95402	3.87453	0.819457	2.38453	0.0171008	NA	ENSG00000147202	0.375719	0.215444	0.377309	0.707761	0.24669	0.0818547	0.0780847	0.0759606	0.0753962	0.235373	0.0815467	0.088527	ENSG00000147202	2	1	2	5	1	0	1.83333	0	0	0	1	0	0	0.166667
ENSG00000250708	NA	NA	NA	0.878508	1.95308	3.872	0.849029	2.30037	0.0214274	NA	ENSG00000250708	0.00706567	-0.417775	-0.254743	-0.0024521	-0.103443	-0.251608	-0.257734	-0.412793	-0.413179	-0.41062	-0.408967	-0.404176	ENSG00000250708	3	0	1	3	2	1	1.66667	1	0	0	0	0	0	0.166667
ENSG00000233741	NA	NA	NA	1.83144	1.95194	3.86896	0.777406	2.51084	0.0120444	NA	ENSG00000233741	0.554123	1.6753	0.555449	0.820126	0.717178	0.394868	0.389696	0.546512	0.54524	0.391138	0.394446	0.574816	ENSG00000233741	1	14	1	3	2	0	3.5	0	1	1	0	0	1	0.5
ENSG00000274991	NA	NA	NA	0.496328	1.95014	3.86412	0.888668	2.19445	0.0282027	NA	ENSG00000274991	-0.994363	-1.00878	-0.993563	-0.864883	-0.986571	-1.14592	-1.1474	-1.14823	-1.14845	-1.14699	-1.14604	-1.14328	ENSG00000274991	1	1	1	2	1	0	1	0	0	0	0	0	0	0
ENSG00000011677	2556	gamma-aminobutyric acid (GABA) A receptor, alpha 3	GABRA3	95.6582	1.94201	3.8424	0.143952	13.4907	1.77481e-41	6.4864e-39	ENSG00000011677	7.38262	7.18355	7.3694	7.4759	7.58038	7.51594	5.15067	5.46616	5.42952	5.9673	5.82944	6.02442	ENSG00000011677	180	176	177	200	195	193	186.833	31	42	41	61	53	57	47.5
ENSG00000254316	NA	NA	NA	2.2975	1.93206	3.81599	0.727984	2.65398	0.00795476	NA	ENSG00000254316	1.10145	1.54593	0.825128	1.94906	0.988362	0.83001	0.965468	0.815074	0.813643	0.660639	0.664694	0.846891	ENSG00000254316	3	8	1	13	2	1	4.66667	2	1	1	0	0	1	0.833333
ENSG00000259674	NA	NA	NA	3.11231	1.93122	3.81377	0.741329	2.60508	0.00918531	NA	ENSG00000259674	1.04152	2.73709	1.04328	1.84608	1.05855	1.04903	0.869408	1.03141	1.17921	1.04091	0.87693	1.2279	ENSG00000259674	1	25	1	8	1	1	6.16667	0	1	2	1	0	2	1
ENSG00000228337	NA	NA	NA	1.36215	1.92263	3.79114	0.855596	2.24712	0.0246321	NA	ENSG00000228337	-0.0318148	1.01683	-0.0312006	0.825748	0.145212	-0.0291902	-0.033124	-0.0353447	0.126281	-0.0320275	-0.0295112	0.152016	ENSG00000228337	0	10	0	7	1	0	3	0	0	1	0	0	1	0.333333
ENSG00000119973	2834	prolactin releasing hormone receptor	PRLHR	0.423453	1.92113	3.7872	0.889871	2.15889	0.0308588	NA	ENSG00000119973	-1.22752	-1.11367	-1.22675	-1.38173	-1.37879	-1.08551	-1.38113	-1.38185	-1.38204	-1.38078	-1.37997	-1.37761	ENSG00000119973	1	2	1	0	0	2	1	0	0	0	0	0	0	0
ENSG00000147206	56000	nuclear RNA export factor 3	NXF3	4.9032	1.91706	3.77653	0.517074	3.70752	0.000209299	NA	ENSG00000147206	2.56279	2.32085	2.2023	2.37282	2.82735	2.80112	1.69362	2.17829	1.82314	1.54042	1.85104	1.88262	ENSG00000147206	9	7	5	7	12	12	8.66667	1	5	2	0	2	2	2
ENSG00000231660	NA	NA	NA	1.56734	1.9164	3.77481	0.853681	2.24487	0.0247765	NA	ENSG00000231660	0.0109252	1.53098	0.0116218	0.467757	0.196195	0.346492	0.00943968	0.00691753	0.327787	0.0106839	0.0135364	0.203432	ENSG00000231660	0	17	0	3	1	2	3.83333	0	0	2	0	0	1	0.5
ENSG00000144891	185	angiotensin II receptor, type 1	AGTR1	0.450269	1.91564	3.77282	0.889967	2.15249	0.0313589	NA	ENSG00000144891	-1.2013	-1.21549	-1.20052	-1.35938	-0.918745	-1.35739	-1.35874	-1.3595	-1.35971	-1.35837	-1.3575	-1.35499	ENSG00000144891	1	1	1	0	3	0	1	0	0	0	0	0	0	0
ENSG00000271401	NA	NA	NA	0.695733	1.91121	3.76125	0.866815	2.20487	0.0274634	NA	ENSG00000271401	-0.429298	-0.583255	-0.566444	-0.571873	-0.558733	-0.297487	-0.569206	-0.723802	-0.72411	-0.722067	-0.720747	-0.716921	ENSG00000271401	2	1	1	1	1	3	1.5	1	0	0	0	0	0	0.166667
ENSG00000117971	1143	cholinergic receptor, nicotinic, beta 4 (neuronal)	CHRNB4	0.38573	1.91094	3.76055	0.875674	2.18225	0.0290908	NA	ENSG00000117971	-1.61433	-1.61762	-1.18387	-1.45894	-1.30077	-1.61355	-1.61471	-1.61537	-1.61555	-1.61439	-1.61364	-1.61148	ENSG00000117971	0	0	3	1	2	0	1	0	0	0	0	0	0	0
ENSG00000240497	NA	NA	NA	0.510807	1.90877	3.7549	0.890541	2.14339	0.032082	NA	ENSG00000240497	-0.853242	-1.1502	-0.851941	-1.14712	-0.983338	-0.987748	-1.1464	-1.14726	-1.14749	-1.14598	-1.145	-1.14217	ENSG00000240497	2	0	2	0	1	1	1	0	0	0	0	0	0	0
ENSG00000225230	NA	NA	NA	0.996802	1.90833	3.75375	0.835444	2.28421	0.0223591	NA	ENSG00000225230	0.0561464	-0.10021	-0.081093	0.282454	-0.0723336	-0.0778038	-0.237686	-0.23933	-0.239767	-0.236872	-0.0783296	-0.229585	ENSG00000225230	2	1	1	4	1	1	1.66667	0	0	0	0	1	0	0.166667
ENSG00000066336	6688	spleen focus forming virus (SFFV) proviral integration oncogene	SPI1	2.05085	1.9046	3.74406	0.855588	2.22607	0.0260092	NA	ENSG00000066336	0.269643	1.77208	0.447993	1.6551	0.278194	0.273417	0.267757	0.438532	0.2637	0.446106	0.612047	0.28335	ENSG00000066336	0	16	1	13	0	0	5	0	1	0	1	2	0	0.666667
ENSG00000198092	389208	transmembrane protease, serine 11F	TMPRSS11F	30.6642	1.9041	3.74276	0.249505	7.63151	2.32019e-14	1.38963e-12	ENSG00000198092	5.9261	5.63505	5.33179	5.60616	5.70724	4.96399	4.01446	3.62085	3.98297	4.02675	4.35367	4.54457	ENSG00000198092	74	66	45	59	58	32	55.6667	13	8	13	13	18	20	14.1667
ENSG00000125730	718	complement component 3	C3	15.6377	1.90257	3.73878	0.697892	2.72616	0.00640754	0.0337688	ENSG00000125730	3.40305	5.52679	2.4667	5.40096	2.64234	3.07515	3.04073	2.43764	3.70531	2.59664	2.74206	2.52904	ENSG00000125730	11	87	2	72	3	7	30.3333	7	2	16	3	4	2	5.66667
ENSG00000110375	7379	uroplakin 2	UPK2	1.80298	1.90201	3.73733	0.735614	2.58561	0.00972082	NA	ENSG00000110375	1.13276	0.873207	1.13557	0.901015	0.658141	0.651007	0.487409	0.484535	0.483771	0.644948	0.492091	0.813099	ENSG00000110375	5	3	5	3	1	1	3	0	0	0	1	0	2	0.5
ENSG00000213401	4111	melanoma antigen family A, 12	MAGEA12	380.967	1.89911	3.72983	0.0829407	22.8972	4.95201e-116	1.47801e-112	ENSG00000213401	9.39112	9.38717	9.42684	9.48954	9.38578	9.48628	7.48588	7.34771	7.43422	7.81851	7.66738	7.87023	ENSG00000213401	690	782	703	768	642	717	717	175	162	174	221	192	205	188.167
ENSG00000262202	780854	small nucleolar RNA, C/D box 3D	SNORD3D	0.61888	1.89902	3.72961	0.88197	2.15316	0.0313061	NA	ENSG00000262202	-0.84692	-0.709494	-0.693324	-0.698548	-0.544782	-0.690536	-0.847532	-0.848566	-0.848841	-0.84702	-0.845843	-0.842427	ENSG00000262202	0	1	1	1	2	1	1	0	0	0	0	0	0	0
ENSG00000224960	139420	SMEK homolog 3, suppressor of mek1 (Dictyostelium) pseudogene	SMEK3P	0.630999	1.89549	3.72048	0.882952	2.14676	0.0318122	NA	ENSG00000224960	-0.692752	-0.852222	-0.691895	-0.848439	-0.684415	-0.423862	-0.847554	-0.84861	-0.84889	-0.847032	-0.845832	-0.842352	ENSG00000224960	1	0	1	0	1	3	1	0	0	0	0	0	0	0
ENSG00000224427	NA	NA	NA	6.98341	1.89039	3.70735	0.760271	2.48647	0.0129018	NA	ENSG00000224427	1.70621	4.25526	1.70894	3.69069	1.73262	2.01945	1.99756	1.69048	2.11056	2.00367	1.54319	2.058	ENSG00000224427	1	51	1	28	1	3	14.1667	3	1	4	3	0	3	2.33333
ENSG00000259105	NA	NA	NA	5.79027	1.88989	3.70608	0.621569	3.04052	0.00236172	NA	ENSG00000259105	1.66371	3.78606	1.95576	3.33773	1.98358	1.96623	1.94574	1.79838	1.79562	1.66284	1.82561	2.1331	ENSG00000259105	1	37	3	22	3	3	11.5	3	2	2	1	2	4	2.33333
ENSG00000252614	NA	NA	NA	0.494568	1.88842	3.70229	0.890936	2.11959	0.0340408	NA	ENSG00000252614	-1.18529	-1.18947	-1.0299	-0.777366	-1.02289	-1.02727	-1.18578	-1.18661	-1.18683	-1.18537	-1.18442	-1.18167	ENSG00000252614	0	0	1	3	1	1	1	0	0	0	0	0	0	0
ENSG00000219870	NA	NA	NA	0.506181	1.88579	3.69554	0.89095	2.1166	0.0342939	NA	ENSG00000219870	-1.01537	-1.02994	-1.17073	-1.17219	-1.0075	-0.744084	-1.17147	-1.17233	-1.17255	-1.17105	-1.17008	-1.16726	ENSG00000219870	1	1	0	0	1	3	1	0	0	0	0	0	0	0
ENSG00000235802	NA	NA	NA	0.878343	1.88446	3.69214	0.855654	2.20236	0.02764	NA	ENSG00000235802	-0.422248	-0.153928	-0.00124659	-0.0126252	-0.257544	-0.26276	-0.423107	-0.424561	-0.424947	-0.422388	-0.420735	-0.251871	ENSG00000235802	0	2	3	3	1	1	1.66667	0	0	0	0	0	1	0.166667
ENSG00000260830	NA	NA	NA	0.480043	1.88412	3.69129	0.890597	2.11557	0.034381	NA	ENSG00000260830	-1.19038	-0.925247	-1.03726	-0.908757	-1.1882	-1.03466	-1.19086	-1.19166	-1.19188	-1.19046	-1.18954	-1.18688	ENSG00000260830	0	2	1	2	0	1	1	0	0	0	0	0	0	0
ENSG00000259116	NA	NA	NA	0.846101	1.88022	3.6813	0.879858	2.13695	0.0326017	NA	ENSG00000259116	-0.496804	-0.225481	0.0431671	-0.344736	-0.493013	-0.495136	-0.497635	-0.499043	-0.499417	-0.496939	-0.49534	-0.490708	ENSG00000259116	0	2	4	1	0	0	1.16667	0	0	0	0	0	0	0
ENSG00000223263	NA	NA	NA	0.803368	1.87847	3.67685	0.870975	2.15674	0.0310256	NA	ENSG00000223263	-0.0263943	-0.423589	-0.138915	-0.411598	-0.397774	-0.562029	-0.564407	-0.565746	-0.566102	-0.563745	-0.403326	-0.557815	ENSG00000223263	4	1	3	1	1	0	1.66667	0	0	0	0	1	0	0.166667
ENSG00000103485	101929880::23475	nicotinate-nucleotide pyrophosphorylase [carboxylating]-like::quinolinate phosphoribosyltransferase	LOC101929880::QPRT	0.682837	1.8778	3.67514	0.870918	2.15611	0.0310749	NA	ENSG00000103485	-0.736275	-0.469282	-0.443383	-0.451755	-0.573713	-0.438914	-0.736948	-0.587277	-0.73839	-0.736384	-0.735089	-0.731331	ENSG00000103485	0	2	2	2	1	2	1.5	0	1	0	0	0	0	0.166667
ENSG00000049540	2006	elastin	ELN	3.41419	1.86708	3.64793	0.756712	2.46735	0.0136115	NA	ENSG00000049540	1.64195	2.89605	0.935148	2.08389	0.94709	1.4099	1.10103	0.92584	1.5057	0.933293	1.26759	1.1337	ENSG00000049540	5	27	0	10	0	3	7.5	1	0	4	0	2	1	1.33333
ENSG00000254252	NA	NA	NA	2.54327	1.86675	3.6471	0.731569	2.55171	0.0107196	NA	ENSG00000254252	1.02921	2.33445	0.715099	1.27239	1.31316	1.03781	1.02492	0.707804	1.14789	0.713644	0.886008	0.730808	ENSG00000254252	2	20	0	4	4	2	5.33333	2	0	3	0	1	0	1
ENSG00000187821	391723	helt bHLH transcription factor	HELT	1.3485	1.86646	3.64638	0.80372	2.32228	0.0202178	NA	ENSG00000187821	0.427631	0.625435	0.555592	0.12895	0.299131	0.678213	0.424213	0.128595	0.128013	0.131873	0.134364	0.141572	ENSG00000187821	2	4	3	0	1	4	2.33333	2	0	0	0	0	0	0.333333
ENSG00000185739	6345	sarcalumenin	SRL	1.68572	1.86491	3.64246	0.776131	2.40283	0.0162688	NA	ENSG00000185739	0.349836	1.29145	0.653737	1.0878	0.357101	0.659398	0.348241	0.345536	0.344817	0.508802	0.514009	0.52909	ENSG00000185739	0	9	2	6	0	2	3.16667	0	0	0	1	1	1	0.5
ENSG00000136696	27177	interleukin 36, beta	IL36B	0.315938	1.86423	3.64074	0.87583	2.12853	0.0332931	NA	ENSG00000136696	-1.81369	-1.67227	-1.65842	-1.81446	-1.65206	-1.51622	-1.81401	-1.81454	-1.81468	-1.81374	-1.81313	-1.81136	ENSG00000136696	0	1	1	0	1	2	0.833333	0	0	0	0	0	0	0
ENSG00000232114	NA	NA	NA	0.315492	1.8636	3.63914	0.875798	2.12789	0.0333466	NA	ENSG00000232114	-1.66027	-1.67338	-1.81461	-1.81552	-1.65319	-1.51739	-1.81507	-1.81561	-1.81575	-1.81481	-1.8142	-1.81243	ENSG00000232114	1	1	0	0	1	2	0.833333	0	0	0	0	0	0	0
ENSG00000228695	51716	carboxylesterase 1 pseudogene 1	CES1P1	5.881	1.85879	3.62703	0.443415	4.19199	2.76516e-05	NA	ENSG00000228695	2.89345	2.49785	3.15375	3.0013	2.86635	2.68013	2.01629	2.13303	2.003	2.02148	2.16362	2.32461	ENSG00000228695	11	7	15	13	10	8	10.6667	2	3	2	2	3	4	2.66667
ENSG00000163520	2199	fibulin 2	FBLN2	11.6469	1.85741	3.62358	0.742227	2.50249	0.0123323	0.0562094	ENSG00000163520	2.37709	5.23012	2.94361	4.59897	2.54885	1.9314	2.0768	2.35341	2.90371	2.37567	2.86016	2.44098	ENSG00000163520	3	82	8	44	4	0	23.5	1	3	8	3	7	3	4.16667
ENSG00000168243	2786	guanine nucleotide binding protein (G protein), gamma 4	GNG4	1.8483	1.85711	3.62281	0.725154	2.56099	0.0104376	NA	ENSG00000168243	0.841456	0.927754	0.968945	1.0679	0.858694	0.976037	0.837684	0.695169	0.54273	0.54789	0.551218	0.560845	ENSG00000168243	2	3	3	4	2	3	2.83333	2	1	0	0	0	0	0.5
ENSG00000257042	NA	NA	NA	0.31027	1.85613	3.62036	0.875411	2.1203	0.0339807	NA	ENSG00000257042	-1.82684	-1.68606	-1.53473	-1.67674	-1.66595	-1.82621	-1.82715	-1.82767	-1.82781	-1.82689	-1.82629	-1.82455	ENSG00000257042	0	1	2	1	1	0	0.833333	0	0	0	0	0	0	0
ENSG00000153802	9407	transmembrane protease, serine 11D	TMPRSS11D	1.31217	1.85525	3.61814	0.765602	2.42325	0.0153822	NA	ENSG00000153802	0.634426	0.484481	0.396466	0.249808	0.539887	0.528994	0.0987331	0.0966014	0.096035	0.394325	0.25983	0.109217	ENSG00000153802	4	3	2	1	3	3	2.66667	0	0	0	2	1	0	0.5
ENSG00000229747	NA	NA	NA	1.58056	1.85337	3.61343	0.757962	2.4452	0.0144771	NA	ENSG00000229747	0.463113	0.573599	0.464343	0.720568	0.870716	1.06301	0.460495	0.301637	0.30096	0.305441	0.308331	0.630523	ENSG00000229747	1	2	1	3	4	6	2.83333	1	0	0	0	0	2	0.5
ENSG00000240881	NA	NA	NA	0.778062	1.8506	3.6065	0.891918	2.07485	0.0380001	NA	ENSG00000240881	-0.640072	-0.245058	-0.639711	-0.107653	-0.636568	-0.477372	-0.64084	-0.642141	-0.642487	-0.640197	-0.638719	-0.63444	ENSG00000240881	0	3	0	4	0	1	1.33333	0	0	0	0	0	0	0
ENSG00000116745	6121	retinal pigment epithelium-specific protein 65kDa	RPE65	0.306414	1.85017	3.60543	0.875103	2.11423	0.0344954	NA	ENSG00000116745	-1.83424	-1.56637	-1.68026	-1.83499	-1.67395	-1.67789	-1.83455	-1.83507	-1.83521	-1.83429	-1.8337	-1.83199	ENSG00000116745	0	2	1	0	1	1	0.833333	0	0	0	0	0	0	0
ENSG00000238008	NA	NA	NA	0.774521	1.84759	3.59899	0.869732	2.12432	0.0336432	NA	ENSG00000238008	-0.461142	0.0704286	-0.460224	-0.465869	-0.614783	-0.457215	-0.61903	-0.620323	-0.620667	-0.618391	-0.457696	-0.612665	ENSG00000238008	1	6	1	1	0	1	1.66667	0	0	0	0	1	0	0.166667
ENSG00000207955	100616335::407003	microRNA 2964a::microRNA 219-2	MIR2964A::MIR219-2	0.304484	1.84739	3.59849	0.874954	2.11142	0.0347365	NA	ENSG00000207955	-1.68593	-1.5715	-1.6852	-1.83968	-1.6789	-1.83833	-1.83925	-1.83976	-1.8399	-1.83899	-1.83841	-1.8367	ENSG00000207955	1	2	1	0	1	0	0.833333	0	0	0	0	0	0	0
ENSG00000235685	NA	NA	NA	1.62448	1.84711	3.59778	0.870099	2.12287	0.0337649	NA	ENSG00000235685	-0.0788543	1.39032	-0.078141	1.18935	-0.0719559	-0.0758093	-0.0803763	-0.0829625	-0.0836512	-0.0791015	-0.0761813	-0.0677979	ENSG00000235685	0	15	0	11	0	0	4.33333	0	0	0	0	0	0	0
ENSG00000164794	27012	potassium channel, subfamily V, member 1	KCNV1	0.560689	1.84701	3.59753	0.890024	2.07523	0.0379648	NA	ENSG00000164794	-0.85645	-1.01544	-1.01046	-0.725596	-0.848389	-0.713175	-1.01128	-1.01222	-1.01247	-1.01081	-1.00974	-1.00664	ENSG00000164794	1	0	0	2	1	2	1	0	0	0	0	0	0	0
ENSG00000273983	NA	NA	NA	1.18356	1.8462	3.59553	0.871239	2.11905	0.0340859	NA	ENSG00000273983	-0.137562	0.657958	-0.137023	0.608698	-0.132334	-0.13526	-0.13871	-0.140655	-0.141173	-0.137749	-0.135541	0.0410391	ENSG00000273983	0	7	0	6	0	0	2.16667	0	0	0	0	0	1	0.166667
ENSG00000259215	NA	NA	NA	0.301945	1.8438	3.58953	0.874759	2.10778	0.0350504	NA	ENSG00000259215	-1.69229	-1.57813	-1.69157	-1.84571	-1.8436	-1.68921	-1.84528	-1.84579	-1.84592	-1.84502	-1.84444	-1.84275	ENSG00000259215	1	2	1	0	0	1	0.833333	0	0	0	0	0	0	0
ENSG00000067842	492	ATPase, Ca++ transporting, plasma membrane 3	ATP2B3	0.301783	1.84342	3.5886	0.874741	2.10739	0.0350836	NA	ENSG00000067842	-1.69306	-1.57889	-1.8456	-1.69676	-1.68604	-1.84514	-1.84604	-1.84656	-1.84669	-1.84579	-1.84521	-1.84352	ENSG00000067842	1	2	0	1	1	0	0.833333	0	0	0	0	0	0	0
ENSG00000143318	844	calsequestrin 1 (fast-twitch, skeletal muscle)	CASQ1	1.98848	1.84192	3.58486	0.806925	2.28264	0.0224517	NA	ENSG00000143318	0.541018	1.91617	0.694473	1.0519	0.38015	0.375455	0.53807	0.53307	0.365929	0.371451	0.375002	0.721359	ENSG00000143318	1	18	2	5	0	0	4.33333	1	1	0	0	0	2	0.666667
ENSG00000230384	NA	NA	NA	3.46984	1.83522	3.56826	0.794696	2.30934	0.0209249	NA	ENSG00000230384	0.887937	2.84638	1.06433	2.4578	0.901352	1.07041	0.884975	1.05177	1.20428	0.887456	1.06944	1.40326	ENSG00000230384	0	26	1	16	0	1	7.33333	0	1	2	0	1	3	1.16667
ENSG00000104435	11075	stathmin-like 2	STMN2	0.980083	1.82988	3.55507	0.886346	2.06452	0.0389686	NA	ENSG00000104435	-0.425851	0.538176	-0.4254	0.123915	-0.42148	-0.423925	-0.42681	-0.428438	-0.42887	-0.262178	-0.424161	-0.418829	ENSG00000104435	0	9	0	4	0	0	2.16667	0	0	0	1	0	0	0.166667
ENSG00000240766	NA	NA	NA	1.49785	1.82594	3.54538	0.737454	2.476	0.0132862	NA	ENSG00000240766	0.713559	0.67658	0.829225	0.580414	0.605001	0.595989	0.448301	0.292885	0.292243	0.450431	0.299233	0.469535	ENSG00000240766	3	3	4	2	2	2	2.66667	1	0	0	1	0	1	0.5
ENSG00000236136	NA	NA	NA	3.73583	1.82537	3.54398	0.582756	3.13231	0.00173438	NA	ENSG00000236136	2.51047	2.22107	1.93978	1.81265	1.60417	2.1452	1.57625	1.6948	1.42594	1.28091	1.44641	1.61807	ENSG00000236136	12	9	5	4	2	7	6.5	2	3	1	0	1	2	1.5
ENSG00000241286	NA	NA	NA	0.936672	1.82478	3.54254	0.882985	2.06661	0.0387713	NA	ENSG00000241286	-0.417755	0.283822	-0.256622	0.224179	-0.41357	-0.415913	-0.259705	-0.420229	-0.420642	-0.417904	-0.416138	-0.411029	ENSG00000241286	0	6	1	5	0	0	2	1	0	0	0	0	0	0.166667
ENSG00000186188	338557	free fatty acid receptor 4	FFAR4	1.11592	1.82302	3.5382	0.85298	2.13723	0.0325793	NA	ENSG00000186188	-0.139991	0.635969	0.159896	0.150506	-0.135048	-0.137815	0.0152949	-0.142912	-0.1434	-0.140167	-0.138082	-0.132045	ENSG00000186188	0	7	2	2	0	0	1.83333	1	0	0	0	0	0	0.166667
ENSG00000255776	NA	NA	NA	0.963215	1.8223	3.53643	0.868809	2.09746	0.0359525	NA	ENSG00000255776	-0.435194	0.185351	-0.270943	0.407698	-0.262239	-0.433301	-0.436138	-0.277667	-0.438164	-0.435348	-0.433532	-0.256338	ENSG00000255776	0	5	1	7	1	0	2.33333	0	1	0	0	0	1	0.333333
ENSG00000228744	NA	NA	NA	1.12034	1.81999	3.5308	0.874324	2.0816	0.0373789	NA	ENSG00000228744	-0.278967	0.767446	-0.278455	0.276361	0.0496003	-0.276781	-0.280057	-0.281906	-0.120426	-0.113686	-0.277048	-0.270999	ENSG00000228744	0	10	0	4	2	0	2.66667	0	0	1	1	0	0	0.333333
ENSG00000233608	117581	twist family bHLH transcription factor 2	TWIST2	0.448198	1.81994	3.53066	0.864753	2.10458	0.0353282	NA	ENSG00000233608	-1.5519	-0.728772	-1.55169	-1.38816	-1.54985	-1.551	-1.55235	-1.55312	-1.55332	-1.55198	-1.55111	-1.5486	ENSG00000233608	0	7	0	1	0	0	1.33333	0	0	0	0	0	0	0
ENSG00000231870	NA	NA	NA	0.579345	1.81942	3.52939	0.890863	2.04231	0.0411209	NA	ENSG00000231870	-1.07496	-0.371075	-1.07469	-0.77792	-1.07233	-1.0738	-1.07554	-1.07652	-1.07678	-1.07506	-1.07394	-1.07073	ENSG00000231870	0	6	0	2	0	0	1.33333	0	0	0	0	0	0	0
ENSG00000123364	3229	homeobox C13	HOXC13	0.67891	1.81825	3.52653	0.882952	2.05928	0.039467	NA	ENSG00000123364	-0.587181	-0.602966	-0.448474	-0.456835	-0.737968	-0.73968	-0.741693	-0.742826	-0.743126	-0.741133	-0.739844	-0.736108	ENSG00000123364	1	1	2	2	0	0	1	0	0	0	0	0	0	0
ENSG00000158352	57477	shroom family member 4	SHROOM4	37.5374	1.81773	3.52527	0.206498	8.80266	1.33612e-18	1.21459e-16	ENSG00000158352	6.03915	5.90105	6.24579	5.66214	5.6293	5.69795	4.80134	4.3599	4.40495	4.23014	4.6765	4.00511	ENSG00000158352	76	77	89	58	51	56	67.8333	27	18	19	15	23	10	18.6667
ENSG00000165194	57526	protocadherin 19	PCDH19	1.01733	1.81715	3.52385	0.827195	2.19676	0.0280373	NA	ENSG00000165194	0.0604226	0.357878	-0.0779835	0.288459	-0.230463	-0.0746639	-0.235975	-0.237654	-0.2381	-0.0793466	-0.0751946	-0.227714	ENSG00000165194	2	5	1	4	0	1	2.16667	0	0	0	1	1	0	0.333333
ENSG00000161798	362	aquaporin 5	AQP5	1.2486	1.8118	3.51079	0.843691	2.14747	0.0317562	NA	ENSG00000161798	0.128983	0.75456	-0.0299576	0.60971	0.286946	-0.0281038	-0.0317297	-0.0337737	0.121579	-0.0307197	0.133134	-0.0216925	ENSG00000161798	1	7	0	5	2	0	2.5	0	0	1	0	1	0	0.333333
ENSG00000231047	NA	NA	NA	1.68076	1.80781	3.5011	0.761473	2.3741	0.017592	NA	ENSG00000231047	0.926941	0.98268	0.685924	0.382307	1.05976	0.548778	0.540664	0.381872	0.381155	0.542923	0.388957	0.563161	ENSG00000231047	4	5	2	0	5	1	2.83333	1	0	0	1	0	1	0.5
ENSG00000244378	NA	NA	NA	0.882243	1.80726	3.49976	0.876845	2.06109	0.0392944	NA	ENSG00000244378	-0.486185	0.298924	-0.485778	-0.0655069	-0.317246	-0.484445	-0.487053	-0.488522	-0.488912	-0.326949	-0.484658	-0.479831	ENSG00000244378	0	7	0	3	1	0	1.83333	0	0	0	1	0	0	0.166667
ENSG00000228453	NA	NA	NA	0.518382	1.80684	3.49874	0.88275	2.04683	0.0406749	NA	ENSG00000228453	-1.2211	-0.610734	-1.22086	-0.798273	-1.21874	-1.22006	-1.22162	-1.2225	-1.22273	-1.22119	-1.22019	-1.2173	ENSG00000228453	0	5	0	3	0	0	1.33333	0	0	0	0	0	0	0
ENSG00000011465	1634	decorin	DCN	4.25355	1.8054	3.49526	0.705989	2.55726	0.0105499	NA	ENSG00000011465	1.42059	3.09854	1.26541	3.05777	1.28348	1.43122	1.41529	1.25134	1.67201	1.56225	1.42992	1.11432	ENSG00000011465	2	27	1	24	1	2	9.5	2	1	4	3	2	0	2
ENSG00000227331	NA	NA	NA	1.44587	1.80431	3.49263	0.802492	2.24839	0.0245514	NA	ENSG00000227331	0.624386	0.973449	0.358141	0.489108	0.368421	0.202664	0.198508	0.350203	0.195543	0.199666	0.361386	0.210016	ENSG00000227331	3	7	1	2	1	0	2.33333	0	1	0	0	1	0	0.333333
ENSG00000273335	NA	NA	NA	0.50194	1.80428	3.49254	0.891605	2.02363	0.0430087	NA	ENSG00000273335	-1.20002	-1.05804	-1.19978	-0.910585	-0.761432	-1.19901	-1.20052	-1.20136	-1.20159	-1.2001	-1.19913	-1.19634	ENSG00000273335	0	1	0	2	3	0	1	0	0	0	0	0	0	0
ENSG00000175093	92369	splA/ryanodine receptor domain and SOCS box containing 4	SPSB4	1.47913	1.80015	3.48258	0.737909	2.43953	0.0147062	NA	ENSG00000175093	0.522432	0.999112	0.524085	0.638897	0.538514	0.658278	0.222872	0.37477	0.373629	0.224055	0.226772	0.548317	ENSG00000175093	2	7	2	3	2	3	3.16667	0	1	1	0	0	2	0.666667
ENSG00000197614	8076	microfibrillar associated protein 5	MFAP5	0.534157	1.79924	3.48037	0.890767	2.01987	0.0433964	NA	ENSG00000197614	-0.90494	-0.675787	-1.05809	-0.909145	-1.05592	-0.901444	-1.05887	-1.05977	-1.06001	-1.05843	-1.05741	-1.05444	ENSG00000197614	1	3	0	1	0	1	1	0	0	0	0	0	0	0
ENSG00000187105	399671	HEAT repeat containing 4	HEATR4	5.20402	1.79915	3.48015	0.486448	3.69854	0.000216842	NA	ENSG00000187105	2.65584	2.71848	2.49245	2.27742	2.69882	2.50576	1.79854	2.05375	1.78767	2.07031	1.81251	2.11928	ENSG00000187105	9	11	7	5	9	7	8	1	3	1	3	1	3	2
ENSG00000174837	2015	egf-like module containing, mucin-like, hormone receptor-like 1	EMR1	1.07519	1.79639	3.47349	0.875267	2.05239	0.040132	NA	ENSG00000174837	-0.0673527	0.278936	-0.226506	-0.0727067	-0.222226	-0.0629082	-0.228045	-0.229819	-0.23029	-0.227168	-0.225154	-0.219328	ENSG00000174837	1	4	0	1	0	1	1.16667	0	0	0	0	0	0	0
ENSG00000264961	100616359	microRNA 4730	MIR4730	0.444615	1.79006	3.45829	0.885523	2.02147	0.0432311	NA	ENSG00000264961	-1.27183	-1.28605	-1.43194	-1.43323	-0.86356	-1.43125	-1.43259	-1.43335	-1.43355	-1.43222	-1.43136	-1.42887	ENSG00000264961	1	1	0	0	4	0	1	0	0	0	0	0	0	0
ENSG00000106123	2051	EPH receptor B6	EPHB6	17.6585	1.78528	3.44685	0.315073	5.66624	1.45964e-08	3.80483e-07	ENSG00000106123	4.24786	4.80422	4.76495	5.15555	4.314	4.12467	3.0217	3.38956	3.75715	3.42044	3.26011	3.75478	ENSG00000106123	21	40	34	50	21	18	30.6667	4	8	13	8	6	11	8.33333
ENSG00000088882	56265	carboxypeptidase X (M14 family), member 1	CPXM1	2.21002	1.78446	3.44489	0.822946	2.16838	0.0301299	NA	ENSG00000088882	0.767462	2.06014	0.441749	1.50825	0.44999	0.444854	0.609953	0.756481	0.754645	0.440471	0.444359	0.455539	ENSG00000088882	2	19	0	9	0	0	5	1	2	2	0	0	0	0.833333
ENSG00000236722	NA	NA	NA	1.00039	1.78367	3.44301	0.862442	2.06816	0.0386249	NA	ENSG00000236722	-0.209524	0.584339	-0.371605	-0.0720959	-0.0498443	-0.370101	-0.373043	-0.374703	-0.216302	-0.209874	-0.370341	-0.3649	ENSG00000236722	1	9	0	2	2	0	2.33333	0	0	1	1	0	0	0.333333
ENSG00000200262	NA	NA	NA	0.576255	1.78057	3.43562	0.885735	2.01028	0.044402	NA	ENSG00000200262	-1.00816	-0.866782	-0.584522	-0.855982	-0.699058	-0.848086	-1.00873	-1.0097	-1.00996	-1.00825	-1.00715	-0.838546	ENSG00000200262	0	1	3	1	2	1	1.33333	0	0	0	0	0	1	0.166667
ENSG00000268764	NA	NA	NA	0.67843	1.77944	3.43293	0.883498	2.01409	0.0440004	NA	ENSG00000268764	-0.495285	-0.651079	-0.791693	-0.266283	-0.481964	-0.79066	-0.79268	-0.793817	-0.641091	-0.792118	-0.790826	-0.787081	ENSG00000268764	2	1	0	4	2	0	1.5	0	0	1	0	0	0	0.166667
ENSG00000207297	692076	small nucleolar RNA, C/D box 7	SNORD7	0.430963	1.77693	3.42697	0.890179	1.99615	0.0459175	NA	ENSG00000207297	-1.17168	-1.18537	-1.32022	-1.17559	-1.16426	-1.16842	-1.32083	-1.32152	-1.32171	-1.32048	-1.31968	-1.31737	ENSG00000207297	1	1	0	1	1	1	0.833333	0	0	0	0	0	0	0
ENSG00000151778	387923	stress-associated endoplasmic reticulum protein family member 2	SERP2	0.48201	1.77488	3.4221	0.891481	1.99094	0.0464879	NA	ENSG00000151778	-1.22459	-0.955068	-1.06906	-0.816464	-1.2224	-1.22363	-1.22507	-1.22589	-1.2261	-1.22467	-1.22375	-1.22106	ENSG00000151778	0	2	1	3	0	0	1	0	0	0	0	0	0	0
ENSG00000249834	NA	NA	NA	0.382697	1.77197	3.41519	0.887474	1.99664	0.0458641	NA	ENSG00000249834	-1.38788	-1.54555	-1.38713	-1.54323	-1.23804	-1.38465	-1.54269	-1.54334	-1.54351	-1.54237	-1.54163	-1.5395	ENSG00000249834	1	0	1	0	2	1	0.833333	0	0	0	0	0	0	0
ENSG00000275734	NA	NA	NA	0.88827	1.76737	3.40432	0.873211	2.02399	0.0429717	NA	ENSG00000275734	-0.252013	-0.139008	-0.251052	-0.256963	-0.242659	-0.405839	-0.408456	-0.409929	-0.41032	-0.407727	-0.406052	-0.401201	ENSG00000275734	1	2	1	1	1	0	1	0	0	0	0	0	0	0
ENSG00000232568	NA	NA	NA	0.39818	1.76566	3.4003	0.862109	2.04807	0.0405528	NA	ENSG00000232568	-1.60425	-0.990285	-1.60406	-1.30578	-1.60242	-1.60345	-1.60465	-1.60533	-1.60551	-1.60431	-1.60354	-1.60131	ENSG00000232568	0	5	0	2	0	0	1.16667	0	0	0	0	0	0	0
ENSG00000274295	NA	NA	NA	1.15591	1.76351	3.39522	0.794309	2.22018	0.0264068	NA	ENSG00000274295	0.133593	0.243104	0.396272	0.384367	0.143936	0.277253	-0.0207573	0.127502	-0.0231483	0.133226	-0.0176757	-0.0114528	ENSG00000274295	1	2	3	3	1	2	2	0	1	0	1	0	0	0.333333
ENSG00000272486	NA	NA	NA	2.07062	1.76206	3.39181	0.686809	2.56557	0.0103007	NA	ENSG00000272486	0.972847	1.05832	1.21566	0.963338	1.34579	1.10816	0.830755	0.673642	0.672778	0.678501	0.979776	0.855708	ENSG00000272486	2	3	4	2	5	3	3.16667	1	0	0	0	2	1	0.666667
ENSG00000234838	NA	NA	NA	3.55066	1.76064	3.38849	0.680094	2.58882	0.00963046	NA	ENSG00000234838	1.52167	2.98711	1.23844	1.74152	1.25492	1.77252	1.3812	1.22564	1.50374	1.23589	1.07588	1.42211	ENSG00000234838	3	27	1	5	1	5	7	2	1	3	1	0	2	1.5
ENSG00000239780	NA	NA	NA	3.21212	1.75365	3.37211	0.702107	2.4977	0.0125004	NA	ENSG00000239780	1.13311	2.59794	0.968341	2.29024	1.30404	1.29202	1.27785	0.959434	1.26773	1.13249	1.29086	1.161	ENSG00000239780	1	20	0	13	2	2	6.33333	2	0	2	1	2	1	1.33333
ENSG00000239412	NA	NA	NA	0.372742	1.75237	3.36912	0.887213	1.97514	0.0482522	NA	ENSG00000239412	-1.56161	-1.4217	-1.56143	-1.41205	-1.40088	-1.26609	-1.56198	-1.56261	-1.56277	-1.56167	-1.56095	-1.55887	ENSG00000239412	0	1	0	1	1	2	0.833333	0	0	0	0	0	0	0
ENSG00000227573	NA	NA	NA	0.421247	1.7521	3.36849	0.884745	1.98035	0.0476648	NA	ENSG00000227573	-1.3056	-1.31959	-1.46319	-0.934404	-1.46146	-1.46254	-1.46381	-1.46452	-1.46471	-1.46346	-1.46264	-1.46029	ENSG00000227573	1	1	0	4	0	0	1	0	0	0	0	0	0	0
ENSG00000229992	NA	NA	NA	0.372129	1.75209	3.36847	0.887203	1.97485	0.0482853	NA	ENSG00000229992	-1.40724	-1.56362	-1.40649	-1.27705	-1.55877	-1.40403	-1.56084	-1.56147	-1.56164	-1.56053	-1.55981	-1.55774	ENSG00000229992	1	0	1	2	0	1	0.833333	0	0	0	0	0	0	0
ENSG00000170323	2167	fatty acid binding protein 4, adipocyte	FABP4	3.53167	1.75136	3.36676	0.79964	2.19018	0.0285109	NA	ENSG00000170323	1.06874	2.73935	0.89498	2.67764	0.907162	1.07675	1.06474	1.05794	0.884115	1.617	1.07578	0.915346	ENSG00000170323	1	23	0	20	0	1	7.5	1	1	0	5	1	0	1.33333
ENSG00000228237	100130197	EFCAB14 antisense RNA 1	EFCAB14-AS1	1.88289	1.75116	3.36629	0.725352	2.41422	0.0157691	NA	ENSG00000228237	1.06294	0.654084	0.679709	1.04992	1.38973	0.827163	0.815698	0.516183	0.515388	0.818889	0.524047	0.533855	ENSG00000228237	4	1	1	4	7	2	3.16667	2	0	0	2	0	0	0.666667
ENSG00000159167	6781	stanniocalcin 1	STC1	1920.91	1.74896	3.36117	0.123956	14.1096	3.31647e-45	1.52286e-42	ENSG00000159167	11.4931	11.9025	11.8547	11.4141	11.4229	11.728	9.97337	10.2579	10.2517	9.79146	9.43429	9.77408	ENSG00000159167	2908	4425	3735	2851	2583	3335	3306.17	998	1255	1258	865	650	763	964.833
ENSG00000121898	119587	carboxypeptidase X (M14 family), member 2	CPXM2	2.31957	1.74546	3.35303	0.751063	2.32399	0.020126	NA	ENSG00000121898	0.940245	2.09469	0.7936	1.06203	1.22175	0.948551	0.788906	0.621237	1.28706	0.626627	0.630712	0.64248	ENSG00000121898	2	17	1	3	4	2	4.83333	1	0	5	0	0	0	1
ENSG00000229983	NA	NA	NA	0.314108	1.74475	3.35136	0.865886	2.01499	0.0439061	NA	ENSG00000229983	-1.69202	-1.85106	-1.84823	-1.55894	-1.84694	-1.54733	-1.8487	-1.84923	-1.84938	-1.84843	-1.84783	-1.84606	ENSG00000229983	1	0	0	2	0	2	0.833333	0	0	0	0	0	0	0
ENSG00000249851	NA	NA	NA	2.41437	1.74342	3.34827	0.800262	2.17856	0.0293646	NA	ENSG00000249851	0.606572	2.10288	0.607602	1.73246	0.790135	0.781832	0.922455	0.600647	0.765023	0.774761	0.610433	0.799129	ENSG00000249851	0	17	0	10	1	1	4.83333	2	0	1	1	0	1	0.833333
ENSG00000229554	NA	NA	NA	0.311591	1.74022	3.34087	0.865581	2.01047	0.0443816	NA	ENSG00000229554	-1.85699	-1.71392	-1.85685	-1.56783	-1.5495	-1.85636	-1.85731	-1.85784	-1.85798	-1.85705	-1.85644	-1.85469	ENSG00000229554	0	1	0	2	2	0	0.833333	0	0	0	0	0	0	0
ENSG00000267543	NA	NA	NA	2.04131	1.73989	3.34009	0.720993	2.41318	0.0158139	NA	ENSG00000267543	1.0503	1.62617	0.924782	1.03881	0.795597	0.787993	1.04555	0.61981	0.772655	0.624623	0.628276	0.638832	ENSG00000267543	3	10	2	3	1	1	3.33333	3	0	1	0	0	0	0.666667
ENSG00000129451	5655	kallikrein-related peptidase 10	KLK10	0.87827	1.73833	3.33648	0.882481	1.96982	0.0488592	NA	ENSG00000129451	-0.457674	-0.465003	-0.030806	-0.45976	-0.0145307	-0.455943	-0.458536	-0.459996	-0.460384	-0.457814	-0.456155	-0.451352	ENSG00000129451	0	0	3	0	3	0	1	0	0	0	0	0	0	0
ENSG00000267760	NA	NA	NA	0.41855	1.73451	3.32767	0.884648	1.96068	0.0499161	NA	ENSG00000267760	-1.46267	-0.962312	-1.30467	-1.46368	-1.29791	-1.46182	-1.46309	-1.4638	-1.46398	-1.46273	-1.46193	-1.45959	ENSG00000267760	0	4	1	0	1	0	1	0	0	0	0	0	0	0
ENSG00000224348	NA	NA	NA	0.399564	1.7316	3.32096	0.858703	2.01653	0.0437448	NA	ENSG00000224348	-1.66961	-0.945051	-1.66942	-1.67059	-1.49662	-1.6688	-1.67001	-1.6707	-1.67088	-1.66968	-1.6689	-1.66666	ENSG00000224348	0	6	0	0	1	0	1.16667	0	0	0	0	0	0	0
ENSG00000133636	4922	neurotensin	NTS	0.314433	1.72544	3.30681	0.863994	1.99705	0.0458196	NA	ENSG00000133636	-1.45114	-1.87879	-1.87595	-1.72196	-1.87466	-1.71507	-1.87642	-1.87695	-1.87709	-1.87615	-1.87554	-1.87378	ENSG00000133636	3	0	0	1	0	1	0.833333	0	0	0	0	0	0	0
ENSG00000253564	NA	NA	NA	5.73677	1.72388	3.30323	0.621521	2.77364	0.00554331	NA	ENSG00000253564	1.8455	3.73853	1.98463	3.21124	2.01238	1.99507	1.83941	1.82906	1.96005	1.53099	1.99341	2.2789	ENSG00000253564	2	35	3	19	3	3	10.8333	2	2	3	0	3	5	2.5
ENSG00000128276	10738	ret finger protein-like 3	RFPL3	0.312971	1.72272	3.30057	0.863805	1.99433	0.0461156	NA	ENSG00000128276	-1.88147	-1.7368	-1.45502	-1.88223	-1.71652	-1.88083	-1.88178	-1.88231	-1.88246	-1.88152	-1.88091	-1.87915	ENSG00000128276	0	1	3	0	1	0	0.833333	0	0	0	0	0	0	0
ENSG00000157119	131377	kelch-like family member 40	KLHL40	0.392841	1.72241	3.29987	0.857997	2.00748	0.044699	NA	ENSG00000157119	-1.68309	-0.961036	-1.68291	-1.52217	-1.68129	-1.6823	-1.68349	-1.68416	-1.68434	-1.68316	-1.6824	-1.68019	ENSG00000157119	0	6	0	1	0	0	1.16667	0	0	0	0	0	0	0
ENSG00000125538	3553	interleukin 1, beta	IL1B	183.651	1.72092	3.29647	0.151953	11.3254	9.82374e-30	2.11956e-27	ENSG00000125538	8.23208	7.66515	8.37565	8.20009	7.9771	8.28616	6.54041	6.41767	6.4391	6.45222	6.98443	6.28733	ENSG00000125538	311	233	343	315	241	314	292.833	89	83	85	82	120	64	87.1667
ENSG00000213750	NA	NA	NA	24.9314	1.72067	3.29588	0.657019	2.6189	0.00882145	0.0432689	ENSG00000213750	3.39931	6.63036	3.31197	5.95233	3.63235	3.82525	2.97772	2.958	4.2718	3.99074	3.00973	4.10042	ENSG00000213750	8	168	7	90	10	13	49.3333	4	4	22	16	4	16	11
ENSG00000198642	55958	kelch-like family member 9	KLHL9	2.10053	1.72002	3.29441	0.706344	2.43511	0.0148875	NA	ENSG00000198642	0.762385	1.62147	0.763805	1.52014	1.05773	1.04543	0.759358	0.754228	1.02068	0.761893	0.605668	0.616483	ENSG00000198642	1	10	1	8	3	3	4.33333	1	1	3	1	0	0	1
ENSG00000198879	57713	Scm-like with four mbt domains 2	SFMBT2	2.85605	1.71629	3.2859	0.597279	2.87351	0.00405937	NA	ENSG00000198879	1.68998	1.6344	1.96636	1.33155	1.71995	1.47936	1.33789	1.19315	1.19154	1.2022	1.35022	1.0664	ENSG00000198879	5	5	8	2	5	3	4.66667	2	1	1	1	2	0	1.16667
ENSG00000067840	57595	PDZ domain containing 4	PDZD4	1.07079	1.71567	3.2845	0.84001	2.04244	0.0411075	NA	ENSG00000067840	-0.0620587	0.641637	-0.22061	0.0722636	-0.0519748	-0.0576229	-0.222143	-0.22391	-0.0689985	-0.22127	-0.0581661	-0.213458	ENSG00000067840	1	8	0	2	1	1	2.16667	0	0	1	0	1	0	0.333333
ENSG00000266989	NA	NA	NA	1.52328	1.71434	3.28147	0.857868	1.99838	0.0456759	NA	ENSG00000266989	0.112278	1.2293	0.42772	0.969735	0.118885	0.11519	0.110826	0.108362	0.414779	0.277485	0.114834	0.122885	ENSG00000266989	0	11	2	7	0	0	3.33333	0	0	2	1	0	0	0.5
ENSG00000226979	4049	lymphotoxin alpha	LTA	1.96866	1.7096	3.2707	0.681593	2.50824	0.0121335	NA	ENSG00000226979	1.06649	1.02687	1.18223	1.05519	0.959746	1.07589	0.938294	0.796788	0.64567	0.804154	0.654663	0.664867	ENSG00000226979	3	3	4	3	2	3	3	2	1	0	1	0	0	0.666667
ENSG00000282440	NA	NA	NA	1.56388	1.70607	3.26272	0.74669	2.28485	0.0223216	NA	ENSG00000282440	0.867671	0.716353	0.490772	0.619787	0.644732	0.762644	0.333084	0.330571	0.329903	0.627838	0.494132	0.345437	ENSG00000282440	4	3	1	2	2	3	2.5	0	0	0	2	1	0	0.5
ENSG00000227394	NA	NA	NA	1.5229	1.70321	3.25625	0.851323	2.00066	0.0454289	NA	ENSG00000227394	0.0469294	1.43054	0.0476097	0.493078	0.0535218	0.374801	0.0454788	0.209249	0.0423624	0.0466937	0.220784	0.23517	ENSG00000227394	0	15	0	3	0	2	3.33333	0	1	0	0	1	1	0.5
ENSG00000187690	340602	chromosome X open reading frame 67	CXorf67	4.24703	1.70132	3.25198	0.494769	3.43861	0.000584698	NA	ENSG00000187690	2.37823	2.30486	2.38228	2.18187	2.4177	2.2163	1.60602	1.73625	1.73385	1.60978	1.88862	1.9223	ENSG00000187690	8	8	8	6	8	6	7.33333	1	2	2	1	3	3	2
ENSG00000250735	NA	NA	NA	4.04094	1.69597	3.23994	0.531376	3.19165	0.00141463	NA	ENSG00000250735	2.40855	2.17423	2.41273	2.03548	1.85653	2.0672	1.55783	1.39817	1.68586	1.82851	1.56987	1.87299	ENSG00000250735	9	7	9	5	3	5	6.33333	1	0	2	3	1	3	1.66667
ENSG00000235236	NA	NA	NA	2.97269	1.69233	3.23179	0.598526	2.8275	0.00469129	NA	ENSG00000235236	1.83781	1.94366	1.52229	1.72447	1.41435	1.64692	1.38912	1.24468	1.5031	1.09964	1.26094	1.11938	ENSG00000235236	6	8	3	5	2	4	4.66667	2	1	3	0	1	0	1.16667
ENSG00000237213	NA	NA	NA	0.294189	1.69148	3.22987	0.861465	1.96349	0.0495894	NA	ENSG00000237213	-1.92253	-1.53448	-1.92239	-1.77105	-1.76034	-1.92194	-1.92283	-1.92333	-1.92346	-1.92258	-1.92201	-1.92036	ENSG00000237213	0	3	0	1	1	0	0.833333	0	0	0	0	0	0	0
ENSG00000115165	9595	cytohesin 1 interacting protein	CYTIP	24.642	1.67662	3.19678	0.257109	6.52104	6.98214e-11	2.63789e-09	ENSG00000115165	4.96648	5.27953	5.31262	4.89479	5.04054	4.82763	3.74816	4.05976	4.05323	3.97085	3.8599	3.51561	ENSG00000115165	35	52	47	34	35	30	38.8333	10	15	15	13	11	6	11.6667
ENSG00000185640	338785	keratin 79	KRT79	34.7296	1.67493	3.19304	0.201328	8.31943	8.8386e-17	6.70685e-15	ENSG00000185640	5.82098	6.01417	5.5343	5.86904	5.60571	5.56115	4.25502	4.71205	3.90396	4.32448	4.65525	4.60063	ENSG00000185640	65	86	51	70	51	51	62.3333	16	26	11	17	23	20	18.8333
ENSG00000255036	57653	LOC100499484-C9orf174 readthrough	LOC100499484-C9ORF174	0.959377	1.67412	3.19125	0.836811	2.0006	0.045436	NA	ENSG00000255036	-0.0446838	-0.2035	-0.184586	-0.345572	0.327579	-0.0383878	-0.18769	-0.345829	-0.192213	-0.343454	-0.341649	-0.336424	ENSG00000255036	2	1	1	0	5	2	1.83333	1	0	1	0	0	0	0.333333
ENSG00000112299	8876	vanin 1	VNN1	13.0556	1.67157	3.18562	0.328641	5.08633	3.65065e-07	7.37876e-06	ENSG00000112299	4.13997	3.77831	3.9514	4.10623	3.95208	4.16794	3.42875	2.86232	3.06328	2.64689	3.46161	2.84148	ENSG00000112299	22	17	18	22	17	22	19.6667	10	4	6	2	10	3	5.83333
ENSG00000153294	221393	G protein-coupled receptor 115	GPR115	5.62232	1.66851	3.17887	0.491355	3.39574	0.000684441	NA	ENSG00000153294	2.46007	2.71374	2.72576	2.53179	2.396	2.5708	1.70816	2.11649	2.11345	2.00579	2.1465	1.90521	ENSG00000153294	6	10	9	7	5	7	7.33333	0	3	3	2	3	1	2
ENSG00000134321	91543	radical S-adenosyl methionine domain containing 2	RSAD2	11.6656	1.66561	3.17248	0.316241	5.26691	1.38739e-07	3.05601e-06	ENSG00000134321	3.91941	4.03078	4.02269	3.72784	3.98019	4.04359	3.00987	3.08565	3.16823	2.69323	3.30608	2.76021	ENSG00000134321	19	24	21	16	19	21	20	6	7	8	3	9	3	6
ENSG00000186081	3852	keratin 5	KRT5	3.04	1.66339	3.1676	0.729906	2.27891	0.0226722	NA	ENSG00000186081	0.843209	2.74628	1.43165	1.29013	1.1863	1.17455	1.00912	1.15288	1.00117	0.842774	1.01932	1.34294	ENSG00000186081	0	26	4	3	2	2	6.16667	1	2	1	0	1	3	1.33333
ENSG00000233098	440416	uncharacterized LOC440416	RP11-344E13.3	1.44972	1.65841	3.15668	0.789371	2.10092	0.035648	NA	ENSG00000233098	0.32775	0.440325	1.01392	0.16535	0.738509	0.332806	0.325232	0.320967	0.164345	0.168484	0.171152	0.346232	ENSG00000233098	1	2	7	0	4	1	2.5	1	1	0	0	0	1	0.5
ENSG00000257389	NA	NA	NA	1.86625	1.65811	3.15602	0.717727	2.31022	0.0208759	NA	ENSG00000257389	1.41932	0.993159	0.653376	0.645155	0.943404	1.04958	0.491931	0.909686	0.488172	0.493398	0.657053	0.672909	ENSG00000257389	8	4	1	1	3	4	3.5	0	3	0	0	1	1	0.833333
ENSG00000188176	342527	smoothelin-like 2	SMTNL2	1.52965	1.6576	3.1549	0.838335	1.97725	0.0480138	NA	ENSG00000188176	0.490704	1.13935	0.184517	1.02354	0.190475	0.186759	0.343198	0.179899	0.479468	0.183596	0.186401	0.194502	ENSG00000188176	2	9	0	7	0	0	3	1	0	2	0	0	0	0.5
ENSG00000277172	NA	NA	NA	3.20804	1.65755	3.15481	0.741648	2.23496	0.0254202	NA	ENSG00000277172	1.23415	2.19529	0.914659	2.63704	1.25561	1.38271	0.910546	1.07194	1.47728	1.0816	0.918265	1.41203	ENSG00000277172	2	13	0	20	2	3	6.66667	0	1	4	1	0	3	1.5
ENSG00000213783	NA	NA	NA	1.23589	1.65632	3.15211	0.820976	2.0175	0.0436438	NA	ENSG00000213783	0.0595491	0.994207	0.0606528	0.196946	-0.0978587	0.0642688	-0.104496	0.0532158	-0.107062	0.0591669	0.063691	-0.0945587	ENSG00000213783	1	11	1	2	0	1	2.66667	0	1	0	1	1	0	0.5
ENSG00000259440	NA	NA	NA	2.32497	1.64307	3.12329	0.699726	2.34816	0.0188664	NA	ENSG00000259440	1.00791	1.40844	0.864734	1.91798	1.16128	1.26904	1.00378	0.854619	1.1231	0.701699	0.705801	0.88664	ENSG00000259440	2	6	1	12	3	4	4.66667	2	1	3	0	0	1	1.16667
ENSG00000234497	NA	NA	NA	0.978309	1.63574	3.10746	0.831007	1.96838	0.0490245	NA	ENSG00000234497	0.152447	0.00818168	0.0353529	0.0265733	0.0478379	-0.247288	-0.249964	-0.251467	0.024379	-0.249219	-0.247507	-0.242534	ENSG00000234497	3	2	2	2	2	0	1.83333	0	0	2	0	0	0	0.333333
ENSG00000229800	NA	NA	NA	1.22671	1.63267	3.10086	0.785017	2.07979	0.0375452	NA	ENSG00000229800	0.352757	0.546789	0.216938	0.210235	0.226453	0.359413	0.061709	0.0597101	0.0591792	0.215471	0.0649694	0.232918	ENSG00000229800	2	4	1	1	1	2	1.83333	0	0	0	1	0	1	0.333333
ENSG00000197565	1288	collagen, type IV, alpha 6	COL4A6	22.1654	1.62858	3.09208	0.245561	6.63206	3.31032e-11	1.33216e-09	ENSG00000197565	4.56117	5.16846	5.05496	5.00805	4.63123	4.89216	3.63432	3.83237	3.60624	3.86715	3.82285	3.96982	ENSG00000197565	25	49	39	39	25	33	35	9	12	9	12	11	12	10.8333
ENSG00000117594	3290	hydroxysteroid (11-beta) dehydrogenase 1	HSD11B1	225.683	1.62823	3.09133	0.0896602	18.16	1.06999e-73	1.24087e-70	ENSG00000117594	8.46073	8.57194	8.58679	8.46307	8.58808	8.57585	7.05412	7.13697	7.13719	7.13077	6.64393	6.87675	ENSG00000117594	362	446	394	376	371	382	388.5	130	142	143	136	91	100	123.667
ENSG00000215278	NA	NA	NA	3.56361	1.62665	3.08796	0.676216	2.40553	0.0161492	NA	ENSG00000215278	1.25653	2.80633	1.40761	2.41166	1.27495	1.41518	1.53443	1.2456	1.64296	1.09091	1.26366	1.28611	ENSG00000215278	1	22	2	13	1	2	6.83333	3	1	4	0	1	1	1.66667
ENSG00000241475	NA	NA	NA	1.72715	1.62252	3.07912	0.712184	2.27823	0.022713	NA	ENSG00000241475	0.993791	0.841171	1.19797	0.608453	0.627517	0.761437	0.612327	0.607706	0.606479	0.459777	0.462912	0.6351	ENSG00000241475	4	3	6	1	1	2	2.83333	1	1	1	0	0	1	0.666667
ENSG00000099937	3053	serpin peptidase inhibitor, clade D (heparin cofactor), member 1	SERPIND1	10.0829	1.62072	3.07529	0.397362	4.0787	4.52874e-05	0.000540311	ENSG00000099937	3.40255	3.5446	4.16528	3.87517	3.22946	3.35533	2.80222	2.88633	3.14511	2.45675	2.93046	2.37255	ENSG00000099937	12	16	27	21	9	11	16	5	6	9	2	6	1	4.83333
ENSG00000129465	11035	receptor-interacting serine-threonine kinase 3	RIPK3	1.84925	1.61129	3.05526	0.717362	2.24614	0.0246952	NA	ENSG00000129465	0.980919	0.941938	0.857997	0.969797	0.731132	0.863801	0.562749	0.559815	0.559036	0.7178	0.723228	0.738968	ENSG00000129465	3	3	2	3	1	2	2.33333	0	0	0	1	1	1	0.5
ENSG00000204361	120406	neurexophilin and PC-esterase domain family, member 2	NXPE2	2.41839	1.60754	3.04732	0.623595	2.57786	0.00994143	NA	ENSG00000204361	1.38836	1.5329	1.49683	1.37462	1.29596	1.39979	1.00388	0.99837	0.844833	1.14613	1.01286	1.17745	ENSG00000204361	4	6	5	4	3	4	4.33333	1	1	0	2	1	2	1.16667
ENSG00000243806	NA	NA	NA	2.84684	1.60752	3.04727	0.696512	2.30796	0.0210016	NA	ENSG00000243806	1.03671	2.4825	1.03838	1.7298	1.20479	1.19335	1.43355	1.02708	1.17026	0.872036	0.87692	1.06282	ENSG00000243806	1	20	1	7	2	2	5.5	4	1	2	0	0	1	1.33333
ENSG00000229423	NA	NA	NA	2.04151	1.60458	3.04106	0.807855	1.98622	0.0470093	NA	ENSG00000229423	0.605302	1.91809	0.606704	1.11055	0.446603	0.611294	0.436097	0.744566	0.742787	0.437685	0.610561	0.45181	ENSG00000229423	1	17	1	5	0	1	4.16667	0	2	2	0	1	0	0.833333
ENSG00000227744	401039	FLJ43879 protein	FLJ43879	53.8923	1.59917	3.0297	0.182767	8.74979	2.13751e-18	1.91393e-16	ENSG00000227744	6.56368	6.627	6.49683	6.26261	6.21902	6.23744	4.7399	5.2598	4.83119	5.03725	5.30786	5.09066	ENSG00000227744	105	125	99	86	75	79	94.8333	23	38	26	30	37	28	30.3333
ENSG00000140678	3687	integrin, alpha X (complement component 3 receptor 4 subunit)	ITGAX	2.60621	1.59854	3.02837	0.649518	2.46112	0.0138505	NA	ENSG00000140678	1.2365	1.31962	1.48074	1.35054	1.50449	1.48966	1.2322	0.935508	0.934447	1.2358	0.946001	1.12181	ENSG00000140678	2	3	4	3	4	4	3.33333	2	0	0	2	0	1	0.833333
ENSG00000253953	8641::56101	protocadherin gamma subfamily B, 4::protocadherin gamma subfamily B, 5	PCDHGB4::PCDHGB5	1.60767	1.59808	3.0274	0.772797	2.06792	0.0386479	NA	ENSG00000253953	0.514889	0.742549	0.359944	0.645637	0.670842	0.789249	0.357703	0.355118	0.506603	0.35898	0.519536	0.370403	ENSG00000253953	1	3	0	2	2	3	1.83333	0	0	1	0	1	0	0.333333
ENSG00000239219	100128164	four and a half LIM domains 1 pseudogene	LOC100128164	3.32458	1.59568	3.02237	0.592203	2.69448	0.00704981	NA	ENSG00000239219	1.3392	2.31855	1.83537	2.00383	1.63349	1.84586	1.3353	1.59332	1.46529	1.33856	1.34606	1.36773	ENSG00000239219	1	12	5	7	3	5	5.5	1	3	2	1	1	1	1.5
ENSG00000169291	126669	Src homology 2 domain containing E	SHE	8.13072	1.59235	3.01539	0.427209	3.72732	0.000193526	0.00189277	ENSG00000169291	2.54621	3.33099	3.02676	2.91467	3.14871	3.19553	2.15393	2.40723	2.62737	2.42702	2.44203	2.35269	ENSG00000169291	4	15	9	8	10	11	9.5	1	3	5	3	3	2	2.83333
ENSG00000135218	948	CD36 molecule (thrombospondin receptor)	CD36	2.69721	1.59131	3.01322	0.675845	2.35454	0.0185454	NA	ENSG00000135218	1.17618	1.82619	1.30968	2.15312	1.19615	1.18497	1.30206	0.863557	1.16241	0.869721	1.03741	1.20829	ENSG00000135218	2	9	3	13	2	2	5.16667	3	0	2	0	1	2	1.33333
ENSG00000204866	147920	IGF-like family member 2	IGFL2	1.86324	1.59076	3.01207	0.701096	2.26896	0.023271	NA	ENSG00000204866	0.824912	1.12134	0.953715	0.940351	0.697689	1.28257	0.6819	0.523693	0.522906	0.824295	0.531481	0.85279	ENSG00000204866	2	5	3	3	1	6	3.33333	1	0	0	2	0	2	0.833333
ENSG00000042980	10863	ADAM metallopeptidase domain 28	ADAM28	63.0113	1.5866	3.00342	0.166134	9.55016	1.295e-21	1.62174e-19	ENSG00000042980	6.59864	6.66315	6.31822	6.62496	6.56849	6.42191	5.36757	5.3664	4.84067	5.46902	5.00664	4.93441	ENSG00000042980	104	124	83	110	95	88	100.667	39	40	25	42	27	23	32.6667
ENSG00000236191	NA	NA	NA	10.9084	1.57769	2.98491	0.763115	2.06743	0.0386938	0.132593	ENSG00000236191	2.0468	4.87268	2.05021	4.79041	2.51099	2.60854	2.57959	1.86225	2.95636	2.33865	2.05958	3.16128	ENSG00000236191	1	63	1	54	4	5	21.3333	5	0	9	3	1	10	4.66667
ENSG00000178462	79861	tubulin, alpha-like 3	TUBAL3	7.36498	1.57736	2.98422	0.418188	3.77188	0.000162022	NA	ENSG00000178462	2.77454	3.50848	3.10098	3.32494	2.99141	3.25367	2.34505	2.20577	2.83159	2.22319	2.36577	2.64231	ENSG00000178462	7	20	11	15	9	13	12.5	3	2	8	2	3	5	3.83333
ENSG00000217026	100288252	ribosomal protein L10 pseudogene 1	RPL10P1	13.9509	1.5765	2.98246	0.520505	3.0288	0.0024553	0.0157767	ENSG00000217026	3.10013	5.26583	3.00816	4.88585	3.33097	3.46062	2.78028	2.97453	3.72672	3.43396	2.68829	2.86055	ENSG00000217026	7	74	6	47	9	11	25.6667	4	6	16	11	3	4	7.33333
ENSG00000143119	963	CD53 molecule	CD53	4.8848	1.57643	2.9823	0.489372	3.22132	0.001276	NA	ENSG00000143119	2.41788	2.57992	2.66619	2.84026	2.02882	2.435	2.11012	1.98253	1.97966	1.99869	1.73924	1.7663	ENSG00000143119	7	10	10	13	3	7	8.33333	4	3	3	3	1	1	2.5
ENSG00000108691	6347	chemokine (C-C motif) ligand 2	CCL2	1.97482	1.57513	2.97962	0.683288	2.30522	0.0211545	NA	ENSG00000108691	0.723522	0.698613	1.11254	1.20193	1.34534	1.2289	0.861461	0.560408	0.559577	0.864708	0.72868	0.744994	ENSG00000108691	1	1	4	5	6	5	3.66667	2	0	0	2	1	1	1
ENSG00000242052	NA	NA	NA	1.86506	1.57255	2.97429	0.700219	2.24579	0.0247175	NA	ENSG00000242052	0.69021	1.45844	0.831969	1.05875	0.847515	0.837808	0.826395	0.52939	0.681284	0.689749	0.537186	0.71105	ENSG00000242052	1	9	2	4	2	2	3.33333	2	0	1	1	0	1	0.833333
ENSG00000244183	NA	NA	NA	3.40824	1.57208	2.97332	0.783836	2.00562	0.044897	NA	ENSG00000244183	1.36158	2.71828	0.892206	2.45064	1.08209	1.23	1.35595	0.882943	1.20511	0.890361	0.89597	1.65899	ENSG00000244183	3	23	0	16	1	2	7.5	3	0	2	0	0	5	1.66667
ENSG00000109511	11199	annexin A10	ANXA10	168.852	1.57011	2.96927	0.113727	13.8059	2.34746e-43	1.00091e-40	ENSG00000109511	8.0857	7.99652	8.14759	8.03158	7.88799	8.08715	6.48955	6.62415	6.98499	6.64766	6.15214	6.4618	ENSG00000109511	281	299	292	280	227	273	275.333	86	98	130	96	63	74	91.1667
ENSG00000181634	9966	tumor necrosis factor (ligand) superfamily, member 15	TNFSF15	147.597	1.56381	2.95633	0.293022	5.33682	9.45886e-08	2.15782e-06	ENSG00000181634	8.06245	7.80506	7.87	8.08832	8.25711	7.93959	5.77205	5.61439	5.68223	7.00901	7.11725	7.00656	ENSG00000181634	283	266	244	299	305	251	274.667	50	45	48	130	137	116	87.6667
ENSG00000253408	NA	NA	NA	2.48309	1.56113	2.95085	0.613099	2.54629	0.0108873	NA	ENSG00000253408	1.18955	1.4816	1.53829	1.51999	1.20879	1.64597	1.04717	1.04158	1.17631	0.895437	1.05629	1.2205	ENSG00000253408	2	5	5	5	2	6	4.16667	1	1	2	0	1	2	1.16667
ENSG00000101307	10326	signal-regulatory protein beta 1	SIRPB1	25.2751	1.56096	2.9505	0.263764	5.91802	3.25845e-09	9.45744e-08	ENSG00000101307	5.17762	5.32774	5.3656	5.19119	4.90722	5.06513	4.49897	4.05948	4.46573	3.83236	3.13021	3.78058	ENSG00000101307	42	54	49	44	31	37	42.8333	23	15	23	11	3	9	14
ENSG00000155962	1193	chloride intracellular channel 2	CLIC2	188.584	1.55678	2.94196	0.117972	13.1961	9.23574e-40	3.18065e-37	ENSG00000155962	8.3825	8.2313	8.24653	8.2135	8.28993	8.42748	6.59623	6.49154	6.53971	7.00991	7.25341	7.00421	ENSG00000155962	347	353	312	318	303	348	330.167	93	88	92	126	147	112	109.667
ENSG00000186301	11209::101930052	macrophage stimulating 1 (hepatocyte growth factor-like) pseudogene 2::hepatocyte growth factor-like protein-like	MST1P2::LOC101930052	2.5593	1.55503	2.9384	0.619759	2.50909	0.0121042	NA	ENSG00000186301	1.659	1.40732	1.45894	1.32882	1.69068	1.22326	1.33601	0.913674	1.06456	0.919546	1.08102	1.24602	ENSG00000186301	6	4	4	3	6	2	4.16667	3	0	1	0	1	2	1.16667
ENSG00000128602	6608	smoothened, frizzled class receptor	SMO	5.79907	1.5462	2.92046	0.648205	2.38535	0.0170627	NA	ENSG00000128602	1.82806	3.84884	1.83093	3.15368	1.53162	2.10572	1.67217	1.81155	2.28619	1.67664	2.10389	2.01508	ENSG00000128602	2	39	2	18	0	4	10.8333	1	2	6	1	4	3	2.83333
ENSG00000186442	3850	keratin 3	KRT3	1.4646	1.53834	2.90459	0.744784	2.06548	0.0388779	NA	ENSG00000186442	0.833115	0.317619	0.483139	0.59929	0.859654	0.488552	0.336589	0.176257	0.175626	0.338708	0.6176	0.19028	ENSG00000186442	5	1	2	3	5	2	3	1	0	0	1	3	0	0.833333
ENSG00000276404	NA	NA	NA	7.32863	1.53664	2.90118	0.411164	3.73729	0.000186017	NA	ENSG00000276404	3.1669	3.0733	3.0295	3.14027	3.28391	3.25514	2.57383	2.20975	2.20666	2.22713	3.04302	2.27832	ENSG00000276404	12	12	10	12	13	13	12	5	2	2	2	10	2	3.83333
ENSG00000073598	54752	fibronectin type III domain containing 8	FNDC8	1.7438	1.53586	2.89962	0.715723	2.14589	0.0318819	NA	ENSG00000073598	0.895385	0.73878	0.771885	0.761205	1.03337	0.904501	0.475258	0.472478	0.622899	0.476631	0.636336	0.79735	ENSG00000073598	3	2	2	2	4	3	2.66667	0	0	1	0	1	2	0.666667
ENSG00000279375	NA	NA	NA	3.17741	1.53517	2.89822	0.564586	2.7191	0.00654591	NA	ENSG00000279375	2.14356	1.82579	1.68497	1.42677	2.01434	1.80245	1.29356	1.42549	1.54856	1.5648	1.30404	1.16159	ENSG00000279375	9	6	4	2	7	5	5.5	1	2	3	3	1	0	1.66667
ENSG00000261231	101927132	uncharacterized LOC101927132	RP11-523L20.2	4.56865	1.5317	2.89126	0.520782	2.94116	0.0032699	NA	ENSG00000261231	1.93981	2.36831	2.92668	2.33646	1.96816	2.07069	1.8063	1.79697	1.79449	1.81091	1.67937	1.9854	ENSG00000261231	3	8	15	7	3	4	6.66667	2	2	2	2	1	3	2
ENSG00000158578	212	aminolevulinate, delta-, synthase 2	ALAS2	4.11628	1.53157	2.891	0.589077	2.59994	0.00932398	NA	ENSG00000158578	1.98052	3.0801	1.61961	2.15756	1.90015	1.88315	1.86312	1.45985	1.29978	1.61629	1.62639	1.91863	ENSG00000158578	5	24	2	7	4	4	7.66667	4	1	0	2	2	4	2.16667
ENSG00000188996	135458	HUS1 checkpoint homolog b (S. pombe)	HUS1B	1.34247	1.5285	2.88485	0.76476	1.99866	0.0456451	NA	ENSG00000188996	0.122102	0.715234	0.54612	0.646498	0.28935	0.552709	0.275854	0.27175	0.118048	0.121893	0.282552	0.296092	ENSG00000188996	0	5	3	4	1	3	2.66667	1	1	0	0	1	1	0.666667
ENSG00000269729	NA	NA	NA	1.63557	1.52609	2.88005	0.767109	1.98941	0.0466559	NA	ENSG00000269729	0.893124	1.04141	0.510945	0.880488	0.521843	0.515041	0.350953	0.502527	0.501329	0.649909	0.355234	0.363857	ENSG00000269729	4	6	1	4	1	1	2.83333	0	1	1	2	0	0	0.666667
ENSG00000248448	NA	NA	NA	14.4901	1.5242	2.87627	0.470422	3.24007	0.00119501	0.00878136	ENSG00000248448	2.83497	5.41182	3.3307	4.65066	3.61375	4.05963	3.03945	3.37343	2.91319	3.04861	3.42777	3.57425	ENSG00000248448	4	78	9	37	12	20	26.6667	6	10	5	6	10	11	8
ENSG00000243914	NA	NA	NA	3.09461	1.52194	2.87176	0.712225	2.13688	0.032608	NA	ENSG00000243914	1.10078	2.06393	1.10254	2.53378	1.53561	0.940552	1.24518	1.09069	1.089	1.10017	1.10736	1.4246	ENSG00000243914	1	11	1	18	4	0	5.83333	2	1	1	1	1	3	1.5
ENSG00000243404	NA	NA	NA	1.69764	1.5196	2.86711	0.713349	2.13023	0.0331527	NA	ENSG00000243404	0.563892	1.33457	0.706081	0.820249	0.721152	0.711741	0.405529	0.556591	0.692805	0.563451	0.409961	0.583787	ENSG00000243404	1	9	2	3	2	2	3.16667	0	1	2	1	0	1	0.833333
ENSG00000174473	442117	UDP-N-acetyl-alpha-D-galactosamine:polypeptide N-acetylgalactosaminyltransferase-like 6	GALNTL6	1.65066	1.51513	2.85824	0.711124	2.13061	0.0331212	NA	ENSG00000174473	0.913884	0.641075	0.673688	0.525199	1.04636	0.924407	0.668336	0.524468	0.523266	0.374817	0.377824	0.55129	ENSG00000174473	4	2	2	1	5	4	3	2	1	1	0	0	1	0.833333
ENSG00000148204	286204	crumbs family member 2	CRB2	3.75427	1.51375	2.85552	0.577667	2.62046	0.00878117	NA	ENSG00000148204	1.97167	2.25234	1.62315	2.05219	1.77459	1.75984	1.32197	1.7327	1.60499	1.32466	1.48784	1.65762	ENSG00000148204	5	9	2	6	3	3	4.66667	0	3	2	0	1	2	1.33333
ENSG00000266573	NA	NA	NA	1.48428	1.51325	2.85453	0.764459	1.97951	0.0477588	NA	ENSG00000266573	0.689271	0.534105	0.565547	0.555399	0.436597	0.69805	0.560384	0.418184	0.2655	0.269721	0.272445	0.280327	ENSG00000266573	3	2	2	2	1	3	2.16667	2	1	0	0	0	0	0.5
ENSG00000162618	64123	EGF, latrophilin and seven transmembrane domain containing 1	ELTD1	17.008	1.51255	2.85315	0.282308	5.35782	8.4234e-08	1.93632e-06	ENSG00000162618	4.65993	4.13261	4.21392	4.47643	4.541	4.41979	3.42686	3.22756	3.1245	3.93442	3.27862	3.69202	ENSG00000162618	31	21	20	27	26	24	24.8333	8	6	5	15	6	10	8.33333
ENSG00000113212	56129	protocadherin beta 7	PCDHB7	7.39871	1.50954	2.84719	0.40487	3.72846	0.000192656	NA	ENSG00000113212	2.681	3.50996	3.17156	3.4368	2.81839	3.37802	2.3452	2.65659	2.32905	2.3515	2.79188	2.40773	ENSG00000113212	6	20	12	17	7	15	12.8333	3	6	3	3	7	3	4.16667
ENSG00000108001	253738	early B-cell factor 3	EBF3	10.4725	1.50499	2.83822	0.361263	4.1659	3.10127e-05	0.000390414	ENSG00000108001	3.63125	4.21762	3.44632	3.60114	3.42351	3.77006	2.61859	2.82639	3.10173	2.7425	2.76006	3.29939	ENSG00000108001	15	31	12	15	11	17	16.8333	3	5	8	4	4	9	5.5
ENSG00000228728	NA	NA	NA	1.64409	1.47846	2.78652	0.729344	2.02711	0.0426509	NA	ENSG00000228728	0.544579	0.375768	0.811953	0.799023	1.05612	0.818851	0.387467	0.537401	0.536203	0.544145	0.549276	0.400432	ENSG00000228728	1	0	3	3	5	3	2.5	0	1	1	1	1	0	0.666667
ENSG00000267147	101928845	uncharacterized LOC101928845	LOC101928845	3.02705	1.46537	2.76135	0.627977	2.33348	0.0196229	NA	ENSG00000267147	1.37474	1.93317	2.08572	1.07007	1.75698	1.5135	1.37016	1.4883	1.22187	1.23289	1.08132	1.26055	ENSG00000267147	2	8	9	0	5	3	4.5	2	3	1	1	0	1	1.33333
ENSG00000236056	NA	NA	NA	2.94452	1.46447	2.75962	0.653266	2.24176	0.0249767	NA	ENSG00000236056	1.47052	2.04909	1.47301	1.95018	1.05608	1.20846	1.0415	1.33029	1.32825	1.34175	1.20757	1.06331	ENSG00000236056	3	10	3	8	0	1	4.16667	0	2	2	2	1	0	1.16667
ENSG00000236391	NA	NA	NA	5.08968	1.46111	2.7532	0.703537	2.07681	0.0378195	NA	ENSG00000236391	1.40539	3.52237	1.57375	2.74849	1.74793	2.2207	1.40134	1.84086	1.70352	1.72075	1.4125	2.36632	ENSG00000236391	0	32	1	13	2	6	9	0	3	2	2	0	7	2.33333
ENSG00000100739	623	bradykinin receptor B1	BDKRB1	5.56553	1.45459	2.74079	0.474642	3.06461	0.00217957	NA	ENSG00000100739	2.13119	2.84483	3.00324	2.52776	2.28171	2.8132	2.12448	1.84919	2.11007	2.24713	2.01406	2.18037	ENSG00000100739	3	12	13	7	4	10	8.16667	3	1	3	4	2	3	2.66667
ENSG00000140798	94160	ATP-binding cassette, sub-family C (CFTR/MRP), member 12	ABCC12	3.57327	1.44934	2.73083	0.580272	2.49769	0.0125006	NA	ENSG00000140798	2.11564	1.9609	2.02773	1.56372	1.84795	1.83173	1.43143	1.90703	1.27041	1.7019	1.2856	1.30276	ENSG00000140798	7	6	6	2	4	4	4.83333	1	5	0	3	0	0	1.5
ENSG00000199172	442903	microRNA 331	MIR331	2.74369	1.44891	2.73002	0.632733	2.28993	0.0220256	NA	ENSG00000199172	1.3894	1.22397	1.50884	1.78477	2.00586	1.12699	1.50019	1.11055	1.10898	1.1194	1.12613	0.980787	ENSG00000199172	3	2	4	7	9	1	4.33333	4	1	1	1	1	0	1.33333
ENSG00000267255	NA	NA	NA	1.64801	1.44545	2.72347	0.725272	1.99297	0.0462649	NA	ENSG00000267255	0.572592	0.797455	0.83739	0.936067	0.58475	0.84427	0.56993	0.414419	0.69924	0.418359	0.421354	0.592152	ENSG00000267255	1	3	3	4	1	3	2.5	1	0	2	0	0	1	0.666667
ENSG00000184937	7490	Wilms tumor 1	WT1	24.7947	1.44476	2.72217	0.529069	2.73075	0.00631898	0.0334136	ENSG00000184937	4.04634	6.07414	3.85621	5.43733	4.17314	3.80543	4.20454	4.28331	4.00069	3.44835	3.05748	3.23675	ENSG00000184937	15	103	12	56	16	11	35.5	18	20	15	7	3	4	11.1667
ENSG00000179674	80117	ADP-ribosylation factor-like 14	ARL14	6.88612	1.44211	2.71718	0.435208	3.31361	0.000920996	NA	ENSG00000179674	2.64409	3.41898	2.64825	2.80129	2.95214	3.14668	2.3113	2.2989	2.0331	2.31742	2.75378	2.37209	ENSG00000179674	6	19	6	8	9	12	10	3	3	1	3	7	3	3.33333
ENSG00000080166	1638	dopachrome tautomerase	DCT	1.53287	1.44174	2.71648	0.733553	1.96542	0.0493659	NA	ENSG00000080166	0.610786	0.996059	0.473414	0.602207	0.483963	0.744758	0.469631	0.465273	0.312932	0.471787	0.476744	0.328211	ENSG00000080166	2	6	1	2	1	3	2.5	1	1	0	1	1	0	0.666667
ENSG00000253522	406938	microRNA 146a	MIR146A	7.46322	1.44089	2.71489	0.467086	3.08486	0.0020365	NA	ENSG00000253522	3.51971	3.41554	3.02877	2.75175	3.07182	2.96638	2.76524	2.06487	2.32729	2.46813	2.79146	2.27275	ENSG00000253522	18	18	10	7	10	9	12	7	1	3	4	7	2	4
ENSG00000124731	54210	triggering receptor expressed on myeloid cells 1	TREM1	7.99345	1.44077	2.71465	0.403161	3.57367	0.000352006	0.00316611	ENSG00000124731	3.08691	2.84081	3.42447	3.20299	3.58659	3.50028	2.63373	2.39468	2.39118	2.28632	3.10571	2.59436	ENSG00000124731	10	8	15	12	17	16	13	5	3	3	2	10	4	4.5
ENSG00000164483	154075	sterile alpha motif domain containing 3	SAMD3	12.7749	1.44036	2.71389	0.295721	4.87069	1.11211e-06	2.02575e-05	ENSG00000164483	3.9806	4.17157	4.25966	4.09031	3.99016	4.05756	3.41271	2.95232	3.3096	3.42263	3.3664	2.82389	ENSG00000164483	19	26	25	22	18	20	21.6667	10	5	9	10	9	3	7.66667
ENSG00000171631	5031	pyrimidinergic receptor P2Y, G-protein coupled, 6	P2RY6	5.79267	1.43422	2.70235	0.48654	2.94779	0.00320059	NA	ENSG00000171631	2.16115	3.10985	2.39049	2.64464	2.70942	2.5039	2.027	2.46418	1.87588	1.89196	2.04396	2.21111	ENSG00000171631	3	16	5	8	8	6	7.66667	2	6	1	1	2	3	2.5
ENSG00000104332	6422	secreted frizzled-related protein 1	SFRP1	15.1987	1.42278	2.68102	0.341005	4.17232	3.01518e-05	0.000381596	ENSG00000104332	3.80524	4.62017	4.28298	4.40592	3.58491	4.21343	3.35549	3.88873	3.24309	3.44836	2.88125	2.93592	ENSG00000104332	14	36	23	27	10	21	21.8333	8	16	7	9	3	3	7.66667
ENSG00000003096	90293	kelch-like family member 13	KLHL13	37.686	1.42156	2.67875	0.194115	7.3233	2.4195e-13	1.30605e-11	ENSG00000003096	5.68459	5.59624	5.6929	5.94881	5.55421	5.7836	4.78928	4.80139	4.75385	4.37832	4.10413	4.60297	ENSG00000003096	56	59	56	72	47	59	58.1667	26	27	26	17	12	19	21.1667
ENSG00000234152	NA	NA	NA	4.1278	1.41371	2.66421	0.522229	2.70707	0.00678801	NA	ENSG00000234152	1.6743	2.64572	1.92544	2.58505	2.26239	2.14718	1.7979	1.51974	1.51775	1.80292	2.04387	1.71277	ENSG00000234152	2	14	4	12	7	6	7.5	3	1	1	3	5	2	2.5
ENSG00000268104	11254	solute carrier family 6 (amino acid transporter), member 14	SLC6A14	4.88181	1.41319	2.66325	0.549247	2.57296	0.0100833	NA	ENSG00000268104	2.69509	2.30359	1.95488	2.44221	2.66672	2.78368	1.67389	1.51046	1.66348	2.37476	2.29631	1.86309	ENSG00000268104	11	7	3	8	10	12	8.5	1	0	1	7	6	2	2.83333
ENSG00000010327	23166	stabilin 1	STAB1	2.63487	1.41243	2.66185	0.675038	2.09237	0.0364055	NA	ENSG00000010327	1.04314	1.96746	1.31782	1.95252	1.05872	1.05	1.03972	1.03393	1.41485	1.18537	0.888304	0.901522	ENSG00000010327	1	11	3	10	1	1	4.5	1	1	4	2	0	0	1.33333
ENSG00000152092	460	astrotactin 1	ASTN1	36.3124	1.40844	2.65449	0.197464	7.13264	9.84652e-13	4.88453e-11	ENSG00000152092	5.55542	5.40585	5.60986	5.89754	5.89257	5.88554	4.29093	4.57112	4.51712	4.9036	4.81748	4.41961	ENSG00000152092	51	51	53	70	63	65	58.8333	16	22	21	29	26	16	21.6667
ENSG00000126016	154796	angiomotin	AMOT	8.41357	1.40621	2.65041	0.435812	3.22665	0.00125247	0.009125	ENSG00000126016	2.97175	3.66484	3.05939	3.2482	3.51911	2.90329	2.96159	2.55688	3.02149	2.19422	2.34733	2.24357	ENSG00000126016	8	21	9	12	15	7	12	8	4	9	1	2	1	4.16667
ENSG00000114757	51555	peroxisomal biogenesis factor 5-like	PEX5L	27.5316	1.40241	2.64342	0.233089	6.01663	1.78091e-09	5.33319e-08	ENSG00000114757	5.0551	5.52453	4.99856	5.19068	4.77085	5.34519	4.50943	4.23235	4.27934	3.74479	4.12263	3.84674	ENSG00000114757	36	61	34	42	26	45	40.6667	22	17	18	9	14	9	14.8333
ENSG00000152766	118932	ankyrin repeat domain 22	ANKRD22	7.37453	1.40141	2.6416	0.393174	3.56436	0.000364743	NA	ENSG00000152766	3.11657	3.09187	3.31812	2.94217	3.30195	3.13814	2.78813	2.35904	2.76787	2.49477	2.39248	2.15872	ENSG00000152766	11	12	14	9	13	11	11.6667	7	3	7	4	3	1	4.16667
ENSG00000145908	91975	zinc finger protein 300	ZNF300	12.7774	1.39788	2.63514	0.32321	4.32499	1.52541e-05	0.000209648	ENSG00000145908	4.46234	4.15529	3.80707	4.02729	3.80117	4.22322	3.39128	3.20976	3.36584	2.84446	2.74535	3.70851	ENSG00000145908	31	26	16	21	15	24	22.1667	10	8	10	4	3	13	8
ENSG00000104313	2138	eyes absent homolog 1 (Drosophila)	EYA1	116.304	1.39665	2.6329	0.135187	10.3313	5.08822e-25	8.20899e-23	ENSG00000104313	7.53794	7.46721	7.49083	7.16378	7.37074	7.49235	6.14928	6.30546	6.57308	5.76462	5.8723	6.11132	ENSG00000104313	194	209	186	152	160	182	180.5	68	79	98	49	52	58	67.3333
ENSG00000185247	4110	melanoma antigen family A, 11	MAGEA11	57.6068	1.39662	2.63283	0.166143	8.40612	4.2378e-17	3.314e-15	ENSG00000185247	6.41097	6.38205	6.78439	6.60685	6.25272	6.5168	5.33581	4.97218	4.84729	5.4653	5.6563	5.39097	ENSG00000185247	92	102	122	111	76	97	100	39	29	26	43	49	36	37
ENSG00000230131	NA	NA	NA	2.45925	1.39537	2.63056	0.669432	2.08441	0.0371232	NA	ENSG00000230131	1.68107	1.10577	1.14351	1.74668	1.01546	1.27924	0.997171	0.837391	0.990116	1.14085	1.27801	0.85985	ENSG00000230131	7	2	2	8	1	3	3.83333	1	0	1	2	3	0	1.16667
ENSG00000259265	NA	NA	NA	3.84985	1.39443	2.62884	0.562472	2.4791	0.0131713	NA	ENSG00000259265	1.62918	2.53245	2.34487	2.15474	1.78416	1.76926	1.32793	1.47639	1.7392	1.75659	1.63814	1.80035	ENSG00000259265	2	13	9	7	3	3	6.16667	0	1	3	3	2	3	2
ENSG00000115252	5136	phosphodiesterase 1A, calmodulin-dependent	PDE1A	9.97663	1.38634	2.61415	0.369377	3.75319	0.000174601	0.00173943	ENSG00000115252	3.77075	3.6616	2.93484	3.38749	3.82928	3.56954	3.10131	2.6976	3.16021	2.34108	2.8464	2.78752	ENSG00000115252	18	18	6	12	18	14	14.3333	8	4	9	1	5	4	5.16667
ENSG00000204118	645996	nucleosome assembly protein 1-like 6	NAP1L6	19.6217	1.38423	2.61032	0.274877	5.0358	4.75851e-07	9.27262e-06	ENSG00000204118	4.73131	4.66604	5.20641	4.50625	4.76637	4.20183	3.49303	3.63106	3.37985	4.17065	3.83439	3.97761	ENSG00000204118	31	33	47	26	30	18	30.8333	8	10	7	18	12	13	11.3333
ENSG00000272159	NA	NA	NA	2.10177	1.38249	2.60718	0.696146	1.98592	0.0470422	NA	ENSG00000272159	1.22387	0.949395	0.689036	1.09754	1.13091	1.34125	0.68618	0.682885	0.970542	0.842986	0.989934	0.702356	ENSG00000272159	4	2	0	3	3	5	2.83333	0	0	2	1	2	0	0.833333
ENSG00000239443	NA	NA	NA	2.18353	1.38087	2.60426	0.678495	2.0352	0.041831	NA	ENSG00000239443	0.882555	1.31735	1.26683	1.62222	0.896614	0.888742	1.01847	0.721243	0.872865	1.02183	0.887984	0.74145	ENSG00000239443	1	5	4	8	1	1	3.33333	2	0	1	2	1	0	1
ENSG00000111199	59341	transient receptor potential cation channel, subfamily V, member 4	TRPV4	2.35651	1.3798	2.60232	0.631954	2.18338	0.0290077	NA	ENSG00000111199	0.834376	1.42103	1.57443	1.24237	1.50293	1.26423	0.986037	0.9806	0.979156	0.988725	0.994901	1.15873	ENSG00000111199	0	5	6	3	5	3	3.66667	1	1	1	1	1	2	1.16667
ENSG00000229595	NA	NA	NA	3.97312	1.37811	2.59928	0.681929	2.02091	0.0432895	NA	ENSG00000229595	1.26042	2.86748	1.42435	2.357	2.1682	1.57878	2.02803	1.25134	1.80136	1.25987	1.42992	1.45386	ENSG00000229595	0	20	1	10	7	2	6.66667	6	0	4	0	1	1	2
ENSG00000183091	4703	nebulin	NEB	19.8682	1.37377	2.59147	0.559438	2.45562	0.0140641	0.0621568	ENSG00000183091	3.8572	5.81746	3.41126	5.6451	3.54899	3.13909	3.47818	3.81992	3.99419	3.56975	3.6719	3.1999	ENSG00000183091	14	93	8	74	9	5	33.8333	9	14	17	10	11	5	11
ENSG00000264015	NA	NA	NA	2.91028	1.3674	2.58006	0.633222	2.15944	0.0308161	NA	ENSG00000264015	1.20294	2.04667	1.6967	1.5726	1.36408	1.21019	1.19932	1.03969	1.19157	1.20235	1.2093	1.50976	ENSG00000264015	1	10	5	4	2	1	3.83333	1	0	1	1	1	3	1.16667
ENSG00000004468	952	CD38 molecule	CD38	8.04807	1.3656	2.57683	0.41208	3.31392	0.000919987	0.00703765	ENSG00000004468	2.95164	3.28254	3.0387	2.92734	3.08113	3.52189	2.43739	2.9246	2.5358	2.3172	2.33092	2.62293	ENSG00000004468	8	14	9	8	9	16	10.6667	3	8	4	2	2	4	3.83333
ENSG00000138944	85352	KIAA1644	KIAA1644	60.794	1.36469	2.57521	0.188547	7.23793	4.55569e-13	2.3511e-11	ENSG00000138944	6.51509	6.15731	6.56279	6.40209	6.50612	6.61725	5.10228	5.33126	4.70484	5.2847	5.84348	5.28392	ENSG00000138944	98	84	101	93	91	103	95	31	39	22	36	56	32	36
ENSG00000224425	NA	NA	NA	2.32641	1.35304	2.5545	0.641822	2.10812	0.0350204	NA	ENSG00000224425	0.993969	1.32332	1.25936	1.55496	1.1508	1.26692	1.12797	0.985397	0.983965	0.839978	1.1393	0.855927	ENSG00000224425	1	4	3	6	2	3	3.16667	2	1	1	0	2	0	1
ENSG00000241030	NA	NA	NA	3.45876	1.35171	2.55214	0.679132	1.99035	0.0465528	NA	ENSG00000241030	1.39259	2.86574	1.39487	1.84563	1.55226	1.08669	1.2408	1.23404	1.37729	1.3918	1.2518	1.6951	ENSG00000241030	2	24	2	6	3	0	6.16667	1	1	2	2	1	4	1.83333
ENSG00000249558	NA	NA	NA	2.54189	1.35122	2.55128	0.677659	1.99396	0.0461569	NA	ENSG00000249558	1.42251	1.88317	1.18041	1.51368	1.19787	0.884839	0.877895	0.873976	1.40437	1.03672	1.04317	1.06181	ENSG00000249558	4	10	2	5	2	0	3.83333	0	0	4	1	1	1	1.16667
ENSG00000106952	944	tumor necrosis factor (ligand) superfamily, member 8	TNFSF8	3.73238	1.35116	2.55118	0.528807	2.55512	0.0106152	NA	ENSG00000106952	1.70816	1.65903	2.13088	2.01608	2.25217	2.5288	1.81966	1.42547	1.56321	1.57819	1.71834	1.61579	ENSG00000106952	3	3	7	6	8	12	6.5	4	1	2	2	3	2	2.33333
ENSG00000118308	4033	lymphoid-restricted membrane protein	LRMP	5.29146	1.34574	2.5416	0.455806	2.95244	0.00315276	NA	ENSG00000118308	2.41971	2.74138	2.60266	2.99392	2.12625	2.61662	1.96311	2.29944	2.19025	1.96804	2.10784	2.0121	ENSG00000118308	6	11	8	14	3	8	8.33333	2	5	4	2	3	2	3
ENSG00000164690	6469	sonic hedgehog	SHH	118.495	1.34177	2.53462	0.152414	8.80344	1.32686e-18	1.21232e-16	ENSG00000164690	7.18941	7.84549	7.42086	6.98094	7.14876	7.20219	5.80135	6.15724	6.23524	6.05505	6.38002	5.98262	ENSG00000164690	149	276	176	132	135	146	169	51	70	75	62	78	52	64.6667
ENSG00000135373	26298	ets homologous factor	EHF	1457.63	1.33893	2.52963	0.0609289	21.9752	4.97112e-107	1.27176e-103	ENSG00000135373	11.1523	11.0597	11.1798	11.0603	11.2386	11.1366	9.90888	9.91477	9.8417	9.92942	9.55776	9.84318	ENSG00000135373	2296	2444	2325	2230	2280	2203	2296.33	959	988	944	961	715	807	895.667
ENSG00000054356	5798	protein tyrosine phosphatase, receptor type, N	PTPRN	2.8227	1.33807	2.52813	0.592168	2.25961	0.0238452	NA	ENSG00000054356	1.30127	1.59659	2.01005	1.53104	1.5725	1.66532	1.00099	1.28929	1.14909	1.15969	1.55585	1.33391	ENSG00000054356	2	5	9	4	4	5	4.83333	0	2	1	1	4	2	1.66667
ENSG00000167748	3816	kallikrein 1	KLK1	2.37629	1.33514	2.52301	0.623867	2.14011	0.032346	NA	ENSG00000167748	1.00988	1.23191	1.39076	1.26189	1.52149	1.50542	1.00666	1.00121	1.13544	1.00936	0.859565	1.17885	ENSG00000167748	1	3	4	3	5	5	3.5	1	1	2	1	0	2	1.16667
ENSG00000101276	113278	solute carrier family 52 (riboflavin transporter), member 3	SLC52A3	5.42485	1.3301	2.5142	0.463264	2.87114	0.00408994	NA	ENSG00000101276	2.62413	2.83187	2.34988	2.22135	2.57775	2.87247	2.43728	1.97939	1.83997	2.12137	2.00592	2.1711	ENSG00000101276	8	12	5	4	7	11	7.83333	6	2	1	3	2	3	2.83333
ENSG00000272037	NA	NA	NA	4.049	1.32685	2.50855	0.547941	2.42152	0.0154557	NA	ENSG00000272037	2.32078	1.64676	2.04684	2.02611	1.71483	2.63468	1.9294	1.80305	1.53654	1.54959	1.558	1.72924	ENSG00000272037	8	2	5	5	2	12	5.66667	4	3	1	1	1	2	2
ENSG00000258479	283553	long intergenic non-protein coding RNA 640	LINC00640	2.58587	1.32265	2.50125	0.618434	2.13871	0.0324593	NA	ENSG00000258479	1.37452	1.43988	1.49155	1.23877	1.39771	1.6065	1.24485	1.10158	1.10006	0.956393	1.38347	0.9739	ENSG00000258479	3	4	4	2	3	5	3.5	2	1	1	0	3	0	1.16667
ENSG00000101463	79953	synapse differentiation inducing 1	SYNDIG1	29.5202	1.31983	2.49637	0.215045	6.13745	8.3856e-10	2.71554e-08	ENSG00000101463	5.20367	5.03162	5.56381	5.32477	5.41771	5.29386	4.58253	3.95665	4.50349	4.55035	3.95113	4.23336	ENSG00000101463	40	39	54	46	45	42	44.3333	23	12	22	22	11	14	17.3333
ENSG00000225720	101927202	uncharacterized LOC101927202	LOC101927202	3.39573	1.31919	2.49526	0.538571	2.44943	0.0143083	NA	ENSG00000225720	1.99099	2.0957	1.99444	1.65932	1.92465	1.68394	1.66721	1.53386	1.6553	1.40738	1.25942	1.58203	ENSG00000225720	6	8	6	3	5	3	5.16667	3	2	3	1	0	2	1.83333
ENSG00000158571	5207	6-phosphofructo-2-kinase/fructose-2,6-biphosphatase 1	PFKFB1	4.45365	1.31783	2.4929	0.504817	2.6105	0.00904089	NA	ENSG00000158571	2.04951	2.57622	2.25904	2.03308	2.55433	2.17125	1.80075	1.50249	2.13335	1.8053	1.81575	1.97835	ENSG00000158571	4	11	6	4	9	5	6.5	2	0	5	2	2	3	2.33333
ENSG00000251185	NA	NA	NA	5.39763	1.31271	2.48407	0.480258	2.73334	0.00626964	NA	ENSG00000251185	2.6137	2.53623	2.7754	2.74707	2.26055	2.24205	1.97735	1.96727	2.20473	2.10964	2.24027	1.88132	ENSG00000251185	8	8	10	10	4	4	7.33333	2	2	4	3	4	1	2.66667
ENSG00000279479	NA	NA	NA	3.84419	1.30936	2.47831	0.546057	2.39784	0.016492	NA	ENSG00000279479	1.78271	2.42595	1.90192	2.08588	2.03791	2.01982	1.89239	1.6419	1.63961	1.51497	1.66454	1.54669	ENSG00000279479	3	11	4	6	5	5	5.66667	4	2	2	1	2	1	2
ENSG00000280310	NA	NA	NA	3.44305	1.30512	2.47104	0.55683	2.34384	0.0190865	NA	ENSG00000280310	2.22916	1.71286	1.38266	1.75099	2.26893	1.98705	1.6439	1.63441	1.63189	1.38014	1.22978	1.55717	ENSG00000280310	9	4	1	4	9	6	5.5	3	3	3	1	0	2	2
ENSG00000144821	22989	myosin, heavy chain 15	MYH15	69.1839	1.30336	2.46802	0.200192	6.51052	7.48921e-11	2.81167e-09	ENSG00000144821	6.58213	6.72548	6.55217	6.57361	6.65637	6.85535	5.81907	5.91276	5.98193	5.24673	4.77102	4.86592	ENSG00000144821	101	128	98	104	100	121	108.667	56	62	66	34	21	21	43.3333
ENSG00000157445	55799	calcium channel, voltage-dependent, alpha 2/delta subunit 3	CACNA2D3	13.4928	1.30042	2.46301	0.314398	4.13624	3.53042e-05	0.000437528	ENSG00000157445	4.49165	4.18076	3.69389	3.72043	3.93054	4.00654	3.30517	3.44491	3.10185	3.54911	3.15462	3.00219	ENSG00000157445	30	25	13	14	16	18	19.3333	8	10	6	11	6	4	7.5
ENSG00000160219	139716	GRB2-associated binding protein 3	GAB3	36.5488	1.29405	2.45216	0.229347	5.64233	1.67764e-08	4.33522e-07	ENSG00000160219	5.58416	6.24796	5.88215	5.47077	5.09752	5.44703	4.73695	4.75048	4.61552	4.42083	4.86418	4.42679	ENSG00000160219	52	101	66	49	32	45	57.5	25	26	23	18	27	16	22.5
ENSG00000137225	11131	calpain 11	CAPN11	6.62826	1.28876	2.44319	0.403353	3.19513	0.00139768	NA	ENSG00000137225	2.80903	3.07831	2.89492	2.94199	3.08682	2.91016	2.03565	2.50783	2.60218	2.62831	2.0517	2.4798	ENSG00000137225	8	13	9	10	11	9	10	1	5	6	6	1	4	3.83333
ENSG00000046653	2824	glycoprotein M6B	GPM6B	102.153	1.28516	2.43709	0.123713	10.3882	2.80555e-25	4.78493e-23	ENSG00000046653	7.18641	7.13524	7.09549	7.08489	6.98344	6.96563	6.24049	5.92617	5.99832	5.77348	5.57568	5.98489	ENSG00000046653	151	165	140	145	121	124	141	74	59	63	50	41	53	56.6667
ENSG00000165495	63876	PBX/knotted 1 homeobox 2	PKNOX2	11.6466	1.2847	2.43631	0.347914	3.69258	0.000221991	0.00213273	ENSG00000165495	4.06008	3.80391	3.97299	3.66797	3.92611	3.89245	3.00747	2.89016	3.3259	2.91529	3.83552	2.48611	ENSG00000165495	22	19	20	15	18	18	18.6667	6	5	10	5	17	1	7.33333
ENSG00000023171	57476	GRAM domain containing 1B	GRAMD1B	837.616	1.2793	2.42721	0.10766	11.8828	1.45483e-32	3.61848e-30	ENSG00000023171	10.161	10.4513	10.5595	10.0276	9.92574	10.3796	9.01627	9.25198	9.23584	8.85292	8.9264	8.82966	ENSG00000023171	1152	1612	1521	1086	909	1307	1264.5	514	625	622	451	462	396	511.667
ENSG00000014257	55	acid phosphatase, prostate	ACPP	5.62677	1.27776	2.42462	0.440352	2.90167	0.00371179	NA	ENSG00000014257	2.1692	2.85964	2.74398	2.78948	2.78166	2.59423	2.0421	2.0325	2.25983	2.28124	2.29509	2.217	ENSG00000014257	3	12	9	10	9	7	8.33333	2	2	4	4	4	3	3.16667
ENSG00000151136	121551	BTB (POZ) domain containing 11	BTBD11	194.515	1.27619	2.42198	0.103372	12.3455	5.14846e-35	1.4406e-32	ENSG00000151136	8.23811	8.16543	8.25649	8.08813	8.12725	8.22973	7.22715	7.129	7.1385	6.95745	6.48737	6.86842	ENSG00000151136	310	334	312	288	267	299	301.667	149	142	144	120	81	100	122.667
ENSG00000260265	NA	NA	NA	22.5079	1.27587	2.42145	0.2956	4.3162	1.58735e-05	0.000216663	ENSG00000260265	4.47945	4.79379	5.27496	4.30236	4.75743	4.36845	4.11063	4.02771	4.29154	3.56728	3.20958	3.48047	ENSG00000260265	23	35	47	20	28	20	28.8333	16	15	20	8	4	6	11.5
ENSG00000213880	NA	NA	NA	5.00359	1.27492	2.41985	0.582659	2.1881	0.0286621	NA	ENSG00000213880	1.90377	3.53886	1.9068	2.48994	2.05845	2.04036	1.76427	2.007	2.00381	1.62218	1.7801	2.30249	ENSG00000213880	3	32	3	9	4	4	9.16667	2	4	4	1	2	6	3.16667
ENSG00000237186	NA	NA	NA	7.49481	1.27434	2.41889	0.575655	2.21373	0.0268473	NA	ENSG00000237186	2.37274	4.27294	2.11985	3.37095	2.52529	2.13042	2.10972	2.35083	2.98655	2.37142	2.12873	2.3052	ENSG00000237186	4	45	2	17	5	2	12.5	2	4	11	4	2	3	4.33333
ENSG00000155622	728242::9502	X antigen family, member 2B::X antigen family, member 2	XAGE2B::XAGE2	104.851	1.27406	2.41841	0.121149	10.5165	7.25399e-26	1.28618e-23	ENSG00000155622	7.33982	7.2837	7.2595	7.36843	7.01925	7.13879	5.98231	6.12326	6.04023	5.97759	6.19046	6.24042	ENSG00000155622	169	184	158	179	124	141	159.167	60	69	65	59	68	65	64.3333
ENSG00000124701	10930	apolipoprotein B mRNA editing enzyme, catalytic polypeptide-like 2	APOBEC2	3.75897	1.27209	2.41511	0.600257	2.11924	0.0340701	NA	ENSG00000124701	1.43435	2.65631	2.1307	2.10744	2.06854	1.28256	1.70089	1.8076	1.42117	1.43367	1.71688	1.46496	ENSG00000124701	1	16	7	7	6	0	6.16667	3	4	1	1	3	1	2.16667
ENSG00000235687	101929520	long intergenic non-protein coding RNA 993	LINC00993	3.56827	1.27139	2.41394	0.531231	2.39329	0.016698	NA	ENSG00000235687	1.82059	2.27946	2.12067	1.91042	1.59989	2.13288	1.43344	1.90852	1.56202	1.57668	1.58614	1.46723	ENSG00000235687	4	10	7	5	2	7	5.83333	1	5	2	2	2	1	2.16667
ENSG00000251473	NA	NA	NA	2.56976	1.2702	2.41195	0.634628	2.00149	0.0453398	NA	ENSG00000251473	1.34546	1.41173	1.66724	1.55098	1.09461	1.47235	1.21469	0.917583	1.32951	1.21827	0.927978	1.10394	ENSG00000251473	3	4	6	5	1	4	3.83333	2	0	3	2	0	1	1.33333
ENSG00000137965	10561	interferon-induced protein 44	IFI44	171.445	1.26675	2.40619	0.127935	9.90155	4.09853e-23	6.06583e-21	ENSG00000137965	7.91021	7.78025	8.1151	7.87748	7.95206	7.95644	6.99286	6.92722	6.99115	6.43675	6.17938	6.81606	ENSG00000137965	246	254	284	249	237	247	252.833	126	123	130	81	64	97	103.5
ENSG00000236137	101929099	uncharacterized LOC101929099	RP11-27K13.3	4.18464	1.26667	2.40605	0.545488	2.32208	0.0202288	NA	ENSG00000236137	1.72472	2.68473	1.97278	2.15779	2.21197	1.98303	2.06995	1.71048	1.7081	1.42758	1.59179	1.89678	ENSG00000236137	2	14	4	6	6	4	6	5	2	2	0	1	3	2.16667
ENSG00000130649	1571	cytochrome P450, family 2, subfamily E, polypeptide 1	CYP2E1	17.3218	1.25683	2.38971	0.323389	3.88644	0.000101726	0.00109149	ENSG00000130649	4.16374	5.21417	4.11838	4.66435	3.7384	4.19226	3.66681	3.41194	3.89987	3.44266	3.54911	3.69813	ENSG00000130649	19	57	18	32	11	19	26	11	8	15	8	9	10	10.1667
ENSG00000168702	53353	low density lipoprotein receptor-related protein 1B	LRP1B	10.3831	1.24947	2.37755	0.354327	3.52633	0.000421369	0.00368271	ENSG00000168702	3.94215	2.98235	3.90233	4.03773	3.43862	4.01396	3.30172	2.86076	2.85626	3.07205	3.09267	2.9608	ENSG00000168702	22	8	21	25	12	23	18.5	11	6	6	8	8	6	7.5
ENSG00000244048	NA	NA	NA	2.94982	1.23283	2.35027	0.56594	2.17837	0.0293784	NA	ENSG00000244048	1.63572	1.94406	1.39738	1.90992	1.66308	1.40434	1.25291	1.24674	1.2451	1.39452	1.53034	1.42845	ENSG00000244048	4	8	2	7	4	2	4.5	1	1	1	2	3	2	1.66667
ENSG00000214575	64506	cytoplasmic polyadenylation element binding protein 1	CPEB1	11.1276	1.23016	2.34592	0.376062	3.27115	0.00107111	0.00800258	ENSG00000214575	3.73696	4.2658	3.49421	3.31681	3.14365	3.70436	2.6683	3.15425	2.87038	3.18184	3.01957	3.0762	ENSG00000214575	16	31	12	10	7	15	15.1667	3	8	5	8	6	6	6
ENSG00000280587	NA	NA	NA	5.0043	1.22901	2.34406	0.49818	2.46701	0.0136248	NA	ENSG00000280587	2.35183	2.67503	2.53521	1.88516	2.65451	2.70729	2.13709	2.42148	1.88101	1.75788	1.90913	1.94099	ENSG00000280587	6	11	8	2	9	10	7.66667	4	7	2	1	2	2	3
ENSG00000154493	118611	chromosome 10 open reading frame 90	C10orf90	18.2524	1.22858	2.34337	0.279309	4.39865	1.08926e-05	0.000155306	ENSG00000154493	4.2995	4.7037	4.52442	4.44036	4.04372	4.66339	3.77587	4.16276	3.52767	3.56515	3.50661	3.28997	ENSG00000154493	21	35	26	25	15	29	25.1667	12	19	9	9	8	5	10.3333
ENSG00000235703	100272228	long intergenic non-protein coding RNA 894	LINC00894	18.6894	1.22579	2.33883	0.28163	4.35247	1.34613e-05	0.000187745	ENSG00000235703	4.60156	4.47164	4.10699	4.98188	4.91521	4.33416	3.55804	3.75722	3.44949	4.04181	3.94823	3.81842	ENSG00000235703	28	28	17	41	35	21	28.3333	9	12	8	16	14	11	11.6667
ENSG00000255346	79400	NADPH oxidase, EF-hand calcium binding domain 5	NOX5	894.149	1.22415	2.33618	0.099009	12.364	4.09135e-35	1.18174e-32	ENSG00000255346	10.2744	10.358	10.5269	10.2324	10.1026	10.364	9.18752	9.17571	9.50165	9.09306	8.815	8.89159	ENSG00000255346	1246	1504	1482	1254	1029	1289	1300.67	580	590	751	535	425	413	549
ENSG00000183454	2903	glutamate receptor, ionotropic, N-methyl D-aspartate 2A	GRIN2A	3.06303	1.22273	2.33388	0.599479	2.03966	0.0413843	NA	ENSG00000183454	1.81539	2.07373	1.71888	1.59295	1.51443	1.82994	1.2142	1.05212	1.79265	1.71465	1.22448	1.07927	ENSG00000183454	6	10	5	4	3	6	5.66667	1	0	6	5	1	0	2.16667
ENSG00000254656	388015	retrotransposon-like 1	RTL1	43.5977	1.22014	2.3297	0.168822	7.22739	4.9238e-13	2.53378e-11	ENSG00000254656	5.99142	6.03478	5.96355	5.75526	5.55376	6.09799	4.84	4.96505	4.99327	4.81276	4.96563	4.93758	ENSG00000254656	69	81	67	59	45	73	65.6667	26	30	31	25	28	25	27.5
ENSG00000164171	3673	integrin, alpha 2 (CD49B, alpha 2 subunit of VLA-2 receptor)	ITGA2	6090.51	1.21623	2.32339	0.117347	10.3645	3.59793e-25	5.96591e-23	ENSG00000164171	13.1494	13.1236	13.1749	13.0211	13.0793	13.0944	12.0881	12.247	12.2327	11.7165	11.4262	11.5725	ENSG00000164171	9131	10195	9233	8645	8112	8520	8972.67	4359	5007	4990	3304	2610	2664	3822.33
ENSG00000230882	101930475	putative uncharacterized protein FLJ44672-like	LOC101930475	129.876	1.21338	2.31881	0.136013	8.92104	4.61919e-19	4.49568e-17	ENSG00000230882	7.67987	7.80292	7.64427	7.63121	7.04803	7.66198	6.59018	6.58381	6.80786	6.27016	6.3584	6.16988	ENSG00000230882	213	265	206	213	124	204	204.167	95	97	116	73	76	60	86.1667
ENSG00000103740	23205	acyl-CoA synthetase bubblegum family member 1	ACSBG1	7.73509	1.20941	2.31242	0.438476	2.7582	0.005812	0.0313971	ENSG00000103740	2.70576	3.71136	2.49851	3.83153	3.01887	2.90888	2.59543	2.4725	2.57671	2.60274	2.61952	2.77301	ENSG00000103740	6	24	4	25	9	8	12.6667	5	4	5	5	5	6	5
ENSG00000102195	9248	G protein-coupled receptor 50	GPR50	9.15413	1.20787	2.30997	0.372009	3.24689	0.00116673	0.00860887	ENSG00000102195	2.97106	3.79112	3.22342	3.57644	3.18951	3.57343	2.96105	2.94408	2.40412	2.66848	2.89457	2.94811	ENSG00000102195	7	22	10	16	9	15	13.1667	7	7	2	4	6	6	5.33333
ENSG00000204019	203413	cancer/testis antigen 83	CT83	64.3129	1.20555	2.30624	0.154147	7.82074	5.25139e-15	3.34669e-13	ENSG00000204019	6.53947	6.26939	6.57419	6.78485	6.85408	6.48324	5.75849	5.2494	5.47365	5.58061	5.47954	5.69057	ENSG00000204019	99	91	101	124	118	92	104.167	54	36	44	46	41	45	44.3333
ENSG00000213309	NA	NA	NA	7.00804	1.20489	2.3052	0.587163	2.05206	0.0401637	NA	ENSG00000213309	1.91267	3.91559	2.1963	3.68431	2.22629	2.33158	2.42042	2.04104	2.16972	2.05799	2.44381	2.79391	ENSG00000213309	1	34	3	25	3	4	11.6667	5	2	3	2	5	8	4.16667
ENSG00000248300	NA	NA	NA	3.70514	1.20414	2.304	0.574356	2.09651	0.0360374	NA	ENSG00000248300	1.83083	2.22202	1.58727	1.92166	2.41427	2.05329	1.7077	1.43214	1.91659	1.82979	1.29199	1.4737	ENSG00000248300	4	9	2	5	10	6	6	3	1	5	4	0	1	2.33333
ENSG00000101842	340547	V-set and immunoglobulin domain containing 1	VSIG1	19.8875	1.20091	2.29884	0.281094	4.27226	1.93501e-05	0.000258985	ENSG00000101842	4.38584	4.68026	4.14137	4.84072	4.58589	4.66712	4.22621	4.04033	3.64256	3.68145	2.92891	3.77889	ENSG00000101842	22	33	17	35	25	28	26.6667	19	16	10	10	2	10	11.1667
ENSG00000168939	10251	sprouty homolog 3 (Drosophila)	SPRY3	28.2915	1.20076	2.2986	0.261242	4.59633	4.30006e-06	6.74895e-05	ENSG00000168939	5.15565	5.38977	5.40481	5.02449	4.60509	5.52583	4.42293	4.58085	4.23422	3.67302	4.25168	4.55125	ENSG00000168939	39	54	48	36	22	52	41.8333	20	24	17	8	16	20	17.5
ENSG00000230829	NA	NA	NA	6.52321	1.19545	2.29016	0.540723	2.21083	0.0270476	NA	ENSG00000230829	2.05644	3.88178	2.19119	3.17629	2.3437	2.32395	2.04996	2.28752	2.16533	2.30715	2.32205	2.58672	ENSG00000230829	2	34	3	15	4	4	10.3333	2	4	3	4	4	6	3.83333
ENSG00000232735	NA	NA	NA	3.21885	1.19231	2.28518	0.565148	2.10973	0.0348814	NA	ENSG00000232735	1.48528	1.86795	1.61393	1.59815	1.96279	1.94418	1.48059	1.47264	1.47053	1.34569	1.35304	1.51971	ENSG00000232735	2	6	3	3	6	6	4.33333	2	2	2	1	1	2	1.66667
ENSG00000171060	203076	chromosome 8 open reading frame 74	C8orf74	4.76303	1.19019	2.28183	0.492636	2.41596	0.0156937	NA	ENSG00000171060	2.32747	2.74788	2.12817	2.21231	2.03935	2.43377	2.11815	2.21029	1.74308	2.0103	1.76462	1.78924	ENSG00000171060	6	13	4	5	3	7	6.33333	4	5	1	3	1	1	2.5
ENSG00000277734	NA	NA	NA	314.502	1.18998	2.2815	0.155899	7.63303	2.29303e-14	1.37797e-12	ENSG00000277734	8.66815	9.05698	9.04463	8.81478	8.56444	8.8681	7.73559	8.03087	8.21554	7.50823	6.96057	7.45569	ENSG00000277734	411	619	536	474	356	461	476.167	211	269	310	176	113	151	205
ENSG00000184949	646851	family with sequence similarity 227, member A	FAM227A	6.95761	1.18943	2.28063	0.406061	2.9292	0.0033984	NA	ENSG00000184949	3.08424	3.0602	2.85886	2.74521	2.89845	3.03277	2.34493	2.74267	2.44349	2.087	2.69071	2.27496	ENSG00000184949	11	12	8	7	8	10	9.33333	3	7	4	1	6	2	3.83333
ENSG00000198947	1756	dystrophin	DMD	119.24	1.18877	2.27959	0.111396	10.6716	1.38199e-26	2.55142e-24	ENSG00000198947	7.39994	7.46832	7.20256	7.29686	7.31024	7.27699	6.37894	6.19723	6.09865	6.33091	6.01487	6.45938	ENSG00000198947	174	208	149	167	152	154	167.333	81	72	67	77	58	76	71.8333
ENSG00000184343	26576	SRSF protein kinase 3	SRPK3	61.3356	1.18382	2.27177	0.153733	7.70048	1.35559e-14	8.2853e-13	ENSG00000184343	6.52452	6.5453	6.22631	6.5794	6.14639	6.25512	5.51427	5.08555	5.30546	5.38873	5.50948	5.46185	ENSG00000184343	98	113	77	106	68	77	89.8333	44	31	38	39	42	37	38.5
ENSG00000231528	286333	family with sequence similarity 225, member A (non-protein coding)	FAM225A	17.6369	1.18361	2.27144	0.265152	4.46387	8.04912e-06	0.000117861	ENSG00000231528	4.41935	4.65685	4.66054	4.1523	4.30213	4.61023	3.45922	3.92991	3.86328	3.46942	3.99088	3.37667	ENSG00000231528	24	34	30	19	20	28	25.8333	8	15	14	8	15	6	11
ENSG00000173918	114897	C1q and tumor necrosis factor related protein 1	C1QTNF1	43.4398	1.18312	2.27067	0.23483	5.03817	4.70004e-07	9.17866e-06	ENSG00000173918	5.8345	5.61947	5.9211	5.84968	5.28753	6.0048	4.35578	4.43734	5.02219	4.62778	5.38943	4.79748	ENSG00000173918	61	58	65	64	36	68	58.6667	16	18	32	21	41	22	25
ENSG00000240800	NA	NA	NA	2.90599	1.18304	2.27054	0.591035	2.00164	0.0453235	NA	ENSG00000240800	1.88733	1.54209	1.8001	1.683	1.37059	1.60475	1.47173	1.04754	1.77441	1.20944	1.21638	1.07343	ENSG00000240800	7	4	6	5	2	4	4.66667	3	0	6	1	1	0	1.83333
ENSG00000023445	330	baculoviral IAP repeat containing 3	BIRC3	271.887	1.18302	2.27052	0.139061	8.50722	1.7815e-17	1.47019e-15	ENSG00000023445	8.68398	8.11196	8.5373	8.37477	8.5614	8.56898	7.65982	7.54218	7.39858	7.41958	6.58326	7.34423	ENSG00000023445	419	314	374	347	358	374	364.333	201	189	171	166	85	140	158.667
ENSG00000101187	28231	solute carrier organic anion transporter family, member 4A1	SLCO4A1	294.002	1.1802	2.26608	0.257823	4.57757	4.70418e-06	7.31906e-05	ENSG00000101187	8.22405	9.08978	8.71716	7.96208	8.05102	8.66189	7.61502	7.68096	7.94185	6.9138	7.04208	6.55588	ENSG00000101187	299	637	425	256	246	399	377	194	209	255	113	121	76	161.333
ENSG00000164879	761	carbonic anhydrase III, muscle specific	CA3	11.2656	1.17836	2.26319	0.45031	2.61677	0.00887659	0.0434798	ENSG00000164879	3.30992	4.56785	3.31533	4.36545	3.28183	2.76832	2.84948	3.11694	2.60343	2.74804	3.4057	3.47135	ENSG00000164879	10	42	10	32	9	4	17.8333	5	8	3	4	11	11	7
ENSG00000163017	72	actin, gamma 2, smooth muscle, enteric	ACTG2	1011.61	1.17364	2.25579	0.0826042	14.2079	8.18059e-46	3.95941e-43	ENSG00000163017	10.5554	10.4121	10.5232	10.7541	10.5967	10.513	9.20029	9.27015	9.37515	9.59011	9.53206	9.53861	ENSG00000163017	1517	1557	1472	1813	1459	1428	1541	583	629	683	762	710	656	670.5
ENSG00000251604	NA	NA	NA	3.95366	1.17244	2.25393	0.485084	2.41699	0.0156493	NA	ENSG00000251604	2.14014	2.24443	2.47582	2.12167	1.96502	2.05601	1.8134	1.67863	1.67632	2.04056	1.82965	1.58452	ENSG00000251604	6	8	10	6	4	5	6.5	3	2	2	5	3	1	2.66667
ENSG00000230799	NA	NA	NA	7.76258	1.17039	2.25073	0.530297	2.20705	0.0273103	0.102424	ENSG00000230799	2.18981	4.11824	2.55776	3.58119	2.59346	2.86356	2.54491	2.41988	2.72324	2.92624	2.3347	2.24102	ENSG00000230799	2	37	5	20	5	8	12.8333	5	4	7	9	3	2	5
ENSG00000175841	131909	family with sequence similarity 172, member B pseudogene	FAM172BP	3.13388	1.16387	2.24058	0.567376	2.05133	0.0402352	NA	ENSG00000175841	1.80155	1.92404	1.69877	1.68118	1.60553	1.81499	1.31195	1.67952	1.1528	1.57995	1.16636	1.62057	ENSG00000175841	5	7	4	4	3	5	4.66667	1	4	0	3	0	3	1.83333
ENSG00000124749	81578	collagen, type XXI, alpha 1	COL21A1	3.49818	1.16256	2.23855	0.577503	2.01309	0.0441054	NA	ENSG00000124749	1.99986	2.10583	1.55335	1.66472	2.12743	1.56084	1.4068	1.53793	1.77477	1.67743	1.41788	1.2775	ENSG00000124749	6	8	2	3	7	2	4.66667	1	2	4	3	1	0	1.83333
ENSG00000229056	101927482	uncharacterized LOC101927482	AC020571.3	11.1917	1.1605	2.23535	0.30939	3.75092	0.000176186	0.00175286	ENSG00000229056	3.50019	3.88877	3.91346	4.14292	3.62226	3.82922	3.18512	3.46791	2.9825	3.19426	3.03258	3.08931	ENSG00000229056	12	21	19	25	13	17	17.8333	8	12	6	8	6	6	7.66667
ENSG00000227038	101927126	uncharacterized LOC101927126	LOC101927126	34.6438	1.15627	2.22881	0.186427	6.20229	5.5646e-10	1.85916e-08	ENSG00000227038	5.47365	5.5081	5.68767	5.54943	5.82206	5.53303	4.63698	4.89095	4.8466	4.73715	4.0783	4.77103	ENSG00000227038	48	56	57	53	60	49	53.8333	23	30	29	25	12	23	23.6667
ENSG00000162692	7412	vascular cell adhesion molecule 1	VCAM1	104.336	1.15453	2.22612	0.229812	5.02382	5.06528e-07	9.83828e-06	ENSG00000162692	7.46227	6.80781	7.27055	7.19657	7.4006	7.26726	5.70406	5.64721	5.42172	6.10898	7.02061	6.55909	ENSG00000162692	186	129	160	158	166	156	159.167	48	47	39	66	130	84	69
ENSG00000258535	101927598	uncharacterized LOC101927598	RP11-280K24.4	6.19233	1.15444	2.22599	0.449023	2.57102	0.01014	NA	ENSG00000258535	2.56159	2.57765	2.35771	2.79881	2.78409	3.188	2.23041	2.53842	2.0903	2.10923	2.24975	2.40982	ENSG00000258535	6	7	4	9	8	14	8	3	6	2	2	3	4	3.33333
ENSG00000196604	728378	POTE ankyrin domain family, member F	POTEF	7.7049	1.15416	2.22554	0.577084	1.99998	0.0455025	0.149187	ENSG00000196604	2.50342	3.72247	1.99052	4.20135	2.16534	2.40652	2.38187	2.2467	2.67601	2.502	2.28068	2.77664	ENSG00000196604	5	26	1	38	2	4	12.6667	4	3	7	5	3	7	4.83333
ENSG00000108821	1277	collagen, type I, alpha 1	COL1A1	260.993	1.15342	2.22441	0.546704	2.10977	0.0348779	0.122535	ENSG00000108821	6.78931	10.115	7.00681	9.48061	6.44733	6.71286	7.32784	7.40624	7.81043	7.16605	7.3499	6.93623	ENSG00000108821	105	1357	123	784	75	96	423.333	160	174	236	140	156	105	161.833
ENSG00000124126	57580	phosphatidylinositol-3,4,5-trisphosphate-dependent Rac exchange factor 1	PREX1	20.7268	1.15162	2.22163	0.243829	4.72305	2.32328e-06	3.88472e-05	ENSG00000124126	4.45962	4.67472	4.84979	4.77064	4.43563	4.93917	3.911	4.06954	4.00516	3.98621	3.94894	3.46587	ENSG00000124126	23	32	33	32	21	35	29.3333	13	16	15	14	13	6	12.8333
ENSG00000258168	NA	NA	NA	16.7373	1.1499	2.21899	0.271779	4.23102	2.32638e-05	0.000303871	ENSG00000258168	4.26102	4.31138	4.56229	4.12921	4.17557	4.24168	3.43717	3.64822	3.56948	3.60698	3.84271	3.25221	ENSG00000258168	21	25	28	19	18	20	21.8333	8	11	10	10	13	5	9.5
ENSG00000233406	NA	NA	NA	13.82	1.14942	2.21824	0.492177	2.33538	0.0195238	0.079758	ENSG00000233406	3.02695	5.25516	2.92785	4.86842	3.07612	3.32511	3.37045	2.9978	3.56091	3.38056	3.23576	3.38778	ENSG00000233406	6	70	5	46	6	9	23.6667	10	6	13	10	8	9	9.33333
ENSG00000148344	9536	prostaglandin E synthase	PTGES	1032.88	1.14929	2.21805	0.130825	8.78495	1.56434e-18	1.41486e-16	ENSG00000148344	10.2088	10.7018	10.7004	10.1567	10.0501	10.6128	9.26454	9.44385	9.69091	9.14098	9.28317	8.93848	ENSG00000148344	1183	1913	1669	1182	986	1532	1410.83	610	712	856	551	593	425	624.5
ENSG00000267258	NA	NA	NA	4.59553	1.14582	2.21272	0.562072	2.03857	0.0414929	NA	ENSG00000267258	1.75445	3.17103	1.6128	2.60687	2.25285	1.89779	1.87902	1.86844	1.98323	1.88425	1.61887	2.0554	ENSG00000267258	2	23	1	11	6	3	7.66667	3	3	4	3	1	4	3
ENSG00000277945	NA	NA	NA	5.6254	1.14306	2.2085	0.476926	2.39673	0.0165419	NA	ENSG00000277945	2.72996	1.96596	2.65316	2.62658	2.85129	2.66732	2.25462	2.00129	2.44316	2.14396	1.88729	2.19441	ENSG00000277945	9	2	8	8	10	8	7.5	4	2	6	3	1	3	3.16667
ENSG00000234371	NA	NA	NA	14.5007	1.14248	2.2076	0.457295	2.49833	0.0124778	0.0567425	ENSG00000234371	2.88616	5.20459	3.28915	4.67894	3.91232	3.62147	3.89459	2.85879	3.48506	2.99398	3.4699	3.53769	ENSG00000234371	4	64	8	37	16	12	23.5	17	4	11	5	10	10	9.5
ENSG00000222032	NA	NA	NA	33.2919	1.14095	2.20526	0.203967	5.5938	2.22153e-08	5.61117e-07	ENSG00000222032	5.59471	5.15122	5.46222	5.75774	5.45629	5.85504	4.47543	4.71702	4.44161	4.5843	5.01637	4.65589	ENSG00000222032	54	42	48	64	45	65	53	20	26	20	22	32	21	23.5
ENSG00000225684	100128385	family with sequence similarity 225, member B (non-protein coding)	FAM225B	13.5775	1.13964	2.20325	0.295908	3.85132	0.000117483	0.00122819	ENSG00000225684	4.18322	4.2294	4.14388	3.53208	3.88182	4.2988	3.39842	3.37853	3.20535	3.55973	3.58327	3.12405	ENSG00000225684	22	26	21	11	15	24	19.8333	9	9	7	11	11	5	8.66667
ENSG00000204291	1306	collagen, type XV, alpha 1	COL15A1	18.2649	1.13941	2.20291	0.270125	4.2181	2.46371e-05	0.00031948	ENSG00000204291	4.4393	4.76866	3.99301	4.44517	4.54949	4.07288	3.91197	3.45838	3.75338	3.85963	3.59565	3.39787	ENSG00000204291	24	37	15	25	25	16	23.6667	14	8	12	13	9	6	10.3333
ENSG00000156298	7102	tetraspanin 7	TSPAN7	70.5616	1.13908	2.2024	0.172616	6.59889	4.14261e-11	1.64492e-09	ENSG00000156298	6.73715	6.61807	6.57492	6.59551	6.28055	6.88623	5.45756	5.79819	5.17228	5.5555	5.94507	5.74524	ENSG00000156298	113	117	99	105	74	123	105.167	41	56	33	44	59	46	46.5
ENSG00000242611	101928932	uncharacterized LOC101928932	LOC101928932	3.93338	1.13847	2.20147	0.541393	2.10285	0.035479	NA	ENSG00000242611	2.22281	2.06671	2.22661	1.91057	1.56344	2.23905	1.53961	1.38048	1.90585	2.0318	1.69252	1.5753	ENSG00000242611	7	6	7	4	1	7	5.33333	1	0	4	5	2	1	2.16667
ENSG00000081818	56131	protocadherin beta 4	PCDHB4	6.13341	1.13723	2.19958	0.420071	2.70722	0.00678484	NA	ENSG00000081818	2.88982	2.73057	2.81794	2.86548	3.20727	2.36028	2.22135	2.20952	2.32127	2.64391	2.24062	2.40057	ENSG00000081818	10	9	9	10	14	4	9.33333	3	3	4	7	3	4	4
ENSG00000249751	641700	endothelial cell surface expressed chemotaxis and apoptosis regulator	ECSCR	3.97911	1.13699	2.19922	0.523979	2.16991	0.0300133	NA	ENSG00000249751	1.82734	2.17041	2.40782	2.12944	1.97302	2.06389	1.69552	2.03039	1.80881	1.56065	1.56896	1.73847	ENSG00000249751	3	7	9	6	4	5	5.66667	2	5	3	1	1	2	2.33333
ENSG00000248734	NA	NA	NA	8.29347	1.13382	2.19438	0.376205	3.01382	0.00257978	0.0163825	ENSG00000248734	3.07722	3.26342	3.00026	3.33332	3.20314	3.17572	2.89877	2.69188	2.34394	2.36564	2.83202	2.78114	ENSG00000248734	9	13	8	13	10	10	10.5	7	5	2	2	6	5	4.5
ENSG00000232453	NA	NA	NA	27.0494	1.13219	2.19192	0.215191	5.26135	1.43004e-07	3.13837e-06	ENSG00000232453	5.05369	4.9133	5.39265	5.10425	5.15987	5.31693	3.88439	4.3383	4.64794	4.42702	4.0596	4.4378	ENSG00000232453	36	36	48	39	37	44	40	11	19	26	20	13	18	17.8333
ENSG00000197594	5167	ectonucleotide pyrophosphatase/phosphodiesterase 1	ENPP1	12953.5	1.1319	2.19148	0.0753826	15.0154	5.81792e-51	3.59267e-48	ENSG00000197594	14.2667	14.056	14.2566	14.1192	14.218	14.2458	13.2098	13.2201	13.2204	13.0957	12.7212	13.0055	ENSG00000197594	19807	19394	19527	18499	17865	18934	19004.3	9490	9807	9876	8641	6432	7241	8581.17
ENSG00000225125	NA	NA	NA	4.45957	1.13048	2.18932	0.559718	2.01974	0.0434106	NA	ENSG00000225125	1.9917	2.77487	2.10445	2.84062	1.7676	2.00538	1.43794	1.85619	2.07775	1.99059	1.60795	2.15525	ENSG00000225125	4	15	5	15	2	4	7.5	0	3	5	4	1	5	3
ENSG00000270269	NA	NA	NA	4.30341	1.13044	2.18925	0.484957	2.331	0.0197532	NA	ENSG00000270269	2.13984	2.34082	2.33309	2.2192	2.27361	2.25368	1.9121	1.90182	2.11697	1.49952	1.92885	1.83113	ENSG00000270269	5	8	7	6	6	6	6.33333	3	3	5	0	3	2	2.66667
ENSG00000224932	NA	NA	NA	3.81193	1.12467	2.18052	0.517123	2.17486	0.0296405	NA	ENSG00000224932	2.09369	2.19872	1.64725	2.60132	1.9178	1.78372	1.76626	1.75642	1.62895	1.77112	1.78229	1.53571	ENSG00000224932	6	8	2	13	4	3	6	3	3	2	3	3	1	2.5
ENSG00000113205	56132	protocadherin beta 3	PCDHB3	12.8371	1.12211	2.17665	0.28963	3.8743	0.000106931	0.0011378	ENSG00000113205	4.09574	4.10861	3.72614	4.19444	4.00874	4.02608	2.99436	3.25495	3.48183	3.36611	3.21696	3.74854	ENSG00000113205	21	24	14	24	18	19	20	5	8	11	9	7	13	8.83333
ENSG00000143603	3782	potassium intermediate/small conductance calcium-activated channel, subfamily N, member 3	KCNN3	35.4294	1.12156	2.17582	0.193594	5.79338	6.89854e-09	1.90353e-07	ENSG00000143603	5.51326	5.87661	5.49698	5.47106	5.23237	5.52372	4.74028	4.79367	4.47993	4.75394	4.40184	4.74252	ENSG00000143603	49	75	48	49	36	48	50.8333	25	27	20	25	17	22	22.6667
ENSG00000019505	57586	synaptotagmin XIII	SYT13	13.209	1.12089	2.17481	0.313515	3.57523	0.000349921	0.00315052	ENSG00000019505	3.91934	3.63633	4.2171	3.7745	4.0339	3.94602	2.91564	3.28094	3.35727	3.30973	3.41448	3.3948	ENSG00000019505	17	14	23	15	18	17	17.3333	4	8	9	8	9	8	7.66667
ENSG00000102524	10673	tumor necrosis factor (ligand) superfamily, member 13b	TNFSF13B	7.82939	1.1174	2.16956	0.427561	2.61343	0.00896383	0.0437754	ENSG00000102524	3.29257	3.25644	2.53814	2.81376	3.13288	3.65326	2.91473	2.51202	2.8068	2.41577	2.30207	2.70675	ENSG00000102524	13	14	4	7	10	19	11.1667	8	4	7	3	2	5	4.83333
ENSG00000180438	348825	tetra-peptide repeat homeobox-like	TPRXL	6.60227	1.11593	2.16734	0.433251	2.57571	0.0100036	NA	ENSG00000180438	3.15758	2.44317	2.79823	2.68458	3.20774	2.89516	2.28193	2.00751	2.5862	2.70529	2.52835	2.2097	ENSG00000180438	13	5	8	7	13	9	9.16667	3	1	6	7	5	2	4
ENSG00000171643	170591	S100 calcium binding protein Z	S100Z	3.71549	1.11579	2.16713	0.551488	2.02323	0.0430493	NA	ENSG00000171643	1.63069	2.25784	1.75994	1.96221	2.01108	1.76878	1.86648	1.61722	1.73918	1.4907	1.49869	1.36043	ENSG00000171643	2	9	3	5	5	3	4.5	4	2	3	1	1	0	1.83333
ENSG00000113532	7903	ST8 alpha-N-acetyl-neuraminide alpha-2,8-sialyltransferase 4	ST8SIA4	115.661	1.11416	2.16469	0.12708	8.76738	1.82873e-18	1.64568e-16	ENSG00000113532	7.48308	7.59732	7.39549	7.23377	7.4613	7.08623	6.17015	6.41606	6.73713	6.22212	6.16776	6.41888	ENSG00000113532	186	230	173	160	171	134	175.667	69	86	111	71	66	74	79.5
ENSG00000242952	NA	NA	NA	12.1165	1.11369	2.16398	0.484765	2.29738	0.0215971	0.0860425	ENSG00000242952	2.78014	4.88945	2.78463	4.30157	3.54595	3.11048	2.65245	3.14875	3.51916	3.17697	2.90792	3.26032	ENSG00000242952	4	54	4	29	12	7	18.3333	3	8	13	8	5	8	7.5
ENSG00000134326	129607	cytidine monophosphate (UMP-CMP) kinase 2, mitochondrial	CMPK2	20.9492	1.11345	2.16363	0.250382	4.44702	8.70708e-06	0.000126358	ENSG00000134326	4.77936	4.77696	5.01181	4.23942	4.39212	4.81082	3.84961	4.13028	4.01018	3.86099	3.8871	3.81613	ENSG00000134326	31	35	38	19	20	31	29	12	17	15	12	12	10	13
ENSG00000058085	3918	laminin, gamma 2	LAMC2	5049.67	1.11313	2.16314	0.0583781	19.0675	4.70093e-81	8.41842e-78	ENSG00000058085	12.9215	12.649	12.8921	12.852	12.8397	12.8554	11.662	11.7013	11.711	11.8098	11.8784	11.7362	ENSG00000058085	7801	7309	7586	7701	6873	7222	7415.33	3233	3411	3458	3547	3618	3007	3379
ENSG00000110427	25758	KIAA1549-like	KIAA1549L	7.73895	1.10881	2.15668	0.370143	2.99563	0.0027388	0.0172133	ENSG00000110427	3.17915	3.44053	3.25282	2.92495	2.99424	3.12804	2.66176	2.83659	2.74097	2.44669	2.6858	2.50393	ENSG00000110427	11	17	12	8	8	10	11	5	7	6	3	5	3	4.83333
ENSG00000260179	NA	NA	NA	4.64249	1.10787	2.15527	0.538732	2.05643	0.0397407	NA	ENSG00000260179	2.18001	2.7303	1.95802	2.43715	2.31601	1.83819	1.82153	1.52057	2.05057	1.82617	1.69472	2.33816	ENSG00000260179	5	13	3	8	6	2	6.16667	2	0	4	2	1	6	2.5
ENSG00000102287	574412::407009::2564	microRNA 452::microRNA 224::gamma-aminobutyric acid (GABA) A receptor, epsilon	MIR452::MIR224::GABRE	510.87	1.09361	2.13408	0.154129	7.09542	1.28963e-12	6.3273e-11	ENSG00000102287	9.65306	9.92432	9.10449	9.40097	9.20736	9.31517	8.64014	8.76163	8.20841	8.30175	8.41529	7.96051	ENSG00000102287	816	1127	546	706	553	621	728.167	399	447	301	308	325	214	332.333
ENSG00000234040	NA	NA	NA	29.065	1.09216	2.13192	0.317083	3.44439	0.000572357	0.00473649	ENSG00000234040	4.65432	6.26335	4.78344	5.65474	5.06612	4.72816	4.30621	3.98597	4.72501	4.37158	4.63924	4.68244	ENSG00000234040	25	111	28	62	34	26	47.6667	18	13	28	19	24	23	20.8333
ENSG00000142512	89790	sialic acid binding Ig-like lectin 10	SIGLEC10	3.88879	1.0881	2.12593	0.541011	2.01123	0.0443011	NA	ENSG00000142512	2.0216	1.96141	2.12366	1.89926	2.15484	2.03583	1.3744	1.36876	1.78062	1.37718	2.03409	2.07369	ENSG00000142512	5	5	6	4	6	5	5.16667	0	0	3	0	5	5	2.16667
ENSG00000258875	NA	NA	NA	6.42643	1.08785	2.12557	0.42259	2.57424	0.0100461	NA	ENSG00000258875	2.93792	3.16593	2.94268	2.58012	2.73535	2.71208	2.0071	2.47946	2.2555	2.2767	2.51606	2.76065	ENSG00000258875	10	15	10	6	7	7	9.16667	1	5	3	3	5	7	4
ENSG00000167771	283248	REST corepressor 2	RCOR2	10.8102	1.08699	2.1243	0.343697	3.16264	0.00156346	0.0109482	ENSG00000167771	3.18365	4.00166	3.34885	3.64546	3.54071	3.64031	2.89357	2.97575	3.06326	3.18189	3.02076	2.97414	ENSG00000167771	8	24	10	15	12	14	13.8333	5	6	7	8	6	5	6.16667
ENSG00000164530	221476	peptidase inhibitor 16	PI16	5.43238	1.08698	2.12428	0.459004	2.36812	0.0178788	NA	ENSG00000164530	2.34927	2.28289	2.54503	2.42853	2.75123	3.00896	2.23473	2.22244	2.42253	1.99758	2.25478	1.73724	ENSG00000164530	5	5	7	6	9	13	7.5	4	4	6	2	4	0	3.33333
ENSG00000182578	1436	colony stimulating factor 1 receptor	CSF1R	104.989	1.08633	2.12333	0.13718	7.91898	2.39463e-15	1.56508e-13	ENSG00000182578	7.09031	7.52909	7.30147	7.236	7.03037	7.15797	5.92007	6.38757	6.39378	5.95725	6.45876	6.29765	ENSG00000182578	140	221	163	162	125	143	159	57	85	86	58	84	68	73
ENSG00000163131	1520	cathepsin S	CTSS	20.386	1.08482	2.12111	0.251259	4.31753	1.57784e-05	0.000215597	ENSG00000163131	4.73182	4.88424	4.36848	4.54275	4.52145	4.43798	3.83837	3.42994	3.74006	3.7798	4.28905	4.01887	ENSG00000163131	30	39	21	26	23	22	26.8333	12	7	11	11	19	13	12.1667
ENSG00000280219	NA	NA	NA	3.02848	1.08351	2.11919	0.547177	1.98018	0.0476831	NA	ENSG00000280219	1.76891	1.71262	1.77203	1.64891	1.30083	2.05689	1.54331	1.41049	1.40843	1.42206	1.43086	1.31106	ENSG00000280219	5	5	5	4	1	8	4.66667	3	2	2	2	2	1	2
ENSG00000231881	101929683	uncharacterized LOC101929683	LOC101929683	4.84768	1.0814	2.11609	0.505334	2.13998	0.0323567	NA	ENSG00000231881	2.58186	2.42524	2.22561	2.55941	2.4533	2.33798	1.72356	2.47692	1.71313	1.86808	1.73696	2.38097	ENSG00000231881	9	8	5	9	7	6	7.33333	1	8	1	2	1	6	3.16667
ENSG00000126970	55906	zinc finger, C4H2 domain containing	ZC4H2	27.9721	1.06802	2.09655	0.22584	4.72911	2.25506e-06	3.77771e-05	ENSG00000126970	5.13022	5.23103	5.22498	5.05983	5.29343	4.89924	4.0356	4.70999	4.62193	4.58284	3.78928	4.08836	ENSG00000126970	38	47	41	37	41	30	39	13	27	25	23	9	12	18.1667
ENSG00000235529	100506749	AGAP1 intronic transcript 1 (non-protein coding)	AGAP1-IT1	5.72504	1.05873	2.08309	0.448775	2.35915	0.018317	NA	ENSG00000235529	2.83603	2.88645	2.91238	2.3824	2.32809	2.41749	2.17138	2.38023	2.47441	2.17706	2.06223	2.09615	ENSG00000235529	10	12	11	5	4	5	7.83333	3	5	6	3	2	2	3.5
ENSG00000232344	NA	NA	NA	7.04662	1.05573	2.07877	0.533243	1.97984	0.047722	NA	ENSG00000232344	2.2738	3.65559	2.39721	3.56573	2.74425	2.40943	2.1368	2.92436	2.12234	2.00007	2.51884	2.77023	ENSG00000232344	3	25	4	21	7	4	10.6667	2	10	2	1	5	7	4.5
ENSG00000123689	50486	G0/G1switch 2	G0S2	4524.91	1.05566	2.07866	0.0855687	12.3369	5.72883e-35	1.57834e-32	ENSG00000123689	12.4665	12.8733	12.7833	12.5878	12.5162	12.663	11.6601	11.7084	11.8028	11.5901	11.2661	11.6632	ENSG00000123689	5661	8596	7041	6400	5476	6316	6581.67	3238	3438	3702	3042	2346	2863	3104.83
ENSG00000130830	4354	membrane protein, palmitoylated 1, 55kDa	MPP1	915.192	1.05368	2.07582	0.0620976	16.9682	1.41303e-64	1.15021e-61	ENSG00000130830	10.2305	10.4064	10.4549	10.3238	10.2982	10.3958	9.29536	9.45813	9.47728	9.3371	9.12234	9.2773	ENSG00000130830	1206	1555	1406	1337	1182	1317	1333.83	626	722	737	637	530	545	632.833
ENSG00000244694	442213	patched domain containing 4	PTCHD4	3.87194	1.05016	2.07076	0.52729	1.99162	0.0464124	NA	ENSG00000244694	2.16828	2.25993	1.75225	2.38892	2.37614	1.63072	1.74366	2.14649	1.73111	1.74856	1.62947	1.34508	ENSG00000244694	7	9	3	10	9	2	6.66667	3	7	3	3	2	0	3
ENSG00000255354	NA	NA	NA	4.77894	1.04812	2.06783	0.479397	2.18632	0.028792	NA	ENSG00000255354	2.33027	2.06533	2.2349	2.711	2.6304	2.24645	1.87581	1.86629	2.20777	2.00726	2.01942	2.05464	ENSG00000255354	6	4	5	11	9	5	6.66667	2	2	5	3	3	3	3
ENSG00000119714	8111	G protein-coupled receptor 68	GPR68	414.523	1.04676	2.06589	0.136591	7.66345	1.80997e-14	1.09503e-12	ENSG00000119714	9.02251	9.4133	9.38612	8.97212	8.79733	9.1835	7.94851	8.19176	8.41857	7.80604	8.53957	7.75074	ENSG00000119714	523	788	675	523	415	570	582.333	243	298	354	216	359	185	275.833
ENSG00000187037	353345	G protein-coupled receptor 141	GPR141	5.44248	1.04574	2.06443	0.515291	2.02942	0.0424151	NA	ENSG00000187037	2.32126	2.67653	2.68793	2.19521	1.84927	3.16398	2.08841	2.30019	2.29667	2.21163	1.83479	2.01024	ENSG00000187037	5	10	9	4	1	16	7.5	3	5	5	4	1	2	3.33333
ENSG00000149506	22917	zona pellucida glycoprotein 1 (sperm receptor)	ZP1	9.75474	1.0456	2.06422	0.367847	2.84248	0.00447643	0.0255299	ENSG00000149506	3.32365	3.91128	3.94676	3.14562	3.30074	3.60792	3.31224	2.88056	3.35688	2.69655	2.59592	2.97882	ENSG00000149506	11	24	22	9	10	15	15.1667	11	6	12	4	3	6	7
ENSG00000162975	3754	potassium voltage-gated channel, subfamily F, member 1	KCNF1	13.1382	1.04342	2.06111	0.305554	3.41484	0.000638196	0.00519019	ENSG00000162975	4.16569	4.13228	3.68782	3.44317	4.13498	4.10003	3.53345	3.28141	3.35765	3.39239	3.33199	3.20987	ENSG00000162975	22	24	13	10	20	20	18.1667	11	8	9	9	8	6	8.5
ENSG00000198753	5365	plexin B3	PLXNB3	411.529	1.03943	2.05541	0.0891872	11.6544	2.17811e-31	5.13231e-29	ENSG00000198753	9.2801	9.38615	9.20825	9.1457	8.98062	9.16345	8.20325	8.41187	7.88695	8.11391	8.38967	8.1583	ENSG00000198753	630	773	594	593	474	562	604.333	293	350	240	271	322	250	287.667
ENSG00000266835	100505592	uncharacterized LOC100505592	RP11-838N2.4	5.86255	1.03888	2.05464	0.410208	2.53258	0.0113226	NA	ENSG00000266835	2.93613	2.62933	2.86931	2.50953	2.56859	2.95667	2.52154	2.1897	2.18661	2.42967	2.33719	2.25832	ENSG00000266835	11	8	10	6	6	11	8.66667	6	3	3	5	4	3	4
ENSG00000163359	1293	collagen, type VI, alpha 3	COL6A3	1018.03	1.03422	2.048	0.113912	9.07912	1.09457e-19	1.12653e-17	ENSG00000163359	10.6791	10.4067	10.6923	10.6482	10.4651	10.5022	9.31887	9.43261	9.35667	9.53984	10.095	9.48894	ENSG00000163359	1657	1551	1661	1681	1328	1417	1549.17	635	707	674	735	1063	633	741.167
ENSG00000137959	10964	interferon-induced protein 44-like	IFI44L	8.15267	1.03413	2.04787	0.37061	2.79033	0.00526536	0.0290308	ENSG00000137959	3.27545	3.36169	3.72991	3.10777	2.93169	3.07739	2.96459	2.67041	2.943	2.46908	2.90453	2.52755	ENSG00000137959	12	15	20	10	7	9	12.1667	8	5	8	3	7	3	5.66667
ENSG00000260765	NA	NA	NA	5.87839	1.03375	2.04734	0.462781	2.23378	0.0254978	NA	ENSG00000260765	2.95908	2.73232	2.57435	2.54855	2.17864	3.33141	2.36706	2.24574	1.8594	2.5687	2.27902	2.43381	ENSG00000260765	12	10	7	7	3	18	9.5	5	4	1	7	4	5	4.33333
ENSG00000272674	57717	protocadherin beta 16	PCDHB16	78.4551	1.03318	2.04653	0.145301	7.11059	1.15547e-12	5.7003e-11	ENSG00000272674	6.49682	6.72868	6.74846	6.57043	6.46741	6.76638	5.85503	5.63779	5.93961	5.52725	5.61702	5.77212	ENSG00000272674	92	125	111	101	84	110	103.833	56	48	62	42	44	46	49.6667
ENSG00000189420	139735	ZFP92 zinc finger protein	ZFP92	16.6678	1.03203	2.0449	0.283757	3.63701	0.000275821	0.00256592	ENSG00000189420	4.05364	4.65932	4.55797	4.3124	3.87494	4.46237	3.66519	3.32571	3.40648	4.10506	3.62632	3.84324	ENSG00000189420	17	35	28	23	13	25	23.5	11	7	8	18	10	12	11
ENSG00000133392	4629	myosin, heavy chain 11, smooth muscle	MYH11	16.1866	1.03112	2.04361	0.341038	3.02346	0.00249898	0.0159885	ENSG00000133392	3.71155	5.04615	3.57248	4.81266	4.08189	4.10096	3.82958	3.37313	3.73748	3.70945	3.50974	3.73402	ENSG00000133392	12	51	10	38	17	18	24.3333	14	8	13	12	9	11	11.1667
ENSG00000107796	59	actin, alpha 2, smooth muscle, aorta	ACTA2	67.8618	1.03027	2.0424	0.410834	2.50774	0.0121505	0.0555221	ENSG00000107796	5.44832	7.67237	5.7411	7.21993	5.92935	5.26859	5.48619	5.63526	6.12863	5.52865	5.23053	5.32949	ENSG00000107796	41	265	52	172	57	34	103.5	43	50	75	44	33	33	46.3333
ENSG00000177234	404216	chromosome 10 open reading frame 85	C10orf85	10.7767	1.02619	2.03664	0.386842	2.65274	0.00798409	0.039983	ENSG00000177234	3.59773	4.10345	4.10981	3.43912	3.37605	2.79152	2.8712	3.04701	3.36127	2.9797	3.18227	2.95172	ENSG00000177234	14	27	24	12	10	4	15.1667	5	7	11	6	8	5	7
ENSG00000174640	6578	solute carrier organic anion transporter family, member 2A1	SLCO2A1	164.82	1.02581	2.0361	0.127883	8.02148	1.04477e-15	7.16852e-14	ENSG00000174640	7.93027	7.35855	7.7666	7.92386	7.92709	7.64857	6.82554	6.70703	6.66015	6.80643	6.9268	6.97914	ENSG00000174640	250	186	220	258	233	197	224	111	104	101	108	115	110	108.167
ENSG00000254545	NA	NA	NA	10.5188	1.02567	2.03591	0.33344	3.07603	0.00209775	0.0138878	ENSG00000254545	3.54191	3.76849	3.33887	3.57504	3.30656	3.74703	2.98417	3.05911	3.14051	2.99257	3.10542	2.85497	ENSG00000254545	13	19	10	14	9	16	13.5	6	7	8	6	7	4	6.33333
ENSG00000276600	NA	NA	NA	7.65153	1.02567	2.0359	0.428894	2.39143	0.016783	0.0712205	ENSG00000276600	2.99266	2.98017	3.51529	3.0444	3.32906	2.53741	2.27004	2.38351	2.60183	2.27588	3.23146	2.69276	ENSG00000276600	9	10	17	10	13	4	10.5	2	3	5	2	12	5	4.83333
ENSG00000101230	140862	isthmin 1, angiogenesis inhibitor	ISM1	319.065	1.02283	2.03191	0.125741	8.13446	4.13773e-16	2.95213e-14	ENSG00000101230	8.58865	9.01477	9.00602	8.45808	8.4427	8.85638	7.87379	7.97226	8.05029	7.5122	7.58164	7.54551	ENSG00000101230	387	599	520	365	325	456	442	233	257	274	176	180	161	213.5
ENSG00000196092	5079	paired box 5	PAX5	10.5406	1.02155	2.03009	0.362797	2.81575	0.00486628	0.0272841	ENSG00000196092	3.58826	3.59863	3.59401	3.49594	2.56086	3.61286	2.9635	3.03913	2.94197	2.87175	2.99119	2.83263	ENSG00000196092	14	16	14	13	2	14	12.1667	6	7	6	5	6	4	5.66667
ENSG00000139055	121506	endoplasmic reticulum protein 27	ERP27	4.26114	1.01991	2.0278	0.509015	2.0037	0.0451019	NA	ENSG00000139055	1.88625	1.94569	1.8891	2.09206	2.33803	2.76339	1.8802	1.86995	1.74225	1.75814	2.01443	1.79802	ENSG00000139055	3	4	3	5	7	13	5.83333	3	3	2	2	4	2	2.66667
ENSG00000270469	NA	NA	NA	5.41759	1.01835	2.02561	0.504604	2.01813	0.0435781	NA	ENSG00000270469	2.32027	2.98935	2.21537	2.93787	2.35589	2.53122	2.74876	2.07645	1.94729	1.96507	1.97652	2.14303	ENSG00000270469	5	15	4	13	5	7	8.16667	10	3	2	2	2	3	3.66667
ENSG00000114115	5947	retinol binding protein 1, cellular	RBP1	27.1903	1.01545	2.02153	0.255651	3.972	7.12709e-05	0.000804741	ENSG00000114115	5.32777	5.60986	4.88639	5.40794	5.02242	4.72041	4.13243	4.56208	3.97677	4.41669	4.90733	4.37196	ENSG00000114115	46	66	31	51	33	26	42.1667	15	24	13	20	31	17	20
ENSG00000254667	100128242	uncharacterized LOC100128242	LOC100128242	23.9388	1.01437	2.02002	0.243913	4.15875	3.19998e-05	0.000402142	ENSG00000254667	4.65056	5.03893	4.91552	4.93413	4.5476	5.2662	4.21219	4.01294	4.3356	3.91895	4.5503	3.95186	ENSG00000254667	26	42	33	35	22	44	33.6667	17	14	20	12	23	11	16.1667
ENSG00000185689	404220	chromosome 6 open reading frame 201	C6orf201	8.13249	1.01432	2.01996	0.438092	2.31532	0.0205953	0.0830865	ENSG00000185689	3.1117	2.69052	3.38849	2.92721	2.59863	3.40646	2.85401	2.0089	2.53423	2.86214	2.78619	2.36831	ENSG00000185689	10	6	14	8	4	14	9.33333	7	0	4	7	6	2	4.33333
ENSG00000120322	56128	protocadherin beta 8	PCDHB8	65.4425	1.01212	2.01688	0.160248	6.31598	2.68447e-10	9.28061e-09	ENSG00000120322	6.41761	6.73273	6.57593	6.18814	6.21704	6.39693	5.32985	5.65129	5.75795	5.87791	5.28359	5.34892	ENSG00000120322	89	129	100	77	71	85	91.8333	37	50	55	58	34	33	44.5
ENSG00000120738	1958	early growth response 1	EGR1	719.214	1.01027	2.01429	0.229543	4.40124	1.07634e-05	0.000153709	ENSG00000120738	10.1092	9.11173	10.2749	10.3913	10.2073	10.337	9.13351	9.25394	9.31747	9.43535	8.21613	9.17051	ENSG00000120738	1119	622	1251	1420	1121	1278	1135.17	564	631	665	692	278	511	556.833
ENSG00000144834	29114	transgelin 3	TAGLN3	111.649	1.0095	2.01321	0.162705	6.20447	5.48809e-10	1.83702e-08	ENSG00000144834	7.26661	7.02874	7.25906	7.56468	7.50038	7.33134	6.30106	6.40901	6.6074	6.81219	5.52905	6.49473	ENSG00000144834	159	151	157	206	177	162	168.667	77	86	101	113	39	79	82.5
ENSG00000027869	9047	SH2 domain containing 2A	SH2D2A	76.1629	1.00038	2.00052	0.124431	8.03961	9.01232e-16	6.20741e-14	ENSG00000027869	6.69755	6.78365	6.76538	6.62669	6.74873	6.66211	5.66296	5.77308	5.85166	5.96949	5.87838	5.86586	ENSG00000027869	108	131	113	106	105	102	110.833	48	54	58	61	55	50	54.3333
ENSG00000265683	NA	NA	NA	9.77319	0.99649	1.99514	0.377181	2.64194	0.00824319	0.0409939	ENSG00000265683	3.33874	3.60208	3.1103	3.50801	3.87162	3.03818	2.4667	3.07695	3.0722	2.59893	2.73212	3.42241	ENSG00000265683	11	17	8	14	19	7	12.6667	2	8	8	3	4	11	6
ENSG00000161405	22806	IKAROS family zinc finger 3 (Aiolos)	IKZF3	181.744	0.994204	1.99198	0.118967	8.35698	6.43425e-17	4.96658e-15	ENSG00000161405	8.14794	7.59477	7.77751	7.831	7.96137	7.92098	7.30262	6.96846	6.94895	7.01919	6.53141	6.83965	ENSG00000161405	291	220	220	239	237	239	241	158	126	125	126	84	98	119.5
ENSG00000256894	NA	NA	NA	5.20377	0.993845	1.99149	0.480415	2.06872	0.0385722	NA	ENSG00000256894	1.94995	2.85074	2.30523	1.9358	2.70369	2.89696	2.07082	1.9342	2.27739	2.0763	2.2067	2.12527	ENSG00000256894	2	13	5	2	9	12	7.16667	3	2	5	3	4	3	3.33333
ENSG00000245662	NA	NA	NA	25.1671	0.990547	1.98694	0.220508	4.49211	7.05207e-06	0.000104543	ENSG00000245662	4.86442	4.92127	4.94072	4.92695	5.04012	5.15338	4.06277	3.84057	4.15007	4.67306	4.48336	4.18239	ENSG00000245662	31	37	33	34	34	39	34.6667	14	11	16	26	21	14	17
ENSG00000059377	6916	thromboxane A synthase 1 (platelet)	TBXAS1	309.191	0.990453	1.98681	0.0676625	14.6381	1.6038e-48	8.70329e-46	ENSG00000059377	8.77583	8.79297	8.7573	8.79832	8.66275	8.78273	7.88913	7.80158	7.79829	7.87136	7.68048	7.88186	ENSG00000059377	444	511	435	468	382	433	445.5	236	227	228	230	194	207	220.333
ENSG00000184261	56660	potassium channel, subfamily K, member 12	KCNK12	7.12809	0.990409	1.98675	0.403249	2.45607	0.0140465	NA	ENSG00000184261	2.59675	3.3151	3.1789	3.00815	2.73698	2.895	2.4816	2.67211	2.75944	2.59537	2.1206	2.548	ENSG00000184261	5	16	12	10	6	8	9.5	4	6	7	5	1	4	4.5
ENSG00000150667	161835	fibrous sheath interacting protein 1	FSIP1	10.4755	0.988429	1.98402	0.364229	2.71376	0.00665244	0.0347627	ENSG00000150667	3.15025	3.69919	3.3897	3.42544	3.10978	3.66862	2.85905	3.20306	3.11651	2.7596	2.98645	2.57851	ENSG00000150667	8	18	11	12	7	15	11.8333	5	9	8	4	6	2	5.66667
ENSG00000198157	79366	high mobility group nucleosome binding domain 5	HMGN5	73.6952	0.986697	1.98164	0.140446	7.02544	2.13393e-12	1.02452e-10	ENSG00000198157	6.38105	6.73509	6.76847	6.59381	6.84724	6.73977	5.75044	5.87267	5.63935	6.02051	5.57474	5.99535	ENSG00000198157	85	127	114	104	114	109	108.833	52	59	49	64	43	56	53.8333
ENSG00000013619	10046	mastermind-like domain containing 1	MAMLD1	1874.68	0.982329	1.97565	0.0716904	13.7024	9.8255e-43	4.09198e-40	ENSG00000013619	11.3501	11.4885	11.4208	11.246	11.1577	11.3517	10.3733	10.514	10.5797	10.3306	10.2335	10.2341	ENSG00000013619	2620	3288	2736	2523	2133	2545	2640.83	1325	1503	1586	1269	1150	1058	1315.17
ENSG00000233009	100885778	NALCN antisense RNA 1	NALCN-AS1	13.547	0.981835	1.97498	0.3465	2.83358	0.00460296	0.0261267	ENSG00000233009	4.16733	3.63413	3.54835	4.55161	4.13633	3.99958	3.01523	2.99764	3.6401	3.3882	3.41076	3.95989	ENSG00000233009	22	14	11	33	20	18	19.6667	5	5	13	9	9	16	9.5
ENSG00000255322	NA	NA	NA	3.59525	0.981515	1.97454	0.497934	1.97117	0.048704	NA	ENSG00000255322	1.86046	1.99999	1.86343	2.29559	1.8894	1.97975	1.85412	1.607	1.60479	1.61947	1.75578	1.6564	ENSG00000255322	4	6	4	9	4	5	5.33333	4	2	2	2	3	2	2.5
ENSG00000257225	NA	NA	NA	5.31887	0.981075	1.97394	0.466026	2.10519	0.0352744	NA	ENSG00000257225	2.74485	2.35081	2.4237	2.19913	2.85391	2.69096	2.20913	2.1972	1.83488	2.67134	1.85746	2.14925	ENSG00000257225	10	6	6	4	11	9	7.66667	4	4	1	9	1	3	3.66667
ENSG00000204131	340527	NHS-like 2	NHSL2	478.987	0.979718	1.97208	0.0690766	14.1831	1.16655e-45	5.4975e-43	ENSG00000204131	9.36575	9.44084	9.45274	9.26417	9.21227	9.45484	8.44164	8.54613	8.48553	8.27709	8.51471	8.27428	ENSG00000204131	665	798	703	641	556	688	675.167	346	383	369	303	350	270	336.833
ENSG00000179314	339166::23302	uncharacterized LOC339166::WSC domain containing 1	LOC339166::WSCD1	162.388	0.977602	1.96919	0.122238	7.99754	1.2693e-15	8.51335e-14	ENSG00000179314	7.62041	7.85506	7.78362	7.63111	7.53936	7.84474	6.94822	6.99801	7.07746	6.32095	6.84348	6.51758	ENSG00000179314	199	269	223	208	175	228	217	122	130	139	74	108	77	108.333
ENSG00000259515	NA	NA	NA	6.558	0.975059	1.96572	0.413019	2.36081	0.018235	NA	ENSG00000259515	2.89166	3.0164	2.81523	2.6111	2.76625	2.64974	2.17787	2.60871	2.40185	2.72302	2.32303	2.08879	ENSG00000259515	9	12	8	6	7	6	8	2	6	4	7	3	1	3.83333
ENSG00000105605	59284	calcium channel, voltage-dependent, gamma subunit 7	CACNG7	120.994	0.973377	1.96343	0.113291	8.59186	8.5576e-18	7.19481e-16	ENSG00000105605	7.46252	7.26239	7.41941	7.57367	7.24997	7.40341	6.3006	6.37943	6.51629	6.50359	6.88857	6.39341	ENSG00000105605	182	178	175	205	145	169	175.667	76	83	93	88	115	72	87.8333
ENSG00000136859	23452	angiopoietin-like 2	ANGPTL2	220.11	0.972408	1.96211	0.145248	6.69481	2.15957e-11	9.07832e-10	ENSG00000136859	8.03903	8.43389	8.3607	8.18575	7.86659	8.09538	7.06147	6.933	7.40595	7.21376	7.80342	6.9359	ENSG00000136859	265	402	333	306	218	268	298.667	130	121	174	144	217	104	148.333
ENSG00000196562	55959	sulfatase 2	SULF2	8.08323	0.972301	1.96197	0.405447	2.3981	0.0164804	0.0701692	ENSG00000196562	2.68323	3.60602	2.78768	3.63539	3.09327	2.98412	2.5671	2.6594	2.93237	2.45765	3.06421	2.51591	ENSG00000196562	5	20	6	19	9	8	11.1667	4	5	8	3	9	3	5.33333
ENSG00000171049	2358	formyl peptide receptor 2	FPR2	5.49116	0.971142	1.96039	0.428439	2.2667	0.0234086	NA	ENSG00000171049	2.86477	2.70985	2.55451	2.43793	2.49599	2.81298	2.35089	2.11703	1.85258	2.4567	2.14676	2.51908	ENSG00000171049	11	10	7	6	6	10	8.33333	5	3	1	6	3	6	4
ENSG00000215845	100131187	thiosulfate sulfurtransferase (rhodanese)-like domain containing 1	TSTD1	51.6304	0.970403	1.95939	0.203684	4.76425	1.89555e-06	3.26398e-05	ENSG00000215845	5.9605	5.98107	6.27538	6.37934	6.20638	6.03499	5.10487	4.58562	4.92206	5.43013	5.64747	5.88825	ENSG00000215845	65	75	83	94	74	67	76.3333	32	20	28	42	49	55	37.6667
ENSG00000230426	339476	endogenous retrovirus group MER61, member 1	ERVMER61-1	4.54301	0.966258	1.95377	0.481836	2.00537	0.0449238	NA	ENSG00000230426	2.44691	2.59069	2.17332	2.04605	2.30511	2.46452	2.05576	2.14991	1.66407	2.16864	1.68697	2.11277	ENSG00000230426	8	11	5	4	6	8	7	4	5	1	5	1	4	3.33333
ENSG00000142677	58985	interleukin 22 receptor, alpha 1	IL22RA1	12.514	0.962493	1.94867	0.371171	2.59312	0.00951085	0.0459208	ENSG00000142677	3.4256	4.38232	3.98526	3.54004	3.22641	3.90079	3.07262	3.72607	3.38852	3.17502	2.65128	3.25653	ENSG00000142677	10	32	19	12	7	17	16.1667	6	15	10	7	2	7	7.83333
ENSG00000164400	1437	colony stimulating factor 2 (granulocyte-macrophage)	CSF2	336.586	0.960147	1.94551	0.215971	4.44572	8.7598e-06	0.000126918	ENSG00000164400	9.05718	7.99326	9.07961	8.91744	9.09977	9.25549	7.92548	7.87364	7.89809	8.13679	8.13664	8.14638	ENSG00000164400	543	285	548	509	523	608	502.667	242	239	245	279	271	251	254.5
ENSG00000135114	8638	2'-5'-oligoadenylate synthetase-like	OASL	69.8277	0.954872	1.93841	0.141868	6.7307	1.68845e-11	7.18211e-10	ENSG00000135114	6.2812	6.45708	6.60414	6.63526	6.49036	6.56811	5.57205	5.43237	5.83739	5.50641	5.84133	5.85065	ENSG00000135114	79	103	101	108	87	96	95.6667	45	41	58	42	54	50	48.3333
ENSG00000233369	NA	NA	NA	9.51826	0.953288	1.93628	0.375925	2.53584	0.0112177	0.0522325	ENSG00000233369	3.32308	3.58613	3.39792	3.22304	3.04878	3.41574	3.16157	3.06193	3.21502	2.58437	2.60035	2.37483	ENSG00000233369	11	17	12	10	7	12	11.5	9	8	10	3	3	1	5.66667
ENSG00000258659	53840	tripartite motif containing 34	TRIM34	6.56093	0.950077	1.93198	0.419729	2.26355	0.0236019	NA	ENSG00000258659	2.71914	2.55236	3.17245	2.93819	2.56505	2.82469	2.70999	2.16048	2.59922	2.17697	2.54192	2.22562	ENSG00000258659	7	6	13	10	5	8	8.16667	7	2	6	2	5	2	4
ENSG00000115008	3552	interleukin 1, alpha	IL1A	48.0211	0.948994	1.93053	0.243259	3.90117	9.57304e-05	0.00103836	ENSG00000115008	6.2582	5.17327	5.80546	6.22828	6.51261	5.95465	4.8957	4.90585	4.93605	5.75115	5.19698	5.53923	ENSG00000115008	84	39	58	85	96	64	71	27	28	29	56	34	42	36
ENSG00000198865	100129792	coiled-coil domain containing 152	CCDC152	43.1875	0.942683	1.9221	0.219493	4.29482	1.74836e-05	0.000236477	ENSG00000198865	5.50903	5.28058	5.38424	5.24741	5.42751	5.46607	5.1153	4.52483	4.24977	4.51589	4.3849	4.96034	ENSG00000198865	47	44	42	39	41	44	42.8333	34	20	15	19	16	26	21.6667
ENSG00000153404	153478	pleckstrin homology domain containing, family G (with RhoGef domain) member 4B	PLEKHG4B	33.6477	0.939327	1.91763	0.198482	4.73255	2.21717e-06	3.72817e-05	ENSG00000153404	5.47345	5.64881	5.50597	5.00227	5.39508	5.45792	4.72625	4.73983	4.95615	4.35794	4.54364	4.77363	ENSG00000153404	48	63	49	33	42	46	46.8333	25	26	32	17	20	23	23.8333
ENSG00000123612	130399	activin A receptor, type IC	ACVR1C	12.5306	0.937567	1.9153	0.306038	3.06356	0.00218719	0.0143709	ENSG00000123612	4.09503	3.93223	3.7277	3.62846	3.89899	3.80779	3.4376	3.55938	3.41232	3.10817	3.22183	3.08499	ENSG00000123612	21	20	14	13	16	15	16.5	10	12	10	6	7	5	8.33333
ENSG00000104419	10397	N-myc downstream regulated 1	NDRG1	10093.2	0.935356	1.91236	0.091939	10.1737	2.59973e-24	4.12e-22	ENSG00000104419	13.7029	14.0031	14.0214	13.6855	13.5874	13.8441	12.8061	12.8925	12.9572	12.7148	13.2292	12.7471	ENSG00000104419	13352	18794	16625	13678	11485	14322	14709.3	7167	7818	8242	6632	9287	6063	7534.83
ENSG00000067829	3421	isocitrate dehydrogenase 3 (NAD+) gamma	IDH3G	1103.08	0.933646	1.9101	0.0543711	17.1717	4.32291e-66	3.87074e-63	ENSG00000067829	10.6602	10.6147	10.6291	10.712	10.531	10.5491	9.69341	9.71548	9.70115	9.84115	9.63018	9.68307	ENSG00000067829	1629	1793	1582	1753	1387	1460	1600.67	828	863	860	909	759	725	824
ENSG00000253476	NA	NA	NA	7.46864	0.931651	1.90746	0.439469	2.11995	0.0340105	NA	ENSG00000253476	3.19365	3.16326	2.71618	2.95007	3.17389	2.27351	2.49546	2.77982	2.6834	2.12013	2.51785	2.56295	ENSG00000253476	12	13	6	9	11	2	8.83333	4	7	6	1	4	4	4.33333
ENSG00000100055	27128	cytohesin 4	CYTH4	139.443	0.931451	1.90719	0.185013	5.0345	4.79092e-07	9.3155e-06	ENSG00000100055	7.34159	7.96918	7.8345	7.18309	7.02872	7.44548	6.60334	6.5147	6.56114	6.3185	7.2399	6.44694	ENSG00000100055	164	297	235	151	121	172	190	95	91	95	75	148	74	96.3333
ENSG00000198125	4151	myoglobin	MB	14.3724	0.928006	1.90264	0.311769	2.97658	0.00291481	0.0180868	ENSG00000198125	3.79696	3.85638	4.39512	3.70241	4.13893	4.10377	3.17195	3.49034	3.81618	3.08221	3.61863	3.44794	ENSG00000198125	14	17	26	13	19	19	18	6	10	15	5	11	8	9.16667
ENSG00000228701	100507633	TNKS2 antisense RNA 1 (head to head)	TNKS2-AS1	5.51558	0.927166	1.90154	0.448206	2.06862	0.0385822	NA	ENSG00000228701	2.94488	2.48968	2.6543	2.13399	2.69177	2.48873	2.25886	2.2465	2.53657	2.26496	2.16194	1.76446	ENSG00000228701	12	7	8	3	8	6	7.33333	4	4	7	4	3	0	3.66667
ENSG00000226864	100130887	ATE1 antisense RNA 1	ATE1-AS1	7.88717	0.92513	1.89885	0.377692	2.44943	0.0143083	0.0630185	ENSG00000226864	2.96352	3.16778	3.12651	3.23551	2.8262	3.28479	2.45461	2.55564	2.55191	2.87528	3.06304	2.51874	ENSG00000226864	8	12	10	12	6	12	10	3	4	4	7	9	3	5
ENSG00000130203	348	apolipoprotein E	APOE	20.3305	0.923998	1.89737	0.430278	2.14745	0.0317577	0.114522	ENSG00000130203	3.92622	5.88837	3.93273	4.78738	3.62631	3.74864	3.38378	3.61166	4.21678	4.26068	4.13004	3.74261	ENSG00000130203	14	95	14	34	9	11	29.5	7	10	20	20	17	10	14
ENSG00000113211	56130	protocadherin beta 6	PCDHB6	37.4714	0.92354	1.89676	0.182358	5.06444	4.09594e-07	8.15908e-06	ENSG00000113211	5.48696	5.68683	5.61538	5.44469	5.37711	5.30399	4.72145	4.81687	4.72859	4.97251	4.37123	4.94214	ENSG00000113211	47	63	52	47	40	39	48	24	27	25	30	16	26	24.6667
ENSG00000101986	215	ATP-binding cassette, sub-family D (ALD), member 1	ABCD1	214.349	0.921147	1.89362	0.119759	7.69168	1.45213e-14	8.81517e-13	ENSG00000101986	8.18792	8.35826	8.34206	8.20146	7.71372	8.19155	7.09963	7.46616	7.54334	7.07647	7.44849	7.17514	ENSG00000101986	296	381	329	310	195	288	299.833	134	181	193	130	167	125	155
ENSG00000143416	8991	selenium binding protein 1	SELENBP1	59.9985	0.920937	1.89334	0.158448	5.81222	6.16513e-09	1.71171e-07	ENSG00000143416	5.87562	6.12703	6.07857	5.78874	5.75718	5.87019	5.44888	5.03805	5.35351	4.96877	4.8785	5.21325	ENSG00000143416	59	82	69	57	50	57	62.3333	42	30	40	27	24	30	32.1667
ENSG00000137573	23213	sulfatase 1	SULF1	10.078	0.918484	1.89013	0.389848	2.35601	0.0184727	0.07677	ENSG00000137573	3.12207	3.61977	3.62102	4.10548	2.88341	3.37908	2.72341	3.17515	3.00192	3.12035	3.22389	2.79836	ENSG00000137573	8	17	15	26	5	11	13.6667	4	9	7	8	9	4	6.83333
ENSG00000162745	25903	olfactomedin-like 2B	OLFML2B	158.392	0.913852	1.88407	0.106731	8.56217	1.10761e-17	9.22561e-16	ENSG00000162745	7.52774	7.97362	7.78779	7.5765	7.45055	7.71225	6.82296	6.88026	6.86023	6.88587	6.72895	6.85194	ENSG00000162745	186	294	224	200	164	207	212.5	111	119	118	115	99	100	110.333
ENSG00000135678	1368	carboxypeptidase M	CPM	635.961	0.913681	1.88385	0.0772041	11.8346	2.58542e-32	6.25671e-30	ENSG00000135678	9.81912	9.64783	9.73878	9.68635	9.86624	9.79367	9.02015	8.99004	8.98063	8.8376	8.51557	8.86502	ENSG00000135678	910	915	853	858	879	867	880.333	520	522	522	450	346	410	461.667
ENSG00000122877	1959	early growth response 2	EGR2	9.97626	0.913488	1.88359	0.383268	2.38342	0.0171527	0.072429	ENSG00000122877	3.60297	3.43945	3.41876	4.0134	2.86968	3.7942	3.01085	3.31255	3.44209	2.92559	3.12775	2.23593	ENSG00000122877	15	14	12	24	5	18	14.6667	7	11	13	6	8	0	7.5
ENSG00000259868	NA	NA	NA	8.38574	0.913184	1.8832	0.376914	2.42279	0.0154019	0.0666583	ENSG00000259868	3.16181	3.07028	3.30874	3.57148	3.28487	2.93563	3.29217	2.47888	2.79353	2.8215	2.38734	2.78879	ENSG00000259868	10	10	12	17	11	7	11.1667	12	3	6	6	2	5	5.66667
ENSG00000273521	NA	NA	NA	6.04168	0.913147	1.88315	0.43828	2.08348	0.0372075	NA	ENSG00000273521	2.5551	2.87444	2.45973	2.71093	2.68824	2.83378	2.44789	2.32867	2.32528	2.55371	2.24516	2.00864	ENSG00000273521	6	11	5	8	7	9	7.66667	5	4	4	6	3	1	3.83333
ENSG00000043462	3937	lymphocyte cytosolic protein 2 (SH2 domain containing leukocyte protein of 76kDa)	LCP2	17.1617	0.910823	1.88012	0.303075	3.00527	0.00265344	0.0167671	ENSG00000043462	4.27076	3.89404	3.89844	4.73705	4.01514	4.59585	3.52742	4.18419	3.72042	3.61555	3.09336	3.78557	ENSG00000043462	21	16	14	34	15	28	21.3333	9	20	12	10	4	11	11
ENSG00000153885	79047	potassium channel tetramerization domain containing 15	KCTD15	97.7607	0.90919	1.87799	0.166725	5.45321	4.94675e-08	1.18273e-06	ENSG00000153885	6.90033	7.23859	7.31652	6.76423	6.64946	7.15819	5.89091	6.2542	6.12566	5.92834	6.78738	6.04819	ENSG00000153885	122	179	166	114	94	144	136.5	56	77	70	57	109	56	70.8333
ENSG00000156269	84779	N(alpha)-acetyltransferase 11, NatA catalytic subunit	NAA11	95.2533	0.906239	1.87415	0.13029	6.95554	3.5122e-12	1.6422e-10	ENSG00000156269	6.44127	6.68434	6.60524	6.8258	6.65752	6.92326	5.94892	6.05526	6.08384	5.63874	5.8702	5.72432	ENSG00000156269	86	118	97	120	95	121	106.167	59	66	68	45	53	43	55.6667
ENSG00000248964	101929470	uncharacterized LOC101929470	RP11-94H18.1	6.67025	0.905077	1.87264	0.426223	2.12348	0.0337136	NA	ENSG00000248964	3.04574	3.2556	2.43383	2.41131	2.67695	2.748	2.62815	2.40917	2.60933	2.31282	2.19916	2.36678	ENSG00000248964	11	16	4	4	6	7	8	6	4	6	3	2	3	4
ENSG00000177839	NA	NA	NA	53.7998	0.903782	1.87096	0.155226	5.82238	5.80167e-09	1.62338e-07	ENSG00000177839	6.01805	6.36255	5.98915	5.99176	6.22635	5.93898	5.46399	5.19759	5.25244	5.39474	5.17555	5.5278	ENSG00000177839	67	100	65	68	74	61	72.5	43	35	37	40	32	40	37.8333
ENSG00000203879	2664	GDP dissociation inhibitor 1	GDI1	4584.14	0.89742	1.86273	0.0333204	26.933	9.01812e-160	8.07482e-156	ENSG00000203879	12.6378	12.6167	12.6952	12.6952	12.6082	12.6111	11.7176	11.8326	11.7766	11.7716	11.7517	11.7655	ENSG00000203879	6390	7158	6609	6903	5842	6083	6497.5	3371	3753	3631	3459	3313	3077	3434
ENSG00000151617	1909	endothelin receptor type A	EDNRA	69.6919	0.897215	1.86247	0.138441	6.48083	9.12184e-11	3.35429e-09	ENSG00000151617	6.6197	6.76723	6.45527	6.15225	6.5889	6.60698	5.78941	5.78027	5.70411	5.91305	5.64773	5.72332	ENSG00000151617	103	131	90	74	94	99	98.5	54	55	52	59	46	45	51.8333
ENSG00000131459	9945	glutamine-fructose-6-phosphate transaminase 2	GFPT2	3195.34	0.896282	1.86126	0.108056	8.29459	1.08959e-16	8.16418e-15	ENSG00000131459	11.9626	12.113	12.1877	11.9499	11.8129	12.0974	11.2951	11.4261	11.4513	10.8874	10.8418	10.8423	ENSG00000131459	3991	5051	4651	4102	3350	4262	4234.5	2519	2837	2908	1860	1749	1609	2247
ENSG00000243417	NA	NA	NA	6.46322	0.894952	1.85955	0.433909	2.06253	0.039157	NA	ENSG00000243417	2.36657	3.25442	2.57997	3.09653	2.80051	3.07941	2.35885	2.22958	2.3423	2.57446	2.13191	3.06598	ENSG00000243417	4	17	6	13	8	12	10	4	3	4	6	2	11	5
ENSG00000147394	7739	zinc finger protein 185 (LIM domain)	ZNF185	5579.39	0.894716	1.85924	0.0481337	18.5881	4.00917e-77	5.52278e-74	ENSG00000147394	12.9154	12.8896	13.0205	12.9574	12.9002	12.8781	12.0385	12.0562	12.1125	12.1325	11.8584	12.1136	ENSG00000147394	7744	8646	8286	8275	7153	7317	7903.5	4214	4378	4588	4449	3556	3922	4184.5
ENSG00000100628	51676	ankyrin repeat and SOCS box containing 2	ASB2	161.33	0.89321	1.8573	0.192966	4.62883	3.67731e-06	5.86405e-05	ENSG00000100628	7.71638	7.80171	7.864	7.45672	7.49038	7.75694	6.28478	6.30217	6.81421	6.80292	7.70705	6.70012	ENSG00000100628	214	259	237	183	169	214	212.667	73	76	114	108	207	89	111.167
ENSG00000214870	NA	NA	NA	10.2599	0.885193	1.84701	0.367818	2.4066	0.0161017	0.0689336	ENSG00000214870	3.37858	4.00262	3.31052	3.60711	3.00992	3.66189	3.0476	2.73309	3.26982	2.8632	3.46882	2.82381	ENSG00000214870	11	25	10	15	6	15	13.6667	7	4	10	5	12	4	7
ENSG00000130827	55558	plexin A3	PLXNA3	1152.5	0.883781	1.84521	0.0774468	11.4115	3.66549e-30	8.20519e-28	ENSG00000130827	10.7954	10.7238	10.6092	10.6975	10.4955	10.4898	9.71751	9.73711	9.63206	9.74666	10.0919	9.72153	ENSG00000130827	1791	1935	1557	1732	1350	1397	1627	841	875	817	848	1055	744	863.333
ENSG00000100351	9402	GRB2-related adaptor protein 2	GRAP2	6.96563	0.883332	1.84463	0.444405	1.98767	0.046848	NA	ENSG00000100351	2.33571	3.04782	3.14545	3.23998	2.70094	2.86005	3.06106	2.43117	2.05095	2.55899	2.67605	2.11341	ENSG00000100351	3	12	12	14	6	8	9.16667	11	4	1	5	6	1	4.66667
ENSG00000129538	6035	ribonuclease, RNase A family, 1 (pancreatic)	RNASE1	67.6965	0.879891	1.84024	0.158456	5.5529	2.80974e-08	6.99816e-07	ENSG00000129538	6.28899	6.20429	6.24949	6.34971	6.16988	6.24521	4.9512	5.47935	5.71972	5.41196	5.73985	5.57652	ENSG00000129538	80	85	77	87	68	75	78.6667	26	43	53	39	50	40	41.8333
ENSG00000276550	NA	NA	NA	343.846	0.877346	1.83699	0.117867	7.4435	9.80489e-14	5.52157e-12	ENSG00000276550	9.07533	8.7179	8.59761	8.90103	8.55881	8.52165	8.18309	8.04584	7.75828	7.99858	7.6751	7.69452	ENSG00000276550	548	481	385	501	352	356	437.167	291	270	220	251	192	179	233.833
ENSG00000120327	56122	protocadherin beta 14	PCDHB14	77.0864	0.875807	1.83503	0.153213	5.71628	1.0888e-08	2.88342e-07	ENSG00000120327	6.37875	6.89324	6.61139	6.48983	6.51056	6.54739	5.80946	6.0794	6.17536	5.60686	5.47536	5.57655	ENSG00000120327	84	142	100	95	87	93	100.167	54	69	75	45	39	39	53.5
ENSG00000177283	8325	frizzled class receptor 8	FZD8	318.593	0.87506	1.83408	0.0961683	9.09925	9.09551e-20	9.58132e-18	ENSG00000177283	8.77857	8.77114	9.00107	8.73463	8.47257	8.75977	8.04958	8.07016	8.09988	7.78272	7.66936	7.83137	ENSG00000177283	444	502	518	446	332	425	444.5	265	276	284	215	192	199	238.5
ENSG00000157782	9478	calcium binding protein 1	CABP1	11.0128	0.870299	1.82804	0.334908	2.59862	0.00935999	0.0453552	ENSG00000157782	3.2765	3.74143	4.21797	3.46845	3.3274	3.92957	3.00316	2.98593	3.31819	3.42577	3.37434	3.08767	ENSG00000157782	9	18	26	12	9	19	15.5	6	6	10	11	10	6	8.16667
ENSG00000185010	2157	coagulation factor VIII, procoagulant component	F8	122.594	0.868429	1.82567	0.119339	7.27701	3.41296e-13	1.80184e-11	ENSG00000185010	7.42844	7.28782	7.36807	7.15963	7.40095	7.49842	6.81452	6.38291	6.21186	6.3854	6.8919	6.59334	ENSG00000185010	177	181	168	150	162	181	169.833	113	83	73	80	115	84	91.3333
ENSG00000269927	NA	NA	NA	56.4615	0.86351	1.81946	0.21841	3.95362	7.69791e-05	0.000861589	ENSG00000269927	5.78268	6.51551	6.41998	5.78187	5.82076	6.0626	5.23341	5.99401	5.5616	5.04017	4.82974	5.20723	ENSG00000269927	55	112	91	57	53	67	72.5	35	68	48	29	23	30	38.8333
ENSG00000136732	2995	glycophorin C (Gerbich blood group)	GYPC	13.6019	0.861988	1.81754	0.365604	2.35771	0.0183882	0.0765626	ENSG00000136732	3.94599	3.54216	3.51727	3.40736	3.63966	3.29617	3.26174	3.32549	3.47293	2.34997	3.29336	2.70117	ENSG00000136732	18	13	11	10	12	8	12	8	9	11	0	8	2	6.33333
ENSG00000010404	3423	iduronate 2-sulfatase	IDS	3282.29	0.861478	1.8169	0.0442548	19.4663	2.1193e-84	4.21693e-81	ENSG00000010404	12.1416	12.0859	12.1437	12.0086	12.1185	12.1479	11.303	11.3454	11.2659	11.2888	11.2074	11.1968	ENSG00000010404	4529	4950	4504	4273	4160	4414	4471.67	2531	2676	2546	2474	2268	2070	2427.5
ENSG00000222022	NA	NA	NA	23.4654	0.860751	1.81598	0.275658	3.12253	0.00179303	0.0121997	ENSG00000222022	5.12534	4.83938	4.95347	4.99918	5.01952	4.77019	4.18019	3.77912	4.09257	3.88416	5.18203	4.24458	ENSG00000222022	41	36	35	38	35	29	35.6667	17	11	16	12	42	16	19
ENSG00000255327	NA	NA	NA	25.0708	0.856529	1.81068	0.271184	3.15848	0.00158596	0.0110683	ENSG00000255327	4.44979	5.00273	5.06264	4.81947	4.74081	5.05686	3.70651	4.84975	4.40177	4.49407	3.89427	3.73516	ENSG00000255327	21	40	37	31	26	36	31.8333	9	32	21	22	11	8	17.1667
ENSG00000231871	100873949	IPO9 antisense RNA 1	IPO9-AS1	5.91954	0.856443	1.81057	0.416848	2.05457	0.0399206	NA	ENSG00000231871	2.45323	2.92547	2.6463	2.78273	2.48942	2.74517	2.44531	2.2176	2.32512	2.54973	2.36108	2.15773	ENSG00000231871	5	12	7	9	5	8	7.66667	5	3	4	6	4	2	4
ENSG00000253943	NA	NA	NA	6.23473	0.853266	1.80659	0.431286	1.97842	0.0478808	NA	ENSG00000253943	3.11829	2.59372	2.99085	2.55723	2.61734	2.49501	2.24821	2.35094	2.34751	2.12767	2.38485	2.82611	ENSG00000253943	13	7	11	6	6	5	8	3	4	4	2	4	8	4.16667
ENSG00000056558	7185	TNF receptor-associated factor 1	TRAF1	207.814	0.849093	1.80137	0.0876458	9.68777	3.39866e-22	4.54203e-20	ENSG00000056558	7.9343	8.08348	8.11032	8.07553	7.94755	8.12195	7.09849	7.49425	7.35588	7.12517	7.11398	7.27576	ENSG00000056558	246	312	278	283	232	274	270.833	134	185	168	135	130	135	147.833
ENSG00000086570	2196	FAT atypical cadherin 2	FAT2	9.70213	0.846283	1.79786	0.323122	2.61908	0.00881666	0.0432572	ENSG00000086570	3.42066	3.61292	3.42612	3.57881	3.47365	3.57298	3.10922	3.00533	3.16749	3.03108	2.95712	3.10722	ENSG00000086570	12	17	12	15	12	14	13.6667	8	7	9	7	6	7	7.33333
ENSG00000055955	3700	inter-alpha-trypsin inhibitor heavy chain family, member 4	ITIH4	9.3553	0.84617	1.79772	0.351634	2.40639	0.0161109	0.0689564	ENSG00000055955	3.32441	3.15774	3.75028	3.36553	3.30183	3.27368	2.58314	3.14559	2.78438	3.09106	3.11109	2.88126	ENSG00000055955	11	10	18	12	10	10	11.8333	3	9	5	8	8	5	6.33333
ENSG00000213949	3672	integrin, alpha 1	ITGA1	586.319	0.844173	1.79524	0.0814473	10.3647	3.59065e-25	5.96591e-23	ENSG00000213949	9.80683	9.54077	9.6309	9.44164	9.67898	9.72496	8.82491	8.95617	8.74934	8.93675	8.86403	8.60264	ENSG00000213949	905	850	792	722	771	828	811.333	453	511	443	485	447	340	446.5
ENSG00000082556	4986	opioid receptor, kappa 1	OPRK1	9.62341	0.843039	1.79382	0.349305	2.41347	0.0158014	0.0679728	ENSG00000082556	3.47737	3.75137	3.71697	3.31504	3.24164	3.04374	3.25846	2.80574	2.80153	3.26775	2.94763	2.89928	ENSG00000082556	13	20	17	11	9	7	12.8333	10	5	5	10	6	5	6.83333
ENSG00000230479	NA	NA	NA	10.22	0.842911	1.79367	0.325426	2.59018	0.00959257	0.0462406	ENSG00000230479	3.52075	3.84044	3.7611	3.49179	3.2852	3.54477	3.22426	3.03831	3.03367	2.7654	3.4756	3.14165	ENSG00000230479	13	21	17	13	9	13	14.3333	9	7	7	4	12	7	7.66667
ENSG00000254510	100505504	uncharacterized LOC100505504	LOC100505504	10.4461	0.838492	1.78818	0.309568	2.70859	0.00675701	0.0352065	ENSG00000254510	3.77298	3.66453	3.60696	3.74214	3.59333	3.4266	3.24203	2.96422	2.95972	3.32848	3.19	3.33383	ENSG00000254510	17	17	14	17	13	11	14.8333	9	6	6	10	8	9	8
ENSG00000116774	56944	olfactomedin-like 3	OLFML3	126.049	0.838385	1.78805	0.120778	6.94154	3.87849e-12	1.79473e-10	ENSG00000116774	7.52031	7.25429	7.348	7.39157	7.2845	7.5245	6.68497	6.68926	6.97997	6.62293	6.14653	6.45284	ENSG00000116774	189	176	165	178	148	184	173.333	102	105	132	96	64	75	95.6667
ENSG00000242147	NA	NA	NA	44.4012	0.837565	1.78703	0.210662	3.97586	7.01246e-05	0.0007938	ENSG00000242147	5.53371	6.11794	5.81598	5.27307	5.56275	5.59436	5.10848	5.01023	5.45254	5.01753	4.67634	4.50603	ENSG00000242147	47	86	59	39	45	48	54	33	31	46	30	21	16	29.5
ENSG00000158022	84676	tripartite motif containing 63, E3 ubiquitin protein ligase	TRIM63	12.063	0.837168	1.78654	0.40553	2.06438	0.0389817	0.133324	ENSG00000158022	3.76844	4.81947	3.4522	3.94659	3.07307	3.31589	3.28154	3.17932	3.25702	3.64675	3.60655	2.99753	ENSG00000158022	16	50	11	20	6	9	18.6667	9	8	9	14	13	5	9.66667
ENSG00000196924	2316	filamin A, alpha	FLNA	83256.4	0.831955	1.7801	0.0437753	19.0051	1.54632e-80	2.51741e-77	ENSG00000196924	16.8744	16.7436	16.8177	16.8963	16.7715	16.7473	15.9433	15.9872	15.9964	15.949	16.0903	16.0112	ENSG00000196924	120478	124861	114911	126911	104571	106807	116423	63146	66829	67727	62607	67239	58462	64335
ENSG00000157551	3772	potassium inwardly-rectifying channel, subfamily J, member 15	KCNJ15	8.13322	0.829448	1.777	0.359099	2.3098	0.020899	0.0840002	ENSG00000157551	3.21048	3.24731	3.34996	3.03576	3.18656	3.43009	3.26808	2.95211	2.56597	2.47505	2.90928	2.65344	ENSG00000157551	11	13	13	9	10	14	11.6667	12	8	4	3	7	4	6.33333
ENSG00000174332	148979	GLIS family zinc finger 1	GLIS1	20.7247	0.828148	1.7754	0.242711	3.41208	0.00064469	0.00523825	ENSG00000174332	4.42346	4.64868	4.7894	4.67272	4.29338	4.62547	3.63604	4.1883	4.18177	3.99645	4.08425	3.96799	ENSG00000174332	22	31	31	29	18	26	26.1667	9	18	18	14	15	12	14.3333
ENSG00000268670	NA	NA	NA	10.6657	0.827563	1.77468	0.3243	2.55184	0.0107155	0.0504449	ENSG00000268670	3.78706	3.62474	3.27183	3.58541	3.60738	3.81273	2.9946	3.58205	3.38057	2.90373	3.02237	2.9759	ENSG00000268670	17	16	9	14	13	17	14.3333	6	14	11	5	6	5	7.83333
ENSG00000105383	945	CD33 molecule	CD33	14.561	0.827552	1.77467	0.347113	2.3841	0.017121	0.0723119	ENSG00000105383	3.98879	2.83551	3.69888	3.3707	4.104	3.6505	3.46663	3.28433	2.99749	3.02914	3.42061	2.99689	ENSG00000105383	18	4	13	9	19	12	12.5	10	8	5	5	9	4	6.83333
ENSG00000138271	53836	G protein-coupled receptor 87	GPR87	90.2466	0.826757	1.77369	0.214414	3.85588	0.000115312	0.00121115	ENSG00000138271	6.76262	7.05068	7.09496	6.56714	6.53542	6.93597	6.33722	6.32025	6.61683	6.01759	4.84239	5.84614	ENSG00000138271	111	157	142	99	87	123	119.833	81	82	104	62	21	48	66.3333
ENSG00000085117	3732	CD82 molecule	CD82	1838.9	0.826695	1.77362	0.0900214	9.18332	4.1799e-20	4.50925e-18	ENSG00000085117	11.1585	11.2612	11.319	11.1884	11.1004	11.2437	10.467	10.6127	10.6899	10.3226	10.0574	10.1936	ENSG00000085117	2286	2797	2545	2422	2048	2357	2409.17	1417	1613	1716	1262	1014	1028	1341.67
ENSG00000169129	84632	actin filament associated protein 1-like 2	AFAP1L2	546.347	0.825536	1.77219	0.153264	5.38637	7.18967e-08	1.66132e-06	ENSG00000169129	9.0287	9.60745	9.37203	9.0761	9.04967	9.34389	8.55897	8.89003	8.86355	8.08523	8.15079	7.93971	ENSG00000169129	519	895	660	557	492	632	625.833	375	489	483	262	267	210	347.667
ENSG00000101384	182	jagged 1	JAG1	3651.82	0.824665	1.77112	0.0761931	10.8233	2.66854e-27	4.97794e-25	ENSG00000101384	12.2593	11.9713	12.3323	12.2601	12.2237	12.2361	11.4475	11.5295	11.5163	11.4516	11.1117	11.3837	ENSG00000101384	4910	4549	5135	5095	4470	4686	4807.5	2797	3042	3034	2770	2112	2358	2685.5
ENSG00000172403	171024	synaptopodin 2	SYNPO2	9.82577	0.820183	1.76563	0.346356	2.36804	0.0178827	0.0749807	ENSG00000172403	3.43	3.76938	3.2159	3.58816	3.08847	3.38377	2.84037	3.10058	3.00989	3.28613	2.75875	3.02107	ENSG00000172403	12	20	9	15	7	11	12.3333	5	8	7	10	4	6	6.66667
ENSG00000148513	91074	ankyrin repeat domain 30A	ANKRD30A	42.7957	0.81913	1.76434	0.192164	4.26265	2.02013e-05	0.00026857	ENSG00000148513	5.91817	5.58353	5.58412	5.40593	5.77365	5.81483	5.06749	4.96778	5.31107	5.36321	4.66977	4.55526	ENSG00000148513	65	56	49	44	54	58	54.3333	32	30	41	41	21	17	30.3333
ENSG00000228140	NA	NA	NA	10.1695	0.818257	1.76327	0.381697	2.14373	0.0320543	0.11536	ENSG00000228140	3.04793	4.03199	3.74583	3.34109	3.09487	3.06859	2.84499	2.60841	3.26016	2.85294	3.45919	2.92403	ENSG00000228140	7	26	17	11	7	7	12.5	5	3	10	5	12	5	6.66667
ENSG00000102081	2332	fragile X mental retardation 1	FMR1	1012.59	0.818083	1.76306	0.0704296	11.6156	3.43344e-31	7.9852e-29	ENSG00000102081	10.5096	10.3117	10.3906	10.3087	10.3428	10.3221	9.73035	9.57173	9.52611	9.68778	9.37923	9.51315	ENSG00000102081	1466	1447	1337	1317	1215	1244	1337.67	852	780	760	816	635	643	747.667
ENSG00000226806	100507600	uncharacterized LOC100507600	LOC100507600	29.1336	0.817323	1.76213	0.292406	2.79517	0.00518727	0.0286798	ENSG00000226806	4.91188	5.24108	5.31716	4.36539	4.42002	5.42054	4.43741	4.71861	4.86046	4.34804	3.71544	3.951	ENSG00000226806	31	47	44	19	18	47	34.3333	20	27	31	18	8	10	19
ENSG00000138316	140766	ADAM metallopeptidase with thrombospondin type 1 motif, 14	ADAMTS14	265.343	0.816432	1.76105	0.0788081	10.3597	3.77966e-25	6.20973e-23	ENSG00000138316	8.71051	8.50514	8.39499	8.37557	8.45028	8.3769	7.77086	7.63984	7.65697	7.70481	7.59834	7.83095	ENSG00000138316	427	418	337	347	330	325	364	218	203	207	205	184	201	203
ENSG00000236453	NA	NA	NA	22.8233	0.81436	1.75852	0.218277	3.73085	0.000190834	0.00187147	ENSG00000236453	4.85806	4.61724	4.9323	4.91801	4.89564	4.81949	4.25184	3.99939	4.27174	4.03523	4.29246	4.62003	ENSG00000236453	32	29	34	35	31	30	31.8333	18	14	19	14	18	23	17.6667
ENSG00000135625	1961	early growth response 4	EGR4	12.6323	0.813954	1.75802	0.347123	2.34486	0.0190342	0.0783596	ENSG00000135625	3.48732	3.45313	4.07333	4.20771	4.17621	4.14078	3.05753	3.13294	3.03484	3.91582	3.50857	3.78217	ENSG00000135625	11	12	21	25	22	22	18.8333	6	7	6	18	11	14	10.3333
ENSG00000261253	NA	NA	NA	34.473	0.812178	1.75586	0.227496	3.57007	0.000356886	0.00320196	ENSG00000261253	5.14817	5.85235	5.67357	5.00983	4.98361	5.54071	4.73377	5.00524	4.61302	4.56914	5.11338	4.48142	ENSG00000261253	36	74	56	33	29	49	46.1667	25	33	23	21	34	17	25.5
ENSG00000130640	10844	tubulin, gamma complex associated protein 2	TUBGCP2	6223.1	0.812032	1.75568	0.056428	14.3906	5.9276e-47	3.1221e-44	ENSG00000130640	12.9517	13.113	13.116	13.0369	12.9329	13.0826	12.2631	12.3503	12.3857	12.2223	12.0559	12.1869	ENSG00000130640	7922	10103	8841	8729	7299	8436	8555	4929	5380	5555	4728	4080	4119	4798.5
ENSG00000114270	1294	collagen, type VII, alpha 1	COL7A1	1116.54	0.809607	1.75273	0.208904	3.87549	0.000106409	0.00113427	ENSG00000114270	10.3384	10.7356	10.3319	10.2634	10.1367	10.3209	9.90006	10.1479	9.66868	9.24001	9.2005	8.86624	ENSG00000114270	1294	1954	1279	1272	1046	1240	1347.5	960	1176	840	590	557	402	754.167
ENSG00000280195	NA	NA	NA	31.486	0.809539	1.75265	0.194329	4.16582	3.10229e-05	0.000390414	ENSG00000280195	5.65462	5.20271	5.24591	5.48002	5.37166	4.98432	4.89892	4.49966	4.66976	4.87582	4.61668	4.6573	ENSG00000280195	57	44	40	51	42	31	44.1667	30	21	25	29	22	21	24.6667
ENSG00000188488	5104	serpin peptidase inhibitor, clade A (alpha-1 antiproteinase, antitrypsin), member 5	SERPINA5	24.3408	0.807194	1.7498	0.212859	3.79216	0.000149345	0.00151665	ENSG00000188488	5.1087	5.10508	4.82514	4.94788	4.8902	4.65503	4.05289	4.45151	4.30072	4.23978	4.60874	4.35005	ENSG00000188488	39	44	30	35	30	25	33.8333	14	22	19	17	24	17	18.8333
ENSG00000250072	NA	NA	NA	11.5301	0.806612	1.7491	0.329086	2.45107	0.0142432	0.0627936	ENSG00000250072	3.60417	3.9684	3.67298	3.91117	3.36926	3.16995	3.38371	3.28741	3.2012	3.23397	3.0738	3.02873	ENSG00000250072	13	22	14	19	9	7	14	10	9	8	8	6	5	7.66667
ENSG00000235013	NA	NA	NA	12.0302	0.806217	1.74862	0.306856	2.62735	0.00860533	0.0424727	ENSG00000235013	3.63599	3.95539	3.76506	3.84002	3.48037	3.95101	3.62363	3.31907	3.39046	3.49848	2.89984	3.06236	ENSG00000235013	13	21	15	17	10	18	15.6667	13	9	10	11	4	5	8.66667
ENSG00000155959	7411	von Hippel-Lindau binding protein 1	VBP1	2611.62	0.805849	1.74817	0.0701342	11.4901	1.47925e-30	3.35322e-28	ENSG00000155959	11.8075	11.614	11.7591	11.5803	11.9058	11.8078	11.0758	10.9545	10.9723	11.0521	10.7305	10.9779	ENSG00000155959	3593	3560	3447	3170	3598	3487	3475.83	2166	2038	2078	2103	1624	1782	1965.17
ENSG00000143387	1513	cathepsin K	CTSK	18.1339	0.804889	1.74701	0.297728	2.70343	0.0068627	0.0356017	ENSG00000143387	4.04443	5.10308	4.26246	4.35925	4.10779	4.07232	3.56111	4.11593	3.68388	3.92299	4.06891	3.66533	ENSG00000143387	16	50	20	23	16	16	23.5	9	18	11	14	16	9	12.8333
ENSG00000196358	84628	netrin G2	NTNG2	241.19	0.803742	1.74562	0.107811	7.45511	8.9796e-14	5.13126e-12	ENSG00000196358	8.2627	8.24952	8.29423	8.33943	8.30674	8.4142	7.25184	7.32893	7.41536	7.65665	7.88	7.68855	ENSG00000196358	310	349	315	340	299	336	324.833	149	162	174	199	228	182	182.333
ENSG00000112297	202	absent in melanoma 1	AIM1	1838.12	0.801996	1.74351	0.0645802	12.4186	2.07151e-35	6.18277e-33	ENSG00000112297	11.1944	11.2937	11.2635	11.0834	11.1344	11.201	10.4533	10.5714	10.5557	10.2663	10.2694	10.3493	ENSG00000112297	2345	2862	2446	2247	2098	2286	2380.67	1403	1566	1559	1212	1180	1149	1344.83
ENSG00000152217	26040	SET binding protein 1	SETBP1	105.36	0.798648	1.73947	0.161062	4.95864	7.09889e-07	1.34384e-05	ENSG00000152217	6.94573	7.31024	7.28966	6.85547	6.69041	6.98517	6.51334	6.65271	6.54041	6.08473	6.04173	5.79947	ENSG00000152217	125	187	161	121	96	125	135.833	91	104	96	64	60	45	76.6667
ENSG00000237118	NA	NA	NA	6.88166	0.798375	1.73914	0.395686	2.0177	0.0436224	NA	ENSG00000237118	2.93723	2.77437	3.15831	2.7477	2.90031	2.7887	2.76085	2.55627	2.07522	2.67645	2.59365	2.52986	ENSG00000237118	9	8	12	7	8	7	8.5	7	5	1	6	5	4	4.66667
ENSG00000260810	NA	NA	NA	9.09066	0.79835	1.73911	0.360693	2.21338	0.0268717	0.101286	ENSG00000260810	3.2978	3.45159	3.50054	3.27065	3.02428	3.63609	2.87611	3.26758	3.03335	2.88415	2.90262	2.7425	ENSG00000260810	11	15	14	11	7	16	12.3333	6	11	8	6	6	4	6.83333
ENSG00000280693	NA	NA	NA	138.065	0.797581	1.73818	0.151408	5.26776	1.38099e-07	3.04942e-06	ENSG00000280693	7.27542	7.6875	7.715	7.29367	7.2318	7.64173	6.63108	7.09667	7.08768	6.68699	6.46962	6.35961	ENSG00000280693	156	241	215	164	141	199	186	97	142	142	100	82	69	105.333
ENSG00000198873	2869	G protein-coupled receptor kinase 5	GRK5	313.317	0.794663	1.73467	0.134841	5.89332	3.78502e-09	1.08625e-07	ENSG00000198873	8.5705	8.88633	8.6776	8.46537	8.25769	8.71274	7.99104	8.19239	8.14638	7.6008	7.55907	7.41507	ENSG00000198873	382	546	410	367	284	411	400	254	302	294	188	177	146	226.833
ENSG00000063438	57491	aryl-hydrocarbon receptor repressor	AHRR	352.424	0.79454	1.73452	0.0857301	9.26793	1.898e-20	2.12433e-18	ENSG00000063438	8.98054	8.97604	8.86288	8.76994	8.8041	8.91243	8.00482	8.01196	8.14071	7.9951	8.47536	8.0821	ENSG00000063438	511	579	466	455	420	472	483.833	255	263	291	250	345	238	273.667
ENSG00000186469	54331	guanine nucleotide binding protein (G protein), gamma 2	GNG2	180.982	0.793881	1.73373	0.108406	7.3232	2.42131e-13	1.30605e-11	ENSG00000186469	7.72541	7.88319	7.99472	7.44222	7.70537	7.8876	7.10469	7.2528	7.15561	6.99958	6.95043	6.73128	ENSG00000186469	213	272	258	179	196	233	225.167	136	156	146	124	116	90	128
ENSG00000124664	25803	SAM pointed domain containing ETS transcription factor	SPDEF	205.073	0.793286	1.73302	0.184311	4.30406	1.67697e-05	0.000227854	ENSG00000124664	7.65723	8.33894	8.07223	7.79618	7.52403	8.01	7.00298	7.51238	7.5662	6.50501	7.50639	6.57512	ENSG00000124664	201	377	271	231	170	253	250.5	125	188	197	84	175	79	141.333
ENSG00000196436	440348	nuclear pore complex interacting protein family, member B15	NPIPB15	26.6699	0.793225	1.73294	0.217357	3.64942	0.000262838	0.00246048	ENSG00000196436	5.26051	5.06384	4.82767	4.92191	4.73438	5.12217	4.64689	4.3456	4.2339	4.16447	4.7316	4.27421	ENSG00000196436	43	41	29	33	25	37	34.6667	25	19	17	15	26	15	19.5
ENSG00000225269	338588	long intergenic non-protein coding RNA 705	LINC00705	74.9681	0.791706	1.73112	0.201979	3.91973	8.86465e-05	0.000973915	ENSG00000225269	6.63355	6.64513	6.15017	6.64828	6.56115	6.36364	6.17508	6.35036	5.596	5.59947	5.09981	5.71021	ENSG00000225269	103	118	70	108	91	81	95.1667	73	86	47	45	28	44	53.8333
ENSG00000272505	NA	NA	NA	25.387	0.791539	1.73092	0.246073	3.21668	0.00129684	0.00939474	ENSG00000272505	5.23586	5.01217	4.51409	4.68099	4.62257	4.78988	4.62255	4.51034	4.09585	4.25357	4.10622	3.83045	ENSG00000272505	43	40	22	27	23	28	30.5	25	23	15	17	14	9	17.1667
ENSG00000151651	101	ADAM metallopeptidase domain 8	ADAM8	2233.99	0.789686	1.7287	0.0715633	11.0348	2.59666e-28	5.22483e-26	ENSG00000151651	11.5202	11.487	11.5515	11.4908	11.3398	11.4279	10.5789	10.6268	10.7532	10.6202	11.0156	10.5641	ENSG00000151651	2941	3266	2986	2987	2415	2672	2877.83	1526	1620	1785	1552	1999	1332	1635.67
ENSG00000176171	664	BCL2/adenovirus E1B 19kDa interacting protein 3	BNIP3	2891.35	0.789564	1.72855	0.0868542	9.09068	9.84176e-20	1.03005e-17	ENSG00000176171	11.8965	12.0036	11.8901	11.7081	11.7883	11.9058	11.3198	11.2191	11.2175	11.0298	10.8279	10.9068	ENSG00000176171	3817	4684	3773	3462	3300	3728	3794	2570	2454	2468	2064	1736	1689	2163.5
ENSG00000227591	101930114	uncharacterized LOC101930114	LOC101930114	28.7909	0.788816	1.72766	0.203809	3.87036	0.000108673	0.0011536	ENSG00000227591	5.14089	5.5679	5.31753	5.39424	4.8366	5.0151	4.48792	4.50811	4.63202	4.59306	4.71007	4.84041	ENSG00000227591	38	62	44	49	27	33	42.1667	21	22	25	23	25	26	23.6667
ENSG00000213190	10962	myeloid/lymphoid or mixed-lineage leukemia (trithorax homolog, Drosophila); translocated to, 11	MLLT11	180.181	0.788352	1.7271	0.11702	6.73691	1.61796e-11	6.93167e-10	ENSG00000213190	7.69259	7.70716	7.873	7.54266	7.78489	7.93827	7.20708	7.29413	7.20839	6.89992	6.60612	6.80017	ENSG00000213190	208	239	236	193	208	242	221	147	161	152	115	89	95	126.5
ENSG00000253873	56105::5098	protocadherin gamma subfamily A, 11::protocadherin gamma subfamily C, 3	PCDHGA11::PCDHGC3	7.05201	0.786896	1.72536	0.38934	2.0211	0.0432691	NA	ENSG00000253873	3.45797	2.60834	2.78139	2.99657	2.90799	3.11526	2.67535	2.3413	2.91349	2.58333	2.69998	2.53561	ENSG00000253873	17	6	7	10	8	11	9.83333	6	3	9	5	6	4	5.5
ENSG00000142875	5567	protein kinase, cAMP-dependent, catalytic, beta	PRKACB	953.996	0.782549	1.72017	0.120426	6.49819	8.12899e-11	3.02021e-09	ENSG00000142875	10.2358	10.4049	10.3035	9.94445	10.2007	10.3202	9.72078	9.68022	9.74465	9.30258	9.17917	9.1131	ENSG00000142875	1208	1550	1259	1017	1100	1245	1229.83	848	845	891	620	551	483	706.333
ENSG00000168079	286133	scavenger receptor class A, member 5 (putative)	SCARA5	10.6153	0.781747	1.71921	0.34804	2.24614	0.0246948	0.0950836	ENSG00000168079	3.17185	3.76797	3.48009	3.30416	3.59564	3.19343	2.88178	3.14285	3.29594	2.54269	3.27356	2.96194	ENSG00000168079	8	19	12	10	13	8	11.6667	5	8	10	2	9	5	6.5
ENSG00000169057	4204	methyl CpG binding protein 2 (Rett syndrome)	MECP2	2890.99	0.781653	1.7191	0.043611	17.9233	7.76115e-72	8.17568e-69	ENSG00000169057	11.9566	11.9685	11.929	11.9011	11.8624	11.9184	11.0496	11.1924	11.1864	11.1032	11.3029	11.1232	ENSG00000169057	3984	4569	3879	3972	3479	3762	3940.83	2120	2408	2414	2175	2436	1971	2254
ENSG00000179388	1960	early growth response 3	EGR3	8.57751	0.781147	1.7185	0.364259	2.14449	0.031994	0.115281	ENSG00000179388	3.5629	3.61186	3.18215	2.99343	3.37063	2.95068	2.92111	2.81241	2.70973	2.73659	3.19612	3.00304	ENSG00000179388	16	19	10	8	12	7	12	7	6	5	5	10	7	6.66667
ENSG00000152137	26353	heat shock 22kDa protein 8	HSPB8	549.333	0.780957	1.71827	0.0576585	13.5445	8.53527e-42	3.25212e-39	ENSG00000152137	9.4601	9.44647	9.54086	9.5621	9.3928	9.49809	8.59056	8.78975	8.77731	8.71188	8.85493	8.65902	ENSG00000152137	707	796	744	789	629	705	728.333	383	454	453	413	445	355	417.167
ENSG00000130821	6535	solute carrier family 6 (neurotransmitter transporter), member 8	SLC6A8	301.551	0.780805	1.71809	0.0868393	8.99137	2.44161e-19	2.45643e-17	ENSG00000130821	8.57478	8.87568	8.78133	8.6448	8.44797	8.59454	7.80531	7.92085	7.84995	7.93393	8.13327	7.84786	ENSG00000130821	384	543	443	419	327	378	415.667	222	248	237	241	271	202	236.833
ENSG00000236199	NA	NA	NA	7.89639	0.777486	1.71414	0.366969	2.11867	0.0341186	0.120726	ENSG00000236199	2.87667	3.10132	3.12646	3.09581	3.09183	3.58348	3.11087	2.93651	2.65701	2.57622	2.47543	2.85153	ENSG00000236199	7	11	10	10	9	17	10.6667	10	8	5	4	3	6	6
ENSG00000232803	100127888	uncharacterized LOC100127888	RP11-93B14.5	530.207	0.775481	1.71176	0.140429	5.52223	3.34721e-08	8.27925e-07	ENSG00000232803	9.14359	9.56111	9.61459	9.20862	9.10721	9.39101	8.54026	8.87836	8.93306	8.18536	8.7984	8.03893	ENSG00000232803	564	866	786	613	513	654	666	370	485	508	282	428	226	383.167
ENSG00000235831	100507582	BHLHE40 antisense RNA 1	BHLHE40-AS1	8.48784	0.774885	1.71105	0.363624	2.13101	0.0330883	0.11799	ENSG00000235831	3.10488	3.40781	3.1867	3.15555	3.1527	3.27634	2.51467	2.8187	3.21942	3.10318	2.76056	2.45112	ENSG00000235831	9	15	10	10	9	11	10.6667	3	6	11	9	5	2	6
ENSG00000148053	4915	neurotrophic tyrosine kinase, receptor, type 2	NTRK2	43.8647	0.774064	1.71008	0.168003	4.60743	4.07678e-06	6.43234e-05	ENSG00000148053	5.74632	5.88185	5.64205	5.51844	5.82804	5.59696	5.04295	5.30058	4.93389	5.34484	4.68107	5.07307	ENSG00000148053	56	71	51	48	56	48	55	31	40	29	40	21	28	31.5
ENSG00000158458	9542	neuregulin 2	NRG2	22.3618	0.773929	1.70992	0.261151	2.96353	0.0030413	0.0187032	ENSG00000158458	4.49849	4.87132	4.82085	3.86427	4.69582	5.07127	4.2938	4.31841	4.04363	3.75253	4.05244	4.30933	ENSG00000158458	23	37	31	12	26	38	27.8333	19	20	15	10	14	17	15.8333
ENSG00000272034	26822	small nucleolar RNA, C/D box 14A	SNORD14A	10.2569	0.773605	1.70954	0.343708	2.25076	0.0244004	0.094234	ENSG00000272034	3.85823	3.538	3.46025	3.28495	3.75771	3.17416	3.05519	3.28187	2.84288	3.06384	2.88964	3.46984	ENSG00000272034	19	15	12	10	16	8	13.3333	7	10	5	7	5	11	7.5
ENSG00000172987	60495	heparanase 2	HPSE2	20.635	0.773453	1.70936	0.250137	3.09212	0.00198732	0.0132844	ENSG00000172987	4.41733	4.97562	4.59602	4.66691	4.17592	4.90897	4.30795	4.12848	4.41503	3.78987	3.88567	4.02891	ENSG00000172987	22	42	26	29	16	34	28.1667	20	17	23	11	12	13	16
ENSG00000185515	79184	BRCA1/BRCA2-containing complex, subunit 3	BRCC3	846.075	0.773213	1.70907	0.0862016	8.96982	2.96992e-19	2.93842e-17	ENSG00000185515	10.0184	10.261	10.0888	9.82763	9.9242	10.1326	9.43628	9.39471	9.39927	9.18533	9.2085	9.14989	ENSG00000185515	1038	1404	1084	939	906	1093	1077.33	694	691	698	572	565	498	619.667
ENSG00000137462	7097	toll-like receptor 2	TLR2	27.4869	0.772678	1.70844	0.214843	3.59648	0.000322557	0.00293663	ENSG00000137462	4.86702	5.12822	4.91041	4.86352	4.82641	4.86257	4.21975	4.1367	4.74209	4.62761	3.86907	4.34354	ENSG00000137462	30	43	31	31	27	29	31.8333	16	15	28	24	10	16	18.1667
ENSG00000227462	NA	NA	NA	15.1382	0.771342	1.70686	0.270357	2.85306	0.00433011	0.0248219	ENSG00000227462	4.21393	4.26499	4.07213	4.08336	4.01816	4.28842	3.69585	3.74012	3.66851	3.63681	3.9805	3.20723	ENSG00000227462	21	25	18	19	16	22	20.1667	12	13	12	11	16	5	11.5
ENSG00000173157	80070	ADAM metallopeptidase with thrombospondin type 1 motif, 20	ADAMTS20	16.261	0.770789	1.7062	0.273094	2.82243	0.00476607	0.0268822	ENSG00000173157	4.04828	4.26009	4.10833	4.01491	4.21733	3.90044	3.92095	3.32265	3.89203	3.59825	3.37457	3.52832	ENSG00000173157	17	24	18	17	19	14	18.1667	15	7	15	10	7	8	10.3333
ENSG00000100842	10278	embryonal Fyn-associated substrate	EFS	16.8422	0.77044	1.70579	0.307838	2.50275	0.0123234	0.056183	ENSG00000100842	3.38358	3.94034	3.47337	3.91515	3.60433	4.03328	3.53446	3.51313	3.25764	3.19812	3.31519	3.06888	ENSG00000100842	8	18	9	16	10	17	13	10	10	7	6	7	4	7.33333
ENSG00000250305	101927137::57604	uncharacterized LOC101927137::KIAA1456	LOC101927137::KIAA1456	19.6154	0.764822	1.69916	0.249529	3.06506	0.00217624	0.0143204	ENSG00000250305	4.75536	4.75346	4.44938	4.49126	4.03596	4.51587	4.18734	4.163	3.99009	4.1457	3.79677	3.63307	ENSG00000250305	31	35	23	25	14	24	25.3333	18	18	15	17	11	8	14.5
ENSG00000160201	7307	U2 small nuclear RNA auxiliary factor 1	U2AF1	9.97532	0.762971	1.69698	0.331446	2.30195	0.021338	0.0852759	ENSG00000160201	3.50884	3.58187	3.63677	3.71199	3.19056	3.32361	3.04512	3.11379	3.33809	3.14059	3.24326	2.57509	ENSG00000160201	13	16	15	17	8	10	13.1667	7	8	11	8	9	2	7.5
ENSG00000269335	8517	inhibitor of kappa light polypeptide gene enhancer in B-cells, kinase gamma	IKBKG	214.745	0.762467	1.69639	0.0793758	9.60579	7.55754e-22	9.80728e-20	ENSG00000269335	8.23876	8.2034	8.21686	8.21124	8.02426	8.11959	7.48679	7.45239	7.45072	7.49625	7.55772	7.25853	ENSG00000269335	307	340	300	312	245	273	296.167	179	179	180	178	181	133	171.667
ENSG00000237115	NA	NA	NA	14.6574	0.76231	1.6962	0.294438	2.58904	0.00962452	0.0463696	ENSG00000237115	4.44614	4.07261	4.15126	3.51408	3.87622	3.96209	3.67427	3.43389	3.89314	3.6151	3.56511	3.07535	ENSG00000237115	27	21	20	10	14	16	18	12	9	16	11	10	4	10.3333
ENSG00000134864	87769	gamma-glutamylamine cyclotransferase	GGACT	10.507	0.762197	1.69607	0.374112	2.03735	0.0416152	0.139768	ENSG00000134864	3.52769	2.79532	3.82212	3.49854	3.87498	3.34108	2.7608	2.7453	3.03796	3.58872	3.2601	3.05055	ENSG00000134864	13	5	18	13	18	10	12.8333	4	4	7	14	9	6	7.33333
ENSG00000276488	NA	NA	NA	10.4874	0.757897	1.69102	0.335787	2.25707	0.0240035	0.0930218	ENSG00000276488	3.25617	3.71882	3.61007	3.22947	3.7208	3.2783	2.77924	3.30296	2.8648	2.9927	3.19314	3.33702	ENSG00000276488	9	18	14	9	15	9	12.3333	4	10	5	6	8	9	7
ENSG00000251667	NA	NA	NA	124.192	0.757364	1.6904	0.101886	7.43346	1.0579e-13	5.90183e-12	ENSG00000251667	7.13927	7.4518	7.26488	7.18137	7.26662	7.321	6.52411	6.58728	6.60478	6.66335	6.70109	6.40203	ENSG00000251667	142	204	155	152	146	158	159.5	90	97	99	99	99	72	92.6667
ENSG00000275180	NA	NA	NA	14.2421	0.7568	1.68974	0.300564	2.51793	0.0118047	0.0543299	ENSG00000275180	4.07793	3.8587	3.67566	4.35426	3.97864	4.05403	3.65717	3.70172	3.63017	3.18551	3.46978	3.61527	ENSG00000275180	19	17	12	26	16	18	18	12	13	12	6	9	10	10.3333
ENSG00000133488	284904	SEC14-like 4 (S. cerevisiae)	SEC14L4	46.3592	0.754022	1.68649	0.172834	4.3627	1.28465e-05	0.00017959	ENSG00000133488	5.62394	5.78746	5.93215	5.73827	5.63128	5.65979	4.82615	5.0272	5.30603	4.75439	5.47653	5.19906	ENSG00000133488	50	65	64	57	47	50	55.5	25	31	40	23	43	31	32.1667
ENSG00000041353	5874	RAB27B, member RAS oncogene family	RAB27B	167.385	0.753687	1.6861	0.125312	6.0145	1.80448e-09	5.37682e-08	ENSG00000041353	7.7785	7.61164	7.63425	7.04787	7.71681	7.61002	7.05645	6.82995	6.85493	6.78546	6.95274	6.81862	ENSG00000041353	223	224	199	134	199	191	195	132	114	117	106	117	97	113.833
ENSG00000196976	8270	L antigen family, member 3	LAGE3	501.806	0.753608	1.686	0.0627166	12.0161	2.92477e-33	7.59083e-31	ENSG00000196976	9.39191	9.41956	9.44621	9.48013	9.24527	9.41933	8.69861	8.66002	8.69961	8.60929	8.78882	8.60572	ENSG00000196976	676	784	698	747	568	669	690.333	416	415	430	385	426	343	402.5
ENSG00000103888	57214	cell migration inducing protein, hyaluronan binding	CEMIP	440.757	0.752359	1.68454	0.103562	7.26482	3.73536e-13	1.95593e-11	ENSG00000103888	8.99405	8.47489	8.86733	8.95443	8.93424	8.71441	8.07522	8.21808	8.27492	7.91233	8.19741	7.96375	ENSG00000103888	511	399	463	515	457	405	458.333	266	303	318	233	279	216	269.167
ENSG00000213397	55559	HAUS augmin-like complex, subunit 7	HAUS7	112.414	0.750924	1.68287	0.119348	6.29189	3.13615e-10	1.07385e-08	ENSG00000213397	7.49726	7.08771	7.19693	7.33041	7.02419	7.04686	6.38991	6.79329	6.57665	6.51086	6.31327	6.50366	ENSG00000213397	188	157	149	172	123	130	153.167	82	115	98	89	74	79	89.5
ENSG00000127863	55504	tumor necrosis factor receptor superfamily, member 19	TNFRSF19	232.156	0.749935	1.68172	0.126358	5.93503	2.938e-09	8.59701e-08	ENSG00000127863	8.02999	8.39166	8.22441	7.99079	8.1793	8.34849	7.56003	7.62896	7.80622	7.56988	7.05105	7.19468	ENSG00000127863	262	388	300	264	273	321	301.333	188	203	233	187	123	126	176.667
ENSG00000126903	8273	solute carrier family 10, member 3	SLC10A3	1365.34	0.749359	1.68105	0.0657245	11.4015	4.10874e-30	9.08387e-28	ENSG00000126903	10.8338	10.9176	10.8384	10.8228	10.739	10.7852	9.95038	10.0208	10.0152	10.049	10.3627	10.1423	ENSG00000126903	1830	2209	1823	1883	1597	1715	1842.83	988	1066	1069	1047	1273	1000	1073.83
ENSG00000155066	150696	prominin 2	PROM2	22.204	0.749291	1.68097	0.239508	3.12846	0.00175723	0.01202	ENSG00000155066	4.94745	4.45454	4.82162	4.84399	4.32513	4.736	3.9523	4.36782	4.40728	4.02738	4.38627	3.77603	ENSG00000155066	35	25	31	33	18	28	28.3333	13	21	22	14	20	9	16.5
ENSG00000146021	26249	kelch-like family member 3	KLHL3	16.3608	0.748973	1.6806	0.298725	2.50723	0.0121681	0.0555883	ENSG00000146021	3.93261	4.45228	3.93894	3.77635	4.26619	4.3245	3.65874	3.7066	4.25024	3.34908	3.54168	3.24034	ENSG00000146021	15	29	15	13	20	22	19	11	12	22	7	9	5	11
ENSG00000063601	8776	myotubularin related protein 1	MTMR1	3282.28	0.74767	1.67908	0.056849	13.1519	1.66048e-39	5.61054e-37	ENSG00000063601	12.1879	11.9661	12.0548	12.1483	12.2014	12.1379	11.3304	11.3091	11.2926	11.5295	11.3629	11.4953	ENSG00000063601	4681	4546	4228	4720	4413	4383	4495.17	2581	2608	2595	2937	2534	2561	2636
ENSG00000168032	956	ectonucleoside triphosphate diphosphohydrolase 3	ENTPD3	45.3454	0.747248	1.67859	0.165724	4.50899	6.51369e-06	9.75311e-05	ENSG00000168032	5.5458	5.70564	5.82774	5.7548	5.83778	5.91621	5.36802	5.25094	5.41243	4.91715	4.90956	4.96147	ENSG00000168032	47	61	59	58	56	62	57.1667	41	38	44	27	26	25	33.5
ENSG00000269556	84548	transmembrane protein 185A	TMEM185A	205.224	0.74476	1.6757	0.0932264	7.98872	1.36342e-15	9.07662e-14	ENSG00000269556	7.982	8.19969	8.16679	7.99513	7.99245	8.00682	7.06749	7.48588	7.49847	7.43103	7.38879	7.24482	ENSG00000269556	255	340	290	267	240	252	274	131	184	187	170	160	132	160.667
ENSG00000022556	55655	NLR family, pyrin domain containing 2	NLRP2	138.12	0.742892	1.67353	0.108206	6.86556	6.62332e-12	3.01808e-10	ENSG00000022556	7.27613	7.20413	7.17905	7.23624	7.26971	7.41518	6.30362	6.36779	6.65463	6.79986	6.80146	6.51541	ENSG00000022556	156	168	144	157	145	168	156.333	75	81	102	109	106	78	91.8333
ENSG00000204876	NA	NA	NA	93.4498	0.741118	1.67147	0.164149	4.5149	6.33478e-06	9.50907e-05	ENSG00000204876	6.90626	7.31269	6.84997	6.45404	6.50027	6.96665	6.16278	6.34534	6.3519	6.14252	6.3024	5.8064	ENSG00000204876	123	190	117	90	84	125	121.5	70	83	84	68	75	46	71
ENSG00000197358	NA	NA	NA	1477.78	0.740759	1.67105	0.0825617	8.97219	2.90679e-19	2.89193e-17	ENSG00000197358	10.7818	10.9945	11.0873	10.91	10.8159	10.9949	10.2077	10.4062	10.4165	10.1944	9.92447	10.0697	ENSG00000197358	1759	2328	2172	1999	1683	1987	1988	1185	1401	1421	1159	928	947	1173.5
ENSG00000281881	NA	NA	NA	16.4349	0.740277	1.6705	0.287306	2.57661	0.00997735	0.047657	ENSG00000281881	4.15817	4.08677	3.75444	4.39565	4.82678	3.9663	3.66571	3.96053	3.56553	3.99513	3.46652	3.84326	ENSG00000281881	19	20	12	25	34	15	20.8333	11	16	10	16	8	12	12.1667
ENSG00000214132	NA	NA	NA	8.22842	0.740138	1.67034	0.363988	2.03341	0.0420109	0.14078	ENSG00000214132	3.0837	3.38634	2.62135	3.20612	3.35243	3.18179	2.81397	2.70019	2.88524	2.82178	2.73976	2.89162	ENSG00000214132	9	15	4	11	12	10	10.1667	6	5	7	6	5	6	5.83333
ENSG00000204740	NA	NA	NA	15.609	0.740011	1.67019	0.289884	2.55279	0.0106865	0.0503352	ENSG00000204740	3.96118	4.27087	3.96753	4.13768	4.41966	4.57996	3.88957	3.60762	4.26505	3.4058	3.34082	3.80566	ENSG00000204740	16	25	16	20	24	29	21.6667	15	11	23	8	7	12	12.6667
ENSG00000237254	NA	NA	NA	25.5705	0.739549	1.66965	0.234229	3.15738	0.00159196	0.0111015	ENSG00000237254	4.90908	4.70203	4.88185	5.14703	4.83664	5.00865	4.13399	4.79544	4.55316	4.20439	4.04962	4.37143	ENSG00000237254	32	30	31	41	28	34	32.6667	15	30	24	16	13	17	19.1667
ENSG00000118503	7128	tumor necrosis factor, alpha-induced protein 3	TNFAIP3	303.56	0.738557	1.66851	0.143838	5.13464	2.82683e-07	5.85235e-06	ENSG00000118503	8.85306	7.89077	8.83909	8.72448	8.7041	8.74274	8.15459	7.876	7.98605	8.12829	7.64413	7.86751	ENSG00000118503	470	265	462	444	394	421	409.333	287	240	262	278	189	205	243.5
ENSG00000163823	1230	chemokine (C-C motif) receptor 1	CCR1	53.3295	0.738051	1.66792	0.17024	4.33536	1.45524e-05	0.000201706	ENSG00000163823	6.08251	5.59023	6.31769	6.1392	6.48086	6.17146	5.63434	5.47846	5.18054	5.44275	5.63526	5.71018	ENSG00000163823	71	54	85	77	91	74	75.3333	50	45	35	42	48	47	44.5
ENSG00000186340	7058	thrombospondin 2	THBS2	1190.82	0.738035	1.6679	0.0641862	11.4983	1.34469e-30	3.08728e-28	ENSG00000186340	10.6125	10.5823	10.5817	10.4769	10.4824	10.4516	9.82842	9.92589	9.95088	9.88389	9.56363	9.70524	ENSG00000186340	1569	1746	1524	1477	1335	1357	1501.33	909	1000	1025	934	721	734	887.167
ENSG00000277203	NA	NA	NA	188.651	0.737529	1.66732	0.09789	7.53426	4.91106e-14	2.87409e-12	ENSG00000277203	7.82161	7.98373	7.88934	8.07065	7.8719	8.01964	6.94375	7.33162	7.52573	7.17334	7.12461	7.36102	ENSG00000277203	228	292	238	284	221	256	253.167	120	165	192	141	132	145	149.167
ENSG00000224034	NA	NA	NA	11.1355	0.736614	1.66626	0.324437	2.27044	0.0231812	0.090851	ENSG00000224034	3.44816	3.85719	4.06883	3.10308	3.63902	3.60794	3.20483	3.41658	3.47996	2.93501	3.23489	3.11039	ENSG00000224034	11	20	22	7	13	13	14.3333	8	11	12	5	8	6	8.33333
ENSG00000273018	NA	NA	NA	19.5481	0.73537	1.66482	0.246427	2.98412	0.00284393	0.0177515	ENSG00000273018	4.44255	4.62302	4.44955	4.53191	4.26745	4.3327	3.76098	3.73859	3.93039	3.84166	4.17343	4.25257	ENSG00000273018	23	31	23	26	18	20	23.5	11	11	14	12	17	17	13.6667
ENSG00000203805	196051	phosphatidic acid phosphatase type 2 domain containing 1A	PPAPDC1A	370.681	0.7351	1.66451	0.0747549	9.83347	8.07847e-23	1.15735e-20	ENSG00000203805	8.72403	8.87118	8.97026	8.74374	8.70998	8.89633	8.0358	8.16853	8.3132	8.13945	7.99503	8.0462	ENSG00000203805	423	535	502	445	391	465	460.167	260	294	329	277	242	231	272.167
ENSG00000211766	NA	NA	NA	18.268	0.735035	1.66444	0.244344	3.0082	0.00262803	0.0166358	ENSG00000211766	4.2219	4.48428	4.22862	4.41759	4.56347	4.52536	4.15619	4.07895	3.77097	3.50914	3.96632	3.97727	ENSG00000211766	19	28	19	24	25	25	23.3333	18	17	12	8	14	13	13.6667
ENSG00000184216	3654	interleukin-1 receptor-associated kinase 1	IRAK1	12152.3	0.734115	1.66338	0.0403278	18.2037	4.82187e-74	6.16786e-71	ENSG00000184216	13.9505	13.9613	14.049	14.0502	13.924	13.9873	13.2235	13.2298	13.3459	13.2726	13.2637	13.2886	ENSG00000184216	15835	18146	16864	17629	14510	15771	16459.2	9591	9883	10806	9807	9467	8862	9736
ENSG00000244286	NA	NA	NA	14.4408	0.733659	1.66285	0.287619	2.5508	0.0107475	0.0505295	ENSG00000244286	4.1833	4.42101	4.18988	4.14938	3.73566	3.63322	3.52268	3.50206	3.25268	3.67609	3.94988	3.77061	ENSG00000244286	21	30	21	21	12	11	19.3333	10	10	7	12	16	12	11.1667
ENSG00000244560	155060	AI894139 pseudogene	LOC155060	51.8568	0.732329	1.66132	0.210007	3.48717	0.000488162	0.00415539	ENSG00000244560	6.41654	5.90117	5.70209	6.56212	5.65423	5.92477	5.36518	5.15014	5.38371	5.80206	5.67815	5.18497	ENSG00000244560	93	70	52	108	47	61	71.8333	40	34	42	57	50	30	42.1667
ENSG00000231184	NA	NA	NA	17.5684	0.731316	1.66015	0.27485	2.66079	0.00779585	0.039293	ENSG00000231184	4.29135	4.86651	4.20039	4.20867	4.25858	4.32037	3.90011	4.05081	3.60009	3.84787	4.21877	3.65364	ENSG00000231184	21	41	19	20	19	21	23.5	14	17	10	13	19	9	13.6667
ENSG00000143847	8497	protein tyrosine phosphatase, receptor type, f polypeptide (PTPRF), interacting protein (liprin), alpha 4	PPFIA4	217.448	0.730313	1.659	0.182983	3.99116	6.57517e-05	0.000750466	ENSG00000143847	7.804	8.86413	8.23092	7.78468	7.57703	7.83266	7.54585	7.47498	7.61948	7.23166	7.38424	7.04388	ENSG00000143847	223	550	303	228	176	221	283.5	187	182	204	146	159	113	165.167
ENSG00000071889	60343	family with sequence similarity 3, member A	FAM3A	1076.75	0.72971	1.65831	0.076395	9.5518	1.27457e-21	1.60739e-19	ENSG00000071889	10.4773	10.4451	10.5763	10.6409	10.4115	10.5028	9.70963	9.61457	9.71836	9.8391	10.0016	9.9026	ENSG00000071889	1430	1589	1524	1667	1274	1413	1482.83	838	803	871	908	991	849	876.667
ENSG00000258717	NA	NA	NA	7.72174	0.726699	1.65485	0.369202	1.9683	0.049034	0.157225	ENSG00000258717	2.95042	3.08827	3.25394	2.92642	3.2993	3.05221	2.66355	2.6488	2.74266	3.17859	2.5799	2.62554	ENSG00000258717	8	11	12	8	12	9	10	5	5	6	11	4	4	5.83333
ENSG00000081189	4208	myocyte enhancer factor 2C	MEF2C	189.825	0.726508	1.65463	0.162684	4.46575	7.97895e-06	0.000117025	ENSG00000081189	7.61653	8.05579	7.88871	7.43038	7.52512	7.94259	7.33225	7.37076	7.40811	6.92634	6.65256	6.5355	ENSG00000081189	196	308	238	177	171	242	222	161	170	176	117	92	77	132.167
ENSG00000104267	760	carbonic anhydrase II	CA2	224.091	0.726077	1.65414	0.133735	5.42924	5.65941e-08	1.34059e-06	ENSG00000104267	7.90755	8.17508	8.1796	7.98766	8.05609	8.173	7.52069	7.68447	7.73762	7.19882	6.72537	7.28271	ENSG00000104267	240	332	291	264	250	283	276.667	183	212	222	142	96	135	165
ENSG00000151692	9781	ring finger protein 144A	RNF144A	272.199	0.725203	1.65313	0.0906649	7.99872	1.25724e-15	8.46414e-14	ENSG00000151692	8.46352	8.43372	8.46157	8.30129	8.35421	8.44977	7.66408	7.96779	7.81422	7.64721	7.45515	7.7437	ENSG00000151692	356	396	353	328	307	342	347	201	258	232	196	165	188	206.667
ENSG00000196139	8644	aldo-keto reductase family 1, member C3	AKR1C3	251.938	0.724231	1.65202	0.0858633	8.4347	3.32061e-17	2.64291e-15	ENSG00000196139	8.32341	8.26562	8.55234	8.23496	8.33848	8.35613	7.70377	7.65611	7.78416	7.7338	7.63082	7.43397	ENSG00000196139	323	352	379	314	305	321	332.333	208	206	228	210	189	150	198.5
ENSG00000168772	80319	CXXC finger protein 4	CXXC4	17.7564	0.723881	1.65162	0.256693	2.82003	0.00480194	0.0270164	ENSG00000168772	4.47925	4.54055	4.26227	4.35866	4.36939	4.01451	3.71389	3.88994	4.05685	4.04288	3.95021	3.49554	ENSG00000168772	25	30	20	23	21	15	22.3333	11	14	17	16	14	7	13.1667
ENSG00000247095	100506211	MIR210 host gene (non-protein coding)	MIR210HG	119.707	0.723	1.65061	0.182423	3.9633	7.39197e-05	0.000830982	ENSG00000247095	7.04557	7.89482	7.09402	7.01732	6.56678	7.18126	6.30143	6.34919	6.69836	6.41405	6.85446	6.49572	ENSG00000247095	133	285	137	135	86	143	153.167	76	81	107	82	112	78	89.3333
ENSG00000220105	NA	NA	NA	21.5343	0.721833	1.64928	0.289983	2.48923	0.012802	0.0578935	ENSG00000220105	4.38253	5.36	4.12872	4.81956	4.29861	4.82111	4.10768	4.08341	4.42675	4.55784	3.75177	4.03996	ENSG00000220105	21	58	16	33	18	31	29.5	16	16	23	25	10	13	17.1667
ENSG00000100342	8542	apolipoprotein L, 1	APOL1	58.5295	0.721755	1.64919	0.20431	3.53264	0.000411427	0.003617	ENSG00000100342	5.85334	6.17066	5.63268	5.766	5.99934	6.08725	5.36217	5.07378	5.95454	5.34721	5.15182	4.73937	ENSG00000100342	58	85	48	56	61	68	62.6667	39	31	66	38	31	19	37.3333
ENSG00000111335	4939	2'-5'-oligoadenylate synthetase 2, 69/71kDa	OAS2	97.5068	0.721387	1.64877	0.160433	4.49651	6.90764e-06	0.000103019	ENSG00000111335	6.73088	7.08319	6.87876	6.50245	6.65151	6.97337	6.28907	6.61629	6.37325	5.67357	5.78449	6.05076	ENSG00000111335	107	159	119	93	94	125	116.167	77	102	85	46	49	56	69.1667
ENSG00000167157	51450	paired related homeobox 2	PRRX2	50.2161	0.720377	1.64761	0.159546	4.51517	6.32654e-06	9.50907e-05	ENSG00000167157	5.82574	5.64965	6.11823	5.80255	5.88726	5.9037	5.27653	5.04939	5.5412	4.90415	5.38546	5.39121	ENSG00000167157	58	57	73	59	57	60	60.6667	37	31	48	26	39	36	36.1667
ENSG00000185112	131583	family with sequence similarity 43, member A	FAM43A	284.161	0.72005	1.64724	0.103468	6.95913	3.42378e-12	1.60505e-10	ENSG00000185112	8.55287	8.45421	8.61943	8.4169	8.11456	8.57967	7.77703	7.87266	7.94047	7.66412	7.98093	7.3619	ENSG00000185112	379	401	395	356	257	375	360.5	218	240	254	198	243	141	215.667
ENSG00000078269	8871	synaptojanin 2	SYNJ2	4035.7	0.719099	1.64615	0.0562302	12.7885	1.90155e-37	6.0809e-35	ENSG00000078269	12.354	12.4343	12.3948	12.2334	12.2297	12.3319	11.5964	11.781	11.7162	11.5426	11.6403	11.4845	ENSG00000078269	5237	6305	5353	4985	4476	5002	5226.33	3101	3628	3488	2947	3069	2526	3126.5
ENSG00000196104	50859	sparc/osteonectin, cwcv and kazal-like domains proteoglycan (testican) 3	SPOCK3	13.1223	0.718618	1.64561	0.296247	2.42574	0.0152771	0.0662266	ENSG00000196104	3.97663	3.75643	4.1306	4.04368	3.7442	3.95016	3.21955	3.71563	3.76969	3.13613	3.24999	3.77907	ENSG00000196104	18	16	21	20	13	17	17.5	7	14	15	6	7	13	10.3333
ENSG00000180229	283755	hect domain and RLD 2 pseudogene 3	HERC2P3	14.3716	0.718275	1.64521	0.2859	2.51233	0.0119938	0.0550165	ENSG00000180229	4.22537	3.86313	4.23199	3.9454	3.98333	4.2076	3.51873	3.33993	3.3347	4.08038	3.76324	3.61987	ENSG00000180229	22	17	22	17	16	21	19.1667	10	8	8	19	13	10	11.3333
ENSG00000104856	5971	v-rel avian reticuloendotheliosis viral oncogene homolog B	RELB	447.82	0.717875	1.64476	0.113349	6.33333	2.39922e-10	8.37528e-09	ENSG00000104856	9.29376	8.7753	9.27475	9.39279	9.17597	9.08669	8.29209	8.30031	8.36577	8.58462	8.69866	8.6423	ENSG00000104856	633	495	620	705	543	529	587.5	311	321	339	380	401	354	351
ENSG00000196407	284486	thioesterase superfamily member 5	THEM5	17.394	0.717716	1.64458	0.27827	2.5792	0.00990287	0.0473793	ENSG00000196407	4.23947	4.48959	4.29414	4.10415	4.35319	4.16649	3.54659	4.10029	3.59658	3.77765	4.21482	3.47729	ENSG00000196407	20	29	21	18	21	18	21.1667	9	18	10	12	19	7	12.5
ENSG00000255050	NA	NA	NA	21.3786	0.715794	1.64239	0.233269	3.06853	0.00215114	0.0141888	ENSG00000255050	4.93312	4.59565	4.35411	4.69073	4.25775	4.68353	4.12186	4.03986	3.91047	4.18965	4.16132	4.24083	ENSG00000255050	35	29	20	29	17	27	26.1667	16	15	13	17	16	16	15.5
ENSG00000091428	11069	Rap guanine nucleotide exchange factor (GEF) 4	RAPGEF4	27.3531	0.71563	1.6422	0.236345	3.02791	0.00246255	0.0158062	ENSG00000091428	4.82465	5.09619	5.27395	4.95967	5.13846	5.09642	4.80856	4.95518	4.84623	4.10682	4.19585	3.8608	ENSG00000091428	29	42	43	34	36	36	36.6667	29	34	31	14	15	9	22
ENSG00000267132	NA	NA	NA	17.4626	0.715101	1.6416	0.264604	2.70253	0.00688145	0.0356783	ENSG00000267132	4.38268	3.85889	4.80132	4.54931	4.03752	4.3208	4.01964	3.74928	3.99001	3.78249	3.99935	3.73422	ENSG00000267132	23	15	34	28	15	21	22.6667	16	12	16	12	15	10	13.5
ENSG00000102119	2010	emerin	EMD	1950.25	0.714643	1.64108	0.0462115	15.4646	6.01437e-54	3.98909e-51	ENSG00000102119	11.3421	11.2979	11.3482	11.4475	11.2742	11.3423	10.5714	10.5557	10.603	10.6816	10.7375	10.7312	ENSG00000102119	2601	2866	2594	2908	2314	2524	2634.5	1524	1546	1610	1628	1646	1507	1576.83
ENSG00000135905	55619	dedicator of cytokinesis 10	DOCK10	471.073	0.714033	1.64038	0.107176	6.66227	2.69637e-11	1.11516e-09	ENSG00000135905	9.41649	9.23022	9.23683	9.22188	9.32203	9.25031	8.65784	8.80731	8.84776	8.60903	7.99278	8.48479	ENSG00000135905	690	686	602	622	602	594	632.667	405	463	480	386	239	315	381.333
ENSG00000154310	23043	TRAF2 and NCK interacting kinase	TNIK	299.762	0.713761	1.64007	0.110883	6.43707	1.21803e-10	4.36248e-09	ENSG00000154310	8.39564	8.665	8.51116	8.30439	8.44403	8.63425	7.97777	8.05196	7.88423	7.853	7.33545	7.70006	ENSG00000154310	337	466	364	327	326	389	368.167	252	273	243	227	150	181	221
ENSG00000171100	4534	myotubularin 1	MTM1	313.33	0.713266	1.63951	0.0807644	8.83144	1.03338e-18	9.49013e-17	ENSG00000171100	8.79366	8.65926	8.53311	8.66782	8.81862	8.58337	7.94809	7.86263	7.96349	8.1755	7.90155	8.13006	ENSG00000171100	449	463	369	425	427	374	417.833	246	237	257	287	228	248	250.5
ENSG00000242272	NA	NA	NA	9.92723	0.712161	1.63826	0.334228	2.13077	0.0331085	0.118015	ENSG00000242272	3.63063	3.20613	3.14753	3.41481	3.42615	3.65528	3.21334	2.93655	3.10932	2.86243	3.24338	2.933	ENSG00000242272	15	10	8	12	11	15	11.8333	9	6	8	5	9	5	7
ENSG00000249992	25907	transmembrane protein 158 (gene/pseudogene)	TMEM158	2033.07	0.711919	1.63798	0.116745	6.09809	1.07346e-09	3.38441e-08	ENSG00000249992	11.1816	11.4359	11.391	11.1334	11.1203	11.3148	10.7013	10.7263	10.9678	10.5365	10.0971	10.2222	ENSG00000249992	2317	3158	2671	2322	2071	2472	2501.83	1670	1744	2086	1466	1040	1046	1508.67
ENSG00000113070	1839	heparin-binding EGF-like growth factor	HBEGF	3275.67	0.711439	1.63744	0.110272	6.45166	1.10633e-10	4.01055e-09	ENSG00000113070	11.9798	11.9192	12.2193	12.069	12.0495	12.1917	11.4813	11.5818	11.6236	11.3664	10.7296	11.3248	ENSG00000113070	4037	4397	4753	4461	3961	4554	4360.5	2874	3167	3285	2615	1613	2268	2637
ENSG00000254122	56099	protocadherin gamma subfamily B, 7	PCDHGB7	48.6647	0.711399	1.63739	0.151835	4.68534	2.79489e-06	4.59604e-05	ENSG00000254122	5.89632	5.99155	6.05489	5.98402	5.97928	5.93285	5.2652	5.4879	5.03012	5.3981	5.61801	5.41097	ENSG00000254122	62	76	70	69	62	62	66.8333	37	46	31	41	48	37	40
ENSG00000260910	100861555	long intergenic non-protein coding RNA 565	LINC00565	18.319	0.71105	1.637	0.286687	2.48023	0.0131297	0.059092	ENSG00000260910	4.44369	4.39831	4.57303	3.76802	3.86039	4.4735	3.64369	4.12116	3.6162	3.49512	4.18446	3.75021	ENSG00000260910	24	26	27	12	12	24	20.8333	10	18	10	8	18	10	12.3333
ENSG00000120162	79817	MOB kinase activator 3B	MOB3B	177.518	0.710847	1.63676	0.17648	4.02792	5.62715e-05	0.000656488	ENSG00000120162	7.54618	7.92385	7.8758	7.18445	7.41199	7.88972	7.11051	7.4103	7.40879	6.62106	6.60266	6.54406	ENSG00000120162	187	281	237	148	158	234	207.5	137	176	177	93	89	78	125
ENSG00000106714	79937	contactin associated protein-like 3	CNTNAP3	57.0672	0.710597	1.63648	0.149918	4.7399	2.13822e-06	3.61237e-05	ENSG00000106714	6.37621	6.09609	6.18312	5.97015	5.87442	6.42826	5.36604	5.62713	5.54533	5.7659	5.63408	5.38989	ENSG00000106714	88	80	75	66	55	89	75.5	39	50	47	54	47	35	45.3333
ENSG00000065618	1308	collagen, type XVII, alpha 1	COL17A1	327.877	0.709075	1.63476	0.115866	6.11978	9.37039e-10	2.98585e-08	ENSG00000065618	8.79644	8.779	9.01165	8.65092	8.56315	8.73599	8.1703	8.25755	8.34861	7.97885	7.51605	8.09369	ENSG00000065618	449	504	521	419	354	417	444	289	316	340	248	171	241	267.5
ENSG00000198467	7169	tropomyosin 2 (beta)	TPM2	503.573	0.707404	1.63286	0.148127	4.77564	1.79136e-06	3.10548e-05	ENSG00000198467	9.354	9.98623	9.07922	9.60266	8.97943	9.03145	8.74701	8.63944	8.46579	8.87824	8.79802	8.6641	ENSG00000198467	658	1178	536	816	469	506	693.833	431	409	363	468	429	358	409.667
ENSG00000138311	22891	zinc finger protein 365	ZNF365	62.2822	0.706909	1.6323	0.172275	4.10337	4.07173e-05	0.000492015	ENSG00000138311	5.87483	6.60993	6.34584	5.78738	6.27921	6.21456	5.41392	5.84596	5.93756	5.45759	5.4044	5.47321	ENSG00000138311	58	118	84	56	75	74	77.5	40	59	64	41	38	37	46.5
ENSG00000230812	NA	NA	NA	11.8334	0.703654	1.62862	0.325274	2.16327	0.0305208	0.111476	ENSG00000230812	3.68324	4.02759	4.06208	3.7698	3.46409	3.35636	3.73071	3.22166	3.3745	3.24967	3.18314	3.2428	ENSG00000230812	14	23	21	16	10	9	15.5	15	8	10	8	7	7	9.16667
ENSG00000063127	28968	solute carrier family 6, member 16	SLC6A16	15.9105	0.703539	1.62849	0.284116	2.47623	0.0132777	0.0596379	ENSG00000063127	4.19259	3.92121	4.42245	3.56058	3.92429	4.48551	3.57824	3.55717	3.8222	3.42936	3.88723	3.75683	ENSG00000063127	20	17	25	10	14	26	18.6667	10	10	14	8	14	11	11.1667
ENSG00000253641	NA	NA	NA	27.0937	0.702265	1.62706	0.212693	3.30178	0.000960751	0.00729649	ENSG00000253641	5.00202	4.82988	4.83528	4.96242	5.00901	5.40522	4.27371	4.58557	4.49023	4.86181	4.07633	4.55638	ENSG00000253641	34	33	29	34	32	47	34.8333	17	24	22	30	13	20	21
ENSG00000171872	128209	Kruppel-like factor 17	KLF17	10.4964	0.702251	1.62704	0.332824	2.10997	0.0348606	0.122505	ENSG00000171872	3.66004	3.94404	3.60586	3.37394	3.38035	3.56146	3.07165	3.14038	3.67772	2.98736	3.10032	3.15812	ENSG00000171872	15	23	14	11	10	13	14.3333	7	8	16	6	7	7	8.5
ENSG00000138798	1950	epidermal growth factor	EGF	135.044	0.70208	1.62685	0.116589	6.02185	1.72435e-09	5.1986e-08	ENSG00000138798	7.24018	7.22641	7.34263	7.42476	7.53461	7.35687	6.8292	6.86333	6.86537	6.7867	6.23355	6.57806	ENSG00000138798	152	171	163	181	177	161	167.5	113	119	120	108	68	82	101.667
ENSG00000250546	101928978	uncharacterized LOC101928978	LOC101928978	22.7368	0.701564	1.62627	0.233864	2.99988	0.00270087	0.0170077	ENSG00000250546	4.85964	4.58209	4.5611	5.06874	4.89721	4.5409	4.08661	4.12022	4.16922	4.63457	4.39688	4.07897	ENSG00000250546	32	28	24	40	31	23	29.6667	15	16	17	26	20	13	17.8333
ENSG00000160131	203547	VMA21 vacuolar H+-ATPase homolog (S. cerevisiae)	VMA21	1652.93	0.701457	1.62615	0.0826323	8.4889	2.08598e-17	1.69799e-15	ENSG00000160131	11.1538	10.8999	10.9283	10.8209	11.0645	11.0371	10.3702	10.3355	10.3228	10.4088	10.1246	10.2546	ENSG00000160131	2285	2168	1932	1869	2002	2040	2049.33	1326	1327	1324	1346	1067	1077	1244.5
ENSG00000060709	23504	RIMS binding protein 2	RIMBP2	180.191	0.699924	1.62442	0.0939767	7.44785	9.48759e-14	5.35974e-12	ENSG00000060709	7.87595	7.85322	7.79731	7.81532	7.74642	7.76006	6.92928	7.24467	7.35099	7.32124	6.9622	7.06194	ENSG00000060709	238	266	223	236	202	212	229.5	119	155	169	158	117	116	139
ENSG00000165061	79698	zinc finger, matrin-type 4	ZMAT4	20.7741	0.697914	1.62216	0.234036	2.98208	0.00286301	0.0178375	ENSG00000165061	4.38108	4.5818	4.5229	4.60104	4.44871	4.26064	3.85982	3.96565	4.07728	4.06157	3.96395	4.10506	ENSG00000165061	21	29	24	27	21	18	23.3333	12	14	16	15	13	14	14
ENSG00000137877	51332	spectrin, beta, non-erythrocytic 5	SPTBN5	137.588	0.694993	1.61888	0.112414	6.18247	6.31082e-10	2.08129e-08	ENSG00000137877	7.49787	7.5724	7.39344	7.49935	7.31598	7.09559	6.79655	7.05117	6.74221	6.72753	6.71406	6.50056	ENSG00000137877	184	221	169	191	150	132	174.5	110	137	109	103	99	77	105.833
ENSG00000258682	NA	NA	NA	15.6715	0.694552	1.61838	0.262222	2.64872	0.00807976	0.0403717	ENSG00000258682	4.28492	4.07144	4.04394	4.05733	4.25561	4.17007	3.65191	3.48133	3.82213	3.92196	3.9477	3.33596	ENSG00000258682	22	20	17	18	20	19	19.3333	11	9	14	15	15	6	11.6667
ENSG00000164136	3600	interleukin 15	IL15	38.5691	0.694082	1.61786	0.210426	3.29847	0.00097214	0.00735491	ENSG00000164136	5.36427	5.61677	5.52931	5.01428	5.60096	5.55625	4.8139	5.00965	5.16442	5.05247	4.5915	4.72947	ENSG00000164136	42	59	48	32	48	48	46.1667	26	32	37	32	20	21	28
ENSG00000165775	65991	FUN14 domain containing 2	FUNDC2	863.813	0.693987	1.61775	0.0610201	11.3731	5.69382e-30	1.24348e-27	ENSG00000165775	10.1644	10.0268	10.2078	10.2717	10.2626	10.1895	9.40834	9.44842	9.47152	9.58617	9.63015	9.54751	ENSG00000165775	1152	1187	1180	1290	1154	1138	1183.5	680	718	735	763	765	663	720.667
ENSG00000254854	NA	NA	NA	14.6913	0.693926	1.61768	0.278428	2.4923	0.0126919	0.0575507	ENSG00000254854	3.99834	3.98509	4.15854	4.11828	3.94536	3.72055	3.53997	3.59195	3.90081	3.69308	3.2335	3.3894	ENSG00000254854	17	19	20	20	15	12	17.1667	10	11	16	12	6	7	10.3333
ENSG00000183479	11219	three prime repair exonuclease 2	TREX2	54.7818	0.693576	1.61729	0.195254	3.55217	0.000382068	0.0033922	ENSG00000183479	5.64099	6.63118	5.89501	5.8006	5.64779	6.00279	5.32536	5.61635	5.34613	5.07628	5.49028	5.50294	ENSG00000183479	49	123	60	58	46	64	66.6667	38	50	40	30	42	39	39.8333
ENSG00000139629	11226	UDP-N-acetyl-alpha-D-galactosamine:polypeptide N-acetylgalactosaminyltransferase 6 (GalNAc-T6)	GALNT6	1468.39	0.692785	1.6164	0.0663011	10.4491	1.47956e-25	2.57242e-23	ENSG00000139629	10.7554	10.9983	10.9327	10.827	10.7644	10.9249	10.1684	10.3524	10.3645	10.1329	10.0661	10.061	ENSG00000139629	1726	2334	1945	1884	1622	1890	1900.17	1152	1348	1369	1109	1027	941	1157.67
ENSG00000102178	8266	ubiquitin-like 4A	UBL4A	2577.26	0.692636	1.61623	0.0624832	11.0852	1.48093e-28	3.04834e-26	ENSG00000102178	11.691	11.7453	11.7212	11.761	11.7168	11.7077	10.9474	10.8485	10.9439	11.1421	11.2771	11.0944	ENSG00000102178	3308	3910	3356	3606	3146	3248	3429	1977	1890	2037	2243	2399	1937	2080.5
ENSG00000225014	NA	NA	NA	9.0764	0.69041	1.61374	0.331013	2.08575	0.0370016	0.128167	ENSG00000225014	3.44745	3.2848	3.31879	3.21459	3.43445	3.4052	2.98649	2.87821	2.77626	3.16265	3.18313	2.97435	ENSG00000225014	13	12	11	10	12	12	11.6667	7	6	5	9	9	6	7
ENSG00000124191	84969	TOX high mobility group box family member 2	TOX2	1245.99	0.690392	1.61372	0.0945276	7.3036	2.80161e-13	1.49949e-11	ENSG00000124191	10.6339	10.5376	10.7521	10.7258	10.5477	10.6814	9.70183	9.76041	9.81092	10.0263	10.3277	10.1342	ENSG00000124191	1591	1689	1719	1762	1397	1597	1625.83	829	887	926	1033	1245	997	986.167
ENSG00000183196	4166	carbohydrate (N-acetylglucosamine 6-O) sulfotransferase 6	CHST6	89.2146	0.689811	1.61307	0.169696	4.06497	4.80383e-05	0.000570093	ENSG00000183196	6.4055	7.24026	6.63856	6.70603	6.24364	6.94864	6.29213	5.97299	6.40435	5.89617	6.20848	5.87478	ENSG00000183196	84	181	100	110	69	124	111.333	78	62	88	56	70	49	67.1667
ENSG00000197142	51703	acyl-CoA synthetase long-chain family member 5	ACSL5	2601.49	0.688888	1.61204	0.0405016	17.0089	7.05304e-65	6.01456e-62	ENSG00000197142	11.5887	11.6124	11.6725	11.6192	11.6357	11.6919	10.9748	11.028	11.0609	10.9248	10.8804	10.9188	ENSG00000197142	3074	3555	3240	3258	2968	3210	3217.5	2015	2147	2213	1920	1807	1708	1968.33
ENSG00000124116	140686	WAP four-disulfide core domain 3	WFDC3	57.9674	0.688809	1.61195	0.151288	4.55297	5.28947e-06	8.15179e-05	ENSG00000124116	6.16127	6.17586	6.20349	6.14955	6.12168	6.19864	5.00182	5.42498	5.73716	5.79178	5.84893	5.51814	ENSG00000124116	74	85	76	76	67	74	75.3333	28	42	55	55	56	39	45.8333
ENSG00000275131	NA	NA	NA	124.709	0.688636	1.61176	0.149946	4.59258	4.37806e-06	6.86535e-05	ENSG00000275131	7.63372	7.18237	7.18309	7.67961	7.41111	6.92118	6.59089	6.59778	6.43596	6.88953	6.96049	6.82058	ENSG00000275131	206	167	146	221	163	117	170	95	98	87	118	121	100	103.167
ENSG00000213694	1903	sphingosine-1-phosphate receptor 3	S1PR3	142.38	0.688522	1.61163	0.205803	3.34555	0.000821206	0.0064163	ENSG00000213694	7.07492	7.9066	7.19805	6.91374	6.9638	7.35914	6.73488	6.8538	7.17936	6.49369	5.97353	6.30486	ENSG00000213694	134	283	146	123	115	161	160.333	105	118	152	86	55	66	97
ENSG00000162944	130132	raftlin family member 2	RFTN2	24.8093	0.687476	1.61046	0.215672	3.18761	0.00143455	0.0102188	ENSG00000162944	4.82946	4.8604	4.83694	4.7544	4.32185	4.70819	4.23976	4.2147	4.31281	4.07754	4.28055	4.36273	ENSG00000162944	30	35	30	29	17	26	27.8333	17	17	19	14	17	17	16.8333
ENSG00000268093	NA	NA	NA	9.47216	0.685796	1.60859	0.341518	2.00808	0.0446346	0.147041	ENSG00000268093	3.18995	3.31017	3.41394	3.31222	3.31726	3.3623	2.82041	3.30912	3.07551	2.48218	2.84607	3.18493	ENSG00000268093	9	12	12	11	10	11	10.8333	5	11	8	2	5	8	6.5
ENSG00000152128	81615	transmembrane protein 163	TMEM163	275.648	0.684717	1.60739	0.0869749	7.87259	3.47383e-15	2.23774e-13	ENSG00000152128	8.33986	8.57043	8.56412	8.18047	8.19998	8.32083	7.76892	7.65737	7.79195	7.76722	7.78744	7.55335	ENSG00000152128	325	437	380	300	274	311	337.833	217	205	228	214	211	163	206.333
ENSG00000115896	5334	phospholipase C-like 1	PLCL1	33.5053	0.684096	1.6067	0.197375	3.46596	0.000528335	0.00443781	ENSG00000115896	5.37456	5.30452	5.35584	5.40999	4.97982	5.46112	4.50492	5.12958	5.05948	4.1896	4.81666	4.82244	ENSG00000115896	44	47	43	47	29	46	42.6667	20	37	35	14	26	24	26
ENSG00000260077	NA	NA	NA	16.4281	0.683141	1.60563	0.256072	2.66777	0.00763565	0.0386378	ENSG00000260077	4.51951	3.94534	4.40519	4.32018	4.1259	4.09068	3.74637	3.85302	3.84702	3.75721	3.71211	3.92197	ENSG00000260077	27	17	24	23	17	17	20.8333	12	14	14	12	11	13	12.6667
ENSG00000187372	56123	protocadherin beta 13	PCDHB13	96.6092	0.682815	1.60527	0.117579	5.80729	6.34917e-09	1.76008e-07	ENSG00000187372	7.03618	6.96247	6.83509	6.78991	6.86863	6.64386	6.32299	6.47053	6.18215	6.0556	6.32704	6.0956	ENSG00000187372	135	145	115	116	111	97	119.833	79	91	73	63	76	58	73.3333
ENSG00000183508	54855	family with sequence similarity 46, member C	FAM46C	769.261	0.681687	1.60401	0.1044	6.52954	6.59709e-11	2.50298e-09	ENSG00000183508	9.72175	10.2472	9.84142	9.64253	9.68363	9.78192	9.20844	9.26165	9.35627	9.10595	9.17652	8.90305	ENSG00000183508	842	1395	911	825	765	853	931.833	591	630	679	542	554	418	569
ENSG00000071553	537	ATPase, H+ transporting, lysosomal accessory protein 1	ATP6AP1	2426.29	0.68165	1.60397	0.0493509	13.8123	2.14802e-43	9.38213e-41	ENSG00000071553	11.6144	11.5992	11.6971	11.6832	11.6163	11.713	10.8638	10.9133	10.9707	11.0458	11.1195	11.0183	ENSG00000071553	3138	3530	3305	3418	2934	3266	3265.17	1866	1983	2080	2098	2148	1838	2002.17
ENSG00000205755	64109	cytokine receptor-like factor 2	CRLF2	12.6484	0.679547	1.60164	0.319714	2.12549	0.0335459	0.119218	ENSG00000205755	3.8445	3.61845	3.6692	4.06692	3.90394	3.75195	2.89904	3.69232	3.62405	3.0134	3.61868	3.4609	ENSG00000205755	16	14	13	21	16	14	15.6667	4	14	13	5	12	9	9.5
ENSG00000198624	26112	coiled-coil domain containing 69	CCDC69	931.97	0.678623	1.60061	0.0767554	8.84138	9.45476e-19	8.72762e-17	ENSG00000198624	10.2114	10.4332	10.4307	10.1604	10.0636	10.3179	9.56334	9.72454	9.79123	9.59372	9.58968	9.41503	ENSG00000198624	1188	1583	1380	1188	998	1244	1263.5	758	873	922	765	741	601	776.667
ENSG00000170113	123606	non imprinted in Prader-Willi/Angelman syndrome 1	NIPA1	899.634	0.678581	1.60056	0.083847	8.09309	5.81715e-16	4.08524e-14	ENSG00000170113	9.99006	10.0778	10.0459	9.88305	9.93331	10.0267	9.42308	9.49854	9.51507	9.18094	9.25254	9.0961	ENSG00000170113	1015	1229	1049	975	910	1011	1031.5	686	743	757	569	582	478	635.833
ENSG00000121858	8743	tumor necrosis factor (ligand) superfamily, member 10	TNFSF10	47.9252	0.677409	1.59927	0.173054	3.91445	9.06116e-05	0.000993676	ENSG00000121858	5.47711	5.69495	5.6611	5.6092	5.50314	5.80192	4.87104	5.10025	5.02344	4.88521	5.5349	4.97007	ENSG00000121858	44	60	51	51	42	56	50.6667	26	33	31	26	45	25	31
ENSG00000129521	112399	egl-9 family hypoxia-inducible factor 3	EGLN3	433.957	0.677327	1.59917	0.151956	4.45739	8.29632e-06	0.000121084	ENSG00000129521	8.5266	9.58845	9.14617	8.70269	8.69833	9.0527	8.35862	8.49316	8.5633	8.06248	8.30222	8.25325	ENSG00000129521	364	891	566	429	385	517	525.333	327	370	392	260	301	267	319.5
ENSG00000011422	5329	plasminogen activator, urokinase receptor	PLAUR	2763.62	0.676715	1.5985	0.0751078	9.00991	2.06219e-19	2.09828e-17	ENSG00000011422	11.6566	11.7751	11.8753	11.7321	11.6479	11.7373	11.1293	11.2342	11.3081	10.9387	10.9345	10.8744	ENSG00000011422	3221	3985	3737	3525	2989	3310	3461.17	2246	2483	2635	1936	1875	1652	2137.83
ENSG00000160211	2539	glucose-6-phosphate dehydrogenase	G6PD	2008.55	0.676425	1.59817	0.0514739	13.1411	1.91388e-39	6.34699e-37	ENSG00000160211	11.2791	11.2328	11.3977	11.4154	11.277	11.2981	10.5358	10.5816	10.7374	10.7062	10.7255	10.6633	ENSG00000160211	2484	2733	2684	2839	2316	2443	2583.17	1484	1573	1770	1655	1630	1434	1591
ENSG00000168056	4054	latent transforming growth factor beta binding protein 3	LTBP3	651.8	0.675533	1.59719	0.0773328	8.7354	2.42797e-18	2.16319e-16	ENSG00000168056	9.6032	9.68781	9.73632	9.61887	9.47598	9.53155	9.05427	8.98458	9.13631	8.82474	9.00649	8.70741	ENSG00000168056	778	940	850	816	663	717	794	532	519	583	445	493	365	489.5
ENSG00000164342	7098	toll-like receptor 3	TLR3	65.118	0.674442	1.59598	0.164487	4.10028	4.12642e-05	0.000497281	ENSG00000164342	6.04423	6.64193	6.35615	5.86094	6.11019	6.35457	5.66247	5.72555	5.94747	5.49574	5.76109	5.35399	ENSG00000164342	66	120	84	59	65	82	79.3333	49	53	64	42	51	33	48.6667
ENSG00000197415	79674	ventricular zone expressed PH domain-containing 1	VEPH1	262.536	0.673611	1.59506	0.111926	6.01837	1.76183e-09	5.2849e-08	ENSG00000197415	8.21669	8.39906	8.54508	8.1531	8.45833	8.40174	8.01	7.96471	7.8628	7.50692	7.4998	7.39237	ENSG00000197415	298	387	376	295	332	331	336.5	260	258	241	177	171	145	208.667
ENSG00000255031	NA	NA	NA	35.7488	0.673471	1.59491	0.234669	2.86987	0.00410638	0.0238138	ENSG00000255031	5.25235	5.88206	5.03693	5.23998	5.23836	5.02754	4.90452	5.31883	4.79241	4.43234	4.51437	4.54964	ENSG00000255031	39	75	32	40	36	31	42.1667	29	43	27	18	19	18	25.6667
ENSG00000151322	64067	neuronal PAS domain protein 3	NPAS3	13.1231	0.673394	1.59482	0.298395	2.25672	0.0240256	0.0930674	ENSG00000151322	3.92589	3.37861	4.13282	3.99716	3.81079	4.05716	3.67682	3.20383	3.19886	3.5515	3.57487	3.71382	ENSG00000151322	17	10	21	19	14	19	16.6667	13	7	7	11	11	12	10.1667
ENSG00000186806	147645	V-set and immunoglobulin domain containing 10 like	VSIG10L	66.5094	0.671392	1.59261	0.163051	4.11767	3.82726e-05	0.000467777	ENSG00000186806	6.39641	6.64646	6.34544	6.21227	5.79296	6.43442	5.76109	5.6357	5.8309	5.84337	5.58953	5.81935	ENSG00000186806	87	120	83	78	50	87	84.1667	53	49	58	56	44	49	51.5
ENSG00000102181	83692	CD99 molecule-like 2	CD99L2	4991.75	0.670311	1.59142	0.0687246	9.75359	1.78061e-22	2.43413e-20	ENSG00000102181	12.6799	12.549	12.7432	12.7682	12.684	12.6969	11.8517	11.8902	12.0017	12.0934	12.1912	12.1444	ENSG00000102181	6567	6804	6821	7252	6150	6449	6673.83	3699	3900	4251	4338	4518	4019	4120.83
ENSG00000162407	8613	phosphatidic acid phosphatase type 2B	PPAP2B	1692.41	0.670199	1.59129	0.0691015	9.69876	3.05183e-22	4.10919e-20	ENSG00000162407	10.9511	11.1052	11.1945	10.9813	10.951	11.1497	10.4281	10.5485	10.5444	10.3547	10.1745	10.3559	ENSG00000162407	1976	2508	2334	2094	1845	2209	2161	1381	1544	1550	1294	1105	1157	1338.5
ENSG00000074410	771	carbonic anhydrase XII	CA12	481.359	0.670101	1.59118	0.0725772	9.23295	2.63289e-20	2.91049e-18	ENSG00000074410	9.12657	9.29386	9.25746	8.98388	9.05861	9.18319	8.61525	8.66189	8.52784	8.39596	8.45237	8.3927	ENSG00000074410	559	717	610	523	497	565	578.5	392	416	380	330	334	294	357.667
ENSG00000148848	8038	ADAM metallopeptidase domain 12	ADAM12	124.453	0.670013	1.59109	0.129612	5.16937	2.3489e-07	4.92554e-06	ENSG00000148848	7.212	7.43865	7.20351	7.30661	7.09237	7.16977	6.71077	6.76215	6.92956	6.65021	6.18565	6.402	ENSG00000148848	150	202	148	167	128	141	156	104	111	127	98	66	72	96.3333
ENSG00000270728	NA	NA	NA	11.611	0.668677	1.58962	0.327355	2.04266	0.0410856	0.138457	ENSG00000270728	3.60969	3.68099	3.61545	3.57998	3.3749	3.75815	2.95222	3.44222	3.28783	3.32154	3.0795	3.32195	ENSG00000270728	13	16	13	13	9	15	13.1667	5	11	9	9	6	8	8
ENSG00000262919	92002	family with sequence similarity 58, member A	FAM58A	454.039	0.668241	1.58913	0.0663805	10.0668	7.74347e-24	1.20583e-21	ENSG00000262919	9.18574	9.16238	9.25583	9.29204	9.06582	9.17685	8.47502	8.3846	8.51314	8.63233	8.61501	8.67448	ENSG00000262919	585	654	611	655	501	564	595	355	341	377	393	377	362	367.5
ENSG00000138166	1847	dual specificity phosphatase 5	DUSP5	5918.52	0.667632	1.58846	0.0792761	8.42161	3.71354e-17	2.94257e-15	ENSG00000138166	12.8868	12.6287	13.0239	13.0177	12.9678	12.9929	12.1958	12.2284	12.2768	12.4033	12.1198	12.3965	ENSG00000138166	7574	7169	8290	8621	7491	7924	7844.83	4704	4939	5147	5384	4275	4787	4872.67
ENSG00000197249	5265	serpin peptidase inhibitor, clade A (alpha-1 antiproteinase, antitrypsin), member 1	SERPINA1	231.832	0.666943	1.5877	0.132226	5.04396	4.55993e-07	8.92452e-06	ENSG00000197249	8.28815	8.06029	8.53547	8.27256	8.25504	8.30315	7.15421	7.40379	7.54241	7.88813	8.05347	7.7341	ENSG00000197249	317	305	377	325	289	311	320.667	139	172	192	237	260	189	198.167
ENSG00000163637	166336	prickle homolog 2 (Drosophila)	PRICKLE2	258.83	0.666057	1.58673	0.126578	5.26202	1.4248e-07	3.13071e-06	ENSG00000163637	8.27395	8.51358	8.51435	8.09043	7.85168	8.41294	7.41084	7.6584	7.92233	7.50579	7.93366	7.46277	ENSG00000163637	311	421	368	282	213	334	321.5	167	206	252	177	236	153	198.5
ENSG00000156042	118491	tetratricopeptide repeat domain 18	TTC18	18.489	0.664826	1.58538	0.263588	2.52222	0.0116616	0.0538238	ENSG00000156042	4.69019	4.32975	4.17964	4.23924	4.18355	4.48636	4.30762	4.02595	3.96198	3.74283	3.76793	3.60299	ENSG00000156042	30	24	18	20	17	24	22.1667	21	16	15	11	11	8	13.6667
ENSG00000053438	4826	neuronatin	NNAT	15.7959	0.664549	1.58507	0.293773	2.26212	0.0236903	0.0921432	ENSG00000053438	4.28078	4.43725	4.03902	4.20029	3.7159	3.60968	3.84494	3.62425	3.61855	3.9747	3.52864	3.32833	ENSG00000053438	22	29	17	21	11	10	18.3333	14	11	11	16	9	6	11.1667
ENSG00000071859	9130	family with sequence similarity 50, member A	FAM50A	3028.8	0.662594	1.58293	0.049837	13.2952	2.46742e-40	8.66404e-38	ENSG00000071859	11.9461	11.8832	12.047	12.021	11.9379	11.9484	11.2014	11.2447	11.3303	11.3939	11.3563	11.3802	ENSG00000071859	3949	4294	4213	4320	3666	3838	4046.67	2359	2496	2671	2672	2527	2364	2514.83
ENSG00000272599	NA	NA	NA	36.0341	0.662539	1.58287	0.180818	3.66411	0.000248196	0.00234301	ENSG00000272599	5.70864	5.49371	5.32735	5.19069	5.36893	5.35376	4.98718	4.88642	4.98609	4.9285	4.99738	4.50695	ENSG00000272599	57	54	41	38	40	41	45.1667	31	29	32	29	30	17	28
ENSG00000122861	5328	plasminogen activator, urokinase	PLAU	10644.3	0.662064	1.58234	0.0765803	8.64535	5.36401e-18	4.57423e-16	ENSG00000122861	13.5586	13.7869	13.8973	13.6769	13.5932	13.8353	13.0358	13.1886	13.2778	12.8794	13.1445	12.9303	ENSG00000122861	12025	16082	15188	13565	11507	14201	13761.3	8419	9628	10328	7439	8725	6891	8571.67
ENSG00000121966	7852	chemokine (C-X-C motif) receptor 4	CXCR4	328.248	0.661712	1.58196	0.159562	4.14706	3.36764e-05	0.000420049	ENSG00000121966	8.40539	8.73436	8.61184	8.45714	8.42001	8.56744	8.01531	8.38972	8.34444	7.60381	7.29609	7.36257	ENSG00000121966	338	488	390	364	319	369	378	258	348	339	188	145	140	236.333
ENSG00000115919	8942	kynureninase	KYNU	87.8312	0.661456	1.58168	0.139837	4.7302	2.24294e-06	3.7619e-05	ENSG00000115919	6.87392	6.89727	7.12874	6.70321	6.97347	7.04632	6.1922	6.12486	6.26718	6.62425	6.11801	6.64788	ENSG00000115919	122	141	147	111	123	135	129.833	73	71	80	101	66	92	80.5
ENSG00000007933	2328	flavin containing monooxygenase 3	FMO3	54.2431	0.660727	1.58088	0.16385	4.03251	5.51844e-05	0.000645067	ENSG00000007933	5.80061	5.62326	5.83073	5.88071	6.0481	6.13026	5.13059	5.35275	5.09313	5.53547	5.57	5.31029	ENSG00000007933	56	55	57	62	64	71	60.8333	32	40	32	45	45	33	37.8333
ENSG00000171219	55561	CDC42 binding protein kinase gamma (DMPK-like)	CDC42BPG	32.2826	0.659776	1.57984	0.21715	3.03834	0.00237886	0.0154016	ENSG00000171219	5.03291	5.65667	4.97161	5.23768	4.80668	5.22559	4.38983	4.95411	5.04601	4.55261	4.6751	4.28717	ENSG00000171219	33	64	31	41	25	38	38.6667	18	32	35	21	23	14	23.8333
ENSG00000253669	NA	NA	NA	29.7914	0.658654	1.57861	0.265216	2.48346	0.0130113	0.0586476	ENSG00000253669	4.65538	5.72964	5.07142	4.95795	4.38439	4.99675	4.50385	4.73577	4.9791	4.25684	4.44815	4.11687	ENSG00000253669	24	70	35	33	17	32	35.1667	21	27	34	16	19	12	21.5
ENSG00000255883	NA	NA	NA	226.785	0.658645	1.5786	0.0954956	6.89713	5.30644e-12	2.43661e-10	ENSG00000255883	8.296	8.12944	8.27527	8.24203	8.24955	8.22086	7.33262	7.45685	7.59693	7.74912	7.7692	7.73353	ENSG00000255883	319	321	312	318	288	293	308.5	159	179	200	214	211	189	192
ENSG00000138623	8482	semaphorin 7A, GPI membrane anchor (John Milton Hagen blood group)	SEMA7A	4108.72	0.658202	1.57811	0.0760286	8.65729	4.83094e-18	4.15926e-16	ENSG00000138623	12.2335	12.377	12.4692	12.3	12.1832	12.3347	11.7269	11.8283	11.921	11.5228	11.5113	11.4897	ENSG00000138623	4804	6050	5641	5224	4328	5009	5176	3401	3750	4033	2904	2798	2534	3236.67
ENSG00000188064	7477	wingless-type MMTV integration site family, member 7B	WNT7B	1406.33	0.657979	1.57787	0.131648	4.99803	5.79198e-07	1.1141e-05	ENSG00000188064	10.5853	11.1291	10.9981	10.514	10.3749	10.8395	10.1004	10.2357	10.4175	9.68373	10.3183	9.85138	ENSG00000188064	1531	2566	2041	1509	1230	1781	1776.33	1099	1242	1424	805	1232	811	1102.17
ENSG00000206337	10866	HLA complex P5 (non-protein coding)	HCP5	56.2875	0.657316	1.57715	0.157754	4.16671	3.09026e-05	0.000389447	ENSG00000206337	5.91567	5.81745	6.19759	6.2238	5.99943	6.031	5.24125	5.11173	5.70955	5.46509	5.82136	5.42019	ENSG00000206337	61	64	76	81	61	65	68	35	32	54	42	55	36	42.3333
ENSG00000204634	11138	TBC1 domain family, member 8 (with GRAM domain)	TBC1D8	1049.09	0.654412	1.57397	0.076964	8.50282	1.85035e-17	1.52001e-15	ENSG00000204634	10.1526	10.4692	10.3791	10.1561	10.1841	10.313	9.67574	9.77018	9.78685	9.44634	9.70793	9.44894	ENSG00000204634	1134	1617	1324	1179	1083	1234	1261.83	818	898	915	685	803	613	788.667
ENSG00000237166	100507140	uncharacterized LOC100507140	AC007163.3	74.5851	0.653416	1.57289	0.152134	4.295	1.74692e-05	0.000236461	ENSG00000237166	6.40389	6.5562	6.66935	6.55086	6.11756	6.88327	6.1774	6.14533	5.97293	5.60243	6.10335	5.73981	ENSG00000237166	86	110	105	100	64	121	97.6667	73	73	64	45	66	45	61
ENSG00000221866	91584	plexin A4	PLXNA4	130.308	0.653129	1.57258	0.156467	4.17422	2.9901e-05	0.000378689	ENSG00000221866	7.13465	7.62372	7.72061	7.20348	7.10742	7.24783	6.913	7.02354	7.04361	6.55907	6.17112	6.64775	ENSG00000221866	141	231	217	154	129	149	170.167	121	135	138	91	65	87	106.167
ENSG00000120324	56126::56127	protocadherin beta 10::protocadherin beta 9	PCDHB10::PCDHB9	50.9856	0.652111	1.57147	0.164086	3.9742	7.06177e-05	0.000797868	ENSG00000120324	6.04311	5.90392	6.08728	5.84679	6.05265	5.73318	4.76704	5.50235	5.30225	5.64694	5.50257	5.54554	ENSG00000120324	69	70	71	61	65	52	64.6667	23	46	39	50	43	41	40.3333
ENSG00000167772	51129	angiopoietin-like 4	ANGPTL4	115.226	0.651939	1.57128	0.321943	2.02501	0.0428662	0.142774	ENSG00000167772	5.92619	7.45749	6.54194	5.92248	5.92356	6.42322	6.0311	6.21798	6.44291	5.44043	5.564	5.31379	ENSG00000167772	57	210	92	59	53	82	92.1667	63	75	90	38	41	30	56.1667
ENSG00000268941	NA	NA	NA	134.236	0.650903	1.57015	0.131231	4.95999	7.04985e-07	1.33597e-05	ENSG00000268941	7.41831	7.77123	7.51707	7.16315	7.24759	7.46614	6.83836	7.11241	6.99834	6.73518	6.84623	6.42768	ENSG00000268941	174	257	186	149	143	175	180.667	114	144	133	104	110	73	113
ENSG00000172594	10924	sphingomyelin phosphodiesterase, acid-like 3A	SMPDL3A	196.279	0.650849	1.57009	0.0965231	6.74293	1.5522e-11	6.6819e-10	ENSG00000172594	7.83836	7.85664	8.0248	7.78909	8.11326	7.94818	7.31288	7.4898	7.28633	7.24269	7.03666	7.51427	ENSG00000172594	230	265	262	230	263	242	248.667	158	185	160	148	123	162	156
ENSG00000232725	NA	NA	NA	53.1968	0.650482	1.56969	0.176445	3.68659	0.000227279	0.0021742	ENSG00000232725	5.95717	6.42062	6.04093	6.07589	5.94039	5.9548	5.22297	5.42938	5.15278	5.52814	5.75859	5.92678	ENSG00000232725	64	105	68	73	59	62	71.8333	35	43	34	45	53	56	44.3333
ENSG00000180879	6748	signal sequence receptor, delta	SSR4	2421.82	0.650215	1.5694	0.0706096	9.20858	3.30463e-20	3.6085e-18	ENSG00000180879	11.6192	11.5415	11.6482	11.7144	11.6848	11.6332	10.8942	10.8997	10.8895	11.0147	11.2111	11.1062	ENSG00000180879	3149	3388	3192	3495	3081	3086	3231.83	1907	1964	1963	2052	2293	1957	2022.67
ENSG00000168306	8309	acyl-CoA oxidase 2, branched chain	ACOX2	262.335	0.649026	1.56811	0.158654	4.09082	4.29843e-05	0.000514204	ENSG00000168306	8.04541	8.52059	8.41025	8.18445	8.03103	8.40105	7.86017	7.88809	8.13749	7.51367	6.90373	7.31609	ENSG00000168306	263	423	341	302	243	331	317.167	233	244	295	178	109	137	199.333
ENSG00000263345	NA	NA	NA	25.0928	0.64854	1.56758	0.211828	3.06163	0.00220132	0.0144453	ENSG00000263345	4.64349	4.98773	4.80798	4.83387	4.87301	4.97361	4.62787	4.42496	4.37026	4.14639	4.34262	4.37102	ENSG00000263345	25	39	29	31	29	33	31	25	21	20	15	18	17	19.3333
ENSG00000226450	NA	NA	NA	10.8547	0.64816	1.56717	0.328077	1.97563	0.0481962	0.155317	ENSG00000226450	3.5004	3.84	3.75217	3.47162	3.48421	3.52426	3.18792	2.89345	3.24568	3.42917	3.30024	3.36217	ENSG00000226450	12	20	16	12	11	12	13.8333	8	5	9	11	9	9	8.5
ENSG00000105497	7728	zinc finger protein 175	ZNF175	416.86	0.647936	1.56693	0.0882968	7.33816	2.16549e-13	1.17514e-11	ENSG00000105497	8.84773	9.22744	8.88425	8.77926	8.8715	8.89839	8.32742	8.42306	8.30423	8.21002	8.38883	8.16742	ENSG00000105497	460	688	469	454	437	463	495.167	320	352	325	290	321	251	309.833
ENSG00000185825	10134	B-cell receptor-associated protein 31	BCAP31	6057.55	0.646307	1.56516	0.0420178	15.3818	2.16993e-53	1.38782e-50	ENSG00000185825	12.8908	12.9272	13.036	12.982	12.9224	12.9223	12.2409	12.2809	12.3549	12.353	12.2839	12.3845	ENSG00000185825	7590	8857	8356	8399	7248	7531	7996.83	4854	5123	5437	5191	4801	4743	5024.83
ENSG00000140835	10164	carbohydrate (N-acetylglucosamine 6-O) sulfotransferase 4	CHST4	19.9556	0.646236	1.56508	0.277367	2.32989	0.0198117	0.080707	ENSG00000140835	4.09199	4.65836	4.53602	4.40705	4.09731	4.38138	3.82885	4.26415	4.25755	4.03133	3.28485	3.79428	ENSG00000140835	16	32	25	23	15	21	22	12	20	20	15	5	10	13.6667
ENSG00000124333	6845	vesicle-associated membrane protein 7	VAMP7	1478.18	0.645312	1.56408	0.0596174	10.8242	2.64282e-27	4.97794e-25	ENSG00000124333	10.9874	10.7878	10.8097	10.7589	10.9084	10.8616	10.3614	10.1222	10.2015	10.3118	10.1497	10.2012	ENSG00000124333	2036	2008	1781	1794	1797	1806	1870.33	1322	1143	1218	1260	1090	1040	1178.83
ENSG00000246379	283856	uncharacterized LOC283856	RP11-461O7.1	15.2562	0.644185	1.56286	0.277411	2.32213	0.0202259	0.0819468	ENSG00000246379	4.12374	4.00532	4.27327	3.87352	3.84105	4.24903	3.89244	3.92734	3.29066	3.41152	3.92921	3.41064	ENSG00000246379	19	19	22	15	13	21	18.1667	15	16	7	8	15	7	11.3333
ENSG00000258929	100506499	uncharacterized LOC100506499	RP11-58E21.3	57.215	0.642252	1.56076	0.193037	3.32709	0.000877593	0.00675664	ENSG00000258929	5.83358	6.3121	6.34021	5.55729	5.75776	6.14215	5.58301	5.67306	5.81794	5.40894	5.32228	4.84164	ENSG00000258929	57	95	85	47	50	71	67.5	47	52	59	40	36	21	42.5
ENSG00000149212	143686	sestrin 3	SESN3	343.468	0.642152	1.56066	0.149887	4.28424	1.83363e-05	0.000247264	ENSG00000149212	8.5847	8.89081	8.84341	8.32222	8.41535	8.7332	8.09128	8.40147	8.36441	7.83837	7.65438	7.63361	ENSG00000149212	384	545	460	329	317	415	408.333	272	350	343	223	189	171	258
ENSG00000125207	9271	piwi-like RNA-mediated gene silencing 1	PIWIL1	47.3614	0.641856	1.56034	0.192519	3.33398	0.000856123	0.00661694	ENSG00000125207	5.90975	5.84804	6.24627	5.76473	5.73469	5.40181	5.5627	4.88346	5.28205	5.7189	4.91897	5.2745	ENSG00000125207	63	68	82	58	51	40	60.3333	48	27	39	54	26	33	37.8333
ENSG00000169429	3576	interleukin 8	IL8	408.306	0.641209	1.55964	0.159291	4.0254	5.68786e-05	0.000662708	ENSG00000169429	9.23142	8.09867	9.19717	9.01408	9.09075	9.19339	8.48271	8.42828	8.35136	8.4414	8.14944	8.51828	ENSG00000169429	608	304	589	539	513	574	521.167	359	354	337	344	270	325	331.5
ENSG00000123360	5153	phosphodiesterase 1B, calmodulin-dependent	PDE1B	21.4222	0.640814	1.55921	0.241247	2.65626	0.00790135	0.0396796	ENSG00000123360	4.56657	4.47647	4.44288	4.44425	4.45725	4.32067	3.79728	3.84366	3.96644	4.12728	4.46227	3.83423	ENSG00000123360	25	26	22	23	21	19	22.6667	11	12	14	16	22	10	14.1667
ENSG00000198074	57016	aldo-keto reductase family 1, member B10 (aldose reductase)	AKR1B10	27.5973	0.6408	1.55919	0.218893	2.92746	0.00341748	0.0204683	ENSG00000198074	5.16452	5.07914	4.45947	5.18117	4.7918	4.83024	4.66247	4.50517	4.54299	4.23859	4.4793	4.34997	ENSG00000198074	39	41	20	41	26	28	32.5	25	22	23	16	20	16	20.3333
ENSG00000269652	NA	NA	NA	24.5496	0.639817	1.55813	0.237007	2.69957	0.00694284	0.0359238	ENSG00000269652	5.08353	4.22406	4.79264	4.91992	4.99947	5.02382	4.69312	4.20657	4.30481	4.70629	4.27231	4.04402	ENSG00000269652	38	19	29	34	33	35	31.3333	27	17	19	27	17	12	19.8333
ENSG00000112852	56133	protocadherin beta 2	PCDHB2	76.222	0.639381	1.55766	0.151615	4.21713	2.47435e-05	0.000320395	ENSG00000112852	6.46664	6.38579	6.47562	6.67862	6.21629	6.25607	5.80964	6.29657	5.97749	5.73242	5.64253	5.57688	ENSG00000112852	90	96	90	110	69	74	88.1667	54	82	64	50	45	39	55.6667
ENSG00000018408	25937	WW domain containing transcription regulator 1	WWTR1	3080.59	0.639127	1.55739	0.0960963	6.6509	2.91304e-11	1.18561e-09	ENSG00000018408	11.7568	11.9729	11.952	11.6113	11.7697	11.9354	11.3094	11.4075	11.475	11.0616	10.9371	11.0082	ENSG00000018408	3449	4574	3935	3225	3250	3800	3705.5	2546	2801	2959	2107	1873	1812	2349.67
ENSG00000188916	642938	family with sequence similarity 196, member A	FAM196A	18.5372	0.638657	1.55688	0.258236	2.47315	0.0133929	0.0599898	ENSG00000188916	4.50063	4.20012	4.01415	4.4644	4.39089	4.72315	4.10752	3.56291	3.96426	3.94476	4.3501	3.76801	ENSG00000188916	25	21	15	25	21	30	22.8333	17	9	15	14	21	10	14.3333
ENSG00000171051	2357	formyl peptide receptor 1	FPR1	42.2329	0.638388	1.55659	0.224918	2.83832	0.00453517	0.0258156	ENSG00000171051	5.49644	5.86771	5.62752	5.42793	5.44117	5.60692	4.71153	5.22727	4.91903	4.48475	5.71928	5.01806	ENSG00000171051	46	71	51	45	41	49	50.5	23	38	29	18	54	27	31.5
ENSG00000162645	2634	guanylate binding protein 2, interferon-inducible	GBP2	600.284	0.638293	1.55649	0.0586286	10.8871	1.3286e-27	2.53112e-25	ENSG00000162645	9.50435	9.49486	9.68681	9.55692	9.50257	9.67078	8.86358	9.02222	9.01798	8.95346	8.90919	8.96377	ENSG00000162645	727	821	823	783	678	795	771.167	465	535	537	490	461	441	488.167
ENSG00000127124	59269	human immunodeficiency virus type I enhancer binding protein 3	HIVEP3	1131.1	0.63826	1.55645	0.113251	5.63579	1.74262e-08	4.48375e-07	ENSG00000127124	10.3054	10.7855	10.5975	10.2862	10.1295	10.3653	9.88024	10.0297	10.0711	9.53054	9.66179	9.57798	ENSG00000127124	1262	2022	1544	1291	1039	1278	1406	945	1079	1119	726	775	671	885.833
ENSG00000214827	4515	mature T-cell proliferation 1	MTCP1	15.8685	0.637784	1.55594	0.273592	2.33115	0.0197452	0.080491	ENSG00000214827	4.37668	4.21071	4.15277	4.29876	3.92783	3.69345	3.7249	3.89184	3.47912	3.86531	3.36946	3.96451	ENSG00000214827	24	23	19	23	14	11	19	12	15	9	14	7	14	11.8333
ENSG00000223392	100874194	CLDN10 antisense RNA 1	CLDN10-AS1	10.3663	0.637352	1.55547	0.316941	2.01095	0.0443312	0.146284	ENSG00000223392	3.33563	3.61529	3.54869	3.44897	3.66115	3.50109	3.16638	3.30525	3.37217	2.79121	2.91572	3.41832	ENSG00000223392	10	16	13	12	14	12	12.8333	8	10	11	4	5	10	8
ENSG00000117707	5629	prospero homeobox 1	PROX1	39.7278	0.636467	1.55452	0.20144	3.15959	0.00157993	0.0110306	ENSG00000117707	5.69469	5.86947	5.58873	4.99015	5.53544	5.29421	4.86483	5.02041	5.29254	4.83879	5.22827	4.74118	ENSG00000117707	55	72	50	31	45	38	48.5	27	32	41	26	36	21	30.5
ENSG00000140398	693216::79661	microRNA 631::nei endonuclease VIII-like 1 (E. coli)	MIR631::NEIL1	103.624	0.634409	1.5523	0.124836	5.08195	3.73575e-07	7.52528e-06	ENSG00000140398	7.04723	7.15986	6.93403	7.04746	6.71759	6.75743	6.56929	6.33253	6.25976	6.28404	6.53901	6.28592	ENSG00000140398	135	167	123	140	98	105	128	95	81	77	75	89	67	80.6667
ENSG00000225205	101929947	uncharacterized LOC101929947	LOC101929947	64.9235	0.633565	1.55139	0.141494	4.47768	7.54575e-06	0.000111035	ENSG00000225205	6.33227	6.28759	6.41551	6.22415	6.25576	6.38536	5.66285	6.1368	5.90865	5.65357	5.41516	5.71321	ENSG00000225205	83	91	88	79	73	84	83	49	74	62	48	38	45	52.6667
ENSG00000167642	10653	serine peptidase inhibitor, Kunitz type, 2	SPINT2	3207.5	0.632756	1.55052	0.0660496	9.58001	9.70378e-22	1.23245e-19	ENSG00000167642	11.7785	11.7271	11.9077	11.8495	11.7563	11.8597	11.1455	11.2067	11.2992	11.0657	11.3856	11.0523	ENSG00000167642	3499	3836	3809	3817	3216	3597	3629	2263	2425	2608	2111	2576	1868	2308.5
ENSG00000163814	64866	CUB domain containing protein 1	CDCP1	10754.9	0.631933	1.54964	0.0429362	14.7179	4.9453e-49	2.85679e-46	ENSG00000163814	13.7493	13.6021	13.743	13.7271	13.7081	13.7563	13.0008	13.1219	13.1556	13.0638	13.1702	13.071	ENSG00000163814	13764	14098	13606	14051	12481	13421	13570.2	8209	9178	9465	8477	8882	7613	8637.33
ENSG00000117461	8503	phosphoinositide-3-kinase, regulatory subunit 3 (gamma)	PIK3R3	146.403	0.631005	1.54864	0.214202	2.94584	0.00322082	0.0195719	ENSG00000117461	7.05858	7.97578	7.31527	7.17976	6.74518	7.30339	6.98767	7.12005	7.09249	6.56978	6.08336	6.14902	ENSG00000117461	132	297	159	150	97	154	164.833	127	144	142	91	60	58	103.667
ENSG00000104368	5327	plasminogen activator, tissue	PLAT	8990.29	0.630459	1.54806	0.101927	6.1854	6.19443e-10	2.05046e-08	ENSG00000104368	13.4985	13.2596	13.5432	13.5544	13.4955	13.5189	12.9592	12.975	13.0191	12.8906	12.3643	12.8844	ENSG00000104368	11572	11105	11861	12488	10782	11392	11533.3	8008	8308	8631	7531	5032	6699	7368.17
ENSG00000013563	1774	deoxyribonuclease I-like 1	DNASE1L1	405.647	0.630018	1.54758	0.0992444	6.34815	2.17925e-10	7.65216e-09	ENSG00000013563	9.02249	8.93702	9.05327	9.17387	9.10926	9.04287	8.19452	8.246	8.2887	8.69281	8.73606	8.47077	ENSG00000013563	523	559	531	605	520	515	542.167	291	310	322	413	414	314	344
ENSG00000147383	50814	NAD(P) dependent steroid dehydrogenase-like	NSDHL	1270.58	0.629772	1.54732	0.0508508	12.3847	3.163e-35	9.28574e-33	ENSG00000147383	10.5811	10.6278	10.7417	10.7637	10.6428	10.7214	10.0259	10.0336	10.0712	10.0817	10.1118	10.0955	ENSG00000147383	1531	1800	1705	1809	1494	1642	1663.5	1045	1078	1115	1074	1066	969	1057.83
ENSG00000171310	50515	carbohydrate (chondroitin 4) sulfotransferase 11	CHST11	2687.5	0.629203	1.54671	0.0984109	6.39363	1.61991e-10	5.73306e-09	ENSG00000171310	11.5793	11.7901	11.7865	11.5894	11.52	11.7639	11.1658	11.2555	11.3957	10.8277	10.7968	10.8028	ENSG00000171310	3051	4031	3511	3187	2731	3376	3314.5	2307	2523	2807	1790	1701	1571	2116.5
ENSG00000183688	359845	family with sequence similarity 101, member B	FAM101B	44.7037	0.62907	1.54657	0.183564	3.42698	0.000610332	0.00500109	ENSG00000183688	5.32412	5.55521	5.76048	6.11573	5.54468	5.80959	5.11767	4.83102	5.14641	5.09791	5.44086	5.452	ENSG00000183688	39	54	56	78	44	57	54.6667	33	26	35	32	42	39	34.5
ENSG00000157227	4323	matrix metallopeptidase 14 (membrane-inserted)	MMP14	10911.5	0.628538	1.546	0.0560622	11.2114	3.58359e-29	7.55e-27	ENSG00000157227	13.7466	13.7295	13.859	13.7769	13.6438	13.7524	13.1666	13.2311	13.2495	12.9991	13.1494	13.0186	ENSG00000157227	13733	15428	14770	14553	11920	13380	13964	9233	9916	10115	8094	8749	7332	8906.5
ENSG00000278341	NA	NA	NA	19.711	0.627542	1.54493	0.248622	2.52408	0.0116002	0.0536647	ENSG00000278341	4.14955	4.18015	4.45103	4.53347	4.21445	4.55977	3.68868	4.21587	4.20934	3.62247	3.86832	3.94297	ENSG00000278341	17	20	23	26	17	25	21.3333	10	19	19	9	12	12	13.5
ENSG00000182168	8633	unc-5 homolog C (C. elegans)	UNC5C	65.397	0.627495	1.54488	0.159485	3.9345	8.33684e-05	0.000923862	ENSG00000182168	6.49205	5.86754	6.40213	6.14306	6.52283	6.2431	5.88867	6.01395	5.86945	5.60405	5.53201	5.48537	ENSG00000182168	94	65	87	74	90	75	80.8333	59	67	60	46	42	37	51.8333
ENSG00000058866	1608	diacylglycerol kinase, gamma 90kDa	DGKG	175.862	0.627115	1.54447	0.1044	6.00687	1.89136e-09	5.61699e-08	ENSG00000058866	7.81552	7.82526	7.79503	7.58953	7.58129	7.65875	7.31899	7.24253	7.38785	6.94387	6.81872	6.96605	ENSG00000058866	228	261	223	200	179	197	214.667	160	155	174	119	105	108	136.833
ENSG00000038427	1462	versican	VCAN	33.4047	0.62711	1.54447	0.200726	3.12421	0.00178282	0.012144	ENSG00000038427	5.2921	4.90362	5.38206	5.25081	5.4253	5.43474	4.81124	5.03421	5.09059	4.90162	4.15519	4.58502	ENSG00000038427	41	33	44	41	43	45	41.1667	27	34	36	29	13	19	26.3333
ENSG00000132334	5791	protein tyrosine phosphatase, receptor type, E	PTPRE	641.879	0.627034	1.54439	0.0886067	7.0766	1.47729e-12	7.20853e-11	ENSG00000132334	9.79259	9.34424	9.60834	9.83696	9.80927	9.64768	8.97829	8.94837	8.90575	9.15899	9.20406	9.23474	ENSG00000132334	892	735	776	955	843	780	830.167	504	506	494	567	569	535	529.167
ENSG00000196628	6925	transcription factor 4	TCF4	136.115	0.626728	1.54406	0.147014	4.26305	2.01658e-05	0.000268298	ENSG00000196628	7.28382	7.57657	7.01212	7.12064	7.36628	7.4143	6.84121	6.96984	7.07831	6.75051	6.23398	6.28536	ENSG00000196628	157	222	127	144	156	168	162.333	114	129	141	105	68	65	103.667
ENSG00000113657	1809	dihydropyrimidinase-like 3	DPYSL3	271.527	0.626425	1.54373	0.0943221	6.64133	3.10855e-11	1.25378e-09	ENSG00000113657	8.44762	8.23626	8.67025	8.45126	8.33134	8.4772	7.8342	7.72	8.06967	7.92664	7.57889	7.89935	ENSG00000113657	352	343	411	366	302	349	353.833	228	215	280	241	181	211	226
ENSG00000272870	NA	NA	NA	41.2881	0.625714	1.54297	0.219157	2.8551	0.00430236	0.0246944	ENSG00000272870	5.38336	5.9772	5.52376	4.99775	5.15146	5.73928	5.21997	5.19071	5.27207	4.42508	4.87838	4.84199	ENSG00000272870	42	78	47	31	32	55	47.5	37	37	40	17	26	23	30
ENSG00000102125	6901	tafazzin	TAZ	593.603	0.625699	1.54296	0.092755	6.74572	1.52271e-11	6.57077e-10	ENSG00000102125	9.76072	9.63195	9.62112	9.67125	9.53334	9.49002	8.86183	8.74068	8.91188	9.05516	9.37525	9.07348	ENSG00000102125	875	907	786	851	694	699	802	465	437	498	528	646	478	508.667
ENSG00000197021	541578	chromosome X open reading frame 40B	CXorf40B	403.559	0.625238	1.54247	0.0723102	8.64661	5.30541e-18	4.5459e-16	ENSG00000197021	9.00414	8.84525	8.95921	9.18098	9.05802	9.07768	8.25473	8.4089	8.37974	8.46531	8.50121	8.53104	ENSG00000197021	516	523	496	608	501	528	528.667	304	349	344	350	349	328	337.333
ENSG00000213853	2013	epithelial membrane protein 2	EMP2	946.724	0.622661	1.53971	0.129163	4.82075	1.43021e-06	2.55611e-05	ENSG00000213853	9.98008	10.2704	10.1585	10.0074	9.93731	10.2164	9.62726	9.84788	9.8602	9.29353	8.97948	9.11017	ENSG00000213853	1006	1408	1135	1064	911	1156	1113.33	793	953	968	616	477	482	714.833
ENSG00000188906	120892	leucine-rich repeat kinase 2	LRRK2	34.1751	0.621856	1.53885	0.201199	3.09076	0.00199647	0.0133307	ENSG00000188906	5.08733	5.03818	5.56416	5.23042	5.22853	5.49409	5.0373	4.83005	5.06685	4.90955	4.34478	4.43007	ENSG00000188906	34	37	51	40	36	47	40.8333	33	28	35	29	16	16	26.1667
ENSG00000116883	NA	NA	NA	113.61	0.621353	1.53832	0.15287	4.06459	4.81175e-05	0.000570655	ENSG00000116883	7.11695	7.39889	7.02908	6.81244	6.70298	6.96571	6.79455	6.66484	6.55252	6.15423	6.41456	6.00907	ENSG00000116883	141	198	131	116	96	122	134	112	104	96	67	80	53	85.3333
ENSG00000250334	100506035	long intergenic non-protein coding RNA 989	LINC00989	21.4221	0.620736	1.53766	0.23385	2.65442	0.00794447	0.0398606	ENSG00000250334	4.53145	4.79866	4.66123	4.21189	4.5115	4.47322	4.06535	4.09911	4.48365	3.88696	4.16282	3.91802	ENSG00000250334	24	35	27	18	22	22	24.6667	15	16	24	12	16	11	15.6667
ENSG00000236824	618	brain cytoplasmic RNA 1	BCYRN1	16.4005	0.620256	1.53715	0.305997	2.027	0.0426624	0.142325	ENSG00000236824	3.91568	4.2443	3.50623	3.54841	4.2004	3.94279	3.96058	3.20661	3.61278	3.57667	3.52205	3.31998	ENSG00000236824	15	24	9	10	19	15	15.3333	16	6	11	10	9	6	9.66667
ENSG00000277476	NA	NA	NA	42.0943	0.61852	1.5353	0.17146	3.60736	0.000309324	0.00283199	ENSG00000277476	5.47588	5.87223	5.78762	5.50929	5.38865	5.43027	5.16918	5.29176	4.99784	5.01268	5.11635	4.94258	ENSG00000277476	45	71	58	48	39	42	50.5	35	40	31	30	32	25	32.1667
ENSG00000280604	NA	NA	NA	38.0498	0.618043	1.53479	0.186294	3.31757	0.000908045	0.00696154	ENSG00000280604	5.46959	5.67517	5.39873	5.54926	5.23215	5.57945	5.20035	5.31654	5.25251	4.82733	4.68624	4.46717	ENSG00000280604	46	62	43	51	35	49	47.6667	37	42	40	26	22	16	30.5
ENSG00000279822	NA	NA	NA	64.4252	0.617183	1.53388	0.162473	3.79869	0.000145465	0.00148095	ENSG00000279822	6.5931	5.9732	6.01248	6.44233	6.49026	6.18803	5.82125	5.62914	6.07404	5.8583	5.5001	5.62878	ENSG00000279822	102	71	64	94	88	72	81.8333	56	49	71	57	41	42	52.6667
ENSG00000063587	10838	zinc finger protein 275	ZNF275	654.406	0.616469	1.53312	0.0906532	6.8003	1.04402e-11	4.60501e-10	ENSG00000063587	9.82274	9.54398	9.67568	9.83774	9.85719	9.63769	8.98996	9.02625	8.84348	9.21254	9.28995	9.39698	ENSG00000063587	911	848	814	955	872	774	862.333	508	535	472	589	605	601	551.667
ENSG00000217289	NA	NA	NA	17.2808	0.615686	1.53229	0.265091	2.32254	0.0202038	0.0818944	ENSG00000217289	3.91267	4.56108	4.38699	4.46949	4.09415	4.22048	4.07312	4.15377	4.09631	3.63777	3.58439	3.65331	ENSG00000217289	14	31	23	26	16	19	21.5	17	19	18	10	9	9	13.6667
ENSG00000274471	NA	NA	NA	39.2643	0.615553	1.53214	0.192658	3.19505	0.00139805	0.0100105	ENSG00000274471	5.40006	5.58341	5.17191	5.64909	5.39495	5.61323	5.01191	5.21085	5.04453	4.70942	5.09363	4.78603	ENSG00000274471	43	57	35	55	40	50	46.6667	31	38	33	23	32	22	29.8333
ENSG00000224806	NA	NA	NA	14.8629	0.615263	1.53184	0.274312	2.24293	0.0249016	0.0956372	ENSG00000224806	3.83333	3.66022	4.06659	4.02699	4.17441	4.45181	3.54875	3.60064	3.72957	3.7018	3.65622	3.79685	ENSG00000224806	14	13	18	18	19	26	18	10	11	13	12	11	12	11.5
ENSG00000230439	NA	NA	NA	493.827	0.61518	1.53175	0.0675711	9.10419	8.69104e-20	9.20941e-18	ENSG00000230439	9.22305	9.48278	9.42118	9.24474	9.28287	9.43901	8.74657	8.85137	8.84487	8.68833	8.61574	8.80619	ENSG00000230439	599	821	686	631	584	679	666.667	431	477	478	408	376	397	427.833
ENSG00000196611	4312	matrix metallopeptidase 1 (interstitial collagenase)	MMP1	72.196	0.614594	1.53113	0.172043	3.57233	0.000353824	0.00317927	ENSG00000196611	6.65385	5.78677	6.26617	6.25971	6.39202	6.52204	5.41445	5.6985	5.66645	5.72154	6.09708	6.1033	ENSG00000196611	105	60	77	80	80	92	82.3333	39	51	50	50	66	61	52.8333
ENSG00000253846	56106	protocadherin gamma subfamily A, 10	PCDHGA10	32.0518	0.614068	1.53057	0.18116	3.38965	0.000699821	0.00561487	ENSG00000253846	5.55074	5.40286	5.51228	5.17353	5.10153	5.30605	4.82958	4.87633	4.83222	4.95393	4.9857	4.71019	ENSG00000253846	52	52	50	39	33	41	44.5	28	30	29	31	31	22	28.5
ENSG00000062282	84649	diacylglycerol O-acyltransferase 2	DGAT2	220.861	0.613793	1.53028	0.0911186	6.7362	1.62581e-11	6.94869e-10	ENSG00000062282	8.2903	8.04489	8.17869	8.25775	8.04974	8.04072	7.49769	7.29731	7.52676	7.74162	7.7091	7.6054	ENSG00000062282	318	302	291	322	249	257	289.833	180	159	190	213	202	172	186
ENSG00000280152	NA	NA	NA	18.9079	0.613289	1.52974	0.268421	2.28481	0.0223243	0.0884278	ENSG00000280152	4.42195	4.53255	4.51436	4.14677	3.95073	4.20997	3.93904	4.08952	3.63889	3.9505	4.15254	3.61116	ENSG00000280152	23	29	25	18	13	18	21	14	17	10	14	17	8	13.3333
ENSG00000125384	5732	prostaglandin E receptor 2 (subtype EP2), 53kDa	PTGER2	48.6035	0.612047	1.52843	0.17772	3.44389	0.000573403	0.00474174	ENSG00000125384	5.73069	6.07336	5.76137	5.64163	5.79021	5.74428	4.88174	5.51629	5.67393	5.18755	5.04529	5.28392	ENSG00000125384	54	81	55	52	53	53	58	26	47	54	34	29	33	37.1667
ENSG00000165511	220979	chromosome 10 open reading frame 25	C10orf25	28.0301	0.610848	1.52716	0.200941	3.03993	0.00236631	0.0153424	ENSG00000165511	4.98666	5.2446	5.0598	5.01219	4.5812	5.0527	4.67235	4.51515	4.67916	4.30482	4.58462	4.5245	ENSG00000165511	33	47	35	35	21	34	34.1667	25	22	26	17	22	19	21.8333
ENSG00000029993	3149	high mobility group box 3	HMGB3	4681.65	0.609289	1.52551	0.0518029	11.7617	6.15094e-32	1.46868e-29	ENSG00000029993	12.5205	12.5337	12.5699	12.3761	12.4592	12.5811	11.8571	11.9621	12.0212	11.9881	11.7377	11.8997	ENSG00000029993	5871	6739	6038	5495	5248	5947	5889.67	3718	4110	4316	4030	3276	3381	3805.17
ENSG00000143127	8515	integrin, alpha 10	ITGA10	267.855	0.609239	1.52545	0.130215	4.67873	2.88656e-06	4.7251e-05	ENSG00000143127	8.66789	8.15547	8.41092	8.58766	8.58095	8.37241	7.69384	7.6916	7.47574	8.04264	8.33309	7.953	ENSG00000143127	414	324	341	405	363	324	361.833	206	211	181	263	316	220	232.833
ENSG00000177409	219285	sterile alpha motif domain containing 9-like	SAMD9L	71.3845	0.608348	1.52451	0.141569	4.29718	1.72982e-05	0.000234501	ENSG00000177409	6.30327	6.00952	6.21369	6.33426	6.25627	6.3092	5.72751	5.83075	5.90537	5.74298	5.46206	5.56276	ENSG00000177409	80	72	74	85	72	78	76.8333	51	57	61	51	39	39	49.6667
ENSG00000240184	5098	protocadherin gamma subfamily C, 3	PCDHGC3	345.323	0.608278	1.52444	0.0797329	7.62895	2.36676e-14	1.4128e-12	ENSG00000240184	8.72225	9.00849	8.85935	8.71371	8.5835	8.77998	8.07724	8.33418	8.20455	8.21122	8.17904	8.21263	ENSG00000240184	424	593	465	437	358	429	451	269	333	305	293	278	262	290
ENSG00000100505	114088	tripartite motif containing 9	TRIM9	218.701	0.608134	1.52429	0.0849702	7.15703	8.24464e-13	4.14733e-11	ENSG00000100505	8.06692	8.07172	8.18334	7.96081	7.99968	8.10288	7.54908	7.68374	7.40881	7.41433	7.274	7.59767	ENSG00000100505	270	308	292	259	240	269	273	187	212	174	167	146	171	176.167
ENSG00000261559	NA	NA	NA	53.1028	0.607691	1.52382	0.16097	3.77519	0.000159889	0.0016104	ENSG00000261559	5.58774	6.29742	6.0454	5.81761	5.83689	6.09189	5.43757	5.63648	5.62833	5.30642	5.40077	5.27383	ENSG00000261559	47	95	68	59	54	69	65.3333	42	51	51	37	39	32	42
ENSG00000161791	91010	formin-like 3	FMNL3	1027.75	0.607684	1.52381	0.0882298	6.88752	5.67738e-12	2.60027e-10	ENSG00000161791	10.2354	10.4136	10.3708	10.2492	10.1845	10.3434	9.80024	9.94428	9.95252	9.47559	9.46743	9.53588	ENSG00000161791	1204	1555	1317	1261	1084	1262	1280.5	895	1018	1031	700	676	653	828.833
ENSG00000110400	5818	poliovirus receptor-related 1 (herpesvirus entry mediator C)	PVRL1	650.981	0.604683	1.52064	0.192927	3.13425	0.00172292	0.011864	ENSG00000110400	9.3348	10.0619	9.60832	9.26013	9.14015	9.48305	8.98914	9.23667	9.39512	8.58387	8.60539	8.49061	ENSG00000110400	642	1230	776	631	521	693	748.833	508	623	703	374	369	312	481.5
ENSG00000187957	92737	delta/notch-like EGF repeat containing	DNER	109.625	0.604594	1.52055	0.109694	5.51165	3.55481e-08	8.74445e-07	ENSG00000187957	6.86823	7.24597	6.88859	7.02782	6.94647	7.02564	6.59159	6.41748	6.37875	6.53907	6.26111	6.56643	ENSG00000187957	117	177	118	137	116	128	132.167	96	86	84	91	71	83	85.1667
ENSG00000158321	26053	autism susceptibility candidate 2	AUTS2	607.816	0.603306	1.51919	0.1155	5.22344	1.75632e-07	3.78101e-06	ENSG00000158321	9.37887	9.59677	9.66522	9.37958	9.32864	9.56967	9.05818	9.22949	9.17924	8.70779	8.55339	8.55226	ENSG00000158321	664	883	810	689	598	739	730.5	535	621	603	410	356	327	475.333
ENSG00000071054	9448	mitogen-activated protein kinase kinase kinase kinase 4	MAP4K4	10397.6	0.603122	1.519	0.0443213	13.6079	3.59181e-42	1.39831e-39	ENSG00000071054	13.6873	13.5889	13.7661	13.6767	13.6396	13.6795	13.098	13.1535	13.1372	13.0184	13.1145	12.9812	ENSG00000071054	13182	13978	13843	13569	11898	12719	13198.2	8804	9395	9350	8215	8545	7148	8576.17
ENSG00000272977	NA	NA	NA	29.3507	0.603047	1.51892	0.225955	2.66888	0.00761042	0.0385428	ENSG00000272977	4.56854	5.25748	5.41075	4.92535	5.10752	4.92704	4.84138	4.88611	4.37526	4.20193	4.23055	4.89881	ENSG00000272977	22	47	47	32	34	30	35.3333	29	31	19	15	15	27	22.6667
ENSG00000075618	6624	fascin actin-bundling protein 1	FSCN1	1520.91	0.60283	1.51869	0.112313	5.36741	7.98744e-08	1.84092e-06	ENSG00000075618	10.6819	11.1085	11.0643	10.7379	10.5637	10.9138	10.2672	10.4589	10.6291	10.1039	10.0771	9.98011	ENSG00000075618	1636	2522	2134	1766	1404	1873	1889.17	1235	1453	1652	1085	1034	887	1224.33
ENSG00000187164	57698	KIAA1598	KIAA1598	578.332	0.602377	1.51822	0.0820627	7.34045	2.12881e-13	1.16228e-11	ENSG00000187164	9.32087	9.59269	9.43148	9.25053	9.32844	9.42873	8.95091	9.00731	8.83755	8.67132	8.72164	8.67038	ENSG00000187164	638	882	686	629	599	669	683.833	496	530	472	400	403	357	443
ENSG00000184735	168400	DEAD (Asp-Glu-Ala-Asp) box polypeptide 53	DDX53	170.799	0.601904	1.51772	0.102092	5.89571	3.73063e-09	1.07409e-07	ENSG00000184735	7.8006	7.51573	7.65848	7.69037	7.91667	7.55657	7.09041	6.95505	6.97723	7.10719	7.23128	7.41493	ENSG00000184735	226	208	202	216	230	183	210.833	135	125	128	135	144	152	136.5
ENSG00000173376	79625	neuron-derived neurotrophic factor	NDNF	128.069	0.601524	1.51732	0.178585	3.36828	0.000756378	0.00599346	ENSG00000173376	6.99421	7.60381	7.57444	6.99709	7.02067	7.34038	6.89987	7.09743	7.05093	6.4543	5.91936	6.60035	ENSG00000173376	127	228	195	132	121	160	160.5	120	143	139	84	53	84	103.833
ENSG00000060656	10076	protein tyrosine phosphatase, receptor type, U	PTPRU	4348.2	0.6002	1.51593	0.0724887	8.2799	1.23274e-16	9.16013e-15	ENSG00000060656	12.3926	12.4588	12.5753	12.4093	12.2942	12.4518	11.7797	11.9727	12.0695	11.8093	11.6613	11.7478	ENSG00000060656	5372	6403	6074	5638	4677	5436	5600	3526	4150	4476	3556	3109	3041	3643
ENSG00000232677	100506930	long intergenic non-protein coding RNA 665	LINC00665	81.7684	0.596496	1.51204	0.15835	3.76695	0.000165252	0.00165789	ENSG00000232677	6.24258	6.62644	6.45493	6.17957	6.07019	6.46975	5.96561	6.17435	6.07806	5.50487	5.79878	5.25174	ENSG00000232677	75	115	88	74	61	87	83.3333	61	74	69	41	51	29	54.1667
ENSG00000136231	10643	insulin-like growth factor 2 mRNA binding protein 3	IGF2BP3	505.271	0.595819	1.51133	0.0744538	8.00252	1.21894e-15	8.23724e-14	ENSG00000136231	9.16406	9.34836	9.36583	9.08667	9.15872	9.34411	8.70694	8.90797	8.69166	8.60745	8.58509	8.52073	ENSG00000136231	573	744	658	562	533	633	617.167	418	496	427	384	367	322	402.333
ENSG00000215267	NA	NA	NA	21.393	0.595686	1.51119	0.230274	2.58686	0.0096854	0.0466035	ENSG00000215267	4.29644	4.4812	4.735	4.95536	4.87112	4.51601	4.28176	4.25686	4.39359	4.18869	3.91053	4.3514	ENSG00000215267	19	26	29	37	31	23	27.5	19	19	22	17	12	18	17.8333
ENSG00000258472	NA	NA	NA	11.9627	0.59545	1.51094	0.302811	1.96641	0.0492514	0.157668	ENSG00000258472	3.50355	3.86382	3.43595	3.84235	3.87777	3.7268	3.26046	3.15573	3.59999	3.50162	3.59425	3.06666	ENSG00000258472	11	19	10	17	16	14	14.5	8	7	13	11	12	5	9.33333
ENSG00000175874	200407	cellular repressor of E1A-stimulated genes 2	CREG2	17.8384	0.595389	1.51088	0.266759	2.23193	0.0256194	0.0978236	ENSG00000175874	4.48091	4.39393	4.31176	4.31583	3.5517	4.46874	3.85104	3.76245	4.11146	3.92564	3.75103	3.96225	ENSG00000175874	25	26	21	22	8	24	21	13	12	18	14	11	13	13.5
ENSG00000276116	NA	NA	NA	13.9487	0.594848	1.51031	0.293332	2.0279	0.0425703	0.14215	ENSG00000276116	3.73036	4.40488	3.73634	3.93452	3.97209	3.75591	3.26389	3.33087	3.69031	3.72829	3.46457	3.9499	ENSG00000276116	13	30	13	17	16	13	17	7	8	13	13	9	15	10.8333
ENSG00000182463	128553	teashirt zinc finger homeobox 2	TSHZ2	88.3654	0.593339	1.50873	0.144655	4.10174	4.1005e-05	0.000495157	ENSG00000182463	6.77621	6.6446	7.13282	6.52971	6.55243	6.79172	6.30813	6.64007	6.18457	6.0209	5.99616	6.05853	ENSG00000182463	112	115	146	96	88	110	111.167	79	105	74	62	59	57	72.6667
ENSG00000279026	NA	NA	NA	15.1438	0.592991	1.50837	0.274757	2.15824	0.0309092	0.11239	ENSG00000279026	4.26455	4.3473	4.17772	3.68331	3.96471	3.87001	3.55897	3.67982	3.86227	3.77834	3.92751	3.31483	ENSG00000279026	22	27	20	12	15	14	18.3333	10	12	15	13	15	6	11.8333
ENSG00000158292	387509	G protein-coupled receptor 153	GPR153	798.655	0.591516	1.50683	0.0794053	7.44932	9.38207e-14	5.3169e-12	ENSG00000158292	9.83687	9.72768	10.015	9.86619	9.69315	9.83552	9.33424	9.32851	9.48003	9.18046	9.0614	9.1334	ENSG00000158292	913	960	1030	967	769	885	920.667	646	660	741	571	509	493	603.333
ENSG00000172824	283848	carboxylesterase 4A	CES4A	19.6783	0.59109	1.50638	0.247061	2.39248	0.0167348	0.0710663	ENSG00000172824	4.4906	4.72655	4.26523	4.68723	4.16162	4.52071	4.55812	4.00167	3.93522	4.03699	4.06381	3.80115	ENSG00000172824	24	34	19	30	16	24	24.5	26	15	14	15	15	10	15.8333
ENSG00000232332	NA	NA	NA	24.5463	0.590115	1.50537	0.234176	2.51997	0.0117365	0.0541137	ENSG00000232332	4.54502	4.45655	4.83209	5.21302	4.78341	4.96107	4.12117	4.4587	4.7745	4.24732	4.16113	4.46507	ENSG00000232332	23	24	30	44	27	33	30.1667	15	22	30	17	15	19	19.6667
ENSG00000058668	493	ATPase, Ca++ transporting, plasma membrane 4	ATP2B4	1955.6	0.589757	1.50499	0.0978379	6.0279	1.66101e-09	5.04159e-08	ENSG00000058668	11.1578	11.2792	11.2663	11.0604	10.9997	11.123	10.5748	10.8101	10.8807	10.419	10.4994	10.1484	ENSG00000058668	2280	2827	2446	2206	1902	2158	2303.17	1527	1853	1962	1349	1388	993	1512
ENSG00000112149	9308	CD83 molecule	CD83	425.273	0.588245	1.50342	0.0861799	6.82578	8.74475e-12	3.91502e-10	ENSG00000112149	8.92529	9.0599	9.02861	8.81388	9.01716	8.9613	8.46367	8.56206	8.60822	8.42545	8.18866	8.10801	ENSG00000112149	486	609	520	465	485	484	508.167	353	389	405	339	277	240	333.833
ENSG00000197620	91966	chromosome X open reading frame 40A	CXorf40A	202.143	0.58506	1.5001	0.0891535	6.56239	5.29525e-11	2.05254e-09	ENSG00000197620	8.01266	8.05044	7.98525	8.13462	7.82321	7.995	7.32377	7.54921	7.38542	7.52903	7.34551	7.58153	ENSG00000197620	261	305	254	296	212	250	263	159	193	172	183	155	170	172
ENSG00000090661	79603	ceramide synthase 4	CERS4	218.978	-0.58516	0.666575	0.129661	-4.51301	6.39133e-06	9.58593e-05	ENSG00000090661	7.51001	7.3664	7.63474	7.6368	7.4519	7.50492	7.82802	7.78753	7.81915	8.0681	8.57357	8.19055	ENSG00000090661	179	183	195	204	160	173	182.333	230	229	236	271	381	265	268.667
ENSG00000130522	3727	jun D proto-oncogene	JUND	1894.62	-0.585309	0.666506	0.11321	-5.17012	2.33942e-07	4.91912e-06	ENSG00000130522	10.5591	10.5867	10.7094	10.7311	10.4982	10.655	10.9338	10.8452	11.0676	11.3839	11.5484	11.2703	ENSG00000130522	1489	1727	1646	1746	1331	1547	1581	1975	1902	2244	2688	2936	2215	2326.67
ENSG00000166689	144100	pleckstrin homology domain containing, family A member 7	PLEKHA7	274.916	-0.585985	0.666194	0.0956419	-6.12687	8.96229e-10	2.88145e-08	ENSG00000166689	7.55066	7.82132	7.71401	7.50864	7.51185	7.59155	8.04416	8.27038	8.48104	8.1117	7.99433	8.08598	ENSG00000166689	182	253	204	183	165	182	194.833	266	322	378	276	246	242	288.333
ENSG00000258778	NA	NA	NA	54.8536	-0.586261	0.666067	0.15599	-3.75833	0.000171051	0.00170841	ENSG00000258778	5.37737	5.25459	5.60402	5.47421	5.42832	5.88558	6.30588	5.97664	5.72688	5.98588	5.92263	6.08495	ENSG00000258778	39	40	47	44	38	58	44.3333	85	67	55	65	60	63	65.8333
ENSG00000223668	NA	NA	NA	25.0832	-0.587766	0.665372	0.239089	-2.45836	0.0139573	0.0618988	ENSG00000223668	4.36146	4.83052	4.36852	4.42275	4.37764	4.22931	4.8857	5.04906	4.62912	4.45721	5.31596	4.7935	ENSG00000223668	19	34	19	21	18	16	21.1667	32	38	26	21	45	26	31.3333
ENSG00000144712	23066	cullin-associated and neddylation-dissociated 2 (putative)	CAND2	26.9657	-0.587807	0.665353	0.225918	-2.60186	0.00927191	0.0449766	ENSG00000144712	3.96359	4.55899	4.1615	4.43685	4.09552	4.12282	4.41036	4.84024	4.60328	4.42319	4.98163	4.58709	ENSG00000144712	12	26	15	21	13	14	16.8333	20	31	25	20	33	21	25
ENSG00000272899	NA	NA	NA	35.8699	-0.58992	0.66438	0.208329	-2.83168	0.00463048	0.026233	ENSG00000272899	4.88866	5.05204	5.14229	4.95882	4.88444	4.66949	4.87211	5.02311	5.34263	5.54483	5.93241	5.49656	ENSG00000272899	28	37	35	31	26	22	29.8333	28	33	44	50	67	43	44.1667
ENSG00000170412	55890	G protein-coupled receptor, class C, group 5, member C	GPRC5C	775.159	-0.59005	0.66432	0.152948	-3.85786	0.000114385	0.00120353	ENSG00000170412	8.98102	9.48713	9.43624	9.17408	9.07901	9.40365	9.47711	9.54262	9.7549	9.69004	10.5608	9.7508	ENSG00000170412	494	809	681	589	495	650	619.667	717	771	904	825	1495	770	913.667
ENSG00000250802	NA	NA	NA	21.7257	-0.591747	0.663539	0.246485	-2.40074	0.0163618	0.06983	ENSG00000250802	4.6947	3.70537	4.30725	4.15977	4.26074	4.10908	4.42984	4.40434	4.56803	4.57307	4.90026	4.95448	ENSG00000250802	28	11	19	17	17	15	17.8333	22	22	26	25	33	32	26.6667
ENSG00000088387	23348	dedicator of cytokinesis 9	DOCK9	5109.2	-0.592746	0.663079	0.180762	-3.27915	0.00104119	0.00780478	ENSG00000088387	12.4093	11.5737	11.9331	12.3939	12.3987	11.9888	12.5518	12.3838	12.2892	12.8802	13.1017	12.9924	ENSG00000088387	5418	3400	3834	5558	5021	3898	4521.5	6087	5541	5216	7591	8631	7345	6735.17
ENSG00000099998	2687	gamma-glutamyltransferase 5	GGT5	158.756	-0.592753	0.663076	0.16651	-3.55987	0.000371033	0.00330532	ENSG00000099998	7.26724	6.85007	6.97685	7.0721	6.95756	6.94122	7.37993	6.98717	7.20412	7.56093	8.18843	7.76715	ENSG00000099998	153	127	122	137	113	116	128	169	129	153	191	295	199	189.333
ENSG00000136327	26257	NK2 homeobox 8	NKX2-8	34.8603	-0.594574	0.66224	0.184703	-3.21909	0.001286	0.00933354	ENSG00000136327	5.12705	4.88445	4.96406	4.63639	4.99483	4.87565	5.20319	5.17435	5.19625	5.56053	5.41975	5.71449	ENSG00000136327	35	32	30	23	29	27	29.3333	38	38	39	51	44	52	43.6667
ENSG00000051108	9709	homocysteine-inducible, endoplasmic reticulum stress-inducible, ubiquitin-like domain member 1	HERPUD1	3335.51	-0.594617	0.66222	0.228977	-2.59685	0.00940837	0.0455043	ENSG00000051108	11.593	10.7976	11.2898	11.8359	11.8588	11.3308	11.799	11.5369	11.5233	12.3223	12.4107	12.5498	ENSG00000051108	3066	1978	2453	3780	3459	2468	2867.33	3604	3068	3059	5164	5342	5424	4276.83
ENSG00000214460	NA	NA	NA	101.77	-0.595164	0.661969	0.137138	-4.33989	1.42553e-05	0.000198202	ENSG00000214460	6.14208	6.36421	6.07464	6.41051	6.81596	6.63771	6.97433	6.81409	7.07597	6.6483	7.13576	7.09667	ENSG00000214460	67	91	63	86	106	96	84.8333	130	118	145	100	141	126	126.667
ENSG00000273619	NA	NA	NA	47.929	-0.595405	0.661859	0.16551	-3.59739	0.000321431	0.00292787	ENSG00000273619	4.85478	5.43397	5.35159	5.3299	4.9728	5.40787	5.51815	5.70117	5.93382	5.9125	5.59283	5.69204	ENSG00000273619	25	48	39	40	26	40	36.3333	46	55	67	63	47	47	54.1667
ENSG00000183010	5831	pyrroline-5-carboxylate reductase 1	PYCR1	3926.95	-0.595581	0.661778	0.193659	-3.07541	0.00210212	0.0139026	ENSG00000183010	11.7737	11.3043	11.6374	11.9576	11.8797	11.6335	11.9635	11.8779	11.9089	12.3982	12.8469	12.5192	ENSG00000183010	3470	2825	3127	4102	3494	3047	3344.17	4032	3892	4006	5424	7249	5282	4980.83
ENSG00000124491	2162	coagulation factor XIII, A1 polypeptide	F13A1	133.038	-0.59573	0.661709	0.1229	-4.84729	1.25161e-06	2.25718e-05	ENSG00000124491	6.63541	6.82083	6.71033	6.62754	6.52229	6.67482	7.35973	7.45397	7.3325	7.09738	6.74854	7.17667	ENSG00000124491	96	126	101	99	82	96	100	169	186	171	137	102	130	149.167
ENSG00000136010	160428	aldehyde dehydrogenase 1 family, member L2	ALDH1L2	29.0158	-0.596044	0.661565	0.210878	-2.82648	0.00470621	0.0266032	ENSG00000136010	4.77907	4.82328	4.20989	4.70041	4.49205	4.64354	5.04597	5.04942	4.94527	4.9943	5.52638	4.77162	ENSG00000136010	27	32	15	26	19	23	23.6667	35	36	33	33	51	24	35.3333
ENSG00000167232	7644	zinc finger protein 91	ZNF91	57.6233	-0.597722	0.660796	0.179159	-3.33627	0.000849105	0.00657919	ENSG00000167232	5.51669	5.60602	5.05204	4.75945	5.45712	5.2213	6.00889	5.88154	5.79142	5.37295	5.92324	5.70162	ENSG00000167232	44	54	29	23	39	33	37	67	62	58	39	60	46	55.3333
ENSG00000078401	1906	endothelin 1	EDN1	1140.11	-0.598035	0.660653	0.224317	-2.66603	0.00767526	0.0388054	ENSG00000078401	9.8782	9.27509	10.0734	9.88749	9.97696	10.1357	10.8298	10.8457	10.8076	10.3396	9.45217	10.1584	ENSG00000078401	930	686	1062	971	932	1085	944.333	1864	1934	1895	1297	667	1018	1445.83
ENSG00000159713	51673	tubulin polymerization-promoting protein family member 3	TPPP3	18.4103	-0.598957	0.660231	0.28354	-2.11242	0.03465	0.12204	ENSG00000159713	3.66456	4.62218	4.0053	3.96546	3.64444	3.69027	4.55753	3.96168	4.17321	4.53074	4.63773	4.37403	ENSG00000159713	10	32	15	15	9	10	15.1667	27	15	19	26	28	20	22.5
ENSG00000259436	NA	NA	NA	16.9679	-0.598998	0.660212	0.299439	-2.0004	0.0454571	0.149093	ENSG00000259436	3.82798	3.43464	3.76742	4.13759	4.18417	3.85454	3.93887	3.7923	4.07613	4.44318	4.9507	4.16835	ENSG00000259436	13	9	12	19	18	13	14	15	13	18	25	39	17	21.1667
ENSG00000227775	NA	NA	NA	20.2869	-0.599158	0.660139	0.246761	-2.42809	0.0151784	0.0659104	ENSG00000227775	4.32204	3.99028	3.99877	4.01901	4.17568	4.08108	4.40155	4.4209	4.12194	4.45884	4.90288	4.65784	ENSG00000227775	20	16	14	15	16	15	16	22	23	17	23	34	25	24
ENSG00000171084	100125556	family with sequence similarity 86, member A pseudogene	FAM86JP	29.9488	-0.6	0.659754	0.207778	-2.8877	0.00388068	0.0227331	ENSG00000171084	4.62196	4.44261	4.7568	4.78885	4.97701	4.5131	4.7731	4.89427	5.08306	5.13286	5.33746	5.5612	ENSG00000171084	23	22	26	28	30	20	24.8333	27	31	37	37	43	48	37.1667
ENSG00000167676	729359	perilipin 4	PLIN4	26.8594	-0.600623	0.659469	0.258515	-2.32336	0.0201597	0.0817899	ENSG00000167676	4.19348	4.45914	3.72748	4.37028	4.26102	3.66636	4.85164	4.67465	4.74423	3.9399	4.62065	4.35956	ENSG00000167676	16	24	9	20	16	8	15.5	31	27	29	12	24	17	23.3333
ENSG00000276368	NA	NA	NA	18.631	-0.600926	0.659331	0.267152	-2.24938	0.0244885	0.094472	ENSG00000276368	4.17545	3.94687	3.60251	3.91396	3.87748	3.91052	4.21271	4.65163	4.53364	4.1195	3.90721	4.27979	ENSG00000276368	18	16	9	14	12	13	13.6667	19	30	27	17	13	18	20.6667
ENSG00000171435	283455	kinase suppressor of ras 2	KSR2	117.661	-0.60109	0.659256	0.132726	-4.52879	5.93217e-06	8.97999e-05	ENSG00000171435	7.00128	6.74865	6.72832	6.55444	6.67717	6.65457	7.37101	7.43404	7.50877	7.2835	6.67647	7.29189	ENSG00000171435	129	121	104	95	94	96	106.5	173	186	198	160	98	144	159.833
ENSG00000184828	201501	zinc finger and BTB domain containing 7C	ZBTB7C	55.4188	-0.602347	0.658682	0.198999	-3.02689	0.00247087	0.0158426	ENSG00000184828	5.31418	5.43907	5.81254	5.41719	4.8777	5.46826	5.89025	5.68809	5.83057	5.59015	6.5243	5.7997	ENSG00000184828	37	47	56	42	23	41	41	61	53	60	47	97	50	61.3333
ENSG00000105855	3696	integrin, beta 8	ITGB8	164.428	-0.60276	0.658493	0.17411	-3.46195	0.000536269	0.00449602	ENSG00000105855	7.2084	6.96273	6.8207	6.75116	7.14566	7.2117	7.86715	7.893	7.94671	7.36012	6.7972	7.32751	ENSG00000105855	146	138	108	107	130	142	128.5	242	253	265	164	104	143	195.167
ENSG00000164161	64399	hedgehog interacting protein	HHIP	485.859	-0.602873	0.658442	0.0933855	-6.45574	1.07689e-10	3.91971e-09	ENSG00000164161	8.78002	8.33828	8.62498	8.84239	8.81641	8.55709	9.35542	9.26499	9.2981	9.27622	8.91473	9.34034	ENSG00000164161	435	359	386	472	417	359	404.667	669	643	663	624	467	584	608.333
ENSG00000275074	NA	NA	NA	28.7205	-0.603282	0.658255	0.227286	-2.65429	0.00794765	0.0398606	ENSG00000275074	4.60451	4.47029	4.07812	5.13735	4.63061	4.54386	5.03895	4.80482	4.97126	4.88256	5.2072	5.44032	ENSG00000275074	23	23	13	39	22	21	23.5	35	29	34	30	39	44	35.1667
ENSG00000185345	5071	parkin RBR E3 ubiquitin protein ligase	PARK2	20.0302	-0.60379	0.658023	0.257874	-2.34142	0.0192107	0.0789216	ENSG00000185345	4.19639	4.31074	3.69816	4.44549	4.41396	3.93014	4.50905	4.25888	4.3465	4.56267	5.00585	4.90222	ENSG00000185345	18	23	10	24	21	13	18.1667	25	20	22	26	38	32	27.1667
ENSG00000258303	NA	NA	NA	16.9818	-0.605115	0.657419	0.266124	-2.27381	0.0229775	0.0902768	ENSG00000258303	4.01698	3.58877	4.18448	4.09236	3.89493	3.65003	4.16368	4.63623	4.0822	4.22513	4.6689	3.99641	ENSG00000258303	16	11	19	18	13	10	14.5	19	31	18	20	30	14	22
ENSG00000257302	NA	NA	NA	17.5317	-0.605473	0.657256	0.29657	-2.04158	0.0411928	0.138766	ENSG00000257302	3.97175	3.91216	3.48352	3.7489	3.84048	4.16783	4.53006	3.93492	4.14641	3.63513	4.40569	4.69396	ENSG00000257302	15	16	8	12	12	18	13.5	27	15	19	10	23	28	20.3333
ENSG00000108639	9144	synaptogyrin 2	SYNGR2	2423.07	-0.608044	0.656086	0.0652624	-9.31691	1.19774e-20	1.35235e-18	ENSG00000108639	10.9153	10.9013	10.9485	11.0278	10.8337	10.8852	11.2975	11.4409	11.5066	11.5214	11.7331	11.5387	ENSG00000108639	1906	2146	1938	2142	1679	1810	1936.83	2541	2887	3046	2943	3324	2662	2900.5
ENSG00000102996	4324	matrix metallopeptidase 15 (membrane-inserted)	MMP15	83.3415	-0.608339	0.655951	0.197102	-3.08641	0.00202586	0.0134817	ENSG00000102996	5.94968	6.24397	6.13449	5.96511	5.44901	6.10729	6.24631	6.27883	6.34724	6.57388	7.19833	6.31875	ENSG00000102996	59	85	68	62	36	65	62.5	76	80	85	97	152	71	93.5
ENSG00000204758	100268168	uncharacterized LOC100268168	LOC100268168	19.2637	-0.608704	0.655786	0.279599	-2.17706	0.0294761	0.10877	ENSG00000204758	4.4698	3.71172	3.61088	4.2516	4.30282	3.85259	4.49683	3.85591	4.28881	4.46736	4.73157	4.88823	ENSG00000204758	24	12	9	20	19	12	16	25	13	21	24	30	32	24.1667
ENSG00000213693	729799	SEC14-like 1 pseudogene 1	SEC14L1P1	80.6836	-0.608744	0.655767	0.144866	-4.20213	2.64417e-05	0.000338954	ENSG00000213693	6.04823	6.01576	5.99774	5.83888	6.15344	6.19787	6.88423	6.50929	6.32998	6.41704	6.45385	6.81813	ENSG00000213693	64	71	61	56	65	70	64.5	125	96	84	86	86	105	97
ENSG00000261336	NA	NA	NA	18.1318	-0.609045	0.655631	0.290568	-2.09605	0.0360779	0.125663	ENSG00000261336	3.78451	3.97129	3.92172	4.51592	4.15513	3.66601	3.83804	3.93938	4.5803	4.55002	4.76148	4.77683	ENSG00000261336	12	17	14	27	17	10	16.1667	13	15	29	27	32	30	24.3333
ENSG00000077420	54518	amyloid beta (A4) precursor protein-binding, family B, member 1 interacting protein	APBB1IP	1435.85	-0.60933	0.655501	0.0836613	-7.2833	3.25758e-13	1.72594e-11	ENSG00000077420	10.2746	9.8901	10.1353	10.3035	10.3637	10.1715	10.7311	10.6141	10.642	10.8902	10.9093	10.9203	ENSG00000077420	1225	1058	1101	1297	1219	1104	1167.33	1723	1626	1670	1906	1877	1740	1757
ENSG00000258701	196872	long intergenic non-protein coding RNA 638	LINC00638	64.314	-0.60998	0.655206	0.259066	-2.35453	0.018546	0.0769408	ENSG00000258701	5.34172	6.08393	5.38066	5.65062	5.89434	5.6319	5.91874	5.57176	5.2543	6.47893	7.01324	6.36582	ENSG00000258701	37	78	38	50	55	46	50.6667	61	47	36	94	138	77	75.5
ENSG00000179242	1002	cadherin 4, type 1, R-cadherin (retinal)	CDH4	4670.59	-0.610204	0.655104	0.0488119	-12.5011	7.35877e-36	2.23357e-33	ENSG00000179242	11.9108	11.7855	11.7725	11.9551	11.8966	11.7493	12.409	12.4097	12.4299	12.4129	12.5108	12.4775	ENSG00000179242	3805	3958	3424	4073	3517	3291	3678	5506	5651	5772	5452	5678	5100	5526.5
ENSG00000188825	100130581	long intergenic non-protein coding RNA 910	LINC00910	15.9731	-0.611005	0.65474	0.270208	-2.26124	0.0237446	0.0922828	ENSG00000188825	3.86898	3.56664	3.99351	3.5709	3.79834	4.01435	3.7276	4.1094	4.05236	4.4519	4.39939	4.34593	ENSG00000188825	14	11	16	10	12	16	13.1667	12	19	18	26	24	21	20
ENSG00000176406	9699	regulating synaptic membrane exocytosis 2	RIMS2	929.102	-0.611877	0.654345	0.101554	-6.02516	1.68939e-09	5.1018e-08	ENSG00000176406	9.60665	9.4911	9.51916	9.54311	9.6895	9.67206	10.3348	10.3846	10.353	10.2001	9.67754	10.0161	ENSG00000176406	770	806	718	763	763	783	767.167	1317	1400	1378	1181	789	925	1165
ENSG00000168003	6520	solute carrier family 3 (amino acid transporter heavy chain), member 2	SLC3A2	8677.85	-0.612281	0.654162	0.212695	-2.87868	0.00399348	0.0232721	ENSG00000168003	12.9526	12.136	12.7361	13.1592	13.1002	12.692	13.1421	12.9743	12.9362	13.6138	13.8876	13.7753	ENSG00000168003	7863	5003	6694	9445	8154	6339	7249.67	9133	8316	8149	12609	14879	12635	10953.5
ENSG00000219085	NA	NA	NA	65.958	-0.613195	0.653747	0.132578	-4.62516	3.74316e-06	5.9534e-05	ENSG00000219085	5.66153	5.68947	5.64508	5.90691	5.93142	5.74709	6.30278	6.43072	6.16651	6.27146	6.13756	6.44431	ENSG00000219085	48	56	47	61	56	50	53	82	93	76	79	69	81	80
ENSG00000224032	114915	EPB41L4A antisense RNA 1	EPB41L4A-AS1	249.763	-0.613449	0.653632	0.156475	-3.92044	8.83887e-05	0.000972292	ENSG00000224032	7.89354	7.52199	7.65856	7.93314	7.70713	7.65519	8.05117	7.74322	7.91288	8.54133	8.79512	8.5626	ENSG00000224032	236	204	197	252	192	192	212.167	269	220	251	380	444	345	318.167
ENSG00000124614	6204	ribosomal protein S10	RPS10	839.611	-0.614018	0.653375	0.143758	-4.27119	1.94433e-05	0.000259651	ENSG00000124614	9.33933	9.81099	9.74359	9.30375	9.38146	9.17783	9.82044	9.9199	10.1493	10.1991	10.0956	10.2318	ENSG00000124614	638	1018	847	645	614	551	718.833	915	1008	1196	1185	1069	1084	1076.17
ENSG00000167703	124935	solute carrier family 43 (amino acid system L transporter), member 2	SLC43A2	93.1717	-0.615671	0.652626	0.143754	-4.28281	1.84546e-05	0.000248112	ENSG00000167703	5.98931	6.32062	6.11621	6.20427	5.92365	5.80551	6.31414	6.32887	6.73304	6.52487	6.97129	6.73808	ENSG00000167703	60	89	66	74	53	50	65.3333	79	82	113	92	126	97	98.1667
ENSG00000106034	79974	cadherin-like and PC-esterase domain containing 1	CPED1	435.933	-0.615829	0.652555	0.112898	-5.45474	4.90449e-08	1.17577e-06	ENSG00000106034	8.52021	7.96219	8.45183	8.48132	8.73486	8.30854	9.04639	9.10802	8.99395	9.11935	8.65221	9.13463	ENSG00000106034	362	274	342	365	395	301	339.833	538	577	535	560	388	506	517.333
ENSG00000117013	9132	potassium voltage-gated channel, KQT-like subfamily, member 4	KCNQ4	151.354	-0.616698	0.652162	0.204408	-3.017	0.00255291	0.0162407	ENSG00000117013	7.26774	6.4373	6.6956	7.38996	7.30596	6.72596	7.33978	7.00928	7.02015	7.79757	7.83643	8.16237	ENSG00000117013	154	93	99	175	148	99	128	165	132	134	229	229	268	192.833
ENSG00000116885	127700	organic solute carrier partner 1	OSCP1	37.2434	-0.61871	0.651253	0.176847	-3.49855	0.000467788	0.00401309	ENSG00000116885	4.78419	5.03609	5.09176	4.51989	5.09119	5.15113	5.34084	5.53922	5.43484	5.38266	5.56981	5.42771	ENSG00000116885	25	36	33	20	31	34	29.8333	42	51	47	43	49	40	45.3333
ENSG00000125731	10045	SH2 domain containing 3A	SH2D3A	389.537	-0.618854	0.651188	0.0914973	-6.76363	1.34573e-11	5.87787e-10	ENSG00000125731	8.06994	8.33204	8.18	8.16322	7.99248	8.22139	8.7194	8.70663	8.84496	8.53564	9.02216	8.65667	ENSG00000125731	262	361	282	291	231	284	285.167	427	434	483	369	510	360	430.5
ENSG00000115461	3488	insulin-like growth factor binding protein 5	IGFBP5	100.108	-0.618993	0.651125	0.149919	-4.12884	3.6459e-05	0.000447811	ENSG00000115461	6.53749	6.11276	6.62815	6.5318	6.49352	6.50455	6.74951	6.7045	6.82114	7.18254	7.46903	7.14188	ENSG00000115461	92	75	98	95	83	87	88.3333	110	109	120	151	182	131	133.833
ENSG00000237596	NA	NA	NA	16.4565	-0.619049	0.6511	0.307643	-2.01223	0.0441956	0.145943	ENSG00000237596	3.74491	3.16538	3.68088	4.01662	3.93599	3.90196	3.86186	3.77611	3.70413	4.10141	4.61016	4.61757	ENSG00000237596	12	6	11	17	14	14	12.3333	14	13	12	18	29	27	18.8333
ENSG00000234773	100289333	uncharacterized LOC100289333	LOC100289333	18.3117	-0.619537	0.65088	0.26373	-2.34913	0.0188173	0.0778379	ENSG00000234773	3.93857	3.55614	3.59402	4.18386	4.12094	3.76491	3.72575	4.27696	4.3608	4.4481	4.47667	4.27099	ENSG00000234773	14	10	9	19	16	11	13.1667	11	21	23	24	24	18	20.1667
ENSG00000127022	821	calnexin	CANX	34170.8	-0.61958	0.65086	0.0518338	-11.9532	6.24728e-33	1.57572e-30	ENSG00000127022	14.7446	14.6145	14.694	14.7012	14.8241	14.7338	15.2912	15.2286	15.2143	15.332	15.5042	15.3616	ENSG00000127022	27120	28119	25979	27274	26794	26112	26899.7	40589	39829	39695	41259	45294	37646	40718.7
ENSG00000204387	50854	chromosome 6 open reading frame 48	C6orf48	4500.07	-0.620511	0.650441	0.0836194	-7.42066	1.1654e-13	6.48135e-12	ENSG00000204387	11.8904	11.8459	11.8547	11.9736	11.884	11.826	12.3174	12.2607	12.2976	12.5177	12.8226	12.6115	ENSG00000204387	3755	4137	3635	4132	3490	3480	3771.5	5165	5089	5260	5881	7096	5617	5684.67
ENSG00000162772	467	activating transcription factor 3	ATF3	576.169	-0.622154	0.6497	0.224533	-2.77088	0.00559042	0.0304296	ENSG00000162772	9.15526	8.00644	8.69958	9.11201	9.25282	8.72474	9.39489	9.01844	9.15407	9.76474	9.65663	9.77298	ENSG00000162772	567	280	405	570	568	403	465.5	684	535	594	881	792	792	713
ENSG00000149970	22866	connector enhancer of kinase suppressor of Ras 2	CNKSR2	36.7161	-0.622632	0.649485	0.228588	-2.72382	0.00645321	0.0339296	ENSG00000149970	4.88656	4.88916	4.89435	4.59526	4.66065	4.41521	5.37915	5.63588	5.46851	4.95881	4.61583	4.96847	ENSG00000149970	28	32	28	22	21	17	24.6667	44	56	49	30	21	27	37.8333
ENSG00000123570	51209	RAB9B, member RAS oncogene family	RAB9B	79.7347	-0.622777	0.64942	0.156379	-3.98249	6.81968e-05	0.000776395	ENSG00000123570	6.22437	5.82298	5.62478	5.69646	5.72618	6.00073	6.0432	6.31827	6.36957	6.51215	6.82408	6.25673	ENSG00000123570	74	61	45	50	46	60	56	65	83	87	93	115	68	85.1667
ENSG00000141524	11322	transmembrane channel-like 6	TMC6	288.689	-0.622904	0.649362	0.135073	-4.61162	3.99544e-06	6.31512e-05	ENSG00000141524	7.91774	7.56696	7.84508	8.04476	7.86683	7.95887	8.25329	8.2272	8.23541	8.44135	9.01854	8.45097	ENSG00000141524	238	209	224	271	214	238	232.333	309	311	315	350	517	315	352.833
ENSG00000215086	NA	NA	NA	723.34	-0.62403	0.648856	0.0755095	-8.26426	1.40562e-16	1.04016e-14	ENSG00000215086	9.03845	9.08503	9.36854	9.21068	9.34977	9.19377	9.7193	9.86398	9.71444	9.7611	9.84715	9.96993	ENSG00000215086	516	607	650	606	603	560	590.333	855	973	880	870	899	903	896.667
ENSG00000127585	146330	F-box and leucine-rich repeat protein 16	FBXL16	37.1647	-0.625902	0.648015	0.197071	-3.17602	0.00149311	0.0105561	ENSG00000127585	5.0118	4.86859	5.21774	4.69917	4.57777	4.97246	5.22301	5.22361	5.78271	5.32469	5.68335	4.98336	ENSG00000127585	31	31	37	24	19	29	28.5	38	39	63	41	54	27	43.6667
ENSG00000086696	3294	hydroxysteroid (17-beta) dehydrogenase 2	HSD17B2	94.9085	-0.628443	0.646874	0.127921	-4.91274	8.98131e-07	1.65812e-05	ENSG00000086696	5.90429	5.90627	5.95607	6.0418	6.01197	6.10679	6.67955	6.64655	6.57459	6.34606	6.36704	6.59762	ENSG00000086696	56	64	58	65	57	64	60.6667	105	105	100	80	79	87	92.6667
ENSG00000232203	NA	NA	NA	35.3873	-0.631451	0.645527	0.221039	-2.85674	0.00428015	0.0245906	ENSG00000232203	4.95601	4.88407	4.54207	4.80242	4.55655	5.47679	5.39892	5.26154	5.16681	5.2765	5.64096	5.64422	ENSG00000232203	30	32	20	27	19	46	29	45	41	38	40	53	49	44.3333
ENSG00000228265	101926888	uncharacterized LOC101926888	RP5-1125A11.1	16.443	-0.632071	0.645249	0.273839	-2.30818	0.0209889	0.0842568	ENSG00000228265	3.61222	4.09284	3.69157	3.91307	3.8817	3.39001	4.33762	4.47645	4.06903	4.05719	4.13744	3.98285	ENSG00000228265	10	20	11	15	13	7	12.6667	23	27	18	17	18	14	19.5
ENSG00000157890	84465	multiple EGF-like-domains 11	MEGF11	39.8269	-0.632595	0.645015	0.173995	-3.63571	0.000277213	0.00257486	ENSG00000157890	5.10412	4.74334	4.76984	5.30872	5.03871	5.06888	5.54225	5.4379	5.35126	5.73827	5.68472	5.3274	ENSG00000157890	33	27	24	41	29	31	30.8333	49	46	43	57	53	36	47.3333
ENSG00000239605	285051	chromosome 2 open reading frame 61	C2orf61	39.7097	-0.632747	0.644947	0.165618	-3.82051	0.000133176	0.0013675	ENSG00000239605	4.92495	4.99238	4.81281	5.0966	5.24834	5.03337	5.389	5.4883	5.57531	5.45675	5.63884	5.61371	ENSG00000239605	28	34	25	34	35	30	31	43	48	52	45	51	46	47.5
ENSG00000259803	146429	solute carrier family 22, member 31	SLC22A31	23.2094	-0.6331	0.644789	0.226995	-2.78905	0.00528631	0.02912	ENSG00000259803	4.05385	3.93278	4.43899	4.29792	4.45204	4.25782	4.78656	4.68611	4.56053	4.72582	4.71726	4.67952	ENSG00000259803	14	14	21	19	20	17	17.5	30	28	25	28	27	24	27
ENSG00000281706	NA	NA	NA	16.0685	-0.63335	0.644678	0.277361	-2.28348	0.022402	0.0885988	ENSG00000281706	3.74137	3.2531	3.81397	3.49122	4.05187	4.0731	4.36656	4.25487	3.76663	4.04327	4.27264	4.20076	ENSG00000281706	12	7	13	9	16	17	12.3333	24	22	13	17	21	18	19.1667
ENSG00000234323	NA	NA	NA	13.8186	-0.634144	0.644323	0.313622	-2.022	0.0431763	0.143558	ENSG00000234323	3.25062	3.46722	3.42593	3.46908	3.69902	3.0794	4.26685	3.7975	3.53333	3.88863	3.2703	3.66202	ENSG00000234323	7	11	9	10	12	5	9	24	15	11	16	7	11	14
ENSG00000166546	146227	brain expressed, associated with NEDD4, 1	BEAN1	43.6473	-0.635377	0.643772	0.176314	-3.60367	0.00031376	0.0028682	ENSG00000166546	5.31724	5.25337	5.29558	5.24532	4.98591	5.12814	5.49204	5.5844	5.62237	5.88559	6.15263	5.53143	ENSG00000166546	39	42	38	38	27	32	36	46	51	53	63	76	42	55.1667
ENSG00000165181	158401	chromosome 9 open reading frame 84	C9orf84	116.482	-0.636162	0.643422	0.110876	-5.73759	9.60315e-09	2.57831e-07	ENSG00000165181	6.71011	6.36946	6.36257	6.32264	6.68086	6.68491	7.04463	7.29298	7.02155	7.14653	6.97657	7.12847	ENSG00000165181	103	90	78	79	94	98	90.3333	135	167	137	144	123	127	138.833
ENSG00000249279	NA	NA	NA	27.1202	-0.636524	0.643261	0.2372	-2.68349	0.00728588	0.0372681	ENSG00000249279	4.70936	4.53362	4.54423	4.35514	4.17795	4.26022	4.73337	4.40068	4.77529	4.82323	4.96177	5.54279	ENSG00000249279	26	25	22	19	14	16	20.3333	27	20	29	29	32	49	31
ENSG00000106003	3955	LFNG O-fucosylpeptide 3-beta-N-acetylglucosaminyltransferase	LFNG	200.758	-0.63804	0.642586	0.17366	-3.67408	0.000238705	0.00226776	ENSG00000106003	7.30798	7.49679	7.03228	7.33442	7.31096	7.09438	7.48792	7.50482	7.71485	7.65347	8.6745	7.80538	ENSG00000106003	155	203	125	164	145	128	153.333	180	187	220	201	413	201	233.667
ENSG00000150281	1489	cardiotrophin 1	CTF1	106.661	-0.638787	0.642253	0.140731	-4.53908	5.64994e-06	8.63302e-05	ENSG00000150281	6.27367	6.39875	6.66771	6.44686	6.1794	6.44251	6.47446	6.76463	7.05557	7.04776	7.32733	7.11459	ENSG00000150281	74	93	100	88	64	82	83.5	88	113	142	135	162	127	127.833
ENSG00000105929	50617	ATPase, H+ transporting, lysosomal V0 subunit a4	ATP6V0A4	86.5294	-0.639591	0.641895	0.137335	-4.65715	3.20616e-06	5.20972e-05	ENSG00000105929	5.70997	5.9911	6.12552	6.22852	6.00281	6.2273	6.54016	6.45224	6.56477	6.84846	6.59342	6.71424	ENSG00000105929	48	69	67	76	57	71	64.6667	95	91	100	119	95	96	99.3333
ENSG00000187486	3767	potassium inwardly-rectifying channel, subfamily J, member 11	KCNJ11	59.72	-0.640004	0.641711	0.199918	-3.20133	0.00136796	0.00983438	ENSG00000187486	6.17814	5.26182	5.58738	5.7929	5.68712	5.66603	6.30257	5.8091	5.8008	6.56639	6.55143	6.42826	ENSG00000187486	75	40	46	57	47	48	52.1667	84	58	58	102	98	82	80.3333
ENSG00000055163	26999	cytoplasmic FMR1 interacting protein 2	CYFIP2	827.101	-0.640451	0.641512	0.0641681	-9.98084	1.84892e-23	2.80598e-21	ENSG00000055163	9.45663	9.23914	9.34077	9.51196	9.39307	9.32843	9.91932	9.89925	9.98486	9.97891	10.1622	10.0419	ENSG00000055163	694	675	634	749	619	614	664.167	982	993	1063	1012	1121	946	1019.5
ENSG00000113272	54974	tRNA-histidine guanylyltransferase 1-like (S. cerevisiae)	THG1L	443.618	-0.641377	0.641101	0.0855357	-7.49835	6.46245e-14	3.73321e-12	ENSG00000113272	8.53284	8.32917	8.44103	8.62914	8.42491	8.47692	9.0138	8.95724	8.83649	9.22089	9.25404	9.21316	ENSG00000113272	365	358	339	406	315	340	353.833	525	517	477	602	599	535	542.5
ENSG00000073910	10129	furry homolog (Drosophila)	FRY	91.6812	-0.642508	0.640598	0.130345	-4.92927	8.25362e-07	1.54125e-05	ENSG00000073910	6.30111	6.15374	6.17208	6.42436	6.3209	5.98615	6.76317	6.69487	6.63762	7.01423	6.73294	6.97111	ENSG00000073910	77	78	69	88	73	58	73.8333	112	109	105	134	105	116	113.5
ENSG00000187800	375033	platelet endothelial aggregation receptor 1	PEAR1	123.723	-0.642516	0.640595	0.151488	-4.24138	2.22154e-05	0.000291239	ENSG00000187800	5.92514	6.83066	6.49176	6.74124	6.13878	6.63615	7.12625	7.457	6.97787	6.82118	7.04476	6.9919	ENSG00000187800	55	128	86	109	61	94	88.8333	143	188	132	112	129	114	136.333
ENSG00000213104	NA	NA	NA	146.451	-0.642934	0.640409	0.101788	-6.31641	2.67715e-10	9.27318e-09	ENSG00000213104	6.92723	7.00839	6.96925	6.7159	6.85384	6.80344	7.24812	7.61005	7.51378	7.58074	7.38731	7.49055	ENSG00000213104	119	144	122	105	105	105	116.667	154	207	194	195	164	163	179.5
ENSG00000130813	55337	chromosome 19 open reading frame 66	C19orf66	84.7619	-0.645247	0.639383	0.132865	-4.85639	1.19543e-06	2.16733e-05	ENSG00000130813	6.07407	6.09052	5.78617	6.00902	5.9761	5.74217	6.66465	6.4334	6.25884	6.51032	6.80198	6.39287	ENSG00000130813	65	75	51	64	56	48	59.8333	105	90	79	92	112	75	92.1667
ENSG00000198933	9755	TBK1 binding protein 1	TBKBP1	299.61	-0.645266	0.639375	0.0900097	-7.16886	7.5626e-13	3.82573e-11	ENSG00000198933	7.99341	8.05185	7.81787	7.94367	7.67366	8.02371	8.3997	8.36071	8.56661	8.54681	8.83334	8.47171	ENSG00000198933	251	298	219	251	185	249	242.167	343	342	400	377	451	319	372
ENSG00000012171	7869::102465526	sema domain, immunoglobulin domain (Ig), short basic domain, secreted, (semaphorin) 3B::microRNA mir-6872	SEMA3B::MIR6872	461.386	-0.645967	0.639064	0.0921216	-7.01212	2.34739e-12	1.12099e-10	ENSG00000012171	8.45747	8.45937	8.4186	8.49592	8.22115	8.45867	8.94563	8.90755	8.98955	9.03865	9.41383	8.88044	ENSG00000012171	345	393	333	368	271	335	340.833	499	498	532	527	671	420	524.5
ENSG00000240225	147947	zinc finger protein 542	ZNF542	57.1019	-0.647221	0.638509	0.220029	-2.94152	0.00326605	0.0197661	ENSG00000240225	5.36844	4.99431	5.37681	4.95595	5.41949	5.24711	6.12666	6.11193	6.08668	5.63479	4.94917	5.3069	ENSG00000240225	39	32	39	28	38	34	35	74	75	74	49	26	33	55.1667
ENSG00000114812	7433	vasoactive intestinal peptide receptor 1	VIPR1	227.716	-0.648004	0.638162	0.115384	-5.61606	1.95356e-08	4.99063e-07	ENSG00000114812	7.0806	7.16699	7.22564	6.99061	7.08848	7.12101	7.84327	7.86013	7.90597	7.31096	7.91125	7.3265	ENSG00000114812	130	158	144	126	122	130	135	233	242	252	155	235	140	209.5
ENSG00000013392	112611	RWD domain containing 2A	RWDD2A	71.1321	-0.648927	0.637754	0.148377	-4.37352	1.22262e-05	0.000171722	ENSG00000013392	5.88209	6.11072	5.75592	5.60517	5.85485	5.5814	6.20386	6.15497	6.36554	6.25285	6.69825	6.52033	ENSG00000013392	57	78	51	47	52	43	54.6667	75	74	88	77	106	85	84.1667
ENSG00000184058	6899	T-box 1	TBX1	161.609	-0.649233	0.637619	0.113392	-5.72556	1.03096e-08	2.74739e-07	ENSG00000184058	7.21671	7.02747	6.87913	7.23863	6.99474	6.90969	7.55375	7.39518	7.59858	7.81427	7.75571	7.77668	ENSG00000184058	147	145	113	155	116	113	131.5	192	175	205	230	214	200	202.667
ENSG00000188868	147837	zinc finger protein 563	ZNF563	14.0165	-0.649734	0.637398	0.312562	-2.07874	0.0376416	0.129767	ENSG00000188868	2.96275	3.67199	3.17318	3.23383	3.7094	3.74439	3.5699	3.80758	4.15991	3.50655	4.03386	3.74415	ENSG00000188868	4	14	6	7	12	13	9.33333	11	15	22	10	18	12	14.6667
ENSG00000260855	NA	NA	NA	13.2124	-0.651173	0.636763	0.297978	-2.1853	0.0288665	0.106961	ENSG00000260855	3.56004	3.45635	3.70178	3.0242	3.19659	3.51064	3.61726	4.04846	3.94305	3.55807	3.90009	3.64918	ENSG00000260855	11	11	13	5	6	10	9.33333	12	20	18	11	16	11	14.6667
ENSG00000257261	100288798	uncharacterized LOC100288798	RP11-96H19.1	14.06	-0.651318	0.636698	0.317784	-2.04956	0.0404074	0.136919	ENSG00000257261	3.26821	3.55165	3.08158	3.62827	3.7833	3.81452	3.50312	3.92637	3.80783	4.16171	4.2791	3.81865	ENSG00000257261	7	12	5	12	13	14	10.5	10	17	15	21	23	13	16.5
ENSG00000260806	NA	NA	NA	32.2414	-0.652596	0.636134	0.195158	-3.34394	0.00082597	0.00644438	ENSG00000260806	4.3552	4.92656	4.56584	4.81665	4.8512	4.7686	5.47199	5.36872	5.17073	5.13031	5.09826	5.08766	ENSG00000260806	17	34	21	28	26	25	25.1667	49	46	39	36	34	31	39.1667
ENSG00000076706	4162::102465453	melanoma cell adhesion molecule::microRNA mir-6756	MCAM::MIR6756	710.467	-0.652681	0.636097	0.0780223	-8.36532	5.99541e-17	4.64787e-15	ENSG00000076706	8.90822	9.29972	9.11021	9.132	8.91528	9.04124	9.74893	9.68436	9.91934	9.5972	9.73984	9.5045	ENSG00000076706	470	709	540	573	441	502	539.167	874	856	1020	774	833	647	834
ENSG00000006788	8735	myosin, heavy chain 13, skeletal muscle	MYH13	55.9015	-0.652806	0.636042	0.273366	-2.38803	0.0169391	0.0717299	ENSG00000006788	4.69718	6.4005	5.14867	6.14617	4.95213	5.30847	5.94165	6.2357	5.69406	6.1718	6.595	6.15238	ENSG00000006788	21	103	32	77	25	36	49	64	83	54	76	103	67	74.5
ENSG00000172061	131578	leucine rich repeat containing 15	LRRC15	28.1366	-0.653076	0.635923	0.313462	-2.08343	0.037212	0.128722	ENSG00000172061	4.22857	4.4913	4.71736	4.49881	4.35335	4.5208	5.22578	5.55562	5.54785	4.10683	4.19614	4.33784	ENSG00000172061	16	24	26	22	17	21	21	42	57	57	14	15	16	33.5
ENSG00000165949	3429	interferon, alpha-inducible protein 27	IFI27	443.747	-0.653374	0.635792	0.0823787	-7.93135	2.1677e-15	1.42718e-13	ENSG00000165949	8.18255	8.17818	8.33886	8.25707	8.22757	8.30383	8.91421	8.89299	8.86954	8.67131	9.05408	8.80957	ENSG00000165949	283	321	315	310	273	300	300.333	489	494	489	405	519	400	466
ENSG00000196345	55888	zinc finger with KRAB and SCAN domains 7	ZKSCAN7	59.341	-0.654701	0.635207	0.158521	-4.13005	3.62684e-05	0.000446546	ENSG00000196345	5.70937	5.11899	5.24598	5.73402	5.74426	5.54293	6.19844	5.68351	6.00315	6.12988	6.16571	6.2867	ENSG00000196345	51	35	34	54	49	43	44.3333	77	52	68	72	72	73	69
ENSG00000162894	9214	Fas apoptotic inhibitory molecule 3	FAIM3	179.089	-0.654871	0.635132	0.180743	-3.62322	0.000290957	0.00268656	ENSG00000162894	7.12192	6.66146	7.08178	7.46184	7.59539	7.21944	7.60395	7.25005	7.53993	7.83511	8.32834	8.16775	ENSG00000162894	136	109	131	182	181	142	146.833	198	156	195	232	324	265	228.333
ENSG00000250746	NA	NA	NA	124.363	-0.655644	0.634792	0.193714	-3.38461	0.000712802	0.00569659	ENSG00000250746	6.39029	6.44318	6.31769	7.01209	6.82977	6.84034	7.26719	6.54399	6.75061	7.24134	7.77589	7.63587	ENSG00000250746	80	95	75	134	105	110	99.8333	159	94	111	154	223	185	154.333
ENSG00000235381	NA	NA	NA	20.6237	-0.655722	0.634758	0.246838	-2.65649	0.00789594	0.0396635	ENSG00000235381	3.93434	4.05025	3.80454	4.38621	4.06112	4.02568	3.92061	4.59178	4.58486	4.46479	4.57953	4.74574	ENSG00000235381	13	17	11	22	14	14	15.1667	13	27	27	23	25	27	23.6667
ENSG00000225383	207107	surfactant associated 1, pseudogene	SFTA1P	721.37	-0.656703	0.634326	0.112268	-5.84941	4.93308e-09	1.3956e-07	ENSG00000225383	9.36862	8.79073	9.15094	9.43978	9.29262	9.19548	9.65352	9.70725	9.64889	9.91929	10.1229	10.0163	ENSG00000225383	655	491	556	715	579	561	592.833	816	870	840	975	1096	934	921.833
ENSG00000135083	79616	cyclin J-like	CCNJL	969.33	-0.658242	0.63365	0.0598367	-11.0006	3.79441e-28	7.46707e-26	ENSG00000135083	9.56672	9.63926	9.60424	9.48767	9.57184	9.5537	9.9977	10.1726	10.1712	10.2317	10.3792	10.2756	ENSG00000135083	747	895	762	732	700	718	759	1033	1201	1208	1206	1302	1112	1177
ENSG00000265962	100287082	uncharacterized LOC100287082	LOC100287082	11.8118	-0.65911	0.633269	0.330781	-1.99259	0.0463067	0.151132	ENSG00000265962	3.47835	3.88882	3.16263	3.29974	3.1117	3.08529	3.94105	3.21518	3.86206	3.73565	3.92671	3.76928	ENSG00000265962	11	20	7	9	6	6	9.83333	19	8	18	15	18	14	15.3333
ENSG00000150551	116372	LY6/PLAUR domain containing 1	LYPD1	90.5748	-0.65927	0.633199	0.137363	-4.79948	1.5908e-06	2.79844e-05	ENSG00000150551	5.94626	6.34729	6.29157	6.23622	6.07395	6.10555	6.79556	7.01069	7.02065	6.73012	6.36535	6.51957	ENSG00000150551	58	91	76	76	60	64	70.8333	115	139	141	108	79	82	110.667
ENSG00000250299	NA	NA	NA	26.5087	-0.659675	0.633021	0.198228	-3.32785	0.000875174	0.00674174	ENSG00000250299	4.53415	4.48936	4.63019	4.49668	4.50898	4.36797	5.04376	4.77922	4.87849	4.96071	5.26442	5.01298	ENSG00000250299	22	24	24	22	20	18	21.6667	36	29	32	33	42	31	33.8333
ENSG00000197372	171392	zinc finger protein 675	ZNF675	42.908	-0.660197	0.632792	0.222444	-2.96792	0.00299823	0.018521	ENSG00000197372	4.51792	4.88288	4.62415	4.66885	4.69085	5.06247	5.58814	5.27111	5.37451	5.16176	5.37772	4.63599	ENSG00000197372	19	31	21	23	21	31	24.3333	51	40	44	35	41	19	38.3333
ENSG00000116254	26038	chromodomain helicase DNA binding protein 5	CHD5	37.9933	-0.662144	0.631939	0.19355	-3.42104	0.000623819	0.00508714	ENSG00000116254	5.24633	5.12934	4.51904	4.97715	4.90351	4.94061	5.78835	5.36907	5.19234	5.65595	5.64461	5.24475	ENSG00000116254	38	39	19	31	26	28	30.1667	61	44	38	54	52	34	47.1667
ENSG00000149531	284802::100134091	FSHD region gene 1 family, member B::protein FRG1B-like	FRG1B::LOC100134091	81.3539	-0.662517	0.631775	0.135647	-4.88415	1.03878e-06	1.89822e-05	ENSG00000149531	6.10636	5.90753	6.2053	5.88279	6.03467	6.12555	6.68324	6.29366	6.55438	6.53221	6.90743	6.75615	ENSG00000149531	67	65	72	58	59	66	64.5	107	81	100	94	122	100	100.667
ENSG00000111058	79611	acyl-CoA synthetase short-chain family member 3	ACSS3	864.364	-0.663704	0.631255	0.0972681	-6.82345	8.88785e-12	3.96917e-10	ENSG00000111058	9.48996	9.18834	9.50761	9.53021	9.60105	9.5202	9.89805	9.95332	9.97597	10.0894	10.4594	10.2694	ENSG00000111058	710	650	714	758	718	704	709	966	1031	1055	1094	1385	1112	1107.17
ENSG00000243479	645249	MNX1 antisense RNA 1 (head to head)	MNX1-AS1	78.0918	-0.664004	0.631124	0.140377	-4.73015	2.24353e-06	3.7619e-05	ENSG00000243479	5.47787	6.2355	5.92899	5.95671	5.77579	5.8705	6.36434	6.34702	6.48051	6.53779	6.5747	6.55333	ENSG00000243479	40	85	58	62	48	54	57.8333	84	85	95	95	95	86	90
ENSG00000279118	NA	NA	NA	14.6953	-0.664555	0.630883	0.297794	-2.2316	0.0256417	0.0978339	ENSG00000279118	3.81707	3.28463	3.47186	3.78547	3.52069	3.4076	4.26881	3.35274	3.7132	4.09358	4.16975	3.97461	ENSG00000279118	14	8	9	14	9	8	10.3333	23	8	13	19	20	15	16.3333
ENSG00000073350	3993	lethal giant larvae homolog 2 (Drosophila)	LLGL2	278.044	-0.664728	0.630807	0.0846976	-7.84826	4.21853e-15	2.69805e-13	ENSG00000073350	7.87484	7.53209	7.84272	7.64377	7.81285	7.64453	8.17349	8.24229	8.44246	8.46221	8.36413	8.4397	ENSG00000073350	231	204	224	202	206	189	209.333	292	315	367	356	322	313	327.5
ENSG00000102934	51090	plasmolipin	PLLP	172.803	-0.66656	0.630007	0.174533	-3.8191	0.000133937	0.00137374	ENSG00000102934	6.8163	7.10408	7.16703	6.93821	7.19083	7.20729	7.26425	7.36211	7.50925	7.46727	8.48854	7.72076	ENSG00000102934	108	153	140	123	134	141	133.167	154	170	191	177	365	191	208
ENSG00000278998	NA	NA	NA	17.746	-0.667441	0.629623	0.310191	-2.15171	0.0314203	0.113672	ENSG00000278998	4.01543	4.05608	3.37715	4.45797	4.07859	3.64515	4.00157	3.79541	4.32139	4.60726	4.87262	4.75806	ENSG00000278998	16	19	7	26	16	10	15.6667	16	13	23	29	36	30	24.5
ENSG00000105369	973	CD79a molecule, immunoglobulin-associated alpha	CD79A	9.70078	-0.670637	0.628229	0.334741	-2.00345	0.0451292	0.14818	ENSG00000105369	3.1257	3.11516	3.13064	2.92255	3.25668	2.86586	2.93646	3.58051	3.78662	3.28249	3.51241	3.28668	ENSG00000105369	8	9	8	6	9	5	7.5	6	15	19	10	13	9	12
ENSG00000232054	NA	NA	NA	13.0084	-0.670867	0.628129	0.299141	-2.24265	0.0249197	0.0956617	ENSG00000232054	3.22974	3.29968	3.55518	3.37059	3.74257	3.64388	4.0121	3.65148	3.58026	3.68328	4.32027	3.90352	ENSG00000232054	7	9	11	9	13	12	10.1667	19	13	12	13	25	15	16.1667
ENSG00000214108	NA	NA	NA	19.0608	-0.671949	0.627658	0.242096	-2.77555	0.00551093	0.0300883	ENSG00000214108	4.08068	4.01573	3.76847	3.79968	4.25523	4.21877	4.58062	4.43347	4.72829	4.13417	4.58296	4.3979	ENSG00000214108	16	17	11	12	18	18	15.3333	27	24	32	17	26	20	24.3333
ENSG00000135638	2016	empty spiracles homeobox 1	EMX1	30.0499	-0.671999	0.627636	0.210266	-3.19595	0.00139371	0.00998343	ENSG00000135638	4.66699	4.72799	4.79744	4.35207	4.50597	4.8611	5.02434	4.96333	4.69978	5.5913	5.28121	5.31683	ENSG00000135638	24	29	27	18	19	28	24.1667	34	33	26	55	41	39	38
ENSG00000265666	101929693	RARA antisense RNA 1	RARA-AS1	11.2255	-0.67331	0.627066	0.342625	-1.96515	0.0493964	0.158075	ENSG00000265666	2.70966	3.47688	3.4505	3.09878	2.86736	3.23367	3.20086	3.72707	3.17745	3.44307	3.83928	3.67022	ENSG00000265666	3	13	11	7	4	8	7.66667	8	16	8	11	17	13	12.1667
ENSG00000163093	129880	Bardet-Biedl syndrome 5	BBS5	63.7059	-0.673795	0.626855	0.155476	-4.33375	1.46591e-05	0.000202715	ENSG00000163093	5.43637	5.56675	5.52904	5.70216	5.48903	5.61045	5.79613	6.0968	5.86264	6.24486	6.40486	6.30172	ENSG00000163093	40	51	43	52	39	45	45	55	72	60	78	86	73	70.6667
ENSG00000100311	5155	platelet-derived growth factor beta polypeptide	PDGFB	36.9668	-0.674358	0.626611	0.258108	-2.6127	0.00898302	0.0438452	ENSG00000100311	4.38599	5.14103	4.85742	5.32987	4.34244	4.41735	5.0522	5.32512	4.98186	4.88601	5.97193	5.49854	ENSG00000100311	17	40	27	43	15	17	26.5	33	43	32	28	69	43	41.3333
ENSG00000100889	5106	phosphoenolpyruvate carboxykinase 2 (mitochondrial)	PCK2	2239.19	-0.675276	0.626212	0.312407	-2.16153	0.0306546	0.111714	ENSG00000100889	11.0011	10.0701	10.6591	11.333	11.2257	10.6898	11.1656	10.8428	10.7828	11.6338	12.3526	11.917	ENSG00000100889	2036	1191	1584	2675	2231	1582	1883.17	2324	1894	1827	3203	5189	3501	2989.67
ENSG00000128165	79924	adrenomedullin 2	ADM2	366.606	-0.675477	0.626125	0.338106	-1.99783	0.0457354	0.149836	ENSG00000128165	8.34229	7.39887	7.93881	8.68064	8.59371	8.17251	8.48253	8.22561	8.11006	8.97032	9.76547	9.20768	ENSG00000128165	322	183	238	427	361	276	301.167	362	308	285	509	877	540	480.167
ENSG00000205795	192668	cystin 1	CYS1	35.3388	-0.675867	0.625956	0.184049	-3.67222	0.000240453	0.00228195	ENSG00000205795	4.92359	4.88842	5.20206	4.72621	4.70761	4.79839	5.26612	5.37338	5.48935	5.65515	5.50162	5.15396	ENSG00000205795	29	32	37	25	22	25	28.3333	40	45	50	55	47	32	44.8333
ENSG00000114698	57088	phospholipid scramblase 4	PLSCR4	63.0359	-0.67626	0.625786	0.150759	-4.48569	7.26774e-06	0.000107296	ENSG00000114698	5.76607	5.63177	5.35154	5.47305	5.03598	5.65844	6.14237	6.1445	5.91914	5.93475	6.068	6.26315	ENSG00000114698	53	54	37	43	26	47	43.3333	73	75	63	61	66	71	68.1667
ENSG00000153982	284161	glycerophosphodiester phosphodiesterase domain containing 1	GDPD1	45.0462	-0.676419	0.625716	0.195097	-3.46709	0.000526123	0.00442369	ENSG00000153982	5.54069	4.80842	4.96093	5.18891	5.56986	5.16754	5.68896	5.70244	5.60515	5.81144	5.84613	6.04683	ENSG00000153982	47	28	28	36	45	33	36.1667	54	56	52	59	59	64	57.3333
ENSG00000168386	11259	filamin A interacting protein 1-like	FILIP1L	410.887	-0.677045	0.625445	0.0760327	-8.90465	5.35551e-19	5.12869e-17	ENSG00000168386	8.16447	8.377	8.08871	8.3309	8.34839	8.30481	9.01928	8.95491	9.06085	8.80998	8.70418	8.94056	ENSG00000168386	280	372	263	328	299	301	307.167	529	518	563	449	404	441	484
ENSG00000172731	55222	leucine rich repeat containing 20	LRRC20	1561.27	-0.685941	0.6216	0.0725478	-9.45502	3.22963e-21	3.83021e-19	ENSG00000172731	10.0125	10.3683	10.266	10.1387	10.0304	10.2332	10.8402	10.8649	11.0241	10.6666	10.9342	10.7251	ENSG00000172731	1013	1486	1206	1150	958	1151	1160.67	1858	1940	2188	1621	1906	1510	1837.17
ENSG00000257283	NA	NA	NA	18.1181	-0.688655	0.620432	0.306229	-2.24882	0.0245239	0.0945679	ENSG00000257283	3.97292	4.07156	3.78696	4.47351	3.14217	4.11588	4.07364	4.10343	4.09704	4.72901	4.65222	4.87884	ENSG00000257283	15	19	12	26	4	17	15.5	17	18	18	32	29	33	24.5
ENSG00000065361	2065	v-erb-b2 avian erythroblastic leukemia viral oncogene homolog 3	ERBB3	51.8062	-0.688834	0.620355	0.198069	-3.47775	0.000505645	0.00428542	ENSG00000065361	4.58513	5.53622	5.16847	5.15144	5.09633	5.0895	5.9261	5.49541	5.70141	5.25562	6.14067	5.47981	ENSG00000065361	19	52	33	34	29	30	32.8333	64	46	55	36	73	39	52.1667
ENSG00000177989	440836	outer dense fiber of sperm tails 3B	ODF3B	18.7043	-0.688954	0.620304	0.278064	-2.47768	0.013224	0.0594565	ENSG00000177989	3.99176	3.75166	4.31745	4.01645	4.32847	3.75576	4.29597	4.31748	4.48128	4.35476	4.81157	4.79347	ENSG00000177989	15	13	21	16	20	11	16	21	22	26	22	33	30	25.6667
ENSG00000102854	10232	mesothelin	MSLN	754.127	-0.69273	0.618682	0.0739598	-9.36631	7.51151e-21	8.62283e-19	ENSG00000102854	9.0828	9.07327	9.23138	9.2489	9.25656	9.15054	9.85648	9.71642	9.72754	9.83502	10.1168	9.77678	ENSG00000102854	532	601	588	622	563	542	574.667	942	874	887	916	1089	785	915.5
ENSG00000179299	79730	NOP2/Sun domain family, member 7	NSUN7	33.8822	-0.693077	0.618533	0.246865	-2.80751	0.00499255	0.0278179	ENSG00000179299	4.68934	4.41737	4.65285	4.56119	4.17804	4.63194	4.75716	4.55681	4.91172	4.88822	5.82384	5.01176	ENSG00000179299	24	21	23	22	13	22	20.8333	26	22	31	29	63	29	33.3333
ENSG00000243960	NA	NA	NA	9.91304	-0.69531	0.617577	0.334262	-2.08013	0.0375134	0.129514	ENSG00000243960	3.14108	2.87763	3.14604	3.1155	3.10084	2.98134	3.72801	3.26968	3.59059	3.22098	3.07224	3.52718	ENSG00000243960	8	6	8	8	7	6	7.16667	17	10	15	9	7	12	11.6667
ENSG00000224962	NA	NA	NA	20.9982	-0.696032	0.617268	0.331338	-2.10067	0.03567	0.124567	ENSG00000224962	4.26588	3.66827	4.11011	4.6246	4.04712	3.65708	4.72066	3.94599	3.8763	4.62089	5.16625	4.81372	ENSG00000224962	19	11	16	28	14	9	16.1667	30	14	13	27	43	29	26
ENSG00000176845	284207	meteorin, glial cell differentiation regulator-like	METRNL	424.391	-0.69738	0.616691	0.236687	-2.94642	0.00321476	0.0195484	ENSG00000176845	8.58254	8.18658	8.3257	8.77769	8.45343	8.33097	8.73544	8.35742	8.65188	9.22914	9.8098	9.48422	ENSG00000176845	380	324	313	454	323	307	350.167	431	336	419	608	897	653	557.333
ENSG00000115902	6509	solute carrier family 1 (glutamate/neutral amino acid transporter), member 4	SLC1A4	951.868	-0.698479	0.616222	0.316551	-2.20653	0.027347	0.102518	ENSG00000115902	9.79475	8.91381	9.5221	9.97232	9.89672	9.52704	9.7769	9.597	9.57877	10.3939	11.2595	10.6108	ENSG00000115902	883	533	721	1040	887	707	795.167	885	798	793	1359	2449	1418	1283.67
ENSG00000267871	NA	NA	NA	10.8337	-0.699621	0.615734	0.340907	-2.05223	0.040147	0.136294	ENSG00000267871	3.19124	3.32477	3.62817	2.888	3.15172	2.93092	3.48161	3.70562	3.07103	3.55755	3.92103	3.7127	ENSG00000267871	8	11	14	5	7	5	8.33333	12	16	7	13	19	14	13.5
ENSG00000278970	NA	NA	NA	229.195	-0.700341	0.615427	0.115493	-6.06395	1.32821e-09	4.12227e-08	ENSG00000278970	7.6357	7.53551	7.42202	7.60689	7.55249	7.42053	7.91186	7.95304	8.02075	8.25539	8.5073	8.40441	ENSG00000278970	196	207	166	199	172	162	183.667	244	258	273	310	362	309	292.667
ENSG00000258512	145200	long intergenic non-protein coding RNA 239	LINC00239	15.3716	-0.700477	0.615369	0.306897	-2.28245	0.0224628	0.0887217	ENSG00000258512	3.22174	4.04518	3.96086	3.53166	3.27247	3.98162	3.8224	3.86039	4.21388	4.11305	4.60488	4.21741	ENSG00000258512	6	20	16	10	6	16	12.3333	14	15	22	19	30	19	19.8333
ENSG00000113739	8614	stanniocalcin 2	STC2	52.7744	-0.701962	0.614736	0.209204	-3.3554	0.00079251	0.00623015	ENSG00000113739	5.74616	5.67744	5.03726	5.09483	5.25073	5.66533	5.81489	5.60466	5.79657	5.87168	6.45631	6.46063	ENSG00000113739	54	58	29	32	33	49	42.5	58	50	59	60	93	86	67.6667
ENSG00000106538	5919	retinoic acid receptor responder (tazarotene induced) 2	RARRES2	15.8781	-0.702684	0.614428	0.270436	-2.59834	0.00936767	0.0453655	ENSG00000106538	3.34662	3.86832	3.67184	3.56243	3.64908	3.69128	3.78902	3.94745	4.04945	3.98183	4.35746	4.24699	ENSG00000106538	7	16	11	10	10	11	10.8333	13	16	18	16	23	19	17.5
ENSG00000274307	NA	NA	NA	16.997	-0.703321	0.614157	0.265882	-2.64523	0.00816347	0.0406539	ENSG00000274307	3.83705	3.84535	3.38718	3.86802	3.68474	3.72649	4.16591	3.80137	4.08445	4.07277	4.51988	4.33427	ENSG00000274307	13	15	7	14	10	11	11.6667	19	13	18	17	26	20	18.8333
ENSG00000198342	79973	zinc finger protein 442	ZNF442	11.9856	-0.703784	0.61396	0.321525	-2.1889	0.0286044	0.106212	ENSG00000198342	3.41886	2.89416	2.76287	3.39062	3.39323	3.51615	3.54973	3.59478	3.92595	3.68911	3.64984	3.34043	ENSG00000198342	10	5	3	10	9	11	8	12	13	19	14	13	8	13.1667
ENSG00000223891	100505783	OSER1 antisense RNA 1 (head to head)	OSER1-AS1	199.769	-0.704913	0.613479	0.12713	-5.54483	2.94242e-08	7.31844e-07	ENSG00000223891	7.22886	7.12766	7.38516	7.32675	7.293	7.34033	7.75275	7.60915	7.90469	7.87108	8.32921	8.10181	ENSG00000223891	146	154	163	163	143	154	153.833	219	202	253	236	321	250	246.833
ENSG00000226329	NA	NA	NA	14.2863	-0.706244	0.612914	0.272453	-2.59217	0.00953731	0.0460113	ENSG00000226329	3.61372	3.70192	3.46886	3.51115	3.43437	3.7085	3.97236	3.77755	4.31518	3.98364	3.95396	3.96923	ENSG00000226329	11	14	9	10	8	12	10.6667	17	14	25	17	16	15	17.3333
ENSG00000180340	2535	frizzled class receptor 2	FZD2	1318.03	-0.708643	0.611896	0.101453	-6.98497	2.84921e-12	1.34627e-10	ENSG00000180340	10.0485	9.89788	9.91495	10.037	9.9994	9.94875	10.3677	10.3875	10.5016	10.7406	11.0784	10.7766	ENSG00000180340	1045	1067	943	1075	942	944	1002.67	1333	1387	1515	1718	2124	1575	1608.67
ENSG00000134198	10100	tetraspanin 2	TSPAN2	95.5251	-0.709654	0.611467	0.122213	-5.80669	6.37198e-09	1.76367e-07	ENSG00000134198	5.93041	6.10779	5.85087	6.13842	6.15964	6.11115	6.63302	6.82426	6.74849	6.57016	6.44936	6.83282	ENSG00000134198	57	75	53	70	64	64	63.8333	101	120	114	95	84	104	103
ENSG00000073670	4185	ADAM metallopeptidase domain 11	ADAM11	138.871	-0.710506	0.611106	0.115556	-6.14856	7.81902e-10	2.55051e-08	ENSG00000073670	6.8639	6.79414	6.86166	6.87211	6.70294	6.50859	7.12394	7.21576	7.32985	7.58037	7.70539	7.53158	ENSG00000073670	114	123	113	119	94	84	107.833	141	155	170	196	209	169	173.333
ENSG00000180336	284071	chromosome 17 open reading frame 104	C17orf104	13.2419	-0.711037	0.610881	0.297927	-2.38662	0.0170041	0.071937	ENSG00000180336	3.16151	3.52615	3.41848	3.53263	3.38359	3.43605	4.02104	3.59779	3.99245	3.92982	3.58311	3.7215	ENSG00000180336	6	12	9	11	8	9	9.16667	19	12	19	17	11	12	15
ENSG00000198542	9358	integrin, beta-like 1 (with EGF-like repeat domains)	ITGBL1	52.7677	-0.711982	0.610481	0.168964	-4.21381	2.51097e-05	0.000324187	ENSG00000198542	5.2738	5.40497	5.31324	5.68365	5.41597	5.37091	6.21753	6.13807	5.86112	5.97404	5.58974	6.22186	ENSG00000198542	36	46	37	53	38	38	41.3333	80	77	62	65	46	71	66.8333
ENSG00000248890	646576	HHIP antisense RNA 1	HHIP-AS1	168.123	-0.714943	0.609229	0.139253	-5.13413	2.8345e-07	5.86145e-06	ENSG00000248890	7.15537	6.74855	7.01498	7.00889	7.02068	7.28731	7.801	7.86866	7.70354	7.92008	6.9538	7.82694	ENSG00000248890	140	117	125	130	118	150	130	230	248	221	248	117	207	211.833
ENSG00000133111	5994	regulatory factor X-associated protein	RFXAP	76.893	-0.715482	0.609002	0.145022	-4.93362	8.07178e-07	1.51044e-05	ENSG00000133111	5.97931	6.10805	5.79334	5.8074	5.84574	5.75039	6.4352	6.32912	6.35044	6.49367	6.91737	6.48937	ENSG00000133111	61	77	52	55	51	49	57.5	89	84	86	92	124	82	92.8333
ENSG00000135097	4440	musashi RNA-binding protein 1	MSI1	141.788	-0.716765	0.60846	0.102371	-7.00166	2.52946e-12	1.20472e-10	ENSG00000135097	6.53117	6.89918	6.92091	6.64806	6.59107	6.66902	7.33556	7.44002	7.40884	7.36842	7.45417	7.24446	ENSG00000135097	88	133	118	100	86	95	103.333	165	183	180	167	173	136	167.333
ENSG00000182809	1397	cysteine-rich protein 2	CRIP2	86.8604	-0.717076	0.608329	0.130212	-5.507	3.65011e-08	8.95426e-07	ENSG00000182809	6.17177	6.51153	5.83797	6.08952	5.79513	6.01826	6.61959	6.67349	6.77986	6.7346	6.84172	6.7546	ENSG00000182809	70	104	53	68	48	60	67.1667	101	108	118	109	115	99	108.333
ENSG00000206538	389136	vestigial-like family member 3	VGLL3	322.867	-0.718034	0.607926	0.167156	-4.29558	1.74235e-05	0.000236021	ENSG00000206538	8.08653	7.07626	7.65781	7.92005	8.33001	8.05464	8.80176	8.54867	8.47452	8.78248	8.08142	8.73809	ENSG00000206538	268	144	194	246	299	254	234.167	458	391	373	446	260	386	385.667
ENSG00000196917	27198	hydroxycarboxylic acid receptor 1	HCAR1	62.9294	-0.720799	0.606761	0.210404	-3.42579	0.000613015	0.00501627	ENSG00000196917	5.42989	5.46382	5.49511	5.62479	5.84721	5.37617	5.65076	5.75888	5.81524	6.23915	6.9121	6.20656	ENSG00000196917	40	47	42	49	53	37	44.6667	49	55	58	78	128	68	72.6667
ENSG00000013588	9052	G protein-coupled receptor, class C, group 5, member A	GPRC5A	5195.93	-0.721752	0.606361	0.046273	-15.5977	7.54577e-55	5.19729e-52	ENSG00000013588	11.7269	11.7913	11.7747	11.7623	11.8135	11.7468	12.4735	12.5324	12.6089	12.4087	12.3917	12.4098	ENSG00000013588	3331	3966	3422	3543	3308	3278	3474.67	5752	6153	6541	5424	5206	4850	5654.33
ENSG00000147676	114569	mal, T-cell differentiation protein 2 (gene/pseudogene)	MAL2	636.266	-0.721805	0.606338	0.11741	-6.14775	7.85911e-10	2.55854e-08	ENSG00000147676	9.09658	8.67587	8.79511	8.71877	9.08249	8.8712	9.55334	9.26251	9.25089	9.62106	9.97558	9.68303	ENSG00000147676	541	454	432	427	500	446	466.667	763	635	634	791	991	739	758.833
ENSG00000168824	27065	neuron specific gene family member 1	NSG1	115.897	-0.721983	0.606264	0.107551	-6.71291	1.90784e-11	8.07698e-10	ENSG00000168824	6.5481	6.70625	6.51422	6.68561	6.48768	6.37393	7.23422	7.1036	7.44724	7.17198	7.06767	7.24604	ENSG00000168824	91	117	88	105	81	77	93.1667	156	145	189	147	132	139	151.333
ENSG00000174721	143282	fibroblast growth factor binding protein 3	FGFBP3	74.5606	-0.722974	0.605847	0.155684	-4.64386	3.41963e-06	5.50214e-05	ENSG00000174721	6.19616	5.85224	5.44723	5.80064	5.90808	5.53297	6.47086	6.01937	6.44365	6.56803	6.37659	6.69825	ENSG00000174721	73	63	39	55	54	41	54.1667	92	66	93	98	82	97	88
ENSG00000120068	3218	homeobox B8	HOXB8	35.7697	-0.723066	0.605808	0.203001	-3.56189	0.000368191	0.0032902	ENSG00000120068	4.99753	4.98822	4.85565	4.88453	4.75412	4.57243	5.26759	5.23853	4.94493	5.58986	5.79606	5.54844	ENSG00000120068	31	35	27	29	23	20	27.5	40	40	31	52	60	45	44.6667
ENSG00000006534	221	aldehyde dehydrogenase 3 family, member B1	ALDH3B1	219.641	-0.723799	0.605501	0.135996	-5.32219	1.02526e-07	2.32704e-06	ENSG00000006534	7.41637	7.22734	7.219	7.45277	7.3472	7.33123	7.76111	7.63067	7.89142	7.93036	8.56231	8.1215	ENSG00000006534	167	165	143	178	148	152	158.833	219	204	249	245	378	252	257.833
ENSG00000067715	6857	synaptotagmin I	SYT1	162.503	-0.724865	0.605054	0.0981197	-7.38755	1.49553e-13	8.21534e-12	ENSG00000067715	6.95797	6.74384	7.26931	7.15775	7.23224	7.15228	7.83109	7.70793	7.65535	7.89877	7.66327	7.83504	ENSG00000067715	121	117	152	146	139	136	135.167	236	221	214	245	200	209	220.833
ENSG00000151012	23657	solute carrier family 7 (anionic amino acid transporter light chain, xc- system), member 11	SLC7A11	3104	-0.725842	0.604644	0.210363	-3.45043	0.000559686	0.00464642	ENSG00000151012	11.5919	10.631	11.0081	11.5214	11.7795	11.0661	11.9601	11.6968	11.5597	12.2548	12.1975	12.3715	ENSG00000151012	3070	1760	2011	3028	3276	2048	2532.17	4050	3445	3146	4932	4600	4788	4160.17
ENSG00000215256	55449	DHRS4 antisense RNA 1	DHRS4-AS1	108.828	-0.726422	0.604401	0.132646	-5.47639	4.34081e-08	1.05475e-06	ENSG00000215256	6.35845	6.46802	6.31849	6.47776	6.59908	6.39724	6.87872	6.85625	6.90047	7.14454	7.55666	7.12738	ENSG00000215256	79	98	76	90	89	79	85.1667	120	121	126	145	192	128	138.667
ENSG00000257135	NA	NA	NA	9.50397	-0.727402	0.60399	0.338384	-2.14964	0.0315841	0.114126	ENSG00000257135	3.33735	3.37163	2.72396	3.16138	2.76002	2.73752	3.17668	3.37522	3.43489	3.33551	3.67258	3.55848	ENSG00000257135	11	13	4	9	4	4	7.5	9	12	13	11	16	13	12.3333
ENSG00000149243	283212	kelch-like family member 35	KLHL35	39.413	-0.728043	0.603722	0.182674	-3.98548	6.7345e-05	0.000767185	ENSG00000149243	5.16289	5.13882	4.62672	4.87651	5.17434	5.06157	5.40865	5.29708	5.47336	5.59792	5.86822	5.90698	ENSG00000149243	35	39	21	28	33	31	31.1667	44	41	48	51	62	59	50.8333
ENSG00000227766	NA	NA	NA	30.0754	-0.728486	0.603537	0.324601	-2.24425	0.0248165	0.0953884	ENSG00000227766	5.2507	4.49348	5.1123	3.80026	4.40987	4.70438	4.56922	5.52323	4.95633	5.42919	4.78281	5.97426	ENSG00000227766	42	24	37	10	18	25	26	23	55	34	49	27	69	42.8333
ENSG00000116990	4610	v-myc avian myelocytomatosis viral oncogene lung carcinoma derived homolog	MYCL	35.2955	-0.729366	0.603169	0.240185	-3.03668	0.00239198	0.0154641	ENSG00000116990	4.57837	5.18534	4.58586	4.53971	5.1674	4.83083	4.86058	5.07765	5.07003	5.55777	5.97585	5.66483	ENSG00000116990	21	42	21	21	34	26	27.5	28	35	35	51	70	50	44.8333
ENSG00000165215	1365	claudin 3	CLDN3	18.2167	-0.729883	0.602953	0.286211	-2.55016	0.0107673	0.0505969	ENSG00000165215	3.92519	3.61357	4.16099	3.89227	3.54728	3.4287	3.71161	4.06263	4.21053	4.30166	4.83605	4.14646	ENSG00000165215	14	11	18	14	8	7	12	11	17	20	21	34	16	19.8333
ENSG00000226009	100289509	KCNIP2 antisense RNA 1	KCNIP2-AS1	10.3725	-0.730836	0.602554	0.352727	-2.07196	0.0382689	0.131464	ENSG00000226009	2.64064	3.58879	3.23305	2.93994	3.35716	3.16686	3.56601	3.02976	3.53981	3.8522	3.97329	3.46394	ENSG00000226009	3	16	9	6	10	8	8.66667	14	7	14	19	21	11	14.3333
ENSG00000215895	NA	NA	NA	316.382	-0.73174	0.602177	0.2389	-3.06295	0.00219168	0.0143926	ENSG00000215895	7.63137	7.6525	7.9087	8.20619	8.34549	7.98033	8.18972	8.07831	8.23991	8.67049	9.3682	9.06482	ENSG00000215895	192	222	234	304	303	241	249.333	294	278	315	412	663	490	408.667
ENSG00000167861	283987	HID1 domain containing	HID1	255.078	-0.731919	0.602103	0.148669	-4.92315	8.51633e-07	1.58535e-05	ENSG00000167861	7.4529	7.50406	7.59045	7.8287	7.75762	7.60728	8.21577	8.00319	8.0928	8.18242	8.9965	8.19823	ENSG00000167861	170	201	187	233	199	185	195.833	303	266	286	292	513	264	320.667
ENSG00000204792	NA	NA	NA	23.9772	-0.733868	0.60129	0.289564	-2.53439	0.0112643	0.0523816	ENSG00000204792	4.42823	3.79861	4.11556	4.29343	4.97867	3.87509	4.50492	4.33921	4.427	5.08999	4.99929	5.37838	ENSG00000204792	21	12	15	19	33	11	18.5	23	20	22	39	35	45	30.6667
ENSG00000231638	100506895	uncharacterized LOC100506895	AC011738.4	18.3862	-0.733989	0.601239	0.268579	-2.73286	0.00627869	0.0332462	ENSG00000231638	3.7345	4.14179	3.81065	3.38618	3.71935	3.89804	3.85764	4.52906	4.48301	4.10751	4.43026	4.09652	ENSG00000231638	11	20	12	7	10	13	12.1667	13	27	26	17	23	15	20.1667
ENSG00000182795	79098	chromosome 1 open reading frame 116	C1orf116	21.4501	-0.735136	0.600762	0.250764	-2.93159	0.00337236	0.0202659	ENSG00000182795	4.24103	4.26371	3.58716	3.97829	4.13747	4.15996	3.93483	4.85485	4.6001	4.43496	4.82431	4.68011	ENSG00000182795	18	21	8	14	15	16	15.3333	13	34	27	22	31	25	25.3333
ENSG00000276073	NA	NA	NA	8.73782	-0.735476	0.60062	0.355297	-2.07003	0.0384491	0.131956	ENSG00000276073	3.27576	2.87379	2.54756	2.93404	2.69815	2.97778	3.46022	2.93133	3.01258	3.20138	3.49281	3.42797	ENSG00000276073	11	7	3	7	4	7	6.5	14	7	8	10	14	12	10.8333
ENSG00000188112	647024	chromosome 6 open reading frame 132	C6orf132	669.778	-0.737918	0.599604	0.198209	-3.72293	0.000196925	0.00191972	ENSG00000188112	9.21594	8.51975	8.88926	9.40318	9.37795	8.83492	9.54938	9.37134	9.39594	10.0083	10.1355	10.0882	ENSG00000188112	589	405	462	699	618	434	534.5	760	686	703	1043	1110	987	881.5
ENSG00000253741	100288181	uncharacterized LOC100288181	LOC100288181	9.04649	-0.738839	0.599221	0.36832	-2.00597	0.0448595	0.147538	ENSG00000253741	3.063	3.19944	2.7876	2.5409	2.71571	3.08373	2.87333	3.33302	3.18755	2.88136	3.68442	3.57908	ENSG00000253741	8	11	5	3	4	8	6.5	6	12	10	6	17	14	10.8333
ENSG00000163909	26508	hes-related family bHLH transcription factor with YRPW motif-like	HEYL	111.994	-0.739295	0.599032	0.128862	-5.73712	9.62988e-09	2.58161e-07	ENSG00000163909	6.48567	6.44559	6.4192	6.59157	6.27994	6.26672	7.05731	6.72412	7.00522	7.1119	7.24078	7.34214	ENSG00000163909	87	96	82	98	69	71	83.8333	137	109	136	141	151	150	137.333
ENSG00000226200	NA	NA	NA	15.9866	-0.739819	0.598814	0.284869	-2.59705	0.00940283	0.0454974	ENSG00000226200	3.43164	3.48501	3.67059	3.48408	3.64778	4.36089	3.78798	4.37719	4.14904	4.37258	4.26634	4.08295	ENSG00000226200	8	10	11	9	10	23	11.8333	13	25	20	24	21	16	19.8333
ENSG00000112175	653	bone morphogenetic protein 5	BMP5	54.2641	-0.742251	0.597806	0.210514	-3.5259	0.000422051	0.00368687	ENSG00000112175	5.16493	5.04867	4.9924	4.82273	5.10105	5.44921	6.00763	5.90113	6.1715	5.62171	4.97553	5.22276	ENSG00000112175	33	34	28	25	29	41	31.6667	68	64	80	49	27	31	53.1667
ENSG00000129946	25759	SHC (Src homology 2 domain containing) transforming protein 2	SHC2	47.8669	-0.742352	0.597764	0.241002	-3.08027	0.0020681	0.0137321	ENSG00000129946	5.46567	4.84548	5.67365	5.47517	5.24692	5.3599	5.90078	5.36328	5.40981	6.1464	6.77901	5.86537	ENSG00000129946	44	29	52	46	34	39	40.6667	64	42	44	77	123	55	67.5
ENSG00000198208	83694	ribosomal protein S6 kinase-like 1	RPS6KL1	198.508	-0.74302	0.597487	0.123778	-6.00282	1.93919e-09	5.73999e-08	ENSG00000198208	7.2726	7.16069	7.05269	7.18807	7.18573	7.16425	7.78231	7.77178	7.42134	7.96454	8.17549	7.98151	ENSG00000198208	151	158	127	147	132	135	141.667	224	228	177	253	287	229	233
ENSG00000233521	NA	NA	NA	24.9405	-0.743143	0.597436	0.248082	-2.99556	0.00273944	0.0172133	ENSG00000233521	4.29401	3.94172	4.00725	4.25789	3.99782	4.26963	5.12226	4.87885	4.57403	4.44223	4.1508	4.50718	ENSG00000233521	18	14	13	18	12	17	15.3333	40	33	25	21	15	20	25.6667
ENSG00000228889	100289373	UBAC2 antisense RNA 1	UBAC2-AS1	17.2293	-0.743254	0.597391	0.264211	-2.8131	0.00490661	0.0274424	ENSG00000228889	3.38516	3.72779	3.91085	3.60044	4.02735	3.49608	4.21979	4.09498	4.32688	4.13059	3.98927	4.2359	ENSG00000228889	7	13	14	10	15	8	11.1667	20	18	23	18	15	18	18.6667
ENSG00000259953	NA	NA	NA	49.9621	-0.744291	0.596961	0.174331	-4.26941	1.95993e-05	0.000261538	ENSG00000259953	5.49184	5.64694	5.10099	5.01528	5.09834	5.01667	5.60143	5.81532	5.82731	5.99731	6.13933	5.79915	ENSG00000259953	44	57	31	30	29	28	36.5	49	60	61	67	73	51	60.1667
ENSG00000054392	55733	hedgehog acyltransferase	HHAT	98.0394	-0.745084	0.596633	0.119426	-6.23888	4.40705e-10	1.4807e-08	ENSG00000054392	6.17162	5.95328	6.02752	6.2631	6.31228	5.90756	6.81796	6.82909	6.57025	6.72905	6.81437	6.87494	ENSG00000054392	69	66	61	77	72	54	66.5	116	120	99	107	111	107	110
ENSG00000187134	1645	aldo-keto reductase family 1, member C1	AKR1C1	14.9538	-0.74646	0.596064	0.28929	-2.58032	0.00987088	0.0473021	ENSG00000187134	3.47756	3.45055	3.56085	3.36718	4.00806	3.50163	3.87558	3.85309	4.01261	3.69636	4.40442	4.20866	ENSG00000187134	9	10	10	8	16	9	10.3333	15	15	18	12	25	19	17.3333
ENSG00000169372	8738	CASP2 and RIPK1 domain containing adaptor with death domain	CRADD	866.585	-0.751921	0.593812	0.0974895	-7.71284	1.23045e-14	7.62455e-13	ENSG00000169372	9.48584	9.19665	9.43545	9.57342	9.49833	9.3853	10.0236	9.8809	10.0007	10.2597	10.3501	10.3861	ENSG00000169372	708	654	678	782	667	639	688	1057	979	1074	1236	1281	1209	1139.33
ENSG00000179277	NA	NA	NA	12.1479	-0.755016	0.59254	0.308099	-2.45056	0.0142634	0.0628669	ENSG00000179277	3.27334	3.33303	3.51161	3.24639	3.04029	3.11452	3.69206	3.7304	3.31938	3.82022	3.8451	3.59356	ENSG00000179277	8	10	11	8	5	6	8	14	15	9	16	16	11	13.5
ENSG00000254554	NA	NA	NA	7.88004	-0.755265	0.592438	0.371876	-2.03096	0.0422593	0.141419	ENSG00000254554	2.45464	3.22494	2.45826	2.84684	2.81925	2.79575	3.2453	3.01073	2.92559	3.38167	3.20695	3.19312	ENSG00000254554	3	13	3	7	6	6	6.33333	12	9	8	14	11	10	10.6667
ENSG00000220884	NA	NA	NA	20.4627	-0.756586	0.591895	0.239186	-3.16317	0.00156063	0.0109342	ENSG00000220884	3.86369	3.99153	3.80028	4.23856	4.05683	3.82074	4.35694	4.23456	4.37128	4.46062	4.73208	4.65985	ENSG00000220884	12	16	11	19	14	11	13.8333	21	19	22	23	29	25	23.1667
ENSG00000205710	100130311	chromosome 17 open reading frame 107	C17orf107	11.7489	-0.75686	0.591783	0.37973	-1.99315	0.0462446	0.150984	ENSG00000205710	3.22563	3.72308	2.94876	3.567	3.18656	2.73943	3.37475	3.27776	3.1909	3.83192	4.10434	4.18057	ENSG00000205710	8	17	5	13	7	3	8.83333	10	9	8	17	22	22	14.6667
ENSG00000126010	2925	gastrin-releasing peptide receptor	GRPR	25.9476	-0.758367	0.591165	0.254204	-2.9833	0.00285158	0.0177807	ENSG00000126010	4.14938	4.24055	4.52197	4.52235	4.58503	4.29358	4.71141	5.3507	4.82562	5.07029	4.28992	5.22379	ENSG00000126010	15	19	22	23	22	17	19.6667	27	49	31	37	17	38	33.1667
ENSG00000170689	3219	homeobox B9	HOXB9	1539.43	-0.762266	0.58957	0.117989	-6.46047	1.04377e-10	3.80688e-09	ENSG00000170689	10.2927	10.0111	10.1701	10.4294	10.3943	10.0956	10.7796	10.657	10.7967	11.1219	11.2146	11.2224	ENSG00000170689	1239	1152	1127	1417	1244	1044	1203.83	1781	1674	1862	2245	2330	2155	2007.83
ENSG00000244527	NA	NA	NA	7.70552	-0.76326	0.589163	0.379351	-2.01201	0.0442185	0.145966	ENSG00000244527	2.55242	2.85438	3.02509	2.29367	2.98403	2.67708	3.15863	3.27266	2.90761	3.42207	3.1156	2.72337	ENSG00000244527	4	8	9	2	8	5	6	11	13	8	15	10	5	10.3333
ENSG00000258964	NA	NA	NA	16.0492	-0.765386	0.588296	0.298155	-2.56707	0.0102562	0.0487443	ENSG00000258964	3.86164	3.32622	3.3464	3.39908	4.25563	3.5345	4.51756	3.94394	3.81987	4.13924	4.16622	4.13723	ENSG00000258964	14	8	7	8	20	9	11	28	16	14	19	19	17	18.8333
ENSG00000230487	114796	PSMG3 antisense RNA 1 (head to head)	PSMG3-AS1	42.8255	-0.765597	0.58821	0.196792	-3.89039	0.000100082	0.00107709	ENSG00000230487	5.04948	5.0378	5.02148	4.73604	4.97625	5.04756	5.43092	5.52803	5.65822	5.68942	6.00573	5.10043	ENSG00000230487	31	35	30	24	27	30	29.5	44	49	55	54	68	29	49.8333
ENSG00000276107	NA	NA	NA	197.153	-0.765747	0.588149	0.236627	-3.23609	0.00121179	0.00888282	ENSG00000276107	7.51927	6.27333	6.97454	7.51383	7.73198	7.09036	7.90635	7.51541	7.62234	8.40451	7.99535	8.26208	ENSG00000276107	182	80	120	188	199	128	149.5	246	189	206	350	252	282	254.167
ENSG00000225439	100507171	BOLA3 antisense RNA 1 (head to head)	BOLA3-AS1	24.299	-0.765903	0.588085	0.242863	-3.15364	0.00161246	0.0112271	ENSG00000225439	4.00206	4.60735	4.40333	4.03088	4.36206	4.27008	4.42932	4.58036	4.7661	5.01445	5.35074	4.77786	ENSG00000225439	13	28	20	14	18	17	18.3333	21	25	30	36	47	26	30.8333
ENSG00000233006	553103	uncharacterized LOC553103	LOC553103	7.35481	-0.766503	0.587841	0.388091	-1.97506	0.0482615	NA	ENSG00000233006	2.6304	2.45476	2.73386	2.50399	2.44204	2.92824	2.9796	2.88217	3.03333	2.98808	3.2259	2.58258	ENSG00000233006	5	4	6	4	3	8	5	9	8	10	9	12	4	8.66667
ENSG00000081923	5205	ATPase, aminophospholipid transporter, class I, type 8B, member 1	ATP8B1	317.869	-0.766716	0.587754	0.112639	-6.80682	9.97811e-12	4.41205e-10	ENSG00000081923	7.96799	7.18881	7.49414	7.91822	7.89732	7.64501	8.47975	8.41409	8.51629	8.52703	8.1905	8.46536	ENSG00000081923	246	157	172	246	218	188	204.5	363	355	385	371	282	317	345.5
ENSG00000164220	2151	coagulation factor II (thrombin) receptor-like 2	F2RL2	13.6425	-0.767477	0.587444	0.320408	-2.39531	0.0166061	0.0706539	ENSG00000164220	2.93378	3.30369	3.23878	3.59595	3.2843	3.42751	3.68026	3.65875	3.51741	3.98255	3.89883	3.64579	ENSG00000164220	4	9	7	12	7	9	8	13	13	11	18	16	11	13.6667
ENSG00000213925	NA	NA	NA	12.3601	-0.768147	0.587171	0.2875	-2.67181	0.00754426	0.038269	ENSG00000213925	3.77305	3.18557	3.10587	3.61962	3.33184	3.46406	4.02517	3.79571	3.78987	3.98756	3.79561	3.92584	ENSG00000213925	15	8	6	13	8	10	10	20	16	16	19	15	16	17
ENSG00000176659	284756	chromosome 20 open reading frame 197	C20orf197	12.7624	-0.770448	0.586235	0.289888	-2.65775	0.00786652	0.0395447	ENSG00000176659	3.80066	3.57094	3.31483	3.19616	3.27253	3.24463	4.00367	3.82306	3.92432	3.79857	3.82335	3.83362	ENSG00000176659	15	13	8	7	7	7	9.5	19	16	18	15	15	14	16.1667
ENSG00000044574	3309	heat shock 70kDa protein 5 (glucose-regulated protein, 78kDa)	HSPA5	29431.2	-0.770539	0.586199	0.230629	-3.34103	0.000834673	0.00649302	ENSG00000044574	14.4856	14.0976	14.3681	14.7596	14.7819	14.3747	14.8073	14.6577	14.6606	15.3334	15.9629	15.6087	ENSG00000044574	22673	19572	20711	28567	26128	20332	22997.2	28925	26683	26919	41500	63028	45080	38689.2
ENSG00000189149	400508	CRYM antisense RNA 1	CRYM-AS1	6.93601	-0.77122	0.585922	0.388976	-1.98269	0.0474016	NA	ENSG00000189149	2.47889	2.30089	2.58957	2.83976	2.62396	2.6025	3.00989	2.83711	2.7477	3.22281	2.79323	2.84499	ENSG00000189149	4	3	5	8	5	5	5	10	8	7	13	7	7	8.66667
ENSG00000070669	440	asparagine synthetase (glutamine-hydrolyzing)	ASNS	6188.4	-0.771388	0.585854	0.3603	-2.14096	0.0322774	0.115883	ENSG00000070669	12.5567	11.0535	12.0158	12.781	12.8509	12.0656	12.7298	12.2064	12.0657	13.3476	13.8724	13.5698	ENSG00000070669	6004	2342	4058	7303	6910	4108	5120.83	6893	4874	4440	10558	14889	11046	8783.33
ENSG00000214107	4112	melanoma antigen family B, 1	MAGEB1	18.8228	-0.771529	0.585796	0.376877	-2.04716	0.0406419	0.137557	ENSG00000214107	3.78604	3.80091	3.9856	4.39912	3.97999	3.22349	3.46765	3.75015	3.74414	5.04231	4.80264	4.95535	ENSG00000214107	12	14	15	24	14	5	14	8	12	12	42	33	35	23.6667
ENSG00000128604	3663	interferon regulatory factor 5	IRF5	150.531	-0.776576	0.583751	0.121346	-6.3997	1.55683e-10	5.52074e-09	ENSG00000128604	6.90676	6.70336	6.93832	6.88085	6.77912	6.78018	7.4659	7.33206	7.36221	7.46033	7.92407	7.67706	ENSG00000128604	117	114	119	119	99	103	111.833	181	168	173	178	244	187	188.5
ENSG00000214336	NA	NA	NA	10.3173	-0.777876	0.583225	0.358478	-2.16994	0.0300111	0.110266	ENSG00000214336	2.75355	2.87616	3.05955	2.83792	3.10182	3.07544	3.36459	3.54218	3.59622	3.05301	3.53316	2.70026	ENSG00000214336	4	6	7	5	7	7	6	11	14	15	7	13	3	10.5
ENSG00000141293	8631	src kinase associated phosphoprotein 1	SKAP1	22.1491	-0.781152	0.581902	0.233022	-3.35227	0.000801515	0.00628989	ENSG00000141293	4.02642	3.96578	3.83318	4.36895	3.95896	3.9908	4.68629	4.45589	4.65284	4.5379	4.52353	4.515	ENSG00000141293	14	15	11	21	12	13	14.3333	28	23	28	24	23	21	24.5
ENSG00000234432	100129484	uncharacterized LOC100129484	LOC100129484	6.72135	-0.786442	0.579772	0.387812	-2.02789	0.0425711	NA	ENSG00000234432	2.46103	2.39449	2.57133	2.64486	2.3788	2.68375	2.5591	2.89789	3.03905	2.75654	2.94207	2.91429	ENSG00000234432	4	4	5	6	3	6	4.66667	5	9	11	7	9	8	8.16667
ENSG00000259230	NA	NA	NA	38.8162	-0.787689	0.579271	0.227163	-3.46751	0.00052531	0.0044207	ENSG00000259230	5.08625	5.15752	4.61494	5.14279	5.09371	4.54128	4.96407	5.25836	5.25057	5.97302	5.91634	5.91762	ENSG00000259230	33	40	21	36	31	19	30	30	40	40	70	65	60	50.8333
ENSG00000250222	NA	NA	NA	16.6627	-0.789172	0.578676	0.265459	-2.97286	0.00295038	0.0182641	ENSG00000250222	3.61576	3.7131	3.89531	3.85667	3.74744	3.85202	3.81237	4.48112	4.31089	4.16625	4.38227	4.50714	ENSG00000250222	10	13	14	14	11	13	12.5	13	27	23	19	23	24	21.5
ENSG00000129514	3169	forkhead box A1	FOXA1	30.771	-0.79019	0.578268	0.20879	-3.78461	0.000153951	0.00156025	ENSG00000129514	4.37671	4.68771	4.43595	4.39117	3.94129	4.40756	4.73114	4.99498	5.17113	5.06957	5.1016	4.68969	ENSG00000129514	18	28	19	19	10	18	18.6667	26	34	40	35	35	22	32
ENSG00000170683	26496	olfactory receptor, family 10, subfamily A, member 3	OR10A3	11.1179	-0.790943	0.577966	0.365892	-2.16168	0.0306426	0.111714	ENSG00000170683	3.49501	2.82593	3.01421	3.24636	3.617	3.02985	4.02981	3.46277	4.04425	3.18908	3.51609	3.65078	ENSG00000170683	12	5	6	9	13	6	8.5	22	12	23	8	12	13	15
ENSG00000236523	NA	NA	NA	13.0903	-0.791317	0.577817	0.302477	-2.61612	0.00889356	0.043539	ENSG00000236523	3.31534	3.04439	3.32066	3.28788	3.86721	3.7098	3.79523	4.17392	3.5103	3.91913	3.94465	4.07277	ENSG00000236523	8	6	8	8	15	13	9.66667	15	23	11	17	17	18	16.8333
ENSG00000070371	8218	clathrin, heavy chain-like 1	CLTCL1	368.829	-0.79303	0.577131	0.238841	-3.32032	0.000899142	0.00690473	ENSG00000070371	8.22449	7.73895	8.01902	8.62672	8.44717	8.08274	8.68285	8.23672	8.44783	9.14832	9.60766	9.31566	ENSG00000070371	295	235	252	410	324	258	295.667	418	310	364	578	782	583	505.833
ENSG00000183117	64478	CUB and Sushi multiple domains 1	CSMD1	84.4416	-0.793321	0.577014	0.216199	-3.6694	0.000243124	0.00229999	ENSG00000183117	5.79501	6.11849	6.2571	6.13305	5.99217	5.83247	6.17765	6.05537	6.26974	7.06179	7.37782	6.97359	ENSG00000183117	52	77	75	71	57	52	64	72	67	80	141	174	118	108.667
ENSG00000185986	NA	NA	NA	13.4166	-0.793654	0.576881	0.331003	-2.39772	0.0164973	0.0702155	ENSG00000185986	3.23363	3.81539	3.48684	3.2934	2.86398	3.42688	3.74205	3.89304	3.58577	3.75279	4.15468	3.91086	ENSG00000185986	7	17	10	8	3	9	9	14	17	12	14	21	15	15.5
ENSG00000240204	100287482	small lysine-rich protein 1	SMKR1	53.4191	-0.794507	0.57654	0.248122	-3.20208	0.00136437	0.00981648	ENSG00000240204	5.76632	4.98497	5.42439	5.5831	5.34643	5.23667	5.58412	5.64944	5.24189	6.31967	6.81467	6.31908	ENSG00000240204	55	32	41	49	36	34	41.1667	48	52	37	86	123	77	70.5
ENSG00000205426	3887	keratin 81	KRT81	1178.27	-0.797704	0.575264	0.221657	-3.59882	0.000319667	0.00291328	ENSG00000205426	9.64478	9.61802	9.85887	9.82691	9.85778	9.76954	10.0528	9.98004	10.1645	10.4764	11.4634	10.5667	ENSG00000205426	786	877	910	929	855	834	865.167	1069	1041	1196	1429	2807	1362	1484
ENSG00000227598	NA	NA	NA	7.94974	-0.800842	0.574014	0.360835	-2.21941	0.0264588	0.100111	ENSG00000227598	2.9783	2.72092	2.7046	2.5738	2.93577	2.61051	3.26533	2.86593	3.36671	3.20633	3.07763	2.96247	ENSG00000227598	8	6	5	4	7	4	5.66667	12	7	14	11	9	7	10
ENSG00000221994	57232	zinc finger protein 630	ZNF630	16.9993	-0.802087	0.573519	0.263876	-3.03964	0.00236861	0.0153518	ENSG00000221994	3.70047	3.59097	3.90657	3.16434	4.02287	3.98821	4.21517	4.2385	4.23202	4.49113	4.09926	4.28358	ENSG00000221994	11	11	14	5	15	15	11.8333	20	21	21	26	17	19	20.6667
ENSG00000145934	57451	teneurin transmembrane protein 2	TENM2	382.935	-0.803086	0.573122	0.107424	-7.47588	7.66903e-14	4.41598e-12	ENSG00000145934	8.22873	7.64135	7.82028	8.0678	8.09666	7.70744	8.78879	8.72569	8.62918	8.5437	8.75083	8.79534	ENSG00000145934	295	218	217	272	250	195	241.167	450	441	414	372	420	399	416
ENSG00000223802	2657::10715	growth differentiation factor 1::ceramide synthase 1	GDF1::CERS1	20.8985	-0.80369	0.572882	0.250464	-3.20881	0.00133286	0.0096129	ENSG00000223802	4.06114	4.1054	4.00687	3.90348	4.24089	3.9644	4.36408	4.51498	4.69982	3.99807	5.00718	4.82633	ENSG00000223802	15	18	14	13	17	13	15	21	25	30	14	37	29	26
ENSG00000088726	55287	transmembrane protein 40	TMEM40	17.4427	-0.804395	0.572602	0.286819	-2.80454	0.00503889	0.0280237	ENSG00000088726	3.76529	3.27235	3.1878	3.98218	3.67886	3.7916	3.9435	4.23643	4.3637	3.95493	4.34748	3.86133	ENSG00000088726	12	7	5	16	10	12	10.3333	15	21	24	15	22	12	18.1667
ENSG00000124507	29993	protein kinase C and casein kinase substrate in neurons 1	PACSIN1	13.1448	-0.804681	0.572489	0.320549	-2.51032	0.0120622	0.0552456	ENSG00000124507	3.38166	3.12887	3.30655	3.19197	3.17441	3.14889	3.65419	3.49867	4.10152	3.66466	3.40165	3.38195	ENSG00000124507	9	7	8	7	6	6	7.16667	13	11	22	13	9	8	12.6667
ENSG00000168874	84913	atonal homolog 8 (Drosophila)	ATOH8	28.4755	-0.805393	0.572206	0.268138	-3.00365	0.00266764	0.016833	ENSG00000168874	3.84701	5.02338	4.50602	4.31126	4.18567	4.14829	5.11948	4.7155	5.11323	4.63222	5.46078	4.70599	ENSG00000168874	10	39	21	18	14	14	19.3333	38	27	39	24	49	23	33.3333
ENSG00000186648	90668	leucine rich repeat containing 16B	LRRC16B	11.758	-0.80619	0.57189	0.331732	-2.43025	0.0150885	0.0656155	ENSG00000186648	3.3272	3.37707	3.25021	3.37664	3.20654	2.87792	3.78196	3.51519	3.69735	3.47623	4.24678	3.23616	ENSG00000186648	9	11	8	10	7	4	8.16667	16	12	15	11	25	7	14.3333
ENSG00000116157	2882	glutathione peroxidase 7	GPX7	57.8139	-0.806759	0.571665	0.1557	-5.18148	2.20127e-07	4.6596e-06	ENSG00000116157	5.55299	5.49923	5.17101	5.56066	5.66131	5.36141	5.9216	6.07556	5.90169	6.25503	6.30671	6.44181	ENSG00000116157	45	49	32	47	46	37	42.6667	62	72	63	80	81	83	73.5
ENSG00000224376	NA	NA	NA	7.52269	-0.807097	0.571531	0.406584	-1.98507	0.0471367	NA	ENSG00000224376	2.9045	2.64655	2.62792	2.25559	2.86059	2.74223	2.71489	2.60059	2.7874	3.20326	3.46949	3.41715	ENSG00000224376	8	6	5	2	7	6	5.66667	6	5	7	12	16	14	10
ENSG00000106484	4232	mesoderm specific transcript	MEST	356.609	-0.807133	0.571516	0.075879	-10.6371	2.00227e-26	3.65885e-24	ENSG00000106484	7.90965	7.70485	7.95369	7.89986	8.12565	8.04085	8.72895	8.56691	8.67482	8.74311	8.86082	8.669	ENSG00000106484	234	229	240	241	256	250	241.667	432	394	429	431	456	365	417.833
ENSG00000225265	100506161	uncharacterized LOC100506161	RP11-378J18.3	10.3643	-0.807211	0.571486	0.355177	-2.2727	0.0230443	0.0904763	ENSG00000225265	3.15141	3.13995	3.06874	2.36841	2.8047	3.25581	3.57117	3.20407	2.93911	3.5814	3.6049	3.39412	ENSG00000225265	8	9	7	1	4	9	6.33333	14	9	6	14	14	10	11.1667
ENSG00000177410	441951	ZNFX1 antisense RNA 1	ZFAS1	2351.12	-0.808729	0.570885	0.133015	-6.07997	1.20208e-09	3.75686e-08	ENSG00000177410	10.8551	10.5616	10.8191	11.005	10.9876	10.6455	11.2701	11.1984	11.2756	11.7998	12.041	11.8534	ENSG00000177410	1829	1687	1770	2111	1877	1528	1800.33	2496	2433	2588	3594	4145	3336	3098.67
ENSG00000107954	9148	neuralized E3 ubiquitin protein ligase 1	NEURL1	52.8755	-0.809163	0.570713	0.301313	-2.68546	0.00724305	0.0370914	ENSG00000107954	5.25459	5.60076	5.09464	5.57248	5.64821	5.08509	5.23698	5.03968	5.60742	6.15401	7.11482	6.30943	ENSG00000107954	36	55	31	49	47	30	41.3333	36	31	51	76	156	77	71.1667
ENSG00000052850	60529	ALX homeobox 4	ALX4	13.5871	-0.81026	0.570279	0.341658	-2.37155	0.0177135	0.0743932	ENSG00000052850	3.32243	3.52063	3.3278	3.29471	4.14858	2.84055	3.61445	3.72251	3.65374	4.03416	4.52313	3.97285	ENSG00000052850	8	12	8	8	20	3	9.83333	12	14	13	19	30	16	17.3333
ENSG00000278673	NA	NA	NA	6.74946	-0.81045	0.570204	0.40955	-1.97888	0.0478297	NA	ENSG00000278673	2.17663	2.55392	2.72648	2.40187	2.56685	2.91093	3.22434	2.78338	3.25836	2.88933	2.43459	2.96403	ENSG00000278673	2	6	7	4	5	9	5.5	14	8	15	9	4	9	9.83333
ENSG00000265055	NA	NA	NA	8.7683	-0.810666	0.570119	0.404416	-2.00454	0.0450127	0.147906	ENSG00000265055	2.93916	3.01871	2.5253	2.24139	2.98428	3.04719	3.44502	2.82013	3.64101	3.10704	3.41475	2.58037	ENSG00000265055	7	9	3	1	7	8	5.83333	14	6	18	9	13	3	10.5
ENSG00000160233	81543	leucine rich repeat containing 3	LRRC3	133.28	-0.81116	0.569924	0.139499	-5.8148	6.07056e-09	1.68807e-07	ENSG00000160233	6.31802	6.93856	6.68229	6.55852	6.24615	6.3903	7.32599	7.38587	7.59331	6.97449	7.32331	7.02439	ENSG00000160233	75	138	99	94	66	77	91.5	165	177	208	125	158	116	158.167
ENSG00000148655	83938	chromosome 10 open reading frame 11	C10orf11	52.8889	-0.812244	0.569495	0.173185	-4.69003	2.73164e-06	4.49616e-05	ENSG00000148655	5.36435	5.21312	5.34279	5.4879	5.53151	5.17571	5.79685	5.80796	6.04525	6.24816	6.41741	5.78891	ENSG00000148655	39	39	38	45	42	32	39.1667	57	59	72	81	90	50	68.1667
ENSG00000188848	389206	BEN domain containing 4	BEND4	17.1799	-0.81275	0.569296	0.269216	-3.01895	0.00253656	0.0161596	ENSG00000188848	3.46636	3.9014	3.77563	3.80402	3.75812	3.21155	4.00504	4.45414	4.27816	4.07241	4.20491	3.99826	ENSG00000188848	8	16	12	13	11	5	10.8333	16	26	22	17	19	14	19
ENSG00000180964	90843	transcription elongation factor A (SII)-like 8	TCEAL8	406.046	-0.818248	0.56713	0.0726056	-11.2698	1.85084e-29	3.94582e-27	ENSG00000180964	8.18217	8.13424	8.22984	7.88582	8.20718	8.09256	8.82743	9.04886	8.84723	8.87449	8.97477	8.85168	ENSG00000180964	284	312	292	237	270	258	275.5	461	555	483	471	492	414	479.333
ENSG00000266947	NA	NA	NA	8.03564	-0.818424	0.567061	0.410758	-1.99247	0.0463191	0.151145	ENSG00000266947	2.78071	2.79164	2.96587	2.55293	2.72091	2.20583	2.86428	3.52681	3.08666	2.95954	3.0613	2.74532	ENSG00000266947	6	7	8	4	5	1	5.16667	7	17	10	8	9	5	9.33333
ENSG00000167971	57524	CASK interacting protein 1	CASKIN1	8.46115	-0.819059	0.566812	0.378096	-2.16627	0.0302906	0.110997	ENSG00000167971	2.62541	2.8417	2.7368	2.71089	2.66401	3.03252	2.82281	3.06562	3.46177	3.09214	3.1898	3.24989	ENSG00000167971	4	7	5	5	4	8	5.5	6	9	15	9	10	10	9.83333
ENSG00000139445	121643	forkhead box N4	FOXN4	8.35783	-0.823264	0.565162	0.419186	-1.96396	0.0495352	0.158426	ENSG00000139445	2.58283	2.96721	2.69547	2.44647	2.62128	2.48143	3.12325	3.48987	3.30659	2.68983	2.4795	2.64461	ENSG00000139445	4	9	5	3	4	3	4.66667	10	16	13	5	3	4	8.5
ENSG00000126500	23769	fibronectin leucine rich transmembrane protein 1	FLRT1	8.45341	-0.827221	0.563614	0.360464	-2.29488	0.02174	0.0864962	ENSG00000126500	2.74299	2.85145	2.7472	2.91113	2.55702	2.86109	3.2411	3.22241	2.98961	2.84071	3.40626	3.25868	ENSG00000126500	5	7	5	7	3	6	5.5	11	11	8	6	13	10	9.83333
ENSG00000187229	NA	NA	NA	15.3434	-0.82808	0.563279	0.302566	-2.73685	0.00620297	0.0329223	ENSG00000187229	3.77293	3.99744	3.1292	3.09801	3.45639	3.79897	4.15155	4.30803	4.12142	3.89505	4.32927	3.65289	ENSG00000187229	13	19	5	5	8	13	10.5	20	24	20	15	23	10	18.6667
ENSG00000150556	130576	LY6/PLAUR domain containing 6B	LYPD6B	110.263	-0.828423	0.563145	0.137698	-6.01623	1.78521e-09	5.33716e-08	ENSG00000150556	6.40633	5.81111	6.30224	6.49248	6.43088	6.22699	6.9011	6.70852	7.13118	7.29254	7.20156	6.9169	ENSG00000150556	82	58	75	91	78	69	75.5	122	108	150	162	147	109	133
ENSG00000238266	100507127	long intergenic non-protein coding RNA 707	LINC00707	325.734	-0.828852	0.562977	0.0950616	-8.7191	2.8041e-18	2.48593e-16	ENSG00000238266	8.03619	7.78478	7.83549	7.9435	7.79089	7.8853	8.93261	8.73142	8.60609	8.70761	8.2508	8.70704	ENSG00000238266	258	244	221	250	201	224	233	503	446	410	422	294	377	408.667
ENSG00000084628	79570	Na+/K+ transporting ATPase interacting 1	NKAIN1	47.4338	-0.828937	0.562944	0.156043	-5.31224	1.08289e-07	2.44236e-06	ENSG00000084628	5.08079	5.24666	5.22412	5.3259	5.19437	5.07926	5.89333	5.80284	6.06967	5.869	5.68643	5.92153	ENSG00000084628	31	41	35	40	32	30	34.8333	63	60	75	61	51	57	61.1667
ENSG00000165025	6850	spleen tyrosine kinase	SYK	37.1568	-0.831109	0.562097	0.212212	-3.9164	8.98797e-05	0.000986254	ENSG00000165025	4.57592	4.52976	4.32232	4.43866	4.60008	4.55938	4.89785	5.31472	5.41142	4.91182	5.15383	4.99799	ENSG00000165025	21	23	16	19	20	20	19.8333	29	43	47	29	35	28	35.1667
ENSG00000182261	338322	NLR family, pyrin domain containing 10	NLRP10	85.5235	-0.833102	0.561321	0.158109	-5.26915	1.3706e-07	3.0302e-06	ENSG00000182261	6.09325	5.52147	5.83266	6.24054	6.10173	5.9284	6.66508	6.73901	6.46708	6.98991	6.32043	6.94497	ENSG00000182261	66	47	53	77	62	56	60.1667	105	114	93	133	77	115	106.167
ENSG00000235579	NA	NA	NA	9.92741	-0.834361	0.560831	0.390573	-2.13625	0.0326594	0.11695	ENSG00000235579	2.7248	2.93909	2.93738	3.17016	2.64706	3.44085	4.07625	2.99877	2.90174	3.34589	3.62828	3.35628	ENSG00000235579	4	7	6	9	3	12	6.83333	25	7	6	11	15	10	12.3333
ENSG00000101280	51378	angiopoietin 4	ANGPT4	40.3828	-0.836259	0.560094	0.344865	-2.42488	0.0153132	0.0663512	ENSG00000101280	5.10799	4.25123	4.77888	5.63075	5.21899	4.67114	5.05725	5.02835	4.87787	6.03639	6.21522	6.30159	ENSG00000101280	34	17	25	55	35	22	31.3333	33	33	29	74	83	82	55.6667
ENSG00000099812	126353	mitotic spindle positioning	MISP	57.732	-0.836526	0.55999	0.182445	-4.58507	4.53829e-06	7.08559e-05	ENSG00000099812	4.74192	5.02398	4.92234	5.35085	4.9083	5.33963	5.68808	5.7472	6.03239	5.65592	5.82888	5.46505	ENSG00000099812	22	33	26	40	24	37	30.3333	52	56	71	50	56	38	53.8333
ENSG00000092969	7042	transforming growth factor, beta 2	TGFB2	1856.75	-0.837078	0.559776	0.120486	-6.94749	3.71835e-12	1.72508e-10	ENSG00000092969	10.5423	9.69109	10.1501	10.3598	10.5811	10.2778	11.1206	10.9006	10.8617	11.2227	11.2205	11.2926	ENSG00000092969	1473	911	1105	1341	1414	1183	1237.83	2259	1981	1940	2399	2327	2253	2193.17
ENSG00000272170	NA	NA	NA	6.78557	-0.837855	0.559475	0.384801	-2.17738	0.0294525	NA	ENSG00000272170	2.55888	2.48774	2.75494	2.43288	2.69837	2.46758	2.90814	2.81115	2.53261	3.13269	3.21846	2.99115	ENSG00000272170	5	5	7	4	6	4	5.16667	9	8	5	12	13	9	9.33333
ENSG00000111859	4739	neural precursor cell expressed, developmentally down-regulated 9	NEDD9	166.439	-0.839223	0.558945	0.115874	-7.24253	4.40385e-13	2.28592e-11	ENSG00000111859	6.99237	6.70053	6.40258	7.02641	6.96111	6.61513	7.62988	7.58226	7.74326	7.57176	7.45494	7.44382	ENSG00000111859	124	113	78	132	113	90	108.333	203	201	228	192	171	156	191.833
ENSG00000245317	100996419	uncharacterized LOC100996419	LOC100996419	13.0013	-0.840617	0.558405	0.312872	-2.68678	0.00721449	0.0369663	ENSG00000245317	3.38553	3.362	3.02826	3.18915	3.26589	4.09151	3.84197	3.57356	3.86883	4.06186	4.08815	4.11417	ENSG00000245317	9	10	5	7	7	20	9.66667	16	12	17	20	20	19	17.3333
ENSG00000188910	2707	gap junction protein, beta 3, 31kDa	GJB3	87.0018	-0.841826	0.557937	0.20661	-4.07447	4.61192e-05	0.000549137	ENSG00000188910	5.72578	6.42799	5.91778	5.55329	5.13476	5.98909	6.68747	6.60518	6.88985	5.90589	6.89074	6.35623	ENSG00000188910	49	98	57	44	27	59	55.6667	107	103	129	57	120	73	98.1667
ENSG00000132205	84034	elastin microfibril interfacer 2	EMILIN2	273.807	-0.843217	0.557399	0.0893515	-9.43707	3.83337e-21	4.45766e-19	ENSG00000132205	7.41881	7.69754	7.59629	7.75048	7.38415	7.48374	8.23065	8.23556	8.27342	8.42073	8.58914	8.38823	ENSG00000132205	165	231	187	219	150	168	186.667	305	314	325	346	380	302	328.667
ENSG00000196549	4311	membrane metallo-endopeptidase	MME	7.54207	-0.844269	0.556993	0.406416	-2.07735	0.0377693	0.130047	ENSG00000196549	1.99729	2.65881	2.64057	2.89227	2.87255	2.42799	2.90629	2.61322	3.04154	3.14535	3.16611	2.98857	ENSG00000196549	0	6	5	8	7	3	4.83333	8	5	10	11	11	8	8.83333
ENSG00000269964	101928601	meiosis-specific 4 homolog (S. cerevisiae)	MEI4	7.34485	-0.845178	0.556642	0.430035	-1.96537	0.0493714	NA	ENSG00000269964	2.22318	2.40044	2.86575	2.65728	2.98999	2.69729	2.93346	2.83468	2.32778	3.29021	3.53661	3.24469	ENSG00000269964	2	4	8	6	9	6	5.83333	9	8	3	14	18	12	10.6667
ENSG00000228624	101927768::101927794	uncharacterized LOC101927768::uncharacterized LOC101927794	RP3-399L15.3::LOC101927794	64.3592	-0.84724	0.555847	0.163467	-5.18295	2.18403e-07	4.62858e-06	ENSG00000228624	5.57449	5.22456	5.55652	5.58185	5.57589	5.61097	5.94342	6.04443	6.2982	6.32434	6.73366	5.97225	ENSG00000228624	45	38	44	47	42	45	43.5	62	69	85	83	111	56	77.6667
ENSG00000251144	NA	NA	NA	15.9958	-0.847345	0.555807	0.284796	-2.97527	0.00292727	0.0181578	ENSG00000251144	3.92323	3.1534	3.59467	3.22247	3.8586	3.88913	4.02337	4.10436	4.04698	4.49233	4.1151	4.13787	ENSG00000251144	15	6	10	6	13	14	10.6667	17	19	18	27	18	17	19.3333
ENSG00000149599	128853	dual specificity phosphatase 15	DUSP15	18.8992	-0.84786	0.555608	0.254628	-3.3298	0.000869089	0.00670269	ENSG00000149599	3.82255	3.49416	4.01992	3.91951	4.13545	3.98009	3.99957	4.50722	4.53967	4.32829	4.7962	4.53053	ENSG00000149599	12	9	15	14	16	14	13.3333	15	26	27	21	32	23	24
ENSG00000257556	NA	NA	NA	17.7367	-0.848026	0.555544	0.289568	-2.92859	0.003405	0.0204126	ENSG00000257556	4.08333	3.79244	3.78335	3.74531	3.96949	3.80357	3.95515	4.20007	3.86527	4.6171	5.0814	4.53007	ENSG00000257556	17	14	12	12	14	12	13.5	15	20	14	29	43	24	24.1667
ENSG00000179133	256815	chromosome 10 open reading frame 67	C10orf67	8.10214	-0.851173	0.554334	0.37595	-2.26406	0.0235705	0.0918607	ENSG00000179133	2.70375	2.52553	2.80755	2.68235	2.94007	2.72148	3.05384	3.25197	3.43116	2.98108	2.91297	3.05638	ENSG00000179133	5	4	6	5	7	5	5.33333	9	12	15	8	7	8	9.83333
ENSG00000164061	8927	bassoon presynaptic cytomatrix protein	BSN	19.1882	-0.854169	0.553184	0.245531	-3.47886	0.000503543	0.00426962	ENSG00000164061	4.08034	3.96064	3.5354	4.04636	4.02387	3.92501	4.37093	4.34591	4.29322	4.66927	4.77058	4.5835	ENSG00000164061	16	16	8	16	14	13	13.8333	22	22	21	29	31	24	24.8333
ENSG00000167363	64122	fructosamine 3 kinase	FN3K	32.0586	-0.856004	0.552481	0.206119	-4.15295	3.28212e-05	0.000411023	ENSG00000167363	4.63949	4.50334	4.23685	4.50931	4.61937	4.48041	4.8298	5.25415	5.16148	4.76447	5.4616	5.27783	ENSG00000167363	23	23	15	21	21	19	20.3333	28	42	39	26	47	37	36.5
ENSG00000165698	11092	chromosome 9 open reading frame 9	C9orf9	50.4556	-0.856177	0.552414	0.203326	-4.21085	2.54408e-05	0.00032706	ENSG00000165698	5.05448	5.19876	5.47133	5.39243	4.60877	5.38481	5.92415	5.6404	5.56116	5.77585	6.43022	6.05689	ENSG00000165698	30	39	43	42	18	39	35.1667	64	52	49	56	92	63	62.6667
ENSG00000183873	6331	sodium channel, voltage-gated, type V, alpha subunit	SCN5A	781.132	-0.856785	0.552182	0.0856779	-10.0001	1.52285e-23	2.33087e-21	ENSG00000183873	9.20818	9.09241	9.04844	9.01989	8.93791	8.94813	9.80614	9.86268	9.82268	9.71019	10.1344	9.87047	ENSG00000183873	582	609	515	527	447	468	524.667	908	970	949	837	1102	839	934.167
ENSG00000181577	221416	chromosome 6 open reading frame 223	C6orf223	29.0273	-0.857747	0.551814	0.208184	-4.12015	3.78628e-05	0.000463147	ENSG00000181577	4.53651	4.40277	4.49672	4.63042	4.82406	4.89774	5.20059	5.33086	4.84974	5.21468	5.67833	5.45007	ENSG00000181577	22	22	21	25	27	30	24.5	41	47	31	41	59	45	44
ENSG00000263412	NA	NA	NA	14.3579	-0.860632	0.550711	0.296671	-2.90096	0.00372023	0.0219262	ENSG00000263412	3.73837	3.49639	3.74438	3.34058	3.65846	3.00496	4.01557	3.70384	3.76089	4.30816	4.41771	3.89704	ENSG00000263412	13	11	13	8	11	4	10	18	13	14	24	26	14	18.1667
ENSG00000134363	10468	follistatin	FST	1647.96	-0.860835	0.550634	0.142241	-6.05195	1.43107e-09	4.37332e-08	ENSG00000134363	10.2184	9.47323	10.0494	10.284	10.4178	10.0992	11.1992	11.0494	11.0393	11.032	10.2827	10.9902	ENSG00000134363	1173	782	1032	1275	1263	1045	1095	2398	2211	2210	2102	1196	1823	1990
ENSG00000272502	NA	NA	NA	28.9467	-0.862128	0.550141	0.243599	-3.53913	0.000401442	0.00353791	ENSG00000272502	4.30368	4.91104	4.36474	4.26706	4.42703	3.95845	5.06723	4.60129	5.3121	4.72516	5.23319	5.20534	ENSG00000272502	17	35	18	17	18	11	19.3333	36	24	46	26	40	36	34.6667
ENSG00000183018	124976	spinster homolog 2 (Drosophila)	SPNS2	627.944	-0.862318	0.550068	0.107523	-8.01982	1.05902e-15	7.21102e-14	ENSG00000183018	8.90361	8.6839	8.86866	9.00327	8.87913	8.70601	9.55587	9.32553	9.5272	9.81978	9.74061	9.99921	ENSG00000183018	471	457	456	525	432	396	456.167	765	665	774	913	838	928	813.833
ENSG00000217889	NA	NA	NA	8.06403	-0.862625	0.549951	0.393417	-2.19265	0.0283329	0.105442	ENSG00000217889	2.58103	2.96216	2.34197	2.76594	2.72878	2.98874	2.95856	3.09867	3.62951	2.87991	3.41717	2.75322	ENSG00000217889	4	9	2	6	5	8	5.66667	8	10	19	7	14	5	10.5
ENSG00000239351	NA	NA	NA	6.97854	-0.862783	0.549891	0.405138	-2.1296	0.0332045	NA	ENSG00000239351	2.57292	2.92229	2.46921	2.33137	2.38264	2.69042	2.66368	3.05386	2.97767	3.14912	3.02835	2.92321	ENSG00000239351	5	10	4	3	3	6	5.16667	6	11	10	12	10	8	9.5
ENSG00000007255	79090	trafficking protein particle complex 6A	TRAPPC6A	30.7498	-0.866396	0.548516	0.209646	-4.13266	3.5859e-05	0.000442262	ENSG00000007255	4.43648	4.44683	4.7618	4.71522	4.50701	4.65857	4.81694	5.12632	5.20542	5.41469	5.56724	5.29455	ENSG00000007255	19	22	26	26	19	23	22.5	28	38	41	47	52	38	40.6667
ENSG00000228782	653479	mitochondrial ribosomal protein L45 pseudogene 2	MRPL45P2	6.98805	-0.866714	0.548394	0.415983	-2.08353	0.0372029	NA	ENSG00000228782	2.08301	2.92159	2.85592	2.55152	2.6104	2.09502	2.75523	2.82528	2.73527	2.93119	3.1695	3.23028	ENSG00000228782	1	10	8	5	5	1	5	7	8	7	9	12	12	9.16667
ENSG00000106078	23242	cordon-bleu WH2 repeat protein	COBL	240.33	-0.868995	0.547528	0.0792461	-10.9658	5.5823e-28	1.08661e-25	ENSG00000106078	7.2167	7.48529	7.30735	7.30037	7.31806	7.20041	8.19664	8.19337	8.15259	8.03934	8.02073	8.13988	ENSG00000106078	143	199	152	158	144	137	155.5	300	307	300	264	253	254	279.667
ENSG00000233933	NA	NA	NA	6.11279	-0.869919	0.547178	0.436653	-1.99225	0.0463442	NA	ENSG00000233933	1.97145	2.1772	2.46387	2.53875	2.26829	2.66999	3.08865	2.93946	2.32906	2.55807	2.47432	2.80717	ENSG00000233933	1	3	5	6	3	7	4.16667	13	11	4	6	5	8	7.83333
ENSG00000101255	57761	tribbles pseudokinase 3	TRIB3	1452.1	-0.876511	0.544683	0.35799	-2.44842	0.0143484	0.0631328	ENSG00000101255	10.2266	9.01459	9.85481	10.6591	10.5525	9.91617	10.4112	9.96494	9.99306	11.178	11.8682	11.545	ENSG00000101255	1188	566	904	1678	1400	923	1109.83	1376	1026	1054	2348	3730	2725	2043.17
ENSG00000147488	9705	suppression of tumorigenicity 18 (breast carcinoma) (zinc finger protein)	ST18	23.1383	-0.878023	0.544113	0.237292	-3.70018	0.000215444	0.002081	ENSG00000147488	4.10591	3.98358	3.92174	4.23832	4.04546	4.40588	4.58619	4.7526	5.14504	4.86287	4.35203	4.58187	ENSG00000147488	15	15	12	18	13	20	15.5	25	30	43	32	19	22	28.5
ENSG00000131400	9476	napsin A aspartic peptidase	NAPSA	15.6035	-0.878752	0.543838	0.288847	-3.04228	0.00234797	0.0152467	ENSG00000131400	3.71713	3.85076	3.23936	3.38501	3.2851	3.74286	4.11291	4.47728	3.67678	3.96395	3.93158	4.27966	ENSG00000131400	12	16	6	8	6	12	10	19	28	12	16	15	20	18.3333
ENSG00000272138	101927067	uncharacterized LOC101927067	RP11-27N21.3	8.73613	-0.879855	0.543422	0.439074	-2.00389	0.0450818	0.148106	ENSG00000272138	2.71315	2.53105	2.6083	3.05422	2.75444	3.25403	3.2205	2.33889	2.78442	3.48898	3.8248	3.63816	ENSG00000272138	5	4	4	9	5	11	6.33333	11	2	6	15	21	16	11.8333
ENSG00000125510	4987	opiate receptor-like 1	OPRL1	17.9351	-0.880732	0.543092	0.284952	-3.09081	0.00199613	0.0133307	ENSG00000125510	3.98045	3.67669	3.86215	3.94723	3.3602	3.74518	4.13432	4.05694	3.93728	4.4721	4.9814	4.2522	ENSG00000125510	15	12	13	15	6	11	12	18	17	15	25	39	18	22
ENSG00000120129	1843	dual specificity phosphatase 1	DUSP1	878.556	-0.881426	0.542831	0.144967	-6.08016	1.2006e-09	3.75686e-08	ENSG00000120129	9.3125	8.55756	9.36825	9.51341	9.399	9.3456	10.1762	10.0726	10.0086	10.2778	10.0777	10.1931	ENSG00000120129	625	412	646	749	621	621	612.333	1179	1123	1080	1252	1054	1053	1123.5
ENSG00000245522	440028	uncharacterized LOC440028	RP11-540A21.2	50.2706	-0.883145	0.542184	0.164949	-5.35407	8.59999e-08	1.97194e-06	ENSG00000245522	5.02036	5.23011	5.23655	5.42217	5.27514	5.19721	5.88692	5.89496	5.56329	6.10453	6.06971	6.22521	ENSG00000245522	29	40	35	43	34	33	35.6667	62	64	49	73	69	72	64.8333
ENSG00000188613	340719	nanos homolog 1 (Drosophila)	NANOS1	43.4527	-0.884461	0.54169	0.204217	-4.331	1.48435e-05	0.000204948	ENSG00000188613	4.41296	4.95275	4.47429	4.91489	4.59224	4.44493	5.33079	5.24308	5.40238	5.09645	5.66237	5.2249	ENSG00000188613	17	33	18	29	19	17	22.1667	41	39	45	33	52	33	40.5
ENSG00000136999	4856	nephroblastoma overexpressed	NOV	378.45	-0.886765	0.540825	0.0979833	-9.05017	1.42747e-19	1.46075e-17	ENSG00000136999	8.15796	8.00596	8.0401	8.01739	8.06422	8.08769	8.81655	8.60188	8.66903	8.94665	9.24221	9.08247	ENSG00000136999	280	285	255	262	244	258	264	459	403	426	498	599	491	479.333
ENSG00000277778	NA	NA	NA	11.3401	-0.887691	0.540478	0.333651	-2.66053	0.00780168	0.0393114	ENSG00000277778	2.83233	3.35191	2.94367	3.19253	2.98382	3.40191	3.50981	3.89174	3.48406	3.76662	3.05659	3.80365	ENSG00000277778	4	11	5	8	5	10	7.16667	12	19	12	16	6	15	13.3333
ENSG00000182667	50863	neurotrimin	NTM	911.536	-0.890042	0.539598	0.121866	-7.30344	2.80505e-13	1.49949e-11	ENSG00000182667	9.5511	9.06742	9.33527	9.50029	9.59301	9.30433	10.1396	9.98053	9.96972	10.2503	10.7255	10.387	ENSG00000182667	741	595	630	741	713	602	670.333	1147	1050	1049	1226	1673	1208	1225.5
ENSG00000147003	57393	transmembrane protein 27	TMEM27	31.3655	-0.891381	0.539098	0.219862	-4.05428	5.02897e-05	0.000593272	ENSG00000147003	4.71707	4.4504	4.10404	4.67814	4.28909	4.57022	5.12907	5.16041	5.61769	5.17346	4.70271	4.95668	ENSG00000147003	25	22	13	25	15	21	20.1667	37	39	58	38	24	28	37.3333
ENSG00000130812	83854	angiopoietin-like 6	ANGPTL6	5.81967	-0.89159	0.53902	0.442178	-2.01636	0.0437623	NA	ENSG00000130812	2.20529	2.45053	2.08695	2.30068	2.3515	2.2185	2.60398	2.95358	2.58518	2.52023	2.09441	2.76394	ENSG00000130812	3	6	2	4	4	3	3.66667	7	12	7	6	2	8	7
ENSG00000163993	6286	S100 calcium binding protein P	S100P	16.5555	-0.892295	0.538756	0.291534	-3.06069	0.00220831	0.0144806	ENSG00000163993	3.44331	3.4206	3.81971	3.7154	4.22164	3.37983	3.98258	4.11939	4.20989	4.29886	4.7182	4.15349	ENSG00000163993	8	9	13	12	19	7	11.3333	16	19	21	22	32	17	21.1667
ENSG00000278126	NA	NA	NA	7.46622	-0.895499	0.537561	0.377303	-2.37342	0.0176241	NA	ENSG00000278126	2.8388	2.57403	2.65142	2.28318	2.68663	2.66466	2.9961	3.12574	2.9743	3.00461	3.10105	2.90824	ENSG00000278126	7	5	5	2	5	5	4.83333	9	11	9	9	10	7	9.16667
ENSG00000138435	1134	cholinergic receptor, nicotinic, alpha 1 (muscle)	CHRNA1	16.7447	-0.898244	0.53654	0.39826	-2.25542	0.0241071	0.0933226	ENSG00000138435	3.70206	3.89407	3.30957	2.97595	3.44761	3.13129	4.25069	4.47577	4.6123	3.30216	3.57784	2.96064	ENSG00000138435	12	17	7	4	8	5	8.83333	22	28	32	7	10	3	17
ENSG00000131242	84440	RAB11 family interacting protein 4 (class II)	RAB11FIP4	42.6613	-0.898267	0.536531	0.235074	-3.82121	0.000132796	0.00136446	ENSG00000131242	4.85236	4.78769	4.93939	5.10379	5.35086	4.71259	5.47697	5.19458	5.30464	5.79089	6.23358	5.94604	ENSG00000131242	26	28	28	34	38	22	29.3333	46	37	41	59	82	60	54.1667
ENSG00000181409	9625	apoptosis-associated tyrosine kinase	AATK	11.5304	-0.898448	0.536464	0.322467	-2.78617	0.00533345	0.029343	ENSG00000181409	3.14645	3.49796	3.15145	3.20711	3.36727	2.48978	3.45487	3.56935	3.79731	3.53429	3.86097	3.75677	ENSG00000181409	7	13	7	8	9	1	7.5	11	13	17	12	17	14	14
ENSG00000169583	9022	chloride intracellular channel 3	CLIC3	23.4651	-0.898984	0.536264	0.276536	-3.25088	0.0011505	0.00849617	ENSG00000169583	3.90978	4.24395	3.98301	4.33565	3.66741	4.35175	4.7769	4.23	4.7429	4.75352	5.37619	4.20634	ENSG00000169583	12	20	13	20	8	19	15.3333	30	18	30	29	49	15	28.5
ENSG00000107738	64115	chromosome 10 open reading frame 54	C10orf54	140.022	-0.901165	0.535454	0.176636	-5.10183	3.36378e-07	6.84529e-06	ENSG00000107738	6.21708	6.76948	6.75009	6.58935	6.30545	6.59323	7.22082	7.09657	7.34278	6.98897	8.0843	7.2679	ENSG00000107738	69	121	104	96	69	90	91.5	152	142	172	126	277	139	168
ENSG00000198846	9760	thymocyte selection-associated high mobility group box	TOX	145.359	-0.904019	0.534396	0.176923	-5.10968	3.22707e-07	6.60461e-06	ENSG00000198846	6.96483	6.31757	6.38485	6.9484	7.04461	6.75958	7.2936	7.2344	7.3472	7.78639	7.93906	7.84534	ENSG00000198846	123	85	78	126	122	102	106	160	157	172	228	248	213	196.333
ENSG00000226088	NA	NA	NA	15.4637	-0.907242	0.533204	0.331083	-2.74022	0.00613979	0.0326653	ENSG00000226088	3.20744	3.93637	3.83098	3.2728	2.93285	3.32376	4.04031	4.49485	4.24935	3.88368	3.57106	3.55964	ENSG00000226088	6	18	14	7	3	7	9.16667	18	29	23	15	10	9	17.3333
ENSG00000128606	10234	leucine rich repeat containing 17	LRRC17	122.54	-0.907305	0.53318	0.158622	-5.71992	1.06573e-08	2.82743e-07	ENSG00000128606	6.40326	6.14022	6.45876	6.29197	6.72388	6.90712	7.30574	7.42561	7.48748	7.60809	6.62848	7.38752	ENSG00000128606	81	75	84	77	97	116	88.3333	164	184	194	203	94	154	165.5
ENSG00000261189	NA	NA	NA	27.5619	-0.909159	0.532495	0.224364	-4.05216	5.07473e-05	0.00059749	ENSG00000261189	3.76286	4.57439	4.54448	4.24969	4.04627	4.37034	4.73402	5.08195	5.13269	4.99879	4.73795	4.94465	ENSG00000261189	9	26	22	17	12	18	17.3333	27	38	40	34	26	29	32.3333
ENSG00000267530	NA	NA	NA	14.1299	-0.909399	0.532407	0.306775	-2.96438	0.0030329	0.0186643	ENSG00000267530	3.58629	3.67595	3.17718	3.40605	2.89661	3.4585	4.05178	3.92452	3.91846	3.95859	4.13934	3.437	ENSG00000267530	11	14	6	9	3	9	8.66667	19	17	17	17	20	8	16.3333
ENSG00000113763	90249	unc-5 homolog A (C. elegans)	UNC5A	28.4088	-0.910797	0.531891	0.200744	-4.53711	5.70304e-06	8.69191e-05	ENSG00000113763	4.64073	4.32503	4.06975	4.68575	4.62287	4.53612	5.15395	5.09621	4.96408	5.28006	5.391	5.16913	ENSG00000113763	24	20	13	26	22	21	21	39	38	34	43	46	35	39.1667
ENSG00000235609	NA	NA	NA	6.42043	-0.912346	0.53132	0.420093	-2.17177	0.0298727	NA	ENSG00000235609	2.28621	2.1048	2.28955	2.14426	2.83065	2.62603	2.69191	2.84188	2.91266	2.86675	2.80408	2.4586	ENSG00000235609	3	2	3	2	8	6	4	7	9	10	9	8	4	7.83333
ENSG00000108622	3384	intercellular adhesion molecule 2	ICAM2	82.7108	-0.912546	0.531247	0.143034	-6.37991	1.7719e-10	6.24628e-09	ENSG00000108622	5.62225	5.58868	5.9363	5.96391	5.92552	6.00687	6.41684	6.53701	6.48832	6.63753	6.99103	6.7563	ENSG00000108622	45	50	58	62	54	60	54.8333	87	98	95	102	130	100	102
ENSG00000091490	23231	sel-1 suppressor of lin-12-like 3 (C. elegans)	SEL1L3	535.873	-0.913428	0.530922	0.298164	-3.06351	0.00218757	0.0143709	ENSG00000091490	8.78734	8.0275	8.56378	8.85218	8.86628	8.59945	9.0849	8.75004	8.69307	9.54262	10.5619	9.69354	ENSG00000091490	437	286	369	475	432	370	394.833	550	443	428	755	1523	752	741.833
ENSG00000120211	3641	insulin-like 4 (placenta)	INSL4	17.4005	-0.913553	0.530876	0.270696	-3.37483	0.000738625	0.00587618	ENSG00000120211	3.38427	3.84907	3.63654	3.44163	4.19753	4.05142	4.17077	4.04204	4.32768	4.57484	4.39957	4.72553	ENSG00000120211	7	15	10	8	18	16	12.3333	19	17	23	28	23	29	23.1667
ENSG00000254275	101927774	uncharacterized LOC101927774	LOC101927774	11.5544	-0.914063	0.530689	0.393463	-2.32312	0.0201727	0.0818054	ENSG00000254275	3.35697	2.72302	2.9163	3.08095	3.05934	3.03312	3.4896	3.65901	2.77387	2.91006	4.16534	3.6587	ENSG00000254275	10	4	5	7	6	6	6.33333	12	15	4	5	24	13	12.1667
ENSG00000257108	283948	NHL repeat containing 4	NHLRC4	8.46223	-0.914749	0.530436	0.401251	-2.27974	0.0226229	0.089275	ENSG00000257108	2.47447	2.81132	3.14816	2.77816	2.51058	3.08642	3.1323	2.77558	2.95083	3.06365	3.89563	3.62106	ENSG00000257108	3	7	10	6	3	9	6.33333	10	6	8	9	23	16	12
ENSG00000168743	255743	nephronectin	NPNT	6.71035	-0.915929	0.530003	0.403419	-2.27042	0.0231823	NA	ENSG00000168743	2.44681	2.74988	2.33449	2.4279	2.48239	2.3456	2.73587	2.62911	3.09442	2.98676	2.92976	2.71723	ENSG00000168743	4	8	3	4	4	3	4.33333	7	6	12	10	9	6	8.33333
ENSG00000164128	4886	neuropeptide Y receptor Y1	NPY1R	5.32784	-0.916506	0.529791	0.454602	-2.01606	0.0437938	NA	ENSG00000164128	1.84964	2.17	2.11834	2.21391	2.37371	2.24582	2.52074	2.41515	2.31395	2.43601	2.99345	2.28422	ENSG00000164128	1	4	3	4	5	4	3.5	7	6	5	6	13	4	6.83333
ENSG00000170965	10761	placenta-specific 1	PLAC1	17.2703	-0.917508	0.529423	0.264883	-3.46382	0.000532556	0.00446908	ENSG00000170965	3.55301	3.90569	3.91052	3.16718	3.60949	4.21274	4.31358	4.28895	4.41132	4.41366	4.52477	4.1811	ENSG00000170965	9	16	14	5	9	19	12	22	22	25	24	26	17	22.6667
ENSG00000233937	NA	NA	NA	67.0541	-0.924416	0.526894	0.165024	-5.6017	2.1226e-08	5.3732e-07	ENSG00000233937	5.58173	5.97791	5.69162	5.63858	5.34033	5.29488	6.17122	6.25325	6.1477	6.54436	6.8213	6.41068	ENSG00000233937	45	71	49	49	34	34	47	74	81	75	98	118	79	87.5
ENSG00000243810	NA	NA	NA	5.04857	-0.929342	0.525098	0.466579	-1.99182	0.0463909	NA	ENSG00000243810	1.78781	2.47917	1.79014	1.91328	2.20302	2.39349	2.16366	2.44628	2.35163	2.70995	2.80024	2.33399	ENSG00000243810	1	8	1	2	4	6	3.66667	4	7	6	10	11	5	7.16667
ENSG00000227199	93653	ST7 antisense RNA 1	ST7-AS1	12.1656	-0.931768	0.524215	0.350091	-2.6615	0.00777929	0.0392337	ENSG00000227199	3.24786	3.38064	3.16505	3.13379	3.20923	3.57716	3.23672	3.82159	3.58032	3.74137	3.93355	4.45405	ENSG00000227199	8	11	7	7	7	12	8.66667	8	17	13	15	18	28	16.5
ENSG00000160323	11093	ADAM metallopeptidase with thrombospondin type 1 motif, 13	ADAMTS13	7.17882	-0.931881	0.524174	0.413789	-2.25207	0.0243179	NA	ENSG00000160323	2.24348	2.41826	2.49023	2.76403	2.8295	2.38497	2.94507	2.76146	2.84297	2.87204	3.49038	2.54507	ENSG00000160323	2	4	4	7	7	3	4.5	9	7	8	8	17	4	8.83333
ENSG00000166741	4837::101928916	nicotinamide N-methyltransferase::uncharacterized LOC101928916	NNMT::LOC101928916	904.355	-0.932852	0.523822	0.210799	-4.42531	9.63021e-06	0.00013852	ENSG00000166741	9.50381	8.67321	9.28438	9.62283	9.58764	9.27012	9.99197	9.86559	9.83432	10.4155	10.6238	10.6479	ENSG00000166741	717	448	608	810	711	588	647	1033	968	953	1381	1557	1457	1224.83
ENSG00000158301	100528062::114928	ARMCX5-GPRASP2 readthrough::G protein-coupled receptor associated sorting protein 2	ARMCX5-GPRASP2::GPRASP2	196.249	-0.93319	0.523699	0.0891444	-10.4683	1.20808e-25	2.121e-23	ENSG00000158301	6.95571	6.91075	7.14115	6.92907	7.16351	7.07109	7.85691	7.93237	7.85269	7.92456	8.06493	7.73389	ENSG00000158301	119	131	136	121	130	126	127.167	237	257	244	246	265	191	240
ENSG00000064205	8839	WNT1 inducible signaling pathway protein 2	WISP2	7.90629	-0.934762	0.523129	0.401057	-2.33074	0.0197668	0.0805609	ENSG00000064205	2.77046	2.94474	2.32353	2.92658	2.60065	2.46207	3.17143	2.74561	3.21615	2.94912	3.67298	2.83805	ENSG00000064205	6	9	2	8	4	3	5.33333	11	6	12	8	19	6	10.3333
ENSG00000172717	161142	family with sequence similarity 71, member D	FAM71D	7.39634	-0.936002	0.522679	0.455015	-2.05708	0.0396784	NA	ENSG00000172717	1.93237	2.78109	2.47645	2.07125	2.82004	2.24019	3.01461	2.99684	2.91541	2.86326	2.2385	2.64462	ENSG00000172717	0	8	4	1	7	2	3.66667	10	10	9	8	2	5	7.33333
ENSG00000012223	4057	lactotransferrin	LTF	6.99594	-0.939341	0.521471	0.394621	-2.38037	0.0172955	NA	ENSG00000012223	2.57187	2.68528	2.35131	2.82796	2.50044	2.48022	2.99924	2.82531	2.64365	3.08024	3.41333	3.00654	ENSG00000012223	5	7	3	8	4	4	5.16667	10	8	6	11	16	9	10
ENSG00000204941	5673	pregnancy specific beta-1-glycoprotein 5	PSG5	31.1577	-0.943905	0.519824	0.310666	-3.03833	0.00237896	0.0154016	ENSG00000204941	4.78119	3.94995	4.7485	4.38356	4.26847	4.73168	4.95015	4.61361	4.47064	5.40485	6.06737	5.28378	ENSG00000204941	27	13	26	19	15	25	20.8333	32	24	21	47	79	38	40.1667
ENSG00000269388	NA	NA	NA	6.88294	-0.945785	0.519147	0.39978	-2.36577	0.0179928	NA	ENSG00000269388	2.76421	2.59643	2.08872	2.55222	2.25401	2.68955	3.06946	2.73925	2.82032	3.00633	3.02614	2.83222	ENSG00000269388	7	6	1	5	2	6	4.5	11	7	8	10	10	7	8.83333
ENSG00000226674	401014	testis expressed 41 (non-protein coding)	TEX41	7.86214	-0.948853	0.518044	0.392931	-2.41481	0.0157435	0.0677888	ENSG00000226674	2.5636	2.86586	2.95541	2.3041	2.60124	2.33549	3.02209	2.64741	3.21568	3.10757	3.05054	3.18714	ENSG00000226674	4	8	8	2	4	2	4.66667	9	5	12	10	9	10	9.16667
ENSG00000215529	388795::101928282	EF-hand calcium binding domain 8::uncharacterized LOC101928282	EFCAB8::LOC101928282	9.42322	-0.950429	0.517478	0.423644	-2.24346	0.024867	0.0955412	ENSG00000215529	3.05848	3.12526	2.42586	2.75262	3.19047	2.6842	2.76582	2.94304	3.18468	3.05678	4.06066	3.86353	ENSG00000215529	8	10	2	5	9	4	6.33333	5	7	10	8	25	19	12.3333
ENSG00000204362	400743	uncharacterized LOC400743	LOC400743	29.9243	-0.951024	0.517265	0.27732	-3.42934	0.000605059	0.00497036	ENSG00000204362	4.73149	4.12131	3.93812	4.42492	4.67553	4.22147	5.10306	4.84166	4.41366	4.98827	5.90582	4.80717	ENSG00000204362	26	16	11	20	23	15	18.5	37	30	20	33	70	25	35.8333
ENSG00000166046	255394	t-complex 11, testis-specific-like 2	TCP11L2	230.56	-0.957884	0.514812	0.330649	-2.89698	0.00376771	0.0221656	ENSG00000166046	7.65438	6.55064	7.07694	7.84657	7.85776	7.20691	7.85267	7.44993	7.49239	8.74135	9.03034	8.80903	ENSG00000166046	200	99	129	239	217	139	170.5	235	179	186	444	532	417	332.167
ENSG00000188039	284434	NACHT and WD repeat domain containing 1	NWD1	9.27428	-0.961248	0.513612	0.342163	-2.80933	0.00496446	0.0276958	ENSG00000188039	2.70437	2.91755	3.00782	2.9788	3.04887	2.72192	3.31004	3.65497	3.28589	3.16986	3.53904	3.25013	ENSG00000188039	4	7	7	7	7	4	6	11	17	11	9	14	9	11.8333
ENSG00000261305	NA	NA	NA	11.4458	-0.963682	0.512747	0.345946	-2.78565	0.00534211	0.0293726	ENSG00000261305	2.71337	3.03808	3.04023	3.18985	3.76764	3.056	3.50808	3.26849	3.67029	3.82082	4.0923	3.74099	ENSG00000261305	3	7	6	8	15	6	7.5	12	9	15	17	22	14	14.8333
ENSG00000228997	NA	NA	NA	34.0725	-0.96409	0.512602	0.268656	-3.58856	0.000332506	0.00301189	ENSG00000228997	5.1027	4.16458	4.61062	4.69588	4.96926	4.32638	4.91448	4.92229	5.01719	5.7928	6.10561	5.43738	ENSG00000228997	35	16	22	25	29	16	23.8333	30	31	34	63	79	42	46.5
ENSG00000217769	NA	NA	NA	4.85594	-0.965675	0.512039	0.484818	-1.99183	0.0463897	NA	ENSG00000217769	2.02493	1.97078	2.02791	1.74732	2.17289	1.90952	2.01857	2.12221	2.49641	2.60305	2.26119	2.19228	ENSG00000217769	3	3	3	1	4	2	2.66667	3	4	8	9	5	4	5.5
ENSG00000232480	728463	uncharacterized LOC728463	RP11-224O19.2	138.092	-0.971855	0.50985	0.123699	-7.85664	3.9458e-15	2.53267e-13	ENSG00000232480	6.62329	6.29827	6.45923	6.64192	6.71288	6.32658	7.36178	7.38966	7.15103	7.47039	7.4406	7.59801	ENSG00000232480	95	84	83	100	95	73	88.3333	169	177	149	181	172	178	171
ENSG00000130176	1264	calponin 1, basic, smooth muscle	CNN1	34.5346	-0.972027	0.509789	0.216627	-4.48709	7.22015e-06	0.000106947	ENSG00000130176	4.51102	4.42359	4.4682	4.52095	4.11821	4.59147	5.29835	5.32341	5.51279	4.50844	5.0352	5.16288	ENSG00000130176	20	21	19	21	12	21	19	42	44	52	20	32	33	37.1667
ENSG00000234492	285456	RPL34 antisense RNA 1 (head to head)	RPL34-AS1	9.20011	-0.973167	0.509387	0.349566	-2.78393	0.00537051	0.0295106	ENSG00000234492	2.69105	2.61656	2.69514	2.87426	3.36065	3.01062	3.49445	3.58963	3.12575	3.37652	3.17819	3.46272	ENSG00000234492	4	4	4	6	11	7	6	14	16	9	12	9	12	12
ENSG00000170516	170712	cytochrome c oxidase subunit VIIb2	COX7B2	40.8623	-0.973289	0.509343	0.173604	-5.60639	2.06591e-08	5.24771e-07	ENSG00000170516	5.03636	4.78243	5.11365	4.72303	4.70162	4.92015	5.41766	5.73766	5.68786	5.67582	5.66457	5.78628	ENSG00000170516	31	28	33	24	21	27	27.3333	44	59	57	54	52	53	53.1667
ENSG00000182459	400629	testis expressed 19	TEX19	8.35379	-0.97336	0.509318	0.429522	-2.26615	0.0234425	0.0915391	ENSG00000182459	2.6647	2.36944	2.95447	2.8374	3.37422	2.32291	3.37295	3.00465	3.28525	2.94805	3.73189	3.40629	ENSG00000182459	5	3	8	7	13	2	6.33333	14	9	13	8	20	13	12.8333
ENSG00000266904	284440	long intergenic non-protein coding RNA 663	LINC00663	15.4761	-0.977096	0.508001	0.284018	-3.44026	0.000581161	0.00479826	ENSG00000266904	3.84316	3.13489	3.64899	3.61261	3.37508	3.73872	4.15809	4.13426	4.02776	4.51033	4.33581	3.80681	ENSG00000266904	14	6	11	11	7	12	10.1667	20	20	18	28	23	12	20.1667
ENSG00000222012	NA	NA	NA	8.35841	-0.979617	0.507114	0.375628	-2.60795	0.00910868	0.0443618	ENSG00000222012	2.67299	2.78543	2.96186	2.75159	3.00334	2.79311	2.85896	3.4187	3.41333	3.80257	2.97496	3.41251	ENSG00000222012	5	7	8	6	8	6	6.66667	7	15	15	22	8	13	13.3333
ENSG00000236423	100133612	long intergenic non-protein coding RNA 1134	LINC01134	5.44399	-0.980397	0.50684	0.452758	-2.16539	0.0303577	NA	ENSG00000236423	2.25685	2.19507	2.14411	2.12489	1.89983	2.15433	2.35584	2.69517	2.33911	2.55302	2.56981	2.31009	ENSG00000236423	4	4	3	3	1	3	3	5	9	5	7	7	4	6.16667
ENSG00000250102	NA	NA	NA	3.58752	-0.981867	0.506324	0.499268	-1.96661	0.0492279	NA	ENSG00000250102	1.83934	1.42368	1.46026	1.82401	1.74979	1.73529	2.12625	1.92675	1.92364	2.04213	1.95762	1.99636	ENSG00000250102	4	1	1	4	3	3	2.66667	7	5	5	6	5	5	5.5
ENSG00000173175	111	adenylate cyclase 5	ADCY5	32.2223	-0.983967	0.505588	0.206682	-4.76079	1.92841e-06	3.30042e-05	ENSG00000173175	4.39393	4.84788	4.17245	4.50612	4.29471	4.19541	5.25308	4.79939	5.2166	5.18003	5.32798	5.14541	ENSG00000173175	18	32	14	21	15	14	19	41	28	41	38	42	33	37.1667
ENSG00000142623	29943	peptidyl arginine deiminase, type I	PADI1	24.44	-0.986075	0.504849	0.260474	-3.7857	0.000153276	0.00155517	ENSG00000142623	4.17842	3.87468	4.06574	3.96115	4.5556	4.26414	4.64283	4.57536	4.64896	4.97889	5.53227	4.55047	ENSG00000142623	16	13	14	13	22	17	15.8333	26	25	27	35	55	21	31.5
ENSG00000280161	NA	NA	NA	13.2746	-0.988533	0.50399	0.299117	-3.30483	0.000950332	0.00722963	ENSG00000280161	3.40472	3.76152	3.32791	3.52636	2.98265	3.06433	4.01959	3.83809	4.25879	3.81359	3.71421	4.02646	ENSG00000280161	9	16	8	11	4	5	8.83333	19	16	25	15	13	17	17.5
ENSG00000153237	130940	coiled-coil domain containing 148	CCDC148	10.3836	-0.991135	0.503082	0.345914	-2.86527	0.00416657	0.0240693	ENSG00000153237	2.77142	2.69371	3.24589	3.13268	3.02356	3.09202	3.7491	3.82985	3.42384	3.06956	3.41179	3.47615	ENSG00000153237	4	4	9	8	6	7	6.33333	17	19	12	7	11	11	12.8333
ENSG00000279711	NA	NA	NA	11.6009	-0.993153	0.502379	0.312916	-3.17386	0.00150424	0.010618	ENSG00000279711	3.15439	3.441	3.24669	3.21489	3.1085	2.75924	3.53166	3.63914	3.85683	3.896	3.69471	3.63215	ENSG00000279711	7	12	8	8	6	3	7.33333	12	14	18	18	14	12	14.6667
ENSG00000184005	256435	ST6 (alpha-N-acetyl-neuraminyl-2,3-beta-galactosyl-1,3)-N-acetylgalactosaminide alpha-2,6-sialyltransferase 3	ST6GALNAC3	139.547	-0.997375	0.500911	0.301403	-3.30911	0.000935935	0.0071383	ENSG00000184005	6.89726	5.7632	6.25152	6.86033	7.15588	6.92583	7.32243	7.18767	6.81241	7.84957	8.27368	7.9893	ENSG00000184005	118	55	71	119	134	117	102.333	165	153	116	241	320	239	205.667
ENSG00000268621	645553	uncharacterized LOC645553	AC006262.5	8.45062	-0.998038	0.50068	0.467259	-2.13594	0.0326843	0.116992	ENSG00000268621	2.31471	2.69277	2.67551	2.64958	3.1675	2.79191	2.43539	2.64712	2.74341	3.56292	3.959	3.47855	ENSG00000268621	2	6	5	5	10	6	5.66667	3	5	6	17	25	14	11.6667
ENSG00000261485	100288730	PAN3 antisense RNA 1	PAN3-AS1	7.89213	-0.998533	0.500509	0.429657	-2.32402	0.0201244	0.0817386	ENSG00000261485	3.16763	2.92938	2.16611	2.40971	2.58297	2.44384	2.83785	3.20674	2.90363	2.84591	3.55645	3.31866	ENSG00000261485	11	9	1	3	4	3	5.16667	7	12	8	7	17	12	10.5
ENSG00000126752	6756	synovial sarcoma, X breakpoint 1	SSX1	16.9119	-1.00105	0.499637	0.364081	-2.74951	0.00596838	0.0319718	ENSG00000126752	3.41281	3.03622	3.41847	3.82004	3.28279	3.74669	4.4784	4.60015	4.44628	3.57282	3.25089	3.5864	ENSG00000126752	8	5	8	14	6	12	8.83333	27	31	27	10	6	9	18.3333
ENSG00000235269	NA	NA	NA	18.2994	-1.00115	0.499603	0.252603	-3.96331	7.3917e-05	0.000830982	ENSG00000235269	4.10932	3.55157	3.66683	3.96184	3.86447	3.6086	4.47391	4.31926	4.44185	4.35638	4.70774	4.46622	ENSG00000235269	17	10	10	15	12	9	12.1667	25	22	25	22	30	22	24.3333
ENSG00000271334	101926940	uncharacterized LOC101926940	LOC101926940	7.23361	-1.00259	0.499103	0.426836	-2.34889	0.0188294	NA	ENSG00000271334	2.10248	2.70584	2.69688	2.22461	2.63151	2.50088	3.02125	3.07547	3.37883	2.36684	2.60764	2.85481	ENSG00000271334	1	7	6	2	5	4	4.16667	10	11	16	3	5	7	8.66667
ENSG00000001617	6405	sema domain, immunoglobulin domain (Ig), short basic domain, secreted, (semaphorin) 3F	SEMA3F	178.095	-1.00316	0.498906	0.183779	-5.45852	4.8012e-08	1.15254e-06	ENSG00000001617	6.95415	6.95782	6.98527	6.9382	6.87013	6.66221	7.58102	7.2561	7.57169	7.66543	8.66232	7.83665	ENSG00000001617	120	137	122	123	105	93	116.667	195	157	200	205	414	208	229.833
ENSG00000276075	NA	NA	NA	5.8218	-1.00482	0.498333	0.461907	-2.17537	0.0296022	NA	ENSG00000276075	2.05628	2.23683	2.30364	1.75245	2.54589	2.42371	2.05012	2.38624	2.73735	2.84225	2.86141	2.75465	ENSG00000276075	2	4	4	0	6	5	3.5	2	5	9	10	10	8	7.33333
ENSG00000235563	NA	NA	NA	5.00478	-1.00615	0.497873	0.508296	-1.97946	0.0477645	NA	ENSG00000235563	2.02962	1.85275	2.15008	2.23616	1.62463	1.77117	2.52452	2.33248	2.00936	2.14562	2.46212	2.19859	ENSG00000235563	3	2	4	5	0	1	2.5	8	6	3	4	7	4	5.33333
ENSG00000247287	NA	NA	NA	4.7851	-1.00827	0.497144	0.481285	-2.09495	0.0361759	NA	ENSG00000247287	1.89017	1.84233	2.01963	1.87658	1.91575	2.25422	1.88456	2.21893	2.64017	2.42808	2.14475	2.39662	ENSG00000247287	2	2	3	2	2	5	2.66667	2	5	10	7	4	6	5.66667
ENSG00000183161	2188	Fanconi anemia, complementation group F	FANCF	59.7253	-1.01097	0.496213	0.149305	-6.77116	1.27756e-11	5.60749e-10	ENSG00000183161	5.05777	5.40164	5.33688	5.0879	5.47039	5.36425	6.27464	6.27329	5.90518	6.03672	6.29518	6.01752	ENSG00000183161	29	45	37	31	39	37	36.3333	82	84	63	67	80	59	72.5
ENSG00000277117	NA	NA	NA	6.44518	-1.01143	0.496054	0.450078	-2.24723	0.0246253	NA	ENSG00000277117	2.00362	2.60948	2.39003	2.25243	2.42151	2.40187	2.84551	2.12517	2.82441	3.00249	3.15651	2.44284	ENSG00000277117	1	7	4	3	4	4	3.83333	9	2	9	11	13	4	8
ENSG00000125850	58495	ovo-like zinc finger 2	OVOL2	10.6144	-1.01638	0.494356	0.345643	-2.94054	0.00327642	0.0198116	ENSG00000125850	3.16987	3.37188	3.08728	3.22536	2.57843	2.68392	3.52681	3.50637	3.50094	3.59985	3.56012	3.86827	ENSG00000125850	8	12	7	9	2	3	6.83333	13	13	13	14	13	17	13.8333
ENSG00000238286	NA	NA	NA	4.2569	-1.01779	0.493871	0.471387	-2.15915	0.0308388	NA	ENSG00000238286	1.65078	1.74381	1.79159	2.01392	1.9425	2.15058	2.22618	2.21304	2.38257	2.23267	2.14879	2.18931	ENSG00000238286	1	2	2	4	3	5	2.83333	6	6	8	6	5	5	6
ENSG00000270614	NA	NA	NA	4.06065	-1.0214	0.492637	0.513388	-1.98953	0.0466425	NA	ENSG00000270614	1.84933	1.67838	1.85211	1.83495	1.44506	1.97834	1.7175	2.14924	2.14579	1.84836	2.18345	2.49132	ENSG00000270614	3	2	3	3	0	4	2.5	2	6	6	3	6	9	5.33333
ENSG00000247400	100289274	DNAJC3 antisense RNA 1 (head to head)	DNAJC3-AS1	18.4419	-1.02318	0.49203	0.274118	-3.73264	0.000189485	0.00186271	ENSG00000247400	4.04908	3.68595	3.41435	3.89667	3.27017	3.82567	4.73235	4.06716	4.26294	4.04681	4.55299	4.46289	ENSG00000247400	16	12	7	14	5	12	11	32	17	21	16	26	22	22.3333
ENSG00000135502	65012	solute carrier family 26, member 10	SLC26A10	6.68401	-1.0241	0.491718	0.465085	-2.20195	0.0276685	NA	ENSG00000135502	2.16349	3.00514	2.02696	2.38919	2.32379	2.17664	2.70059	3.0678	2.38353	2.7083	3.30253	2.57721	ENSG00000135502	2	12	1	4	3	2	4	7	12	4	7	15	5	8.33333
ENSG00000154027	26289	adenylate kinase 5	AK5	106.916	-1.03112	0.489331	0.164936	-6.25163	4.06196e-10	1.3699e-08	ENSG00000154027	6.12525	5.86482	6.24319	6.11602	6.26821	6.30732	6.96732	6.67707	6.71644	7.30178	7.37204	7.34008	ENSG00000154027	66	61	72	68	69	74	68.3333	129	106	110	164	168	151	138
ENSG00000169085	254778	chromosome 8 open reading frame 46	C8orf46	26.487	-1.03277	0.48877	0.229119	-4.50758	6.55722e-06	9.81009e-05	ENSG00000169085	4.14956	4.51334	3.96515	3.85502	4.09031	4.05377	4.9642	4.8348	4.82752	4.64503	4.94181	4.88475	ENSG00000169085	15	25	12	11	13	13	14.8333	34	31	31	25	32	28	30.1667
ENSG00000163825	83597	receptor (chemosensory) transporter protein 3	RTP3	3.45079	-1.03444	0.488206	0.521912	-1.98201	0.0474776	NA	ENSG00000163825	1.5604	1.639	1.56267	1.78661	1.71209	1.27347	1.99786	1.67148	1.78208	1.90645	1.8128	2.24089	ENSG00000163825	2	3	2	4	3	0	2.33333	6	3	4	5	4	8	5
ENSG00000180921	286077	family with sequence similarity 83, member H	FAM83H	187.218	-1.03668	0.487448	0.137749	-7.52587	5.23687e-14	3.05478e-12	ENSG00000180921	6.551	6.43883	6.60332	6.706	6.78015	6.75571	7.60913	7.37073	7.44533	7.52042	8.13862	7.35191	ENSG00000180921	88	92	91	103	98	100	95.3333	199	171	182	184	282	145	193.833
ENSG00000168350	123099	delta(4)-desaturase, sphingolipid 2	DEGS2	10.5301	-1.03697	0.487348	0.339254	-3.05663	0.00223838	0.0146616	ENSG00000168350	2.77771	3.07374	3.08269	3.22076	2.92855	3.26966	3.45614	3.3672	3.67475	3.59498	4.03681	3.55469	ENSG00000168350	4	8	7	9	5	9	7	12	11	16	14	22	12	14.5
ENSG00000138622	10021	hyperpolarization activated cyclic nucleotide-gated potassium channel 4	HCN4	47.9991	-1.03711	0.487302	0.22659	-4.57703	4.71631e-06	7.32521e-05	ENSG00000138622	5.02696	4.84386	4.70721	4.94844	4.67938	4.82214	5.2138	5.41654	5.86063	5.34982	6.30573	5.62125	ENSG00000138622	30	29	22	29	20	24	25.6667	36	44	64	40	85	45	52.3333
ENSG00000161298	84911	zinc finger protein 382	ZNF382	6.16886	-1.03754	0.487159	0.427519	-2.42688	0.0152294	NA	ENSG00000161298	2.24678	2.29839	2.47402	2.10485	2.60873	2.26081	2.4621	2.80313	2.87393	2.56817	3.19094	2.5297	ENSG00000161298	3	4	5	2	6	3	3.83333	5	9	10	6	14	5	8.16667
ENSG00000064042	22998	LIM and calponin homology domains 1	LIMCH1	5913.3	-1.0397	0.486428	0.107567	-9.66564	4.2198e-22	5.51592e-20	ENSG00000064042	12.0524	11.6564	11.866	12.1346	12.1711	11.8354	12.8504	12.6992	12.6908	13.1005	13.27	13.1675	ENSG00000064042	4187	3592	3641	4604	4254	3481	3959.83	7497	6907	6913	8843	9690	8286	8022.67
ENSG00000082397	23136	erythrocyte membrane protein band 4.1-like 3	EPB41L3	297.965	-1.03977	0.486407	0.109034	-9.53613	1.48257e-21	1.81849e-19	ENSG00000082397	7.62019	7.33608	7.57952	7.51316	7.61075	7.66118	8.69491	8.57656	8.67297	8.66284	7.97113	8.54417	ENSG00000082397	191	176	184	183	177	191	183.667	426	401	433	411	241	337	374.833
ENSG00000007171	4843	nitric oxide synthase 2, inducible	NOS2	5.18753	-1.0408	0.486058	0.509886	-2.04124	0.0412271	NA	ENSG00000007171	2.04898	2.10583	2.05205	2.03316	1.94698	2.39195	2.77563	2.14747	3.00362	2.27392	2.65364	1.9631	ENSG00000007171	3	4	3	3	2	6	3.5	11	4	15	5	9	2	7.66667
ENSG00000165323	120114	FAT atypical cadherin 3	FAT3	300.981	-1.04209	0.485622	0.0860755	-12.1068	9.72661e-34	2.56153e-31	ENSG00000165323	7.59071	7.38729	7.18491	7.42898	7.47433	7.47168	8.50022	8.54816	8.44095	8.31813	8.35347	8.27946	ENSG00000165323	187	183	137	172	160	166	167.5	370	393	366	320	319	278	341
ENSG00000162576	54587	matrix-remodelling associated 8	MXRA8	314.166	-1.04233	0.485544	0.114705	-9.08699	1.01816e-19	1.05395e-17	ENSG00000162576	7.22581	7.83842	7.7206	7.40036	7.25135	7.40013	8.51799	8.50484	8.58662	8.24172	8.73159	8.23745	ENSG00000162576	142	255	204	168	135	157	176.833	374	380	406	302	419	269	358.333
ENSG00000266980	NA	NA	NA	4.87097	-1.04468	0.484751	0.514101	-2.03206	0.0421475	NA	ENSG00000266980	1.99703	1.94273	2.00002	1.9816	2.14637	1.88017	2.10742	2.30064	1.71262	2.41378	2.88123	2.5673	ENSG00000266980	3	3	3	3	4	2	3	4	6	1	7	13	8	6.5
ENSG00000270277	NA	NA	NA	4.35303	-1.0448	0.484713	0.507545	-2.05853	0.0395391	NA	ENSG00000270277	1.79247	1.7467	1.922	1.49074	1.94694	2.04856	2.0283	2.12196	2.21563	2.49531	1.92987	2.08449	ENSG00000270277	2	2	3	0	3	4	2.33333	4	5	6	9	3	4	5.16667
ENSG00000141540	94015	tweety family member 2	TTYH2	82.7739	-1.04513	0.4846	0.159605	-6.54825	5.82157e-11	2.23718e-09	ENSG00000141540	5.59294	5.84612	5.65404	5.90036	5.78045	5.8294	6.5275	6.19373	6.49964	6.68529	7.14192	6.91349	ENSG00000141540	44	62	46	59	48	52	51.8333	95	75	96	106	146	113	105.167
ENSG00000267116	NA	NA	NA	3.83979	-1.04634	0.484196	0.521512	-2.00635	0.0448186	NA	ENSG00000267116	1.53776	1.63332	1.67888	1.66422	1.69964	1.93086	2.11411	2.00482	2.27058	2.02266	1.92926	1.56874	ENSG00000267116	1	2	2	2	2	4	2.16667	6	5	8	5	4	1	4.83333
ENSG00000184500	5627	protein S (alpha)	PROS1	40.9086	-1.0466	0.484107	0.205027	-5.10472	3.31291e-07	6.74944e-06	ENSG00000184500	5.06413	4.95285	4.84651	4.26488	4.78577	4.44757	5.8028	5.48402	5.42579	5.62436	5.34805	5.75716	ENSG00000184500	32	33	26	15	23	17	24.3333	61	48	46	52	40	52	49.8333
ENSG00000104413	54845	epithelial splicing regulatory protein 1	ESRP1	80.4977	-1.04693	0.483996	0.253497	-4.12997	3.62813e-05	0.000446546	ENSG00000104413	6.0341	5.36807	5.4175	5.92897	6.17739	5.83957	6.40303	6.34083	5.97474	6.61132	7.75808	6.72959	ENSG00000104413	64	42	38	61	67	53	54.1667	87	85	64	101	234	99	111.667
ENSG00000162383	6512	solute carrier family 1 (glutamate transporter), member 7	SLC1A7	82.3177	-1.04723	0.483896	0.317579	-3.29754	0.00097535	0.00737297	ENSG00000162383	5.7543	4.91693	5.71478	5.75572	5.66184	5.74333	6.05274	5.81765	5.85218	6.67403	7.50212	6.62037	ENSG00000162383	51	28	49	53	44	49	45.6667	66	56	58	106	193	91	95
ENSG00000178776	389336	chromosome 5 open reading frame 46	C5orf46	22.5551	-1.04753	0.483797	0.235732	-4.44373	8.84132e-06	0.000127892	ENSG00000178776	4.09127	3.84777	4.09797	4.224	3.81821	3.99479	4.86903	4.62625	4.57969	4.84862	4.61448	4.89647	ENSG00000178776	15	13	15	18	10	13	14	33	27	26	32	25	30	28.8333
ENSG00000272323	101929704	uncharacterized LOC101929704	LOC101929704	8.46386	-1.04851	0.483466	0.387767	-2.70398	0.00685148	0.0355538	ENSG00000272323	2.49711	2.91512	2.50083	2.69928	2.76184	2.93397	3.357	2.79566	3.12698	3.23204	3.01952	3.69157	ENSG00000272323	3	8	3	5	5	7	5.16667	13	6	10	11	8	17	10.8333
ENSG00000086159	363	aquaporin 6, kidney specific	AQP6	7.28887	-1.04891	0.483332	0.394389	-2.65959	0.00782367	NA	ENSG00000086159	2.39368	2.63949	2.51335	2.2512	2.42771	2.82765	2.88562	2.86906	2.9449	2.89381	3.0716	3.12977	ENSG00000086159	3	6	4	2	3	7	4.16667	8	8	9	8	10	10	8.83333
ENSG00000160180	7033	trefoil factor 3 (intestinal)	TFF3	7.06244	-1.04914	0.483255	0.449382	-2.33463	0.0195626	NA	ENSG00000160180	2.03161	2.35255	2.3053	2.40117	2.33544	2.18626	2.71658	2.28192	2.60332	2.81265	2.83138	2.59204	ENSG00000160180	1	4	3	4	3	2	2.83333	7	3	6	8	8	5	6.16667
ENSG00000081237	5788	protein tyrosine phosphatase, receptor type, C	PTPRC	5.81651	-1.05474	0.481383	0.448273	-2.3529	0.0186274	NA	ENSG00000081237	2.06656	2.44399	2.42028	2.29141	1.79604	2.07889	2.6851	2.49306	2.74495	2.51443	2.62377	2.47496	ENSG00000081237	2	6	5	4	0	2	3.16667	8	6	9	6	7	5	6.83333
ENSG00000177138	171483	family with sequence similarity 9, member B	FAM9B	9.88671	-1.05487	0.481342	0.34842	-3.02757	0.00246526	0.0158179	ENSG00000177138	3.20647	2.94998	2.94858	2.92014	2.77791	2.86315	3.65942	3.74462	3.5761	3.03544	3.0551	3.70487	ENSG00000177138	9	7	6	6	4	5	6.16667	16	18	15	7	7	15	13
ENSG00000254038	NA	NA	NA	5.82994	-1.05487	0.48134	0.440218	-2.39625	0.016564	NA	ENSG00000254038	2.28657	1.70776	2.29006	2.56641	2.43109	2.41071	2.57903	3.00921	2.72603	2.8313	2.40875	2.90616	ENSG00000254038	4	0	4	7	5	5	4.16667	7	13	9	10	5	10	9
ENSG00000228111	NA	NA	NA	12.8792	-1.05832	0.48019	0.428659	-2.46892	0.0135522	0.0605069	ENSG00000228111	3.24402	2.8712	2.96337	3.12834	3.29551	3.94217	4.88506	3.44928	3.64476	3.61852	3.57476	3.84123	ENSG00000228111	8	5	5	7	8	18	8.5	46	11	14	13	12	15	18.5
ENSG00000148288	26301	globoside alpha-1,3-N-acetylgalactosaminyltransferase 1	GBGT1	28.1069	-1.06101	0.479296	0.24354	-4.35661	1.3209e-05	0.000184514	ENSG00000148288	4.58567	4.10538	4.29594	4.40775	4.51522	3.94283	4.65626	4.67045	4.98598	5.15769	5.61391	5.34047	ENSG00000148288	23	16	17	20	20	11	17.8333	25	26	35	39	56	41	37
ENSG00000262412	NA	NA	NA	8.36839	-1.06149	0.479136	0.346289	-3.06534	0.00217422	0.0143199	ENSG00000262412	2.63321	2.84304	2.63699	2.98689	2.87572	2.75385	3.35971	3.45647	3.33574	3.23825	3.32681	3.08503	ENSG00000262412	4	7	4	8	6	5	5.66667	13	15	13	11	12	8	12
ENSG00000139269	83729	inhibin, beta E	INHBE	70.6859	-1.06325	0.478551	0.491278	-2.16426	0.0304441	0.111287	ENSG00000139269	5.78227	4.76277	5.46356	6.25608	6.07623	5.46289	5.78598	5.25742	5.28022	6.71116	7.98465	7.13603	ENSG00000139269	55	26	42	83	65	41	52	56	37	38	114	289	141	112.5
ENSG00000120088	1394	corticotropin releasing hormone receptor 1	CRHR1	3.93087	-1.0656	0.477774	0.495312	-2.15137	0.031447	NA	ENSG00000120088	1.55301	1.87902	1.93751	1.67983	1.84557	1.70255	2.03367	1.91689	1.91395	2.53878	2.15245	2.09299	ENSG00000120088	1	4	4	2	3	2	2.66667	5	4	4	11	6	5	5.83333
ENSG00000213771	NA	NA	NA	7.10129	-1.06704	0.477296	0.422313	-2.52667	0.0115151	NA	ENSG00000213771	2.3549	2.50699	2.47524	2.45221	2.50781	2.48749	3.14791	3.19386	2.8287	2.3537	2.59416	3.16847	ENSG00000213771	3	5	4	4	4	4	4	12	13	8	3	5	11	8.66667
ENSG00000277449	NA	NA	NA	17.2245	-1.06919	0.476588	0.309435	-3.45529	0.000549699	0.00457861	ENSG00000277449	4.00684	3.07761	3.89356	3.72466	3.32393	3.71184	3.93471	4.27397	3.90547	4.55969	4.5105	4.71047	ENSG00000277449	16	5	14	12	6	11	10.6667	15	22	15	28	26	29	22.5
ENSG00000231050	NA	NA	NA	3.33128	-1.07303	0.475318	0.526247	-2.03903	0.041447	NA	ENSG00000231050	1.52752	1.487	1.39062	1.51599	1.79668	1.53708	1.76218	1.75169	1.85261	1.76737	1.88591	2.11904	ENSG00000231050	2	2	1	2	4	2	2.16667	4	4	5	4	5	7	4.83333
ENSG00000144230	2840	G protein-coupled receptor 17	GPR17	250.16	-1.0732	0.475263	0.163739	-6.55436	5.5882e-11	2.15676e-09	ENSG00000144230	7.5614	7.58374	7.31641	7.43742	7.43372	7.34756	8.02813	8.22512	8.13049	8.34527	9.23575	8.48237	ENSG00000144230	185	214	153	175	157	153	172.833	265	314	295	330	612	326	357
ENSG00000117069	81849	ST6 (alpha-N-acetyl-neuraminyl-2,3-beta-galactosyl-1,3)-N-acetylgalactosaminide alpha-2,6-sialyltransferase 5	ST6GALNAC5	161.137	-1.07489	0.474708	0.109353	-9.82954	8.4002e-23	1.19389e-20	ENSG00000117069	6.93407	6.62556	6.62262	6.78296	6.93343	6.63904	7.78257	7.67519	7.75092	8.03385	7.48177	7.75324	ENSG00000117069	119	107	93	110	111	92	105.333	228	216	230	271	175	197	219.5
ENSG00000117245	57576	kinesin family member 17	KIF17	32.3788	-1.07624	0.474264	0.247932	-4.34086	1.41925e-05	0.000197482	ENSG00000117245	4.71742	4.44967	4.34074	4.87331	4.70351	4.308	5.00202	5.13269	4.82454	5.63129	6.00495	5.57659	ENSG00000117245	25	22	17	30	23	16	22.1667	33	38	29	56	74	48	46.3333
ENSG00000132164	6538	solute carrier family 6 (neurotransmitter transporter), member 11	SLC6A11	7.62867	-1.08091	0.472731	0.417569	-2.58858	0.00963734	0.0464189	ENSG00000132164	2.41078	2.74757	2.63941	2.13032	2.44545	2.84789	3.39188	2.97033	3.18187	2.52615	3.16685	2.80237	ENSG00000132164	3	7	5	1	3	7	4.33333	15	9	12	4	11	6	9.5
ENSG00000234498	387841	ribosomal protein L13a pseudogene 20	RPL13AP20	119.184	-1.08361	0.471848	0.116947	-9.26582	1.93589e-20	2.15329e-18	ENSG00000234498	6.21297	6.36562	6.12954	6.33455	5.88713	5.9972	7.15464	7.33771	7.28959	6.97781	7.06681	6.99483	ENSG00000234498	70	90	65	80	50	57	68.6667	147	173	168	127	132	115	143.667
ENSG00000215262	157855	potassium channel, subfamily U, member 1	KCNU1	7.1068	-1.087	0.47074	0.442454	-2.45675	0.01402	NA	ENSG00000215262	2.74955	2.26517	2.33184	2.634	2.69649	2.34321	2.74019	3.10977	2.52814	3.53746	3.28728	2.61705	ENSG00000215262	7	3	3	6	6	3	4.66667	7	12	5	19	14	5	10.3333
ENSG00000130513	9518	growth differentiation factor 15	GDF15	997.931	-1.0938	0.468524	0.446948	-2.44727	0.0143941	0.0632409	ENSG00000130513	9.69661	7.48163	8.9243	10.0987	9.97896	9.02541	9.9828	9.41101	9.4676	10.914	11.3037	11.0928	ENSG00000130513	825	187	470	1141	943	494	676.667	1028	700	734	1974	2532	2004	1495.33
ENSG00000004948	799	calcitonin receptor	CALCR	7.88948	-1.0957	0.46791	0.413106	-2.65234	0.0079935	0.0400189	ENSG00000004948	2.15448	2.57202	2.65094	2.40236	2.57605	2.55497	2.8317	2.98362	2.97898	3.08725	3.02963	2.71108	ENSG00000004948	1	5	5	3	4	4	3.66667	7	9	9	10	9	5	8.16667
ENSG00000272367	NA	NA	NA	6.12589	-1.09689	0.467523	0.453414	-2.41918	0.0155555	NA	ENSG00000272367	2.10127	2.28065	2.34867	2.43316	2.5916	1.81833	2.54392	2.86254	2.7826	2.45144	2.90735	2.71136	ENSG00000272367	2	4	4	5	6	0	3.5	6	10	9	5	10	7	7.83333
ENSG00000231923	NA	NA	NA	4.17426	-1.09983	0.46657	0.522142	-2.10639	0.0351705	NA	ENSG00000231923	1.97744	2.02312	1.86378	1.43025	1.61377	1.87301	2.50654	1.71939	1.95653	2.18222	2.19712	2.42417	ENSG00000231923	4	5	3	0	1	3	2.66667	10	2	4	6	6	8	6
ENSG00000142583	6518	solute carrier family 2 (facilitated glucose/fructose transporter), member 5	SLC2A5	6.11602	-1.10002	0.46651	0.44137	-2.49229	0.0126924	NA	ENSG00000142583	2.43695	2.03012	2.54116	2.51639	2.36327	2.09645	2.78921	3.11261	2.76834	2.71585	3.10003	2.26253	ENSG00000142583	5	2	6	6	4	2	4.16667	9	14	9	8	13	3	9.33333
ENSG00000259070	283547	long intergenic non-protein coding RNA 639	LINC00639	8.91779	-1.10134	0.466082	0.378596	-2.90902	0.00362559	0.0214777	ENSG00000259070	2.64823	2.46256	3.12451	2.83312	2.79758	2.9697	3.8692	3.374	3.36875	3.03562	2.87307	3.49101	ENSG00000259070	4	3	9	6	5	7	5.66667	22	13	13	8	6	13	12.5
ENSG00000251361	NA	NA	NA	7.50848	-1.10408	0.4652	0.381711	-2.89245	0.00382252	NA	ENSG00000251361	2.28187	2.82789	2.63613	2.61118	2.67142	2.6494	3.05972	3.42221	3.17675	3.39585	2.74785	2.89444	ENSG00000251361	2	8	5	5	5	5	5	10	16	12	15	6	7	11
ENSG00000136869	7099	toll-like receptor 4	TLR4	32.3386	-1.1098	0.463359	0.217221	-5.10908	3.23733e-07	6.6105e-06	ENSG00000136869	4.2164	4.49197	4.28192	4.54437	4.02258	4.18561	4.93052	5.27294	5.31821	4.79412	5.29359	5.03168	ENSG00000136869	15	23	16	22	11	14	16.8333	31	43	45	27	41	30	36.1667
ENSG00000130768	27293	sphingomyelin phosphodiesterase, acid-like 3B	SMPDL3B	23.5677	-1.11114	0.462928	0.308495	-3.60181	0.000316009	0.00288288	ENSG00000130768	3.96348	3.30913	4.09558	4.22252	4.21381	3.99168	4.13309	4.66634	4.49736	4.49942	5.54742	4.86234	ENSG00000130768	13	6	15	18	16	13	13.5	16	28	24	23	57	29	29.5
ENSG00000247317	100133669	uncharacterized LOC100133669	LOC100133669	6.17911	-1.11162	0.462773	0.431447	-2.5765	0.00998057	NA	ENSG00000247317	2.25046	2.19084	2.12703	2.55215	2.28232	2.26449	2.46555	2.5498	2.877	2.75008	2.84969	2.73147	ENSG00000247317	3	3	2	6	3	3	3.33333	5	6	10	8	9	7	7.5
ENSG00000187994	126432	Ras and Rab interactor-like	RINL	4.19463	-1.11511	0.461655	0.502633	-2.21854	0.0265178	NA	ENSG00000187994	1.75592	2.04356	1.88543	1.74313	1.78002	1.62556	2.09778	2.08553	1.97753	1.99738	2.3094	2.5263	ENSG00000187994	2	5	3	2	2	1	2.5	5	5	4	4	7	9	5.66667
ENSG00000203499	100128338	FAM83H antisense RNA 1 (head to head)	FAM83H-AS1	5.70779	-1.11539	0.461566	0.469879	-2.37379	0.0176067	NA	ENSG00000203499	1.88909	1.97689	2.03185	2.14019	2.30733	2.28847	2.65173	2.45873	2.45495	2.38023	2.75912	2.20628	ENSG00000203499	1	2	2	3	4	4	2.66667	8	6	6	5	9	3	6.16667
ENSG00000018236	1272	contactin 1	CNTN1	164.722	-1.11584	0.461423	0.140842	-7.92261	2.32584e-15	1.52568e-13	ENSG00000018236	6.68188	6.94994	6.78062	6.72329	6.79817	6.87178	7.96173	8.09417	7.99922	7.98392	7.16568	7.64018	ENSG00000018236	98	137	105	105	100	110	109.167	260	294	276	261	138	181	235
ENSG00000182965	NA	NA	NA	10.9752	-1.11783	0.460786	0.321984	-3.47171	0.000517164	0.00436445	ENSG00000182965	2.91862	3.18561	3.11615	2.89505	3.41029	2.93814	3.55494	3.87041	3.81429	3.27885	3.65175	3.89681	ENSG00000182965	5	9	7	5	10	5	6.83333	13	19	18	9	14	17	15
ENSG00000264067	NA	NA	NA	71.0739	-1.11888	0.46045	0.188874	-5.92397	3.1426e-09	9.16574e-08	ENSG00000264067	5.46984	5.82879	5.53423	5.96273	5.90567	5.53456	6.06499	6.35926	6.60223	6.99159	7.0848	6.88588	ENSG00000264067	41	63	43	64	55	42	51.3333	68	88	107	138	144	114	109.833
ENSG00000105550	26291	fibroblast growth factor 21	FGF21	7.53173	-1.12337	0.459021	0.527718	-2.12873	0.0332768	NA	ENSG00000105550	2.45229	2.00778	2.56664	2.73704	2.9793	2.07355	2.75057	2.04429	2.6362	3.4557	3.67851	3.16475	ENSG00000105550	4	1	5	7	9	1	4.5	7	1	6	17	21	11	10.5
ENSG00000255807	NA	NA	NA	6.97162	-1.12352	0.458972	0.537176	-2.09154	0.0364799	NA	ENSG00000255807	1.85604	2.53733	2.01445	2.68536	2.18371	2.81592	3.62963	2.38033	2.84776	2.79485	2.62893	2.7764	ENSG00000255807	0	6	1	7	2	8	4	22	4	9	8	6	7	9.33333
ENSG00000143382	54507	ADAMTS-like 4	ADAMTSL4	181.886	-1.12649	0.45803	0.144341	-7.80433	5.98181e-15	3.77191e-13	ENSG00000143382	6.5381	6.00742	6.34353	6.50471	6.67147	5.82676	7.36248	7.36004	7.13025	7.26201	7.63411	7.44731	ENSG00000143382	88	66	75	89	91	48	76.1667	167	171	145	153	196	157	164.833
ENSG00000196136	12	serpin peptidase inhibitor, clade A (alpha-1 antiproteinase, antitrypsin), member 3	SERPINA3	3.14969	-1.12728	0.457778	0.557173	-2.02321	0.0430511	NA	ENSG00000196136	1.78091	1.51165	1.29142	1.41902	1.30686	1.29723	1.87217	1.76282	1.27776	1.67315	1.98447	2.02786	ENSG00000196136	5	3	1	2	1	1	2.16667	6	5	1	4	7	7	5
ENSG00000170381	9723	sema domain, immunoglobulin domain (Ig), short basic domain, secreted, (semaphorin) 3E	SEMA3E	491.174	-1.12976	0.456991	0.159818	-7.06907	1.5597e-12	7.56941e-11	ENSG00000170381	8.62684	7.7688	8.01635	8.4853	8.62262	8.16895	9.19506	9.07589	8.97211	9.75053	9.42324	9.8085	ENSG00000170381	390	237	248	365	363	271	312.333	597	562	525	879	675	819	676.167
ENSG00000272473	NA	NA	NA	6.86645	-1.14327	0.452731	0.411342	-2.77938	0.00544633	NA	ENSG00000272473	2.21044	2.27465	2.75726	2.05778	2.70054	2.46902	2.91094	2.89403	3.03643	2.75141	3.08833	2.72509	ENSG00000272473	2	3	7	1	6	4	3.83333	9	9	11	7	11	6	8.83333
ENSG00000169174	255738	proprotein convertase subtilisin/kexin type 9	PCSK9	842.224	-1.14365	0.452613	0.115874	-9.86976	5.63005e-23	8.19699e-21	ENSG00000169174	8.88582	8.57897	8.93699	8.71319	8.72515	8.86957	10.0633	10.0927	10.1948	9.69921	9.54724	9.64245	ENSG00000169174	461	420	475	422	383	442	433.833	1091	1143	1238	830	723	712	956.167
ENSG00000130545	92359	crumbs family member 3	CRB3	6.61342	-1.14488	0.452227	0.431386	-2.65396	0.00795534	NA	ENSG00000130545	2.29094	2.34154	2.80017	2.38899	2.19349	2.30537	2.40003	2.99806	2.8461	2.70722	3.41127	2.7761	ENSG00000130545	3	4	8	4	2	3	4	4	11	9	7	17	7	9.16667
[truncated: 282 more rows]
