# Supplementary material for: Selection of established tumour cells through narrow diameter micropores enriches for elevated Ras/Raf/MEK/ERK MAPK signalling and enhanced tumour growth
Source: Small GTPases. 2020 Jun 22;12(4):294–310. doi: 10.1080/21541248.2020.1780108 (PMC8204978; doi:10.1080/21541248.2020.1780108)
Supplement: Supplemental Material [file KSGT_A_1780108_SM3666.zip › Supplemental Table S3.xlsx]

## Sheet: Selected_vs_Parental_DRR1717011
ensembl_id	gene_id	gene_name	symbol	baseMean	log2FoldChange(Selected_vs_Parental)	FoldChange(Sel_v_Parental)	lfcSE	stat	pvalue(Selected_vs_Parental)	padj(Selected_vs_Parental)	log2FoldChange(Selected_vs_Flowsorted)	FoldChange(Sel_v_Flowsorted)	lfcSE	stat	pvalue(Selected_vs_Flowsorted)	padj(Selected_vs_Flowsorted)	log2FoldChange(Flowsorted_vs_Parental)	FoldChange(Flowsorted_vs_Parental)	lfcSE	stat	pvalue(Flowsorted_vs_Parental)	padj(Flowsorted_vs_Parental)	ensembl_id	Parental1	Parental2	Parental3	Parental4	Selected2-1	Selected2-2	Selected2-3	Selected3-1	Selected3-2	Selected3-3	Flowsorted1-1	Flowsorted1-2	Flowsorted1-3	Flowsorted2-1	Flowsorted2-2	Flowsorted2-3	ensembl_id	Parental1	Parental2	Parental3	Parental4	mean	Selected2-1	Selected2-2	Selected2-3	Selected3-1
ENSG00000203879	2664	GDP dissociation inhibitor 1	GDI1	4584.14	0.914262	1.88461	0.0373448	24.4817	2.31563e-132	4.14682e-128	0.89742	1.86273	0.0333204	26.933	9.01812e-160	8.07482e-156	0.0168418	1.01174	0.0379768	0.443477	0.657421	0.786138	ENSG00000203879	11.7258	11.7555	11.7079	11.8208	12.6378	12.6167	12.6952	12.6952	12.6082	12.6111	11.7176	11.8326	11.7766	11.7716	11.7517	11.7655	ENSG00000203879	3713	3609	3131	3740	3548.25	6390	7158	6609	6903
ENSG00000213401	4111	melanoma antigen family A, 12	MAGEA12	380.967	2.10127	4.29088	0.095897	21.9118	2.00624e-106	1.79639e-102	1.89911	3.72983	0.0829407	22.8972	4.95201e-116	1.47801e-112	0.202161	1.15042	0.102633	1.96975	0.0488671	0.12329	ENSG00000213401	7.3852	7.29299	7.46492	7.5409	9.39112	9.38717	9.42684	9.48954	9.38578	9.48628	7.48588	7.34771	7.43422	7.81851	7.66738	7.87023	ENSG00000213401	178	158	161	188	171.25	690	782	703	768
ENSG00000221867	4105::4102	melanoma antigen family A, 6::melanoma antigen family A, 3	MAGEA6::MAGEA3	241.988	2.58082	5.9828	0.118478	21.7831	3.35633e-105	2.00351e-101	2.88276	7.37562	0.108275	26.6245	3.53715e-156	2.11144e-152	-0.301944	0.811158	0.135272	-2.23213	0.0256064	0.0746961	ENSG00000221867	6.27693	6.71888	6.38528	6.57788	8.84135	8.97712	9.02613	8.86128	9.01357	8.85961	6.33123	6.44061	6.47629	6.01041	5.795	6.2189	ENSG00000221867	80	107	74	95	89	482	604	547	507
ENSG00000170498	3814	KiSS-1 metastasis-suppressor	KISS1	1961.17	-2.26143	0.208565	0.111409	-20.2985	1.32558e-91	5.93463e-88	-2.29801	0.203343	0.100215	-22.9309	2.28567e-116	8.18635e-113	0.0365837	1.02568	0.109265	0.334815	0.737764	0.842046	ENSG00000170498	11.2248	11.4289	11.3262	11.6079	9.19986	8.78096	9.11857	9.46408	9.34845	9.22719	11.5625	11.5002	11.6039	11.2933	11.2814	11.355	ENSG00000170498	2675	2944	2456	3308	2845.75	565	475	529	709
ENSG00000013588	9052	G protein-coupled receptor, class C, group 5, member A	GPRC5A	5195.93	-1.02417	0.491693	0.0514326	-19.9129	3.14858e-88	1.1277e-84	-0.721752	0.606361	0.046273	-15.5977	7.54577e-55	5.19729e-52	-0.302418	0.810892	0.0510579	-5.92303	3.16054e-09	2.45017e-07	ENSG00000013588	12.6493	12.7914	12.8155	12.8115	11.7269	11.7913	11.7747	11.7623	11.8135	11.7468	12.4735	12.5324	12.6089	12.4087	12.3917	12.4098	ENSG00000013588	7137	7514	6860	7540	7262.75	3331	3966	3422	3543
ENSG00000107159	768	carbonic anhydrase IX	CA9	1076.65	2.3013	4.92902	0.116259	19.7947	3.31043e-87	9.88053e-84	2.10228	4.29387	0.103148	20.3812	2.45719e-92	5.50041e-89	0.199024	1.14792	0.118585	1.67832	0.0932852	0.199994	ENSG00000107159	8.71698	8.68797	8.78482	8.85182	10.8261	11.1622	11.2177	10.93	10.844	10.9494	8.9175	9.08148	9.18781	9.08597	8.45615	8.88271	ENSG00000107159	453	422	406	470	437.75	1848	2670	2426	2064
ENSG00000197172	4105	melanoma antigen family A, 6	MAGEA6	395.758	2.55633	5.88211	0.130568	19.5785	2.35727e-85	6.03056e-82	1.98593	3.96119	0.111846	17.7559	1.5507e-70	1.54278e-67	0.5704	1.48493	0.135564	4.20762	2.58076e-05	0.000349329	ENSG00000197172	7.23136	7.16662	6.90982	7.06603	9.50981	9.49562	9.65194	9.56098	9.481	9.53114	7.20389	7.3367	7.53582	7.88825	7.64366	8.04235	ENSG00000197172	159	144	106	132	135.25	752	846	827	809
ENSG00000196924	2316	filamin A, alpha	FLNA	83256.4	0.912859	1.88277	0.0489416	18.652	1.21611e-77	2.72225e-74	0.831955	1.7801	0.0437753	19.0051	1.54632e-80	2.51741e-77	0.0809042	1.05768	0.0489662	1.65225	0.0984842	0.207929	ENSG00000196924	15.8122	15.9726	15.8842	15.9954	16.8744	16.7436	16.8177	16.8963	16.7715	16.7473	15.9433	15.9872	15.9964	15.949	16.0903	16.0112	ENSG00000196924	62999	67190	56628	67551	63592	120478	124861	114911	126911
ENSG00000184216	3654	interleukin-1 receptor-associated kinase 1	IRAK1	12152.3	0.820012	1.76542	0.0451312	18.1695	8.99952e-74	1.7907e-70	0.734115	1.66338	0.0403278	18.2037	4.82187e-74	6.16786e-71	0.0858971	1.06135	0.0452918	1.89653	0.0578906	0.140152	ENSG00000184216	13.1307	13.1309	13.1745	13.3061	13.9505	13.9613	14.049	14.0502	13.924	13.9873	13.2235	13.2298	13.3459	13.2726	13.2637	13.2886	ENSG00000184216	9832	9358	8663	10485	9584.5	15835	18146	16864	17629
ENSG00000227234	728695::100133171	SPANX family, member B1::SPANX family, member B2	SPANXB1::SPANXB2	2480.31	-1.02036	0.492994	0.0572869	-17.8113	5.77013e-71	9.39377e-68	-1.87913	0.271847	0.0509455	-36.8851	8.00221e-298	1.43303e-293	0.858774	1.8135	0.0552623	15.54	1.86093e-54	3.33256e-50	ENSG00000227234	11.0125	11.0814	11.0927	11.2697	10.1157	10.0247	10.1664	10.0928	10.1896	10.1632	11.902	11.8704	11.9542	11.9937	11.9682	12.0298	ENSG00000227234	2278	2277	2060	2576	2297.75	1080	1151	1112	1102
ENSG00000184867	9823	armadillo repeat containing, X-linked 2	ARMCX2	219.139	-2.32977	0.198916	0.131515	-17.7149	3.21974e-70	4.80492e-67	-1.81041	0.285109	0.122647	-14.7612	2.60744e-49	1.55647e-46	-0.519358	0.697682	0.118545	-4.3811	1.18084e-05	0.000187469	ENSG00000184867	8.49988	8.53074	8.47377	8.46151	6.26614	6.70937	6.27537	5.98752	6.44252	6.13532	8.19323	8.12659	8.01215	7.6533	8.08747	7.81894	ENSG00000184867	416	405	349	381	387.75	70	113	70	58
ENSG00000104972	10859	leukocyte immunoglobulin-like receptor, subfamily B (with TM and ITIM domains), member 1	LILRB1	172.185	2.25319	4.76737	0.129387	17.4144	6.41689e-68	8.83951e-65	1.99572	3.98816	0.109908	18.1581	1.10867e-73	1.24087e-70	0.257471	1.19538	0.140971	1.82641	0.067788	0.158066	ENSG00000104972	6.18096	6.2114	6.10665	6.29298	8.34857	8.16628	8.40528	8.26681	8.16858	8.36127	6.11948	6.36387	6.50451	6.44497	6.84919	6.18182	ENSG00000104972	75	73	60	77	71.25	343	341	355	335
ENSG00000147394	7739	zinc finger protein 185 (LIM domain)	ZNF185	5579.39	0.915396	1.88609	0.0538614	16.9954	8.88176e-65	1.1361e-61	0.894716	1.85924	0.0481337	18.5881	4.00917e-77	5.52278e-74	0.0206798	1.01444	0.0542215	0.381396	0.70291	0.817702	ENSG00000147394	12.0006	12.0361	11.9987	12.1007	12.9154	12.8896	13.0205	12.9574	12.9002	12.8781	12.0385	12.0562	12.1125	12.1325	11.8584	12.1136	ENSG00000147394	4492	4384	3831	4541	4312	7744	8646	8286	8275
ENSG00000067829	3421	isocitrate dehydrogenase 3 (NAD+) gamma	IDH3G	1103.08	1.03489	2.04896	0.0613258	16.8753	6.83202e-64	8.15653e-61	0.933646	1.9101	0.0543711	17.1717	4.32291e-66	3.87074e-63	0.101247	1.0727	0.0629614	1.60808	0.107817	0.221954	ENSG00000067829	9.51009	9.57571	9.59597	9.76407	10.6602	10.6147	10.6291	10.712	10.531	10.5491	9.69341	9.71548	9.70115	9.84115	9.63018	9.68307	ENSG00000067829	795	793	722	898	802	1629	1793	1582	1753
ENSG00000135373	26298	ets homologous factor	EHF	1457.63	1.14231	2.20735	0.0678298	16.8409	1.22371e-63	1.36964e-60	1.33893	2.52963	0.0609289	21.9752	4.97112e-107	1.27176e-103	-0.196612	0.872598	0.069546	-2.82707	0.00469754	0.0202756	ENSG00000135373	9.95685	10.0952	10.0539	10.0061	11.1523	11.0597	11.1798	11.0603	11.2386	11.1366	9.90888	9.91477	9.8417	9.92942	9.55776	9.84318	ENSG00000135373	1087	1142	995	1060	1071	2296	2444	2325	2230
ENSG00000185825	10134	B-cell receptor-associated protein 31	BCAP31	6057.55	0.770903	1.70634	0.0470858	16.3723	3.01569e-60	3.17676e-57	0.646307	1.56516	0.0420178	15.3818	2.16993e-53	1.38782e-50	0.124597	1.0902	0.0473563	2.63105	0.00851213	0.0321102	ENSG00000185825	12.1274	12.1675	12.1709	12.31	12.8908	12.9272	13.036	12.982	12.9224	12.9223	12.2409	12.2809	12.3549	12.353	12.2839	12.3845	ENSG00000185825	4903	4801	4319	5256	4819.75	7590	8857	8356	8399
ENSG00000169057	4204	methyl CpG binding protein 2 (Rett syndrome)	MECP2	2890.99	0.788443	1.72721	0.0488279	16.1474	1.18437e-58	1.17831e-55	0.781653	1.7191	0.043611	17.9233	7.76115e-72	8.17568e-69	0.0067901	1.00472	0.0494954	0.137187	0.890883	0.938977	ENSG00000169057	11.1353	11.175	11.2031	11.1065	11.9566	11.9685	11.929	11.9011	11.8624	11.9184	11.0496	11.1924	11.1864	11.1032	11.3029	11.1232	ENSG00000169057	2468	2416	2212	2276	2343	3984	4569	3879	3972
ENSG00000198930	158511::389903	chondrosarcoma associated gene 1::CSAG family, member 3	CSAG1::CSAG3	127.605	2.25777	4.78251	0.140008	16.1259	1.67684e-58	1.58047e-55	1.9946	3.98506	0.11785	16.9248	2.95157e-64	2.29812e-61	0.263166	1.20011	0.154302	1.70553	0.0880953	0.191714	ENSG00000198930	5.69101	5.79949	5.84295	5.81318	7.74641	7.91106	7.9082	7.93282	7.70658	7.81628	5.87418	5.5474	5.9193	6.07771	6.33214	6.24141	ENSG00000198930	52	54	50	54	52.5	227	291	254	270
ENSG00000102119	2010	emerin	EMD	1950.25	0.832425	1.78068	0.0519896	16.0114	1.06419e-57	9.52874e-55	0.714643	1.64108	0.0462115	15.4646	6.01437e-54	3.98909e-51	0.117782	1.08507	0.0528256	2.22964	0.0257712	0.0750913	ENSG00000102119	10.4715	10.5571	10.5262	10.5775	11.3421	11.2979	11.3482	11.4475	11.2742	11.3423	10.5714	10.5557	10.603	10.6816	10.7375	10.7312	ENSG00000102119	1554	1572	1380	1578	1521	2601	2866	2594	2908
ENSG00000071553	537	ATPase, H+ transporting, lysosomal accessory protein 1	ATP6AP1	2426.29	0.86431	1.82047	0.0555166	15.5685	1.19181e-54	9.70133e-52	0.68165	1.60397	0.0493509	13.8123	2.14802e-43	9.38213e-41	0.18266	1.13497	0.0561135	3.25518	0.00113319	0.00674414	ENSG00000071553	10.7677	10.7641	10.7904	10.924	11.6144	11.5992	11.6971	11.6832	11.6163	11.713	10.8638	10.9133	10.9707	11.0458	11.1195	11.0183	ENSG00000071553	1908	1811	1656	2008	1845.75	3138	3530	3305	3418
ENSG00000117594	3290	hydroxysteroid (11-beta) dehydrogenase 1	HSD11B1	225.683	1.50898	2.84608	0.100054	15.0816	2.14096e-51	1.59751e-48	1.62823	3.09133	0.0896602	18.16	1.06999e-73	1.24087e-70	-0.119254	0.920664	0.109092	-1.09315	0.274327	0.438512	ENSG00000117594	7.17453	7.07798	7.27033	6.9404	8.46073	8.57194	8.58679	8.46307	8.58808	8.57585	7.05412	7.13697	7.13719	7.13077	6.64393	6.87675	ENSG00000117594	156	138	143	123	140	362	446	394	376
ENSG00000173156	29984	ras homolog family member D	RHOD	88.2935	-2.24596	0.210813	0.14921	-15.0523	3.33328e-51	2.3877e-48	-1.3772	0.384965	0.14561	-9.45815	3.13438e-21	3.74203e-19	-0.868763	0.547616	0.127926	-6.79113	1.1126e-11	1.93442e-09	ENSG00000173156	7.24325	7.30077	7.16209	7.33707	5.40924	5.19169	5.0004	5.23891	5.49267	5.38402	6.28367	6.63016	6.38058	6.39345	6.75312	6.28877	ENSG00000173156	180	179	145	182	171.5	38	36	26	34
ENSG00000071859	9130	family with sequence similarity 50, member A	FAM50A	3028.8	0.841177	1.79151	0.0559774	15.0271	4.88068e-51	3.36166e-48	0.662594	1.58293	0.049837	13.2952	2.46742e-40	8.66404e-38	0.178583	1.13177	0.0564393	3.16416	0.00155532	0.00864988	ENSG00000071859	11.0828	11.1369	11.0721	11.2794	11.9461	11.8832	12.047	12.021	11.9379	11.9484	11.2014	11.2447	11.3303	11.3939	11.3563	11.3802	ENSG00000071859	2374	2348	2012	2571	2326.25	3949	4294	4213	4320
ENSG00000165323	120114	FAT atypical cadherin 3	FAT3	300.981	-1.38784	0.382136	0.0928293	-14.9505	1.54598e-50	1.02539e-47	-1.04209	0.485622	0.0860755	-12.1068	9.72661e-34	2.56153e-31	-0.345749	0.7869	0.0870515	-3.97177	7.13401e-05	0.000775688	ENSG00000165323	8.80687	8.70396	8.87103	8.5726	7.59071	7.38729	7.18491	7.42898	7.47433	7.47168	8.50022	8.54816	8.44095	8.31813	8.35347	8.27946	ENSG00000165323	506	447	453	402	452	187	183	137	172
ENSG00000011677	2556	gamma-aminobutyric acid (GABA) A receptor, alpha 3	GABRA3	95.6582	2.63728	6.22155	0.18117	14.5569	5.28063e-48	3.37734e-45	1.94201	3.8424	0.143952	13.4907	1.77481e-41	6.4864e-39	0.695269	1.61919	0.19498	3.56585	0.000362676	0.0027815	ENSG00000011677	5.17624	5.02849	5.11965	5.07819	7.38262	7.18355	7.3694	7.4759	7.58038	7.51594	5.15067	5.46616	5.42952	5.9673	5.82944	6.02442	ENSG00000011677	35	29	28	30	30.5	180	176	177	200
ENSG00000143382	54507	ADAMTS-like 4	ADAMTSL4	181.886	-2.23488	0.212439	0.153861	-14.5253	8.37493e-48	5.17166e-45	-1.12649	0.45803	0.144341	-7.80433	5.98181e-15	3.77191e-13	-1.1084	0.46381	0.146014	-7.591	3.17458e-14	1.03364e-11	ENSG00000143382	8.23672	8.57807	8.206	8.63101	6.5381	6.00742	6.34353	6.50471	6.67147	5.82676	7.36248	7.36004	7.13025	7.26201	7.63411	7.44731	ENSG00000143382	348	425	291	437	375.25	88	66	75	89
ENSG00000165775	65991	FUN14 domain containing 2	FUNDC2	863.813	1.00256	2.00355	0.0695051	14.4242	3.64474e-47	2.17567e-44	0.693987	1.61775	0.0610201	11.3731	5.69382e-30	1.24348e-27	0.308568	1.23848	0.0708389	4.35591	1.32514e-05	0.000203881	ENSG00000165775	9.11734	9.23596	9.14758	9.36187	10.1644	10.0268	10.2078	10.2717	10.2626	10.1895	9.40834	9.44842	9.47152	9.58617	9.63015	9.54751	ENSG00000165775	604	626	527	678	608.75	1152	1187	1180	1290
ENSG00000063601	8776	myotubularin related protein 1	MTMR1	3282.28	0.907103	1.87528	0.0637542	14.2281	6.13025e-46	3.54131e-43	0.74767	1.67908	0.056849	13.1519	1.66048e-39	5.61054e-37	0.159434	1.11685	0.0641772	2.48427	0.0129817	0.0442306	ENSG00000063601	11.1241	11.2528	11.2693	11.2849	12.1879	11.9661	12.0548	12.1483	12.2014	12.1379	11.3304	11.3091	11.2926	11.5295	11.3629	11.4953	ENSG00000063601	2440	2545	2311	2576	2468	4681	4546	4228	4720
ENSG00000010404	3423	iduronate 2-sulfatase	IDS	3282.29	0.685595	1.60837	0.049304	13.9055	5.86758e-44	3.09049e-41	0.861478	1.8169	0.0442548	19.4663	2.1193e-84	4.21693e-81	-0.175883	0.885226	0.0499631	-3.52026	0.000431124	0.00317981	ENSG00000010404	11.4705	11.4578	11.5145	11.3109	12.1416	12.0859	12.1437	12.0086	12.1185	12.1479	11.303	11.3454	11.2659	11.2888	11.2074	11.1968	ENSG00000010404	3123	2945	2752	2624	2861	4529	4950	4504	4273
ENSG00000058085	3918	laminin, gamma 2	LAMC2	5049.67	0.899418	1.86531	0.0651513	13.8051	2.3751e-43	1.21524e-40	1.11313	2.16314	0.0583781	19.0675	4.70093e-81	8.41842e-78	-0.213707	0.862319	0.0655773	-3.25885	0.00111864	0.00667485	ENSG00000058085	11.8067	11.9638	11.9703	12.085	12.9215	12.649	12.8921	12.852	12.8397	12.8554	11.662	11.7013	11.711	11.8098	11.8784	11.7362	ENSG00000058085	3925	4177	3766	4504	4093	7801	7309	7586	7701
ENSG00000155962	1193	chloride intracellular channel 2	CLIC2	188.584	1.81448	3.51734	0.136114	13.3306	1.53571e-40	7.05168e-38	1.55678	2.94196	0.117972	13.1961	9.23574e-40	3.18065e-37	0.257707	1.19558	0.143439	1.79664	0.0723936	0.165847	ENSG00000155962	6.64582	6.72368	6.50692	6.52813	8.3825	8.2313	8.24653	8.2135	8.28993	8.42748	6.59623	6.49154	6.53971	7.00991	7.25341	7.00421	ENSG00000155962	106	107	81	91	96.25	347	353	312	318
ENSG00000165186	139411	patched domain containing 1	PTCHD1	99.2777	-2.25662	0.209262	0.17043	-13.2407	5.10572e-40	2.28583e-37	-2.47375	0.180023	0.158172	-15.6396	3.91019e-55	2.80095e-52	0.21713	1.16242	0.137737	1.57641	0.114931	0.232856	ENSG00000165186	7.07357	6.92832	6.8901	6.92254	5.22201	5.10053	5.04662	4.87306	4.90877	4.95157	7.33771	7.35657	7.27205	7.20078	6.79962	6.83584	ENSG00000165186	157	134	117	132	135	32	33	27	24
ENSG00000130830	4354	membrane protein, palmitoylated 1, 55kDa	MPP1	915.192	0.892441	1.85631	0.0690686	12.9211	3.42289e-38	1.49505e-35	1.05368	2.07582	0.0620976	16.9682	1.41303e-64	1.15021e-61	-0.161241	0.894256	0.0711179	-2.26723	0.0233763	0.0698987	ENSG00000130830	9.4942	9.48361	9.44505	9.53181	10.2305	10.4064	10.4549	10.3238	10.2982	10.3958	9.29536	9.45813	9.47728	9.3371	9.12234	9.2773	ENSG00000130830	791	747	652	765	738.75	1206	1555	1406	1337
ENSG00000147383	50814	NAD(P) dependent steroid dehydrogenase-like	NSDHL	1270.58	0.738586	1.66854	0.0572376	12.9039	4.28152e-38	1.82556e-35	0.629772	1.54732	0.0508508	12.3847	3.163e-35	9.28574e-33	0.108814	1.07834	0.0582659	1.86754	0.0618266	0.147429	ENSG00000147383	9.90028	9.91374	9.90621	10.1243	10.5811	10.6278	10.7417	10.7637	10.6428	10.7214	10.0259	10.0336	10.0712	10.0817	10.1118	10.0955	ENSG00000147383	1046	1005	897	1156	1026	1531	1800	1705	1809
ENSG00000230439	NA	NA	NA	493.827	0.990098	1.98632	0.0778828	12.7127	5.02892e-37	2.09437e-34	0.61518	1.53175	0.0675711	9.10419	8.69104e-20	9.20941e-18	0.374918	1.29677	0.0797086	4.7036	2.55613e-06	5.55525e-05	ENSG00000230439	8.30292	8.37925	8.46711	8.4604	9.22305	9.48278	9.42118	9.24474	9.28287	9.43901	8.74657	8.85137	8.84487	8.68833	8.61574	8.80619	ENSG00000230439	342	344	329	361	344	599	821	686	631
ENSG00000130640	10844	tubulin, gamma complex associated protein 2	TUBGCP2	6223.1	0.798854	1.73972	0.06309	12.6621	9.58593e-37	3.90147e-34	0.812032	1.75568	0.056428	14.3906	5.9276e-47	3.1221e-44	-0.0131783	0.990907	0.0633409	-0.208053	0.835188	0.905524	ENSG00000130640	12.2131	12.2588	12.2515	12.3189	12.9517	13.113	13.116	13.0369	12.9329	13.0826	12.2631	12.3503	12.3857	12.2223	12.0559	12.1869	ENSG00000130640	5209	5121	4572	5287	5047.25	7922	10103	8841	8729
ENSG00000196976	8270	L antigen family, member 3	LAGE3	501.806	0.897096	1.86231	0.0712429	12.5921	2.33467e-36	9.08896e-34	0.753608	1.686	0.0627166	12.0161	2.92477e-33	7.59083e-31	0.143488	1.10457	0.0737026	1.94685	0.0515529	0.128402	ENSG00000196976	8.51914	8.42729	8.49698	8.70543	9.39191	9.41956	9.44621	9.48013	9.24527	9.41933	8.69861	8.66002	8.69961	8.60929	8.78882	8.60572	ENSG00000196976	400	356	336	431	380.75	676	784	698	747
ENSG00000114812	7433	vasoactive intestinal peptide receptor 1	VIPR1	227.716	-1.5437	0.343004	0.123273	-12.5226	5.61785e-36	2.14052e-33	-0.648004	0.638162	0.115384	-5.61606	1.95356e-08	4.99063e-07	-0.895697	0.537488	0.119613	-7.48832	6.97622e-14	1.95203e-11	ENSG00000114812	8.62309	8.53956	8.47043	8.64327	7.0806	7.16699	7.22564	6.99061	7.08848	7.12101	7.84327	7.86013	7.90597	7.31096	7.91125	7.3265	ENSG00000114812	451	404	345	431	407.75	130	158	144	126
ENSG00000169174	255738	proprotein convertase subtilisin/kexin type 9	PCSK9	842.224	-1.55413	0.340533	0.128416	-12.1023	1.02656e-33	3.60463e-31	-1.14365	0.452613	0.115874	-9.86976	5.63005e-23	8.19699e-21	-0.410483	0.752371	0.126758	-3.23831	0.00120239	0.00704659	ENSG00000169174	10.052	10.4207	10.1996	10.4734	8.88582	8.57897	8.93699	8.71319	8.72515	8.86957	10.0633	10.0927	10.1948	9.69921	9.54724	9.64245	ENSG00000169174	1185	1468	1125	1508	1321.5	461	420	475	422
ENSG00000117586	7292	tumor necrosis factor (ligand) superfamily, member 4	TNFSF4	83.3044	-2.21387	0.215555	0.18316	-12.0871	1.23607e-33	4.25685e-31	-1.67309	0.313581	0.172826	-9.68079	3.63904e-22	4.82725e-20	-0.540781	0.687399	0.161538	-3.3477	0.000814848	0.00522646	ENSG00000117586	6.85075	7.28107	7.03551	6.98634	5.13132	4.86655	5.34325	4.76552	4.97524	5.55006	6.7915	6.82357	6.547	6.25537	6.37252	6.3982	ENSG00000117586	135	178	133	141	146.75	30	27	36	22
ENSG00000180914	5021	oxytocin receptor	OXTR	82.2156	-2.20394	0.217043	0.185558	-11.8774	1.55149e-32	5.01395e-30	-1.67619	0.312907	0.174898	-9.58382	9.35218e-22	1.20488e-19	-0.527752	0.693635	0.163964	-3.2187	0.00128772	0.00743834	ENSG00000180914	6.82864	6.96038	7.07205	7.19179	5.19968	5.01141	4.51414	5.25625	5.38268	5.16454	6.77783	6.33078	6.22862	6.25293	6.7742	6.72055	ENSG00000180914	133	140	137	165	143.75	32	31	16	35
ENSG00000059377	6916	thromboxane A synthase 1 (platelet)	TBXAS1	309.191	0.894218	1.8586	0.0752931	11.8765	1.56791e-32	5.01395e-30	0.990453	1.98681	0.0676625	14.6381	1.6038e-48	8.70329e-46	-0.0962346	0.935471	0.0803575	-1.19758	0.23108	0.387979	ENSG00000059377	7.79941	8.02106	7.85386	7.96354	8.77583	8.79297	8.7573	8.79832	8.66275	8.78273	7.88913	7.80158	7.79829	7.87136	7.68048	7.88186	ENSG00000059377	242	271	215	257	246.25	444	511	435	468
ENSG00000163017	72	actin, gamma 2, smooth muscle, enteric	ACTG2	1011.61	1.08655	2.12365	0.0922792	11.7746	5.27974e-32	1.65876e-29	1.17364	2.25579	0.0826042	14.2079	8.18059e-46	3.95941e-43	-0.087089	0.94142	0.0938273	-0.928184	0.353312	0.523621	ENSG00000163017	9.32585	9.54574	9.44028	9.69542	10.5554	10.4121	10.5232	10.7541	10.5967	10.513	9.20029	9.27015	9.37515	9.59011	9.53206	9.53861	ENSG00000163017	699	779	648	858	746	1517	1557	1472	1813
ENSG00000009694	10178	teneurin transmembrane protein 1	TENM1	48.2047	2.62329	6.16152	0.224677	11.6758	1.69423e-31	5.14243e-29	2.72478	6.61061	0.199611	13.6505	2.00588e-42	7.9825e-40	-0.101496	0.932066	0.261969	-0.387437	0.698433	0.814717	ENSG00000009694	4.00071	4.2938	4.51885	4.36034	6.64343	6.35607	6.50078	6.63035	6.28918	6.22646	3.63998	4.3106	4.24629	4.51155	4.13741	4.47162	ENSG00000009694	13	17	19	18	16.75	118	107	105	121
ENSG00000165949	3429	interferon, alpha-inducible protein 27	IFI27	443.747	-1.04681	0.484036	0.0898426	-11.6517	2.25046e-31	6.66545e-29	-0.653374	0.635792	0.0823787	-7.93135	2.1677e-15	1.42718e-13	-0.39344	0.761312	0.0875537	-4.4937	6.99953e-06	0.000123861	ENSG00000165949	9.04152	9.23002	9.23359	9.47266	8.18255	8.17818	8.33886	8.25707	8.22757	8.30383	8.91421	8.89299	8.86954	8.67131	9.05408	8.80957	ENSG00000165949	587	640	576	754	639.25	283	321	315	310
ENSG00000106078	23242	cordon-bleu WH2 repeat protein	COBL	240.33	-0.983125	0.505883	0.0859232	-11.4419	2.58167e-30	7.33851e-28	-0.868995	0.547528	0.0792461	-10.9658	5.5823e-28	1.08661e-25	-0.11413	0.923939	0.0799928	-1.42675	0.153651	0.288971	ENSG00000106078	8.2073	8.15404	8.25555	8.31833	7.2167	7.48529	7.30735	7.30037	7.31806	7.20041	8.19664	8.19337	8.15259	8.03934	8.02073	8.13988	ENSG00000106078	331	303	293	338	316.25	143	199	152	158
ENSG00000211448	1734	deiodinase, iodothyronine, type II	DIO2	97.8374	-2.66077	0.158135	0.232796	-11.4296	2.97424e-30	8.19426e-28	-1.20927	0.432487	0.218998	-5.52183	3.35491e-08	8.28686e-07	-1.4515	0.365641	0.221151	-6.56339	5.25977e-11	7.59613e-09	ENSG00000211448	7.84656	7.62462	7.69457	7.42777	5.49271	5.24692	4.68008	5.16524	5.45713	5.41029	6.5488	6.85907	6.42416	6.12693	5.34215	6.05094	ENSG00000211448	281	227	215	194	229.25	41	38	19	32
ENSG00000180921	286077	family with sequence similarity 83, member H	FAM83H	187.218	-1.69837	0.308133	0.148904	-11.4058	3.91118e-30	1.06123e-27	-1.03668	0.487448	0.137749	-7.52587	5.23687e-14	3.05478e-12	-0.661694	0.632136	0.142793	-4.63393	3.58789e-06	7.23545e-05	ENSG00000180921	7.97373	8.32149	8.24376	8.34785	6.551	6.43883	6.60332	6.706	6.78015	6.75571	7.60913	7.37073	7.44533	7.52042	8.13862	7.35191	ENSG00000180921	285	350	297	353	321.25	88	92	91	103
ENSG00000102109	27344	proprotein convertase subtilisin/kexin type 1 inhibitor	PCSK1N	81.6288	-2.07505	0.237327	0.182241	-11.3863	4.89305e-30	1.30783e-27	-2.05644	0.240408	0.169451	-12.1359	6.81368e-34	1.82118e-31	-0.0186098	0.987183	0.154853	-0.120178	0.904342	0.946282	ENSG00000102109	6.64676	6.61736	6.79224	6.99034	5.26372	5.10941	5.2722	4.80282	4.40195	4.96576	6.60861	6.6132	7.11222	6.72235	6.69937	6.6639	ENSG00000102109	116	108	111	142	119.25	34	34	34	23
ENSG00000154678	5137	phosphodiesterase 1C, calmodulin-dependent 70kDa	PDE1C	154.674	-2.02559	0.245604	0.17918	-11.3048	1.24272e-29	3.09092e-27	-2.27207	0.207032	0.163224	-13.9199	4.79437e-44	2.14644e-41	0.246479	1.18631	0.163202	1.51027	0.130975	0.255992	ENSG00000154678	7.70319	7.48757	7.63937	7.45248	5.65905	5.5985	5.7201	5.76379	5.71861	5.98567	8.0932	7.97177	8.03073	7.90341	7.13143	7.44212	ENSG00000154678	239	194	195	187	203.75	44	48	46	50
ENSG00000071889	60343	family with sequence similarity 3, member A	FAM3A	1076.75	0.956407	1.94047	0.0860122	11.1194	1.00915e-28	2.37789e-26	0.72971	1.65831	0.076395	9.5518	1.27457e-21	1.60739e-19	0.226696	1.17015	0.0869316	2.60776	0.00911379	0.0337629	ENSG00000071889	9.44878	9.51971	9.52025	9.8154	10.4773	10.4451	10.5763	10.6409	10.4115	10.5028	9.70963	9.61457	9.71836	9.8391	10.0016	9.9026	ENSG00000071889	761	762	684	932	784.75	1430	1589	1524	1667
ENSG00000102181	83692	CD99 molecule-like 2	CD99L2	4991.75	0.839667	1.78964	0.0769199	10.9161	9.65252e-28	2.21612e-25	0.670311	1.59142	0.0687246	9.75359	1.78061e-22	2.43413e-20	0.169356	1.12456	0.0771264	2.19583	0.0281043	0.0804365	ENSG00000102181	11.7237	11.8334	11.8515	12.047	12.6799	12.549	12.7432	12.7682	12.684	12.6969	11.8517	11.8902	12.0017	12.0934	12.1912	12.1444	ENSG00000102181	3698	3805	3459	4382	3836	6567	6804	6821	7252
ENSG00000162576	54587	matrix-remodelling associated 8	MXRA8	314.166	-1.36511	0.388206	0.125823	-10.8494	2.00721e-27	4.49313e-25	-1.04233	0.485544	0.114705	-9.08699	1.01816e-19	1.05395e-17	-0.322779	0.799528	0.121855	-2.64887	0.00807609	0.0308438	ENSG00000162576	8.75705	8.76441	8.75321	8.89028	7.22581	7.83842	7.7206	7.40036	7.25135	7.40013	8.51799	8.50484	8.58662	8.24172	8.73159	8.23745	ENSG00000162576	487	466	415	505	468.25	142	255	204	168
ENSG00000180879	6748	signal sequence receptor, delta	SSR4	2421.82	0.857198	1.81152	0.0791798	10.826	2.59307e-27	5.73293e-25	0.650215	1.5694	0.0706096	9.20858	3.30463e-20	3.6085e-18	0.206983	1.15427	0.0795785	2.601	0.00929531	0.0342723	ENSG00000180879	10.6813	10.743	10.7351	11.0359	11.6192	11.5415	11.6482	11.7144	11.6848	11.6332	10.8942	10.8997	10.8895	11.0147	11.2111	11.1062	ENSG00000180879	1794	1784	1592	2175	1836.25	3149	3388	3192	3495
ENSG00000196460	731220	RFX family member 8, lacking RFX DNA binding domain	RFX8	82.2082	2.35522	5.11673	0.219248	10.7423	6.44456e-27	1.39047e-24	2.30915	4.95592	0.193035	11.9623	5.59705e-33	1.43189e-30	0.0460694	1.03245	0.236839	0.194518	0.845771	0.912218	ENSG00000196460	5.04016	5.4676	4.87153	5.11228	7.47625	6.81867	6.86262	7.46184	7.39305	7.18864	5.54504	5.08276	4.46449	5.42044	5.16267	5.22555	ENSG00000196460	32	44	23	32	32.75	198	137	124	203
ENSG00000102178	8266	ubiquitin-like 4A	UBL4A	2577.26	0.749412	1.68111	0.0699429	10.7146	8.69084e-27	1.80972e-24	0.692636	1.61623	0.0624832	11.0852	1.48093e-28	3.04834e-26	0.0567759	1.04014	0.0704037	0.806434	0.419993	0.590461	ENSG00000102178	10.9963	10.9451	10.9565	11.0735	11.691	11.7453	11.7212	11.761	11.7168	11.7077	10.9474	10.8485	10.9439	11.1421	11.2771	11.0944	ENSG00000102178	2242	2057	1861	2230	2097.5	3308	3910	3356	3606
ENSG00000115919	8942	kynureninase	KYNU	87.8312	1.8971	3.72464	0.180317	10.5209	6.91833e-26	1.42406e-23	0.661456	1.58168	0.139837	4.7302	2.24294e-06	3.7619e-05	1.23564	2.35486	0.184605	6.69345	2.17969e-11	3.4594e-09	ENSG00000115919	5.13462	5.6738	4.98444	5.27269	6.87392	6.89727	7.12874	6.70321	6.97347	7.04632	6.1922	6.12486	6.26718	6.62425	6.11801	6.64788	ENSG00000115919	33	50	24	35	35.5	122	141	147	111
ENSG00000198624	26112	coiled-coil domain containing 69	CCDC69	931.97	0.892349	1.8562	0.0864455	10.3227	5.5651e-25	1.09516e-22	0.678623	1.60061	0.0767554	8.84138	9.45476e-19	8.72762e-17	0.213725	1.15968	0.0874294	2.44455	0.0145034	0.0481993	ENSG00000198624	9.39014	9.3301	9.42984	9.49311	10.2114	10.4332	10.4307	10.1604	10.0636	10.3179	9.56334	9.72454	9.79123	9.59372	9.58968	9.41503	ENSG00000198624	733	668	644	743	697	1188	1583	1380	1188
ENSG00000197594	5167	ectonucleotide pyrophosphatase/phosphodiesterase 1	ENPP1	12953.5	0.866754	1.82355	0.0842003	10.2939	7.50383e-25	1.46064e-22	1.1319	2.19148	0.0753826	15.0154	5.81792e-51	3.59267e-48	-0.26515	0.832112	0.084332	-3.14411	0.0016659	0.00910097	ENSG00000197594	13.2775	13.365	13.4056	13.3427	14.2667	14.056	14.2566	14.1192	14.218	14.2458	13.2098	13.2201	13.2204	13.0957	12.7212	13.0055	ENSG00000197594	10905	11043	10201	10753	10725.5	19807	19394	19527	18499
ENSG00000126903	8273	solute carrier family 10, member 3	SLC10A3	1365.34	0.755758	1.68852	0.0735542	10.2748	9.14878e-25	1.76168e-22	0.749359	1.68105	0.0657245	11.4015	4.10874e-30	9.08387e-28	0.00639903	1.00445	0.0744514	0.0859492	0.931507	0.961687	ENSG00000126903	10.0536	9.99357	10.1142	10.191	10.8338	10.9176	10.8384	10.8228	10.739	10.7852	9.95038	10.0208	10.0152	10.049	10.3627	10.1423	ENSG00000126903	1165	1062	1039	1210	1119	1830	2209	1823	1883
ENSG00000180964	90843	transcription elongation factor A (SII)-like 8	TCEAL8	406.046	-0.821605	0.565812	0.0800164	-10.268	9.82636e-25	1.87203e-22	-0.818248	0.56713	0.0726056	-11.2698	1.85084e-29	3.94582e-27	-0.00335753	0.997675	0.0766298	-0.0438149	0.965052	0.980881	ENSG00000180964	8.96858	8.86044	9.00133	8.80328	8.18217	8.13424	8.22984	7.88582	8.20718	8.09256	8.82743	9.04886	8.84723	8.87449	8.97477	8.85168	ENSG00000180964	559	492	489	467	501.75	284	312	292	237
ENSG00000130827	55558	plexin A3	PLXNA3	1152.5	0.878008	1.83784	0.0866506	10.1327	3.95398e-24	7.29978e-22	0.883781	1.84521	0.0774468	11.4115	3.66549e-30	8.20519e-28	-0.00577301	0.996006	0.0877154	-0.0658152	0.947525	0.971268	ENSG00000130827	9.81537	9.85173	9.71309	9.76489	10.7954	10.7238	10.6092	10.6975	10.4955	10.4898	9.71751	9.73711	9.63206	9.74666	10.0919	9.72153	ENSG00000130827	988	965	784	897	908.5	1791	1935	1557	1732
ENSG00000104419	10397	N-myc downstream regulated 1	NDRG1	10093.2	1.0395	2.05551	0.102755	10.1163	4.679e-24	8.55015e-22	0.935356	1.91236	0.091939	10.1737	2.59973e-24	4.12e-22	0.104142	1.07485	0.102863	1.01244	0.311329	0.479758	ENSG00000104419	12.7194	12.7298	12.8516	12.8906	13.7029	14.0031	14.0214	13.6855	13.5874	13.8441	12.8061	12.8925	12.9572	12.7148	13.2292	12.7471	ENSG00000104419	7379	7074	6923	7846	7305.5	13352	18794	16625	13678
ENSG00000163359	1293	collagen, type VI, alpha 3	COL6A3	1018.03	1.29063	2.44635	0.127836	10.096	5.7548e-24	1.03057e-21	1.03422	2.048	0.113912	9.07912	1.09457e-19	1.12653e-17	0.256411	1.1945	0.128763	1.99134	0.0464431	0.118426	ENSG00000163359	9.09274	9.33182	9.31935	9.48926	10.6791	10.4067	10.6923	10.6482	10.4651	10.5022	9.31887	9.43261	9.35667	9.53984	10.095	9.48894	ENSG00000163359	591	668	594	740	648.25	1657	1551	1661	1681
ENSG00000047617	57101	anoctamin 2	ANO2	91.1009	-1.55645	0.339986	0.156159	-9.96712	2.12296e-23	3.69106e-21	-1.80141	0.286894	0.142867	-12.609	1.88455e-36	5.81872e-34	0.244958	1.18506	0.134323	1.82364	0.0682064	0.158711	ENSG00000047617	6.69622	6.81481	6.60382	6.83945	5.3292	5.14138	5.23796	5.74747	5.50614	5.33319	6.8359	6.73566	6.8684	6.98759	7.15767	7.16371	ENSG00000047617	118	123	94	124	114.75	35	34	32	52
ENSG00000198521	7594	zinc finger protein 43	ZNF43	32.0351	-2.93661	0.130615	0.294867	-9.9591	2.30136e-23	3.92502e-21	-1.35238	0.391647	0.290763	-4.65113	3.3012e-06	5.34037e-05	-1.58424	0.333501	0.260311	-6.08593	1.15815e-09	1.04222e-07	ENSG00000198521	6.12867	5.79843	6.25142	5.5196	3.34014	3.87076	3.93503	3.49869	3.68129	3.95739	4.96344	5.00066	4.82303	4.29621	4.02263	4.35525	ENSG00000198521	97	71	92	56	79	5	13	12	7
ENSG00000119946	26507	cyclin M1	CNNM1	316.987	-1.02234	0.492318	0.102985	-9.92703	3.17561e-23	5.31485e-21	-2.36859	0.193634	0.0891884	-26.5572	2.12153e-155	9.4981e-152	1.34626	2.54251	0.0903456	14.9012	3.23857e-50	1.93321e-46	ENSG00000119946	7.88445	7.82584	7.89043	7.76382	6.87537	6.95183	6.95429	6.7285	6.90655	6.91583	9.12158	9.34597	9.21927	9.02248	9.06496	8.95378	ENSG00000119946	260	237	223	224	236	110	133	116	102
ENSG00000106484	4232	mesoderm specific transcript	MEST	356.609	-0.828261	0.563208	0.0834933	-9.92009	3.40455e-23	5.64525e-21	-0.807133	0.571516	0.075879	-10.6371	2.00227e-26	3.65885e-24	-0.0211275	0.985462	0.0798413	-0.264619	0.791303	0.878038	ENSG00000106484	8.66324	8.73153	8.79855	8.72793	7.90965	7.70485	7.95369	7.89986	8.12565	8.04085	8.72895	8.56691	8.67482	8.74311	8.86082	8.669	ENSG00000106484	451	451	425	445	443	234	229	240	241
ENSG00000269335	8517	inhibitor of kappa light polypeptide gene enhancer in B-cells, kinase gamma	IKBKG	214.745	0.899911	1.86595	0.0907404	9.91742	3.49673e-23	5.7449e-21	0.762467	1.69639	0.0793758	9.60579	7.55754e-22	9.80728e-20	0.137444	1.09995	0.0952563	1.44289	0.149052	0.282162	ENSG00000269335	7.23931	7.22154	7.40962	7.43071	8.23876	8.2034	8.21686	8.21124	8.02426	8.11959	7.48679	7.45239	7.45072	7.49625	7.55772	7.25853	ENSG00000269335	163	153	158	177	162.75	307	340	300	312
ENSG00000204131	340527	NHS-like 2	NHSL2	478.987	0.74682	1.67809	0.0761729	9.80428	1.07915e-22	1.71021e-20	0.979718	1.97208	0.0690766	14.1831	1.16655e-45	5.4975e-43	-0.232898	0.850924	0.0794682	-2.93071	0.00338193	0.0157716	ENSG00000204131	8.59613	8.62165	8.67009	8.71486	9.36575	9.44084	9.45274	9.26417	9.21227	9.45484	8.44164	8.54613	8.48553	8.27709	8.51471	8.27428	ENSG00000204131	424	411	382	435	413	665	798	703	641
ENSG00000145934	57451	teneurin transmembrane protein 2	TENM2	382.935	-1.15458	0.449195	0.118082	-9.77783	1.40177e-22	2.16404e-20	-0.803086	0.573122	0.107424	-7.47588	7.66903e-14	4.41598e-12	-0.351499	0.783769	0.115554	-3.04186	0.00235123	0.0119178	ENSG00000145934	8.7498	9.17758	9.01286	9.20363	8.22873	7.64135	7.82028	8.0678	8.09666	7.70744	8.78879	8.72569	8.62918	8.5437	8.75083	8.79534	ENSG00000145934	479	621	495	626	555.25	295	218	217	272
ENSG00000185247	4110	melanoma antigen family A, 11	MAGEA11	57.6068	1.98959	3.97124	0.203915	9.75694	1.72275e-22	2.63685e-20	1.39662	2.63283	0.166143	8.40612	4.2378e-17	3.314e-15	0.592972	1.50835	0.21712	2.73108	0.00631277	0.0254563	ENSG00000185247	4.89683	4.99103	4.78643	4.63077	6.41097	6.38205	6.78439	6.60685	6.25272	6.5168	5.33581	4.97218	4.84729	5.4653	5.6563	5.39097	ENSG00000185247	29	30	22	21	25.5	92	102	122	111
ENSG00000086696	3294	hydroxysteroid (17-beta) dehydrogenase 2	HSD17B2	94.9085	-1.29057	0.408789	0.133251	-9.68529	3.48225e-22	5.28476e-20	-0.628443	0.646874	0.127921	-4.91274	8.98131e-07	1.65812e-05	-0.66213	0.631945	0.12585	-5.26127	1.43062e-07	5.45096e-06	ENSG00000086696	7.01997	7.17071	6.9623	7.38615	5.90429	5.90627	5.95607	6.0418	6.01197	6.10679	6.67955	6.64655	6.57459	6.34606	6.36704	6.59762	ENSG00000086696	149	159	122	185	153.75	56	64	58	65
ENSG00000234498	387841	ribosomal protein L13a pseudogene 20	RPL13AP20	119.184	-1.20851	0.432715	0.126409	-9.5603	1.1742e-21	1.76702e-19	-1.08361	0.471848	0.116947	-9.26582	1.93589e-20	2.15329e-18	-0.124904	0.917065	0.11572	-1.07936	0.280425	0.445173	ENSG00000234498	7.33356	7.24568	7.16858	7.29209	6.21297	6.36562	6.12954	6.33455	5.88713	5.9972	7.15464	7.33771	7.28959	6.97781	7.06681	6.99483	ENSG00000234498	184	164	139	168	163.75	70	90	65	80
ENSG00000163751	1359	carboxypeptidase A3 (mast cell)	CPA3	43.9427	-2.47628	0.179707	0.261063	-9.48538	2.41498e-21	3.51966e-19	-2.00438	0.249242	0.246538	-8.13012	4.28863e-16	3.04765e-14	-0.471902	0.721013	0.224308	-2.10381	0.035395	0.0963303	ENSG00000163751	6.15201	6.04627	6.19421	5.85064	4.00776	4.35192	4.15058	4.34447	3.92614	3.96513	5.97846	6.01613	5.92158	4.96652	5.38674	5.26998	ENSG00000163751	89	78	79	66	78	11	19	13	17
ENSG00000159167	6781	stanniocalcin 1	STC1	1920.91	1.30759	2.47527	0.138069	9.47056	2.78338e-21	4.01974e-19	1.74896	3.36117	0.123956	14.1096	3.31647e-45	1.52286e-42	-0.441375	0.736432	0.138972	-3.17601	0.00149316	0.00837441	ENSG00000159167	10.3972	10.3359	10.4431	10.3089	11.4931	11.9025	11.8547	11.4141	11.4229	11.728	9.97337	10.2579	10.2517	9.79146	9.43429	9.77408	ENSG00000159167	1480	1348	1306	1308	1360.5	2908	4425	3735	2851
ENSG00000198753	5365	plexin B3	PLXNB3	411.529	0.940699	1.91946	0.0994702	9.45709	3.16627e-21	4.53613e-19	1.03943	2.05541	0.0891872	11.6544	2.17811e-31	5.13231e-29	-0.0987281	0.933856	0.102543	-0.962799	0.335649	0.505467	ENSG00000198753	8.37213	8.26729	8.26204	8.28642	9.2801	9.38615	9.20825	9.1457	8.98062	9.16345	8.20325	8.41187	7.88695	8.11391	8.38967	8.1583	ENSG00000198753	363	320	286	321	322.5	630	773	594	593
ENSG00000152137	26353	heat shock 22kDa protein 8	HSPB8	549.333	0.600158	1.51588	0.0636238	9.43292	3.98836e-21	5.66853e-19	0.780957	1.71827	0.0576585	13.5445	8.53527e-42	3.25212e-39	-0.180799	0.882214	0.0663432	-2.72521	0.00642597	0.0257672	ENSG00000152137	8.84654	8.9477	8.90546	8.92742	9.4601	9.44647	9.54086	9.5621	9.3928	9.49809	8.59056	8.78975	8.77731	8.71188	8.85493	8.65902	ENSG00000152137	505	517	450	504	494	707	796	744	789
ENSG00000151136	121551	BTB (POZ) domain containing 11	BTBD11	194.515	1.07663	2.10911	0.11423	9.42513	4.29562e-21	6.05716e-19	1.27619	2.42198	0.103372	12.3455	5.14846e-35	1.4406e-32	-0.199554	0.870819	0.121258	-1.6457	0.0998258	0.210068	ENSG00000151136	7.02297	7.18086	7.32564	7.15936	8.23811	8.16543	8.25649	8.08813	8.12725	8.22973	7.22715	7.129	7.1385	6.95745	6.48737	6.86842	ENSG00000151136	140	150	150	146	146.5	310	334	312	288
ENSG00000099812	126353	mitotic spindle positioning	MISP	57.732	-1.76965	0.29328	0.18873	-9.37662	6.81199e-21	9.45652e-19	-0.836526	0.55999	0.182445	-4.58507	4.53829e-06	7.08559e-05	-0.933126	0.523722	0.175827	-5.30707	1.11404e-07	4.52386e-06	ENSG00000099812	6.5503	6.17143	6.77218	6.72564	4.74192	5.02398	4.92234	5.35085	4.9083	5.33963	5.68808	5.7472	6.03239	5.65592	5.82888	5.46505	ENSG00000099812	113	80	115	122	107.5	22	33	26	40
ENSG00000197021	541578	chromosome X open reading frame 40B	CXorf40B	403.559	0.763144	1.69719	0.0818708	9.32133	1.1489e-20	1.58265e-18	0.625238	1.54247	0.0723102	8.64661	5.30541e-18	4.5459e-16	0.137906	1.10031	0.0840906	1.63997	0.101011	0.211988	ENSG00000197021	8.21721	8.3794	8.19953	8.36629	9.00414	8.84525	8.95921	9.18098	9.05802	9.07768	8.25473	8.4089	8.37974	8.46531	8.50121	8.53104	ENSG00000197021	324	347	273	340	321	516	523	496	608
ENSG00000102125	6901	tafazzin	TAZ	593.603	0.977011	1.96838	0.104984	9.30632	1.32337e-20	1.79538e-18	0.625699	1.54296	0.092755	6.74572	1.52271e-11	6.57077e-10	0.351312	1.27572	0.106134	3.31008	0.000932703	0.00579156	ENSG00000102125	8.5421	8.73152	8.60524	8.81967	9.76072	9.63195	9.62112	9.67125	9.53334	9.49002	8.86183	8.74068	8.91188	9.05516	9.37525	9.07348	ENSG00000102125	404	441	361	465	417.75	875	907	786	851
ENSG00000166689	144100	pleckstrin homology domain containing, family A member 7	PLEKHA7	274.916	-0.949901	0.517668	0.104003	-9.13337	6.64011e-20	8.49365e-18	-0.585985	0.666194	0.0956419	-6.12687	8.96229e-10	2.88145e-08	-0.363916	0.777053	0.10122	-3.59531	0.000324011	0.00255612	ENSG00000166689	8.59401	8.60054	8.47141	8.41662	7.55066	7.82132	7.71401	7.50864	7.51185	7.59155	8.04416	8.27038	8.48104	8.1117	7.99433	8.08598	ENSG00000166689	435	416	340	360	387.75	182	253	204	183
ENSG00000262919	92002	family with sequence similarity 58, member A	FAM58A	454.039	0.678903	1.60092	0.0744452	9.11949	7.54754e-20	9.58591e-18	0.668241	1.58913	0.0663805	10.0668	7.74347e-24	1.20583e-21	0.0106619	1.00742	0.0767993	0.138828	0.889586	0.93848	ENSG00000262919	8.41416	8.60965	8.52395	8.60757	9.18574	9.16238	9.25583	9.29204	9.06582	9.17685	8.47502	8.3846	8.51314	8.63233	8.61501	8.67448	ENSG00000262919	372	408	344	403	381.75	585	654	611	655
ENSG00000213949	3672	integrin, alpha 1	ITGA1	586.319	0.829737	1.77736	0.0911528	9.1027	8.81141e-20	1.11123e-17	0.844173	1.79524	0.0814473	10.3647	3.59065e-25	5.96591e-23	-0.0144363	0.990043	0.0930436	-0.155156	0.876698	0.93009	ENSG00000213949	8.90311	8.95056	8.88045	8.60772	9.80683	9.54077	9.6309	9.44164	9.67898	9.72496	8.82491	8.95617	8.74934	8.93675	8.86403	8.60264	ENSG00000213949	525	517	441	399	470.5	905	850	792	722
ENSG00000013619	10046	mastermind-like domain containing 1	MAMLD1	1874.68	0.726522	1.65464	0.0798341	9.10039	9.00108e-20	1.12721e-17	0.982329	1.97565	0.0716904	13.7024	9.8255e-43	4.09198e-40	-0.255807	0.837518	0.0806563	-3.17157	0.00151616	0.00848745	ENSG00000013619	10.699	10.583	10.6902	10.5529	11.3501	11.4885	11.4208	11.246	11.1577	11.3517	10.3733	10.514	10.5797	10.3306	10.2335	10.2341	ENSG00000013619	1831	1604	1554	1553	1635.5	2620	3288	2736	2523
ENSG00000255883	NA	NA	NA	226.785	1.00027	2.00038	0.110064	9.08807	1.0081e-19	1.25368e-17	0.658645	1.5786	0.0954956	6.89713	5.30644e-12	2.43661e-10	0.341627	1.26718	0.113061	3.02161	0.00251438	0.012581	ENSG00000255883	7.0416	7.21718	7.2997	7.57225	8.296	8.12944	8.27527	8.24203	8.24955	8.22086	7.33262	7.45685	7.59693	7.74912	7.7692	7.73353	ENSG00000255883	140	152	145	196	158.25	319	321	312	318
ENSG00000162645	2634	guanylate binding protein 2, interferon-inducible	GBP2	600.284	0.593893	1.50931	0.0654405	9.0753	1.13362e-19	1.40006e-17	0.638293	1.55649	0.0586286	10.8871	1.3286e-27	2.53112e-25	-0.0444003	0.969693	0.0673964	-0.658793	0.510029	0.672478	ENSG00000162645	8.9999	9.0662	8.87673	9.04108	9.50435	9.49486	9.68681	9.55692	9.50257	9.67078	8.86358	9.02222	9.01798	8.95346	8.90919	8.96377	ENSG00000162645	562	561	439	545	526.75	727	821	823	783
ENSG00000109511	11199	annexin A10	ANXA10	168.852	1.10648	2.1532	0.122639	9.02228	1.84213e-19	2.25951e-17	1.57011	2.96927	0.113727	13.8059	2.34746e-43	1.00091e-40	-0.463629	0.72516	0.132435	-3.5008	0.000463865	0.00336652	ENSG00000109511	7.14057	6.78882	7.05431	7.01768	8.0857	7.99652	8.14759	8.03158	7.88799	8.08715	6.48955	6.62415	6.98499	6.64766	6.15214	6.4618	ENSG00000109511	155	113	124	133	131.25	281	299	292	280
ENSG00000227372	57212	TP73 antisense RNA 1	TP73-AS1	13.0602	-3.52896	0.0866321	0.391711	-9.00909	2.07782e-19	2.53126e-17	-1.60336	0.329109	0.408805	-3.92207	8.77917e-05	0.000967491	-1.92559	0.263232	0.297519	-6.47216	9.66107e-11	1.26285e-08	ENSG00000227372	4.52434	4.73939	4.3841	4.46211	2.7374	2.53608	2.34453	2.71373	2.65752	2.35692	3.22247	3.36075	3.27856	3.05294	3.33711	3.03382	ENSG00000227372	38	44	29	34	36.25	4	3	1	4
ENSG00000138166	1847	dual specificity phosphatase 5	DUSP5	5918.52	0.797646	1.73826	0.0886529	8.9974	2.31124e-19	2.7966e-17	0.667632	1.58846	0.0792761	8.42161	3.71354e-17	2.94257e-15	0.130014	1.0943	0.088804	1.46406	0.143179	0.274347	ENSG00000138166	11.9235	12.2247	12.1046	12.3049	12.8868	12.6287	13.0239	13.0177	12.9678	12.9929	12.1958	12.2284	12.2768	12.4033	12.1198	12.3965	ENSG00000138166	4244	5004	4123	5241	4653	7574	7169	8290	8621
ENSG00000138316	140766	ADAM metallopeptidase with thrombospondin type 1 motif, 14	ADAMTS14	265.343	0.785681	1.72391	0.088207	8.90724	5.23191e-19	6.20484e-17	0.816432	1.76105	0.0788081	10.3597	3.77966e-25	6.20973e-23	-0.0307515	0.97891	0.092336	-0.333039	0.739105	0.842938	ENSG00000138316	7.72592	7.76963	7.71092	7.71078	8.71051	8.50514	8.39499	8.37557	8.45028	8.3769	7.77086	7.63984	7.65697	7.70481	7.59834	7.83095	ENSG00000138316	231	227	195	215	217	427	418	337	347
ENSG00000081923	5205	ATPase, aminophospholipid transporter, class I, type 8B, member 1	ATP8B1	317.869	-1.09943	0.466701	0.123713	-8.88696	6.28018e-19	7.35068e-17	-0.766716	0.587754	0.112639	-6.80682	9.97811e-12	4.41205e-10	-0.332713	0.794042	0.120979	-2.75018	0.0059563	0.0243528	ENSG00000081923	8.69003	8.8477	8.75266	8.73073	7.96799	7.18881	7.49414	7.91822	7.89732	7.64501	8.47975	8.41409	8.51629	8.52703	8.1905	8.46536	ENSG00000081923	463	494	414	449	455	246	157	172	246
ENSG00000123689	50486	G0/G1switch 2	G0S2	4524.91	0.848908	1.80114	0.095538	8.88555	6.36064e-19	7.39651e-17	1.05566	2.07866	0.0855687	12.3369	5.72883e-35	1.57834e-32	-0.206749	0.866488	0.095843	-2.15716	0.030993	0.0868416	ENSG00000123689	11.7327	11.802	11.8408	11.9233	12.4665	12.8733	12.7833	12.5878	12.5162	12.663	11.6601	11.7084	11.8028	11.5901	11.2661	11.6632	ENSG00000123689	3734	3733	3444	4026	3734.25	5661	8596	7041	6400
ENSG00000204019	203413	cancer/testis antigen 83	CT83	64.3129	1.63306	3.1017	0.183984	8.87612	6.92336e-19	7.99893e-17	1.20555	2.30624	0.154147	7.82074	5.25139e-15	3.34669e-13	0.427516	1.34492	0.195305	2.18896	0.0285994	0.081463	ENSG00000204019	4.8577	5.43587	5.26042	5.17908	6.53947	6.26939	6.57419	6.78485	6.85408	6.48324	5.75849	5.2494	5.47365	5.58061	5.47954	5.69057	ENSG00000204019	27	43	33	34	34.25	99	91	101	124
ENSG00000158301	100528062::114928	ARMCX5-GPRASP2 readthrough::G protein-coupled receptor associated sorting protein 2	ARMCX5-GPRASP2::GPRASP2	196.249	-0.86363	0.549568	0.0980577	-8.80737	1.28114e-18	1.47069e-16	-0.93319	0.523699	0.0891444	-10.4683	1.20808e-25	2.121e-23	0.069559	1.0494	0.0913982	0.761055	0.446624	0.615384	ENSG00000158301	7.83871	7.84063	7.69707	7.9415	6.95571	6.91075	7.14115	6.92907	7.16351	7.07109	7.85691	7.93237	7.85269	7.92456	8.06493	7.73389	ENSG00000158301	256	244	197	260	239.25	119	131	136	121
ENSG00000188613	340719	nanos homolog 1 (Drosophila)	NANOS1	43.4527	-1.83179	0.280915	0.209895	-8.72717	2.61117e-18	2.9044e-16	-0.884461	0.54169	0.204217	-4.331	1.48435e-05	0.000204948	-0.947332	0.518591	0.193396	-4.89841	9.6615e-07	2.58236e-05	ENSG00000188613	6.37649	5.92766	6.34634	5.86789	4.41296	4.95275	4.47429	4.91489	4.59224	4.44493	5.33079	5.24308	5.40238	5.09645	5.66237	5.2249	ENSG00000188613	105	70	88	66	82.25	17	33	18	29
ENSG00000183873	6331	sodium channel, voltage-gated, type V, alpha subunit	SCN5A	781.132	-0.823198	0.565188	0.0952973	-8.63821	5.71004e-18	6.12307e-16	-0.856785	0.552182	0.0856779	-10.0001	1.52285e-23	2.33087e-21	0.0335873	1.02355	0.0937707	0.358185	0.720205	0.830592	ENSG00000183873	9.70542	9.92995	9.63848	10.0516	9.20818	9.09241	9.04844	9.01989	8.93791	8.94813	9.80614	9.86268	9.82268	9.71019	10.1344	9.87047	ENSG00000183873	925	1034	753	1116	957	582	609	515	527
ENSG00000130821	6535	solute carrier family 6 (neurotransmitter transporter), member 8	SLC6A8	301.551	0.842837	1.79357	0.0978056	8.61747	6.8451e-18	7.29655e-16	0.780805	1.71809	0.0868393	8.99137	2.44161e-19	2.45643e-17	0.0620324	1.04394	0.100916	0.614696	0.538756	0.695851	ENSG00000130821	7.72373	7.8263	7.92064	7.96266	8.57478	8.87568	8.78133	8.6448	8.44797	8.59454	7.80531	7.92085	7.84995	7.93393	8.13327	7.84786	ENSG00000130821	229	235	226	257	236.75	384	543	443	419
ENSG00000135678	1368	carboxypeptidase M	CPM	635.961	0.736499	1.66613	0.0857904	8.58487	9.09428e-18	9.58002e-16	0.913681	1.88385	0.0772041	11.8346	2.58542e-32	6.25671e-30	-0.177182	0.884429	0.0878431	-2.01703	0.0436923	0.113037	ENSG00000135678	8.97186	9.06314	9.15756	8.99907	9.81912	9.64783	9.73878	9.68635	9.86624	9.79367	9.02015	8.99004	8.98063	8.8376	8.51557	8.86502	ENSG00000135678	550	559	537	528	543.5	910	915	853	858
ENSG00000163347	9076	claudin 1	CLDN1	120.744	-1.61782	0.325828	0.189386	-8.54243	1.31425e-17	1.36835e-15	-1.18514	0.439783	0.174057	-6.80888	9.83625e-12	4.36009e-10	-0.432683	0.740883	0.181169	-2.38828	0.0169274	0.0542477	ENSG00000163347	7.2082	7.69537	7.36839	7.58726	6.4685	5.28506	5.80264	5.94816	6.33053	5.92465	7.18615	6.78131	6.8287	7.07357	7.13092	7.35156	ENSG00000163347	168	230	162	210	192.5	86	37	50	59
ENSG00000198573	64663::171489	SPANX family, member C::SPANX family, member E	SPANXC::SPANXE	140.486	-1.10842	0.463802	0.130133	-8.51759	1.62913e-17	1.67669e-15	-2.01393	0.247598	0.114223	-17.6315	1.41132e-69	1.33021e-66	0.905508	1.8732	0.111974	8.08676	6.1272e-16	2.74315e-13	ENSG00000198573	6.96998	6.8845	6.88116	7.07829	5.98622	5.88356	5.90815	5.98118	5.79402	6.22222	7.97883	7.54347	7.86819	7.7715	7.828	7.77176	ENSG00000198573	139	124	111	142	129	58	61	54	60
ENSG00000063438	57491	aryl-hydrocarbon receptor repressor	AHRR	352.424	0.814975	1.75927	0.0962045	8.47128	2.42716e-17	2.44188e-15	0.79454	1.73452	0.0857301	9.26793	1.898e-20	2.12433e-18	0.0204347	1.01427	0.0989789	0.206455	0.836436	0.906149	ENSG00000063438	8.09762	8.16098	7.95004	8.20756	8.98054	8.97604	8.86288	8.76994	8.8041	8.91243	8.00482	8.01196	8.14071	7.9951	8.47536	8.0821	ENSG00000063438	299	298	229	305	282.75	511	579	466	455
ENSG00000171100	4534	myotubularin 1	MTM1	313.33	0.745887	1.67701	0.0907596	8.21827	2.06453e-16	1.87673e-14	0.713266	1.63951	0.0807644	8.83144	1.03338e-18	9.49013e-17	0.0326217	1.02287	0.093724	0.348061	0.727794	0.834882	ENSG00000171100	8.03879	7.77679	8.02271	8.02315	8.79366	8.65926	8.53311	8.66782	8.81862	8.58337	7.94809	7.86263	7.96349	8.1755	7.90155	8.13006	ENSG00000171100	288	226	243	268	256.25	449	463	369	425
ENSG00000063587	10838	zinc finger protein 275	ZNF275	654.406	0.828216	1.77549	0.102048	8.11595	4.82005e-16	4.19017e-14	0.616469	1.53312	0.0906532	6.8003	1.04402e-11	4.60501e-10	0.211747	1.15809	0.103126	2.05329	0.0400446	0.105941	ENSG00000063587	8.78566	8.99927	8.96629	8.97473	9.82274	9.54398	9.67568	9.83774	9.85719	9.63769	8.98996	9.02625	8.84348	9.21254	9.28995	9.39698	ENSG00000063587	480	533	467	518	499.5	911	848	814	955
ENSG00000197358	NA	NA	NA	1477.78	0.74733	1.67868	0.0923251	8.09455	5.74782e-16	4.94865e-14	0.740759	1.67105	0.0825617	8.97219	2.90679e-19	2.89193e-17	0.00657077	1.00456	0.0929772	0.0706707	0.94366	0.968761	ENSG00000197358	10.1918	10.0984	10.2187	10.3139	10.7818	10.9945	11.0873	10.91	10.8159	10.9949	10.2077	10.4062	10.4165	10.1944	9.92447	10.0697	ENSG00000197358	1283	1142	1117	1318	1215	1759	2328	2172	1999
ENSG00000227744	401039	FLJ43879 protein	FLJ43879	53.8923	1.68436	3.21399	0.208676	8.07168	6.93353e-16	5.94094e-14	1.59917	3.0297	0.182767	8.74979	2.13751e-18	1.91393e-16	0.0851903	1.06083	0.225433	0.377897	0.705507	0.819566	ENSG00000227744	5.43158	4.55419	4.62331	5.12706	6.56368	6.627	6.49683	6.26261	6.21902	6.23744	4.7399	5.2598	4.83119	5.03725	5.30786	5.09066	ENSG00000227744	47	20	19	34	30	105	125	99	86
ENSG00000060656	10076	protein tyrosine phosphatase, receptor type, U	PTPRU	4348.2	0.653753	1.57326	0.0810547	8.06558	7.28891e-16	6.21571e-14	0.6002	1.51593	0.0724887	8.2799	1.23274e-16	9.16013e-15	0.053553	1.03782	0.0812596	0.659036	0.509873	0.672322	ENSG00000060656	11.6871	11.7867	11.7321	11.9577	12.3926	12.4588	12.5753	12.4093	12.2942	12.4518	11.7797	11.9727	12.0695	11.8093	11.6613	11.7478	ENSG00000060656	3615	3693	3188	4126	3655.5	5372	6403	6074	5638
ENSG00000013563	1774	deoxyribonuclease I-like 1	DNASE1L1	405.647	0.903291	1.87033	0.112311	8.04279	8.78136e-16	7.38293e-14	0.630018	1.54758	0.0992444	6.34815	2.17925e-10	7.65216e-09	0.273273	1.20855	0.113904	2.39915	0.0164333	0.0530727	ENSG00000013563	8.07456	8.29756	8.00642	8.3578	9.02249	8.93702	9.05327	9.17387	9.10926	9.04287	8.19452	8.246	8.2887	8.69281	8.73606	8.47077	ENSG00000013563	292	327	237	338	298.5	523	559	531	605
ENSG00000021645	9369	neurexin 3	NRXN3	15.1596	-3.04037	0.121551	0.379781	-8.00559	1.18895e-15	9.85725e-14	-1.88097	0.2715	0.376777	-4.99227	5.96747e-07	1.14417e-05	-1.15939	0.4477	0.301196	-3.84931	0.000118452	0.0011668	ENSG00000021645	4.67853	4.98856	4.35283	4.29936	2.88485	2.90368	3.00018	2.7426	2.38714	3.0166	4.00869	4.0356	3.81471	3.59804	3.30599	3.69371	ENSG00000021645	39	49	25	26	34.75	4	5	5	3
ENSG00000240184	5098	protocadherin gamma subfamily C, 3	PCDHGC3	345.323	0.717183	1.64397	0.0899969	7.96898	1.59992e-15	1.2906e-13	0.608278	1.52444	0.0797329	7.62895	2.36676e-14	1.4128e-12	0.108905	1.07841	0.0922986	1.17992	0.238032	0.396013	ENSG00000240184	8.21129	7.94805	8.14321	8.09026	8.72225	9.00849	8.85935	8.71371	8.5835	8.77998	8.07724	8.33418	8.20455	8.21122	8.17904	8.21263	ENSG00000240184	325	255	264	280	281	424	593	465	437
ENSG00000134198	10100	tetraspanin 2	TSPAN2	95.5251	-1.03507	0.487994	0.130213	-7.94901	1.88004e-15	1.5017e-13	-0.709654	0.611467	0.122213	-5.80669	6.37198e-09	1.76367e-07	-0.325412	0.798071	0.122217	-2.66259	0.00775429	0.0298439	ENSG00000134198	7.08415	7.05241	6.95523	6.80696	5.93041	6.10779	5.85087	6.13842	6.15964	6.11115	6.63302	6.82426	6.74849	6.57016	6.44936	6.83282	ENSG00000134198	156	145	121	119	135.25	57	75	53	70
ENSG00000155959	7411	von Hippel-Lindau binding protein 1	VBP1	2611.62	0.621875	1.53887	0.0782374	7.94857	1.88677e-15	1.5017e-13	0.805849	1.74817	0.0701342	11.4901	1.47925e-30	3.35322e-28	-0.183974	0.880275	0.0787259	-2.33689	0.0194449	0.0604653	ENSG00000155959	11.169	11.1197	11.263	11.0129	11.8075	11.614	11.7591	11.5803	11.9058	11.8078	11.0758	10.9545	10.9723	11.0521	10.7305	10.9779	ENSG00000155959	2535	2329	2315	2135	2328.5	3593	3560	3447	3170
ENSG00000230882	101930475	putative uncharacterized protein FLJ44672-like	LOC101930475	129.876	1.20476	2.30499	0.152726	7.88839	3.06117e-15	2.40436e-13	1.21338	2.31881	0.136013	8.92104	4.61919e-19	4.49568e-17	-0.00861867	0.994044	0.159952	-0.0538829	0.957028	0.976255	ENSG00000230882	6.56363	6.50898	6.44037	6.43737	7.67987	7.80292	7.64427	7.63121	7.04803	7.66198	6.59018	6.58381	6.80786	6.27016	6.3584	6.16988	ENSG00000230882	102	93	79	87	90.25	213	265	206	213
ENSG00000165025	6850	spleen tyrosine kinase	SYK	37.1568	-1.7173	0.304116	0.217861	-7.88256	3.20732e-15	2.50815e-13	-0.831109	0.562097	0.212212	-3.9164	8.98797e-05	0.000986254	-0.886195	0.541039	0.201079	-4.4072	1.04717e-05	0.000170015	ENSG00000165025	6.07798	5.67343	5.47482	6.13622	4.57592	4.52976	4.32232	4.43866	4.60008	4.55938	4.89785	5.31472	5.41142	4.91182	5.15383	4.99799	ENSG00000165025	86	59	45	85	68.75	21	23	16	19
ENSG00000132205	84034	elastin microfibril interfacer 2	EMILIN2	273.807	-0.776976	0.583589	0.0988438	-7.86064	3.82171e-15	2.96274e-13	-0.843217	0.557399	0.0893515	-9.43707	3.83337e-21	4.45766e-19	0.0662413	1.04699	0.0947061	0.69944	0.484277	0.649669	ENSG00000132205	8.19346	8.26963	8.35754	8.36973	7.41881	7.69754	7.59629	7.75048	7.38415	7.48374	8.23065	8.23556	8.27342	8.42073	8.58914	8.38823	ENSG00000132205	325	327	313	348	328.25	165	231	187	219
ENSG00000181634	9966	tumor necrosis factor (ligand) superfamily, member 15	TNFSF15	147.597	2.58494	5.9999	0.333179	7.75841	8.59989e-15	6.4438e-13	1.56381	2.95633	0.293022	5.33682	9.45886e-08	2.15782e-06	1.02113	2.02951	0.336551	3.0341	0.00241255	0.0121564	ENSG00000181634	5.36692	5.51403	5.53406	5.91377	8.06245	7.80506	7.87	8.08832	8.25711	7.93959	5.77205	5.61439	5.68223	7.00901	7.11725	7.00656	ENSG00000181634	39	42	38	58	44.25	283	266	244	299
ENSG00000111859	4739	neural precursor cell expressed, developmentally down-regulated 9	NEDD9	166.439	-0.98241	0.506134	0.126702	-7.75373	8.92302e-15	6.65806e-13	-0.839223	0.558945	0.115874	-7.24253	4.40385e-13	2.28592e-11	-0.143187	0.905517	0.12122	-1.18121	0.237518	0.395488	ENSG00000111859	7.54073	7.83961	7.57259	7.85965	6.99237	6.70053	6.40258	7.02641	6.96111	6.61513	7.62988	7.58226	7.74326	7.57176	7.45494	7.44382	ENSG00000111859	208	247	182	248	221.25	124	113	78	132
ENSG00000164867	4846	nitric oxide synthase 3 (endothelial cell)	NOS3	20.2391	-2.46429	0.181207	0.318008	-7.74913	9.25241e-15	6.84678e-13	-2.14425	0.226212	0.305242	-7.02476	2.1444e-12	1.02679e-10	-0.320038	0.801049	0.246699	-1.29728	0.194533	0.343628	ENSG00000164867	4.57323	5.10408	4.58112	4.80533	3.08939	3.45228	3.20139	3.2669	3.24869	3.2192	4.80507	4.26692	4.66938	4.20466	4.47071	4.68131	ENSG00000164867	30	46	26	35	34.25	4	9	5	6
ENSG00000174672	9024	BR serine/threonine kinase 2	BRSK2	119.721	-0.988185	0.504112	0.127745	-7.73564	1.02887e-14	7.58234e-13	-1.61729	0.325947	0.112928	-14.3214	1.60939e-46	8.00583e-44	0.629104	1.5466	0.111738	5.63015	1.80053e-08	1.02364e-06	ENSG00000174672	6.88819	6.94331	6.76934	6.85293	5.81765	6.22589	6.04468	6.06781	5.83134	5.85571	7.46437	7.34122	7.55199	7.54452	7.2756	7.47791	ENSG00000174672	132	131	103	121	121.75	51	81	61	65
ENSG00000113532	7903	ST8 alpha-N-acetyl-neuraminide alpha-2,8-sialyltransferase 4	ST8SIA4	115.661	1.10027	2.14395	0.142737	7.70838	1.27424e-14	9.27606e-13	1.11416	2.16469	0.12708	8.76738	1.82873e-18	1.64568e-16	-0.0138878	0.99042	0.150648	-0.0921866	0.92655	0.958682	ENSG00000113532	6.5124	6.25522	6.45887	6.28545	7.48308	7.59732	7.39549	7.23377	7.4613	7.08623	6.17015	6.41606	6.73713	6.22212	6.16776	6.41888	ENSG00000113532	99	77	81	78	83.75	186	230	173	160
ENSG00000105605	59284	calcium channel, voltage-dependent, gamma subunit 7	CACNG7	120.994	0.979974	1.97243	0.127526	7.68451	1.53581e-14	1.10455e-12	0.973377	1.96343	0.113291	8.59186	8.5576e-18	7.19481e-16	0.00659636	1.00458	0.134872	0.0489081	0.960993	0.978184	ENSG00000105605	6.5077	6.50471	6.37002	6.61242	7.46252	7.26239	7.41941	7.57367	7.24997	7.40341	6.3006	6.37943	6.51629	6.50359	6.88857	6.39341	ENSG00000105605	98	93	75	100	91.5	182	178	175	205
ENSG00000179083	286499	family with sequence similarity 133, member A	FAM133A	7.66299	-4.14275	0.0566117	0.539341	-7.68115	1.57672e-14	1.12944e-12	-1.26596	0.415822	0.582802	-2.1722	0.0298407	0.109753	-2.87679	0.136144	0.435228	-6.60985	3.84705e-11	5.78932e-09	ENSG00000179083	3.90479	3.61643	3.75499	3.44196	1.65925	1.6134	1.83064	1.96448	2.01247	1.84006	2.11386	2.34533	2.34141	1.82676	1.9933	2.03137	ENSG00000179083	33	24	25	20	25.5	0	0	1	2
ENSG00000082397	23136	erythrocyte membrane protein band 4.1-like 3	EPB41L3	297.965	-0.926066	0.526292	0.121025	-7.65187	1.98082e-14	1.40764e-12	-1.03977	0.486407	0.109034	-9.53613	1.48257e-21	1.81849e-19	0.113699	1.082	0.117086	0.971076	0.331511	0.50105	ENSG00000082397	8.38378	8.41052	8.41448	8.52093	7.62019	7.33608	7.57952	7.51316	7.61075	7.66118	8.69491	8.57656	8.67297	8.66284	7.97113	8.54417	ENSG00000082397	372	361	325	387	361.25	191	176	184	183
ENSG00000185640	338785	keratin 79	KRT79	34.7296	1.76167	3.39089	0.231543	7.60839	2.7754e-14	1.94909e-12	1.67493	3.19304	0.201328	8.31943	8.8386e-17	6.70685e-15	0.086734	1.06196	0.255767	0.339113	0.734524	0.839949	ENSG00000185640	4.42161	4.37517	4.32336	4.33427	5.82098	6.01417	5.5343	5.86904	5.60571	5.56115	4.25502	4.71205	3.90396	4.32448	4.65525	4.60063	ENSG00000185640	21	19	16	18	18.5	65	86	51	70
ENSG00000198796	115701	alpha-kinase 2	ALPK2	15.0212	-2.79512	0.144074	0.369045	-7.57392	3.62138e-14	2.47525e-12	-1.61005	0.327587	0.366221	-4.39639	1.10068e-05	0.00015681	-1.18507	0.439803	0.30572	-3.87632	0.000106049	0.00106453	ENSG00000198796	4.35727	4.57855	4.68823	4.71255	2.89131	2.90995	3.10908	3.1724	2.54762	2.7928	3.72509	4.0868	4.08041	3.37351	3.7614	3.07918	ENSG00000198796	29	34	34	38	33.75	4	5	6	7
ENSG00000125731	10045	SH2 domain containing 3A	SH2D3A	389.537	-0.764026	0.588851	0.100932	-7.56968	3.74143e-14	2.53265e-12	-0.618854	0.651188	0.0914973	-6.76363	1.34573e-11	5.87787e-10	-0.145172	0.904272	0.0988832	-1.46811	0.142073	0.272847	ENSG00000125731	8.747	8.88598	8.83408	9.09361	8.06994	8.33204	8.18	8.16322	7.99248	8.22139	8.7194	8.70663	8.84496	8.53564	9.02216	8.65667	ENSG00000125731	477	502	434	577	497.5	262	361	282	291
ENSG00000062282	84649	diacylglycerol O-acyltransferase 2	DGAT2	220.861	0.780942	1.71825	0.103595	7.53844	4.75632e-14	3.17073e-12	0.613793	1.53028	0.0911186	6.7362	1.62581e-11	6.94869e-10	0.167148	1.12284	0.106711	1.56636	0.117264	0.235977	ENSG00000062282	7.29881	7.30113	7.51113	7.5293	8.2903	8.04489	8.17869	8.25775	8.04974	8.04072	7.49769	7.29731	7.52676	7.74162	7.7091	7.6054	ENSG00000062282	170	162	170	190	173	318	302	291	322
ENSG00000177283	8325	frizzled class receptor 8	FZD8	318.593	0.808319	1.75117	0.107341	7.53035	5.06036e-14	3.34395e-12	0.87506	1.83408	0.0961683	9.09925	9.09551e-20	9.58132e-18	-0.0667413	0.954792	0.110402	-0.604532	0.54549	0.701329	ENSG00000177283	8.01024	7.95676	7.87543	8.10726	8.77857	8.77114	9.00107	8.73463	8.47257	8.75977	8.04958	8.07016	8.09988	7.78272	7.66936	7.83137	ENSG00000177283	282	258	218	285	260.75	444	502	518	446
ENSG00000197249	5265	serpin peptidase inhibitor, clade A (alpha-1 antiproteinase, antitrypsin), member 1	SERPINA1	231.832	1.13607	2.19781	0.150915	7.52787	5.15755e-14	3.39564e-12	0.666943	1.5877	0.132226	5.04396	4.55993e-07	8.92452e-06	0.469123	1.38427	0.153037	3.06543	0.00217358	0.0112602	ENSG00000197249	7.25214	7.17309	6.99401	7.42036	8.28815	8.06029	8.53547	8.27256	8.25504	8.30315	7.15421	7.40379	7.54241	7.88813	8.05347	7.7341	ENSG00000197249	164	147	115	175	150.25	317	305	377	325
ENSG00000131171	6451	SH3 domain binding glutamate-rich protein like	SH3BGRL	34.8234	1.63454	3.10489	0.219545	7.44514	9.68404e-14	6.21583e-12	2.46571	5.524	0.222588	11.0775	1.61317e-28	3.28281e-26	-0.831171	0.562073	0.265601	-3.1294	0.00175165	0.00945405	ENSG00000131171	4.52956	4.82415	4.50963	4.07114	6.0122	5.63065	5.66974	5.86765	5.8242	5.92931	3.82523	3.64238	4.18995	4.23585	3.93938	3.86525	ENSG00000131171	24	30	20	14	22	77	64	58	71
ENSG00000197620	91966	chromosome X open reading frame 40A	CXorf40A	202.143	0.748952	1.68057	0.101523	7.37716	1.61702e-13	1.00898e-11	0.58506	1.5001	0.0891535	6.56239	5.29525e-11	2.05254e-09	0.163893	1.12031	0.104837	1.56332	0.117979	0.237122	ENSG00000197620	7.07035	7.25157	7.50313	7.36441	8.01266	8.05044	7.98525	8.13462	7.82321	7.995	7.32377	7.54921	7.38542	7.52903	7.34551	7.58153	ENSG00000197620	144	157	170	169	160	261	305	254	296
ENSG00000172731	55222	leucine rich repeat containing 20	LRRC20	1561.27	-0.593874	0.662561	0.0809409	-7.33713	2.18223e-13	1.34293e-11	-0.685941	0.6216	0.0725478	-9.45502	3.22963e-21	3.83021e-19	0.0920671	1.0659	0.0802573	1.14715	0.25132	0.411712	ENSG00000172731	10.7242	10.7657	10.7086	10.8318	10.0125	10.3683	10.266	10.1387	10.0304	10.2332	10.8402	10.8649	11.0241	10.6666	10.9342	10.7251	ENSG00000172731	1873	1836	1582	1904	1798.75	1013	1486	1206	1150
ENSG00000257893	NA	NA	NA	23.7534	3.20286	9.20782	0.438111	7.31062	2.6592e-13	1.61427e-11	2.15107	4.44158	0.350651	6.13451	8.54208e-10	2.75624e-08	1.05179	2.07309	0.460358	2.28471	0.0223297	0.067456	ENSG00000257893	2.85025	3.11116	3.39906	3.01121	5.69164	4.81818	4.76796	5.28879	5.51846	5.24227	3.43389	3.12367	2.63598	4.02599	4.32761	3.79199	ENSG00000257893	3	5	7	4	4.75	70	38	32	52
ENSG00000158352	57477	shroom family member 4	SHROOM4	37.5374	1.6719	3.18634	0.2291	7.2977	2.9273e-13	1.76505e-11	1.81773	3.52527	0.206498	8.80266	1.33612e-18	1.21459e-16	-0.145834	0.903857	0.254797	-0.572353	0.567083	0.718198	ENSG00000158352	4.44151	4.44585	4.65772	4.59872	6.03915	5.90105	6.24579	5.66214	5.6293	5.69795	4.80134	4.3599	4.40495	4.23014	4.6765	4.00511	ENSG00000158352	21	20	22	23	21.5	76	77	89	58
ENSG00000131831	10742	retinoic acid induced 2	RAI2	18.2132	-2.45813	0.181982	0.342829	-7.17013	7.49242e-13	4.30045e-11	-2.56345	0.16917	0.325015	-7.88717	3.09113e-15	2.00565e-13	0.105321	1.07573	0.250186	0.420973	0.673775	0.796879	ENSG00000131831	4.61784	4.23972	4.29767	4.57607	2.65072	3.31167	3.33292	3.10439	2.82957	2.92939	4.36958	4.58107	4.71112	4.46619	4.61264	4.30448	ENSG00000131831	33	22	21	30	26.5	1	8	7	5
ENSG00000197372	171392	zinc finger protein 675	ZNF675	42.908	-1.65353	0.317861	0.231559	-7.14089	9.27294e-13	5.25506e-11	-0.660197	0.632792	0.222444	-2.96792	0.00299823	0.018521	-0.993337	0.502314	0.221077	-4.49318	7.01664e-06	0.000124041	ENSG00000197372	6.16539	6.25404	6.38657	5.50429	4.51792	4.88288	4.62415	4.66885	4.69085	5.06247	5.58814	5.27111	5.37451	5.16176	5.37772	4.63599	ENSG00000197372	89	91	91	49	80	19	31	21	23
ENSG00000143127	8515	integrin, alpha 10	ITGA10	267.855	1.05144	2.07259	0.148024	7.10316	1.21937e-12	6.7189e-11	0.609239	1.52545	0.130215	4.67873	2.88656e-06	4.7251e-05	0.442198	1.35867	0.149745	2.95301	0.00314693	0.0149088	ENSG00000143127	7.57062	7.54998	7.23807	7.50766	8.66789	8.15547	8.41092	8.58766	8.58095	8.37241	7.69384	7.6916	7.47574	8.04264	8.33309	7.953	ENSG00000143127	206	193	137	185	180.25	414	324	341	405
ENSG00000054392	55733	hedgehog acyltransferase	HHAT	98.0394	-0.911612	0.531591	0.128859	-7.07449	1.5e-12	8.18965e-11	-0.745084	0.596633	0.119426	-6.23888	4.40705e-10	1.4807e-08	-0.166528	0.890984	0.120794	-1.37861	0.168015	0.309103	ENSG00000054392	6.78707	6.87253	7.0846	6.95759	6.17162	5.95328	6.02752	6.2631	6.31228	5.90756	6.81796	6.82909	6.57025	6.72905	6.81437	6.87494	ENSG00000054392	124	126	133	133	129	69	66	61	77
ENSG00000023171	57476	GRAM domain containing 1B	GRAMD1B	837.616	0.842939	1.7937	0.119439	7.05748	1.69552e-12	9.20101e-11	1.2793	2.42721	0.10766	11.8828	1.45483e-32	3.61848e-30	-0.436362	0.738996	0.121094	-3.6035	0.000313966	0.00248674	ENSG00000023171	9.41462	9.47061	9.49791	9.42047	10.161	10.4513	10.5595	10.0276	9.92574	10.3796	9.01627	9.25198	9.23584	8.85292	8.9264	8.82966	ENSG00000023171	750	743	680	709	720.5	1152	1612	1521	1086
ENSG00000182578	1436	colony stimulating factor 1 receptor	CSF1R	104.989	1.08706	2.12441	0.154164	7.05137	1.77164e-12	9.53429e-11	1.08633	2.12333	0.13718	7.91898	2.39463e-15	1.56508e-13	0.000736949	1.00051	0.161984	0.00454951	0.99637	0.998331	ENSG00000182578	6.55034	6.22522	6.12801	6.02401	7.09031	7.52909	7.30147	7.236	7.03037	7.15797	5.92007	6.38757	6.39378	5.95725	6.45876	6.29765	ENSG00000182578	103	76	63	64	76.5	140	221	163	162
ENSG00000120738	1958	early growth response 1	EGR1	719.214	1.79979	3.4817	0.256738	7.01022	2.37938e-12	1.24956e-10	1.01027	2.01429	0.229543	4.40124	1.07634e-05	0.000153709	0.789516	1.72849	0.257313	3.06831	0.00215271	0.0111936	ENSG00000120738	8.03849	8.59053	8.22633	8.51961	10.1092	9.11173	10.2749	10.3913	10.2073	10.337	9.13351	9.25394	9.31747	9.43535	8.21613	9.17051	ENSG00000120738	279	397	273	373	330.5	1119	622	1251	1420
ENSG00000167232	7644	zinc finger protein 91	ZNF91	57.6233	-1.30431	0.404916	0.188346	-6.92504	4.35861e-12	2.21116e-10	-0.597722	0.660796	0.179159	-3.33627	0.000849105	0.00657919	-0.706584	0.612769	0.180337	-3.91814	8.92349e-05	0.000923549	ENSG00000167232	6.53503	6.5503	6.37631	6.1615	5.51669	5.60602	5.05204	4.75945	5.45712	5.2213	6.00889	5.88154	5.79142	5.37295	5.92324	5.70162	ENSG00000167232	111	107	84	78	95	44	54	29	23
ENSG00000198157	79366	high mobility group nucleosome binding domain 5	HMGN5	73.6952	1.10916	2.1572	0.160427	6.91382	4.71762e-12	2.37347e-10	0.986697	1.98164	0.140446	7.02544	2.13393e-12	1.02452e-10	0.122463	1.08859	0.169915	0.72073	0.471075	0.638222	ENSG00000198157	5.56766	5.41881	5.9663	5.84564	6.38105	6.73509	6.76847	6.59381	6.84724	6.73977	5.75044	5.87267	5.63935	6.02051	5.57474	5.99535	ENSG00000198157	49	41	58	58	51.5	85	127	114	104
ENSG00000144834	29114	transgelin 3	TAGLN3	111.649	1.28219	2.43207	0.185453	6.9138	4.71831e-12	2.37347e-10	1.0095	2.01321	0.162705	6.20447	5.48809e-10	1.83702e-08	0.27269	1.20806	0.190937	1.42817	0.153243	0.288466	ENSG00000144834	6.11727	6.31233	6.17355	6.04952	7.26661	7.02874	7.25906	7.56468	7.50038	7.33134	6.30106	6.40901	6.6074	6.81219	5.52905	6.49473	ENSG00000144834	73	81	65	65	71	159	151	157	206
ENSG00000163435	1999	E74-like factor 3 (ets domain transcription factor, epithelial-specific )	ELF3	15.2852	-2.56485	0.169006	0.371922	-6.8962	5.34106e-12	2.67921e-10	-1.57088	0.336603	0.363844	-4.31746	1.57833e-05	0.000215597	-0.993971	0.502094	0.317053	-3.13504	0.00171833	0.00931916	ENSG00000163435	4.26321	4.31151	4.53424	4.9722	2.91869	2.93606	3.03291	3.19769	3.0767	2.82115	3.68286	3.66082	3.58723	3.62541	4.50902	3.64766	ENSG00000163435	26	26	29	47	32	4	5	5	7
ENSG00000155622	728242::9502	X antigen family, member 2B::X antigen family, member 2	XAGE2B::XAGE2	104.851	0.899418	1.86531	0.130433	6.89563	5.36253e-12	2.68031e-10	1.27406	2.41841	0.121149	10.5165	7.25399e-26	1.28618e-23	-0.37464	0.771298	0.141886	-2.64043	0.00827997	0.0314855	ENSG00000155622	6.14451	6.33642	6.44428	6.7136	7.33982	7.2837	7.2595	7.36843	7.01925	7.13879	5.98231	6.12326	6.04023	5.97759	6.19046	6.24042	ENSG00000155622	75	83	81	110	87.25	169	184	158	179
ENSG00000132334	5791	protein tyrosine phosphatase, receptor type, E	PTPRE	641.879	0.68453	1.60718	0.0992741	6.89535	5.37319e-12	2.68031e-10	0.627034	1.54439	0.0886067	7.0766	1.47729e-12	7.20853e-11	0.0574957	1.04066	0.100446	0.572402	0.567049	0.718198	ENSG00000132334	8.91936	9.07934	8.96556	9.11141	9.79259	9.34424	9.60834	9.83696	9.80927	9.64768	8.97829	8.94837	8.90575	9.15899	9.20406	9.23474	ENSG00000132334	529	565	467	572	533.25	892	735	776	955
ENSG00000179097	3355	5-hydroxytryptamine (serotonin) receptor 1F, G protein-coupled	HTR1F	59.2514	1.36385	2.57372	0.198022	6.88739	5.68262e-12	2.81896e-10	2.14965	4.43721	0.191945	11.1993	4.11061e-29	8.55962e-27	-0.785798	0.580031	0.223665	-3.51328	0.000442614	0.00324318	ENSG00000179097	5.39106	5.57701	4.95456	5.59009	6.93607	6.22046	6.51301	6.45823	6.60345	6.73643	5.06949	4.72091	4.75706	5.04779	4.70419	4.28703	ENSG00000179097	45	50	26	50	42.75	138	90	99	99
ENSG00000122861	5328	plasminogen activator, urokinase	PLAU	10644.3	0.587745	1.5029	0.0855677	6.86877	6.47595e-12	3.16862e-10	0.662064	1.58234	0.0765803	8.64535	5.36401e-18	4.57423e-16	-0.0743194	0.94979	0.0856566	-0.867643	0.38559	0.556014	ENSG00000122861	13.0398	13.1755	13.151	13.2484	13.5586	13.7869	13.8973	13.6769	13.5932	13.8353	13.0358	13.1886	13.2778	12.8794	13.1445	12.9303	ENSG00000122861	9246	9690	8546	10095	9394.25	12025	16082	15188	13565
ENSG00000027869	9047	SH2 domain containing 2A	SH2D2A	76.1629	0.956034	1.93997	0.139336	6.86135	6.82114e-12	3.31938e-10	1.00038	2.00052	0.124431	8.03961	9.01232e-16	6.20741e-14	-0.0443406	0.969733	0.150246	-0.29512	0.767902	0.86233	ENSG00000027869	5.55158	6.03694	5.88738	5.97515	6.69755	6.78365	6.76538	6.62669	6.74873	6.66211	5.66296	5.77308	5.85166	5.96949	5.87838	5.86586	ENSG00000027869	48	68	54	64	58.5	108	131	113	106
ENSG00000169550	143662	mucin 15, cell surface associated	MUC15	15.9044	-2.52212	0.174087	0.370463	-6.80803	9.89453e-12	4.6756e-10	-1.53228	0.345731	0.361176	-4.24247	2.21074e-05	0.000290036	-0.98984	0.503534	0.319866	-3.09454	0.00197116	0.0104098	ENSG00000169550	4.53888	4.33391	4.59436	4.9211	3.24723	2.73847	2.82864	3.3921	2.98837	3.07166	4.29076	3.54311	4.02505	3.33505	4.28694	3.51065	ENSG00000169550	33	26	30	44	33.25	7	3	3	9
ENSG00000196139	8644	aldo-keto reductase family 1, member C3	AKR1C3	251.938	0.650995	1.57025	0.0956218	6.80802	9.89531e-12	4.6756e-10	0.724231	1.65202	0.0858633	8.4347	3.32061e-17	2.64291e-15	-0.0732362	0.950503	0.0992118	-0.73818	0.460405	0.628504	ENSG00000196139	7.7283	7.5882	7.65079	7.93335	8.32341	8.26562	8.55234	8.23496	8.33848	8.35613	7.70377	7.65611	7.78416	7.7338	7.63082	7.43397	ENSG00000196139	232	199	187	254	218	323	352	379	314
ENSG00000113657	1809	dihydropyrimidinase-like 3	DPYSL3	271.527	0.71843	1.64539	0.106236	6.76261	1.35532e-11	6.25542e-10	0.626425	1.54373	0.0943221	6.64133	3.10855e-11	1.25378e-09	0.0920048	1.06585	0.108788	0.845727	0.397705	0.568391	ENSG00000113657	7.76319	7.90859	7.64261	7.70704	8.44762	8.23626	8.67025	8.45126	8.33134	8.4772	7.8342	7.72	8.06967	7.92664	7.57889	7.89935	ENSG00000113657	237	251	185	214	221.75	352	343	411	366
ENSG00000136869	7099	toll-like receptor 4	TLR4	32.3386	-1.54361	0.343026	0.228298	-6.76137	1.36697e-11	6.29297e-10	-1.1098	0.463359	0.217221	-5.10908	3.23733e-07	6.6105e-06	-0.433811	0.740304	0.204743	-2.11881	0.0341065	0.0935773	ENSG00000136869	5.22555	5.52342	5.75559	5.37133	4.2164	4.49197	4.28192	4.54437	4.02258	4.18561	4.93052	5.27294	5.31821	4.79412	5.29359	5.03168	ENSG00000136869	44	54	59	47	51	15	23	16	22
ENSG00000277203	NA	NA	NA	188.651	0.731701	1.6606	0.109685	6.67093	2.54182e-11	1.1184e-09	0.737529	1.66732	0.09789	7.53426	4.91106e-14	2.87409e-12	-0.00582772	0.995969	0.113883	-0.0511728	0.959188	0.977223	ENSG00000277203	7.28398	7.31864	7.08644	7.33313	7.82161	7.98373	7.88934	8.07065	7.8719	8.01964	6.94375	7.33162	7.52573	7.17334	7.12461	7.36102	ENSG00000277203	170	166	125	166	156.75	228	292	238	284
ENSG00000112175	653	bone morphogenetic protein 5	BMP5	54.2641	-1.48659	0.356854	0.223721	-6.64485	3.03525e-11	1.3193e-09	-0.742251	0.597806	0.210514	-3.5259	0.000422051	0.00368687	-0.744342	0.59694	0.214543	-3.46943	0.000521567	0.00369471	ENSG00000112175	6.43199	6.2665	6.44419	6.33703	5.16493	5.04867	4.9924	4.82273	5.10105	5.44921	6.00763	5.90113	6.1715	5.62171	4.97553	5.22276	ENSG00000112175	104	87	90	91	93	33	34	28	25
ENSG00000145358	115265	DNA-damage-inducible transcript 4-like	DDIT4L	8.63791	-3.11685	0.115275	0.471216	-6.61448	3.72849e-11	1.59492e-09	-1.69319	0.309242	0.47548	-3.56102	0.000369415	0.00329785	-1.42366	0.372765	0.378408	-3.76224	0.0001684	0.00152356	ENSG00000145358	3.68638	3.93511	3.39486	3.78297	2.25103	2.43161	1.95209	2.36369	2.28445	2.12039	3.13871	3.25788	2.69121	2.71951	2.51953	2.56689	ENSG00000145358	22	27	14	23	21.5	2	4	0	3
ENSG00000012171	7869::102465526	sema domain, immunoglobulin domain (Ig), short basic domain, secreted, (semaphorin) 3B::microRNA mir-6872	SEMA3B::MIR6872	461.386	-0.675663	0.626044	0.102194	-6.6116	3.8019e-11	1.62106e-09	-0.645967	0.639064	0.0921216	-7.01212	2.34739e-12	1.12099e-10	-0.0296961	0.979627	0.100444	-0.295649	0.767498	0.861985	ENSG00000012171	8.88503	9.14619	9.10323	9.13319	8.45747	8.45937	8.4186	8.49592	8.22115	8.45867	8.94563	8.90755	8.98955	9.03865	9.41383	8.88044	ENSG00000012171	523	601	523	589	559	345	393	333	368
ENSG00000135905	55619	dedicator of cytokinesis 10	DOCK10	471.073	0.791756	1.73118	0.120139	6.59032	4.38893e-11	1.845e-09	0.714033	1.64038	0.107176	6.66227	2.69637e-11	1.11516e-09	0.0777226	1.05535	0.121626	0.63903	0.522803	0.683733	ENSG00000135905	8.49807	8.53473	8.62936	8.40713	9.41649	9.23022	9.23683	9.22188	9.32203	9.25031	8.65784	8.80731	8.84776	8.60903	7.99278	8.48479	ENSG00000135905	395	386	371	348	375	690	686	602	622
ENSG00000188153	1287	collagen, type IV, alpha 5	COL4A5	154.474	0.65586	1.57555	0.0999426	6.56237	5.29603e-11	2.1954e-09	1.97912	3.94251	0.106232	18.6302	1.82881e-77	2.7292e-74	-1.32326	0.399632	0.118946	-11.1249	9.49603e-29	1.8895e-25	ENSG00000188153	7.28919	7.2684	7.3962	7.10922	7.86853	8.00984	7.95442	7.90112	7.74233	7.78601	6.24876	6.14412	6.07926	6.03835	6.03394	5.86162	ENSG00000188153	175	164	162	144	161.25	242	305	256	257
ENSG00000269556	84548	transmembrane protein 185A	TMEM185A	205.224	0.681599	1.60392	0.103914	6.55928	5.40687e-11	2.22589e-09	0.74476	1.6757	0.0932264	7.98872	1.36342e-15	9.07662e-14	-0.0631607	0.957165	0.108064	-0.584476	0.5589	0.712003	ENSG00000269556	7.20276	7.42024	7.55822	7.48656	7.982	8.19969	8.16679	7.99513	7.99245	8.00682	7.06749	7.48588	7.49847	7.43103	7.38879	7.24482	ENSG00000269556	159	178	177	185	174.75	255	340	290	267
ENSG00000171714	203859	anoctamin 5	ANO5	13.7594	-2.24751	0.210587	0.343374	-6.54537	5.93477e-11	2.42648e-09	-1.52106	0.34843	0.336891	-4.51498	6.33221e-06	9.50907e-05	-0.726454	0.604388	0.283724	-2.56042	0.0104545	0.0374888	ENSG00000171714	4.22548	4.23266	4.29365	4.39728	2.89572	3.01269	2.65801	3.34383	2.69465	3.22213	3.77761	3.41895	4.01819	3.84733	3.87285	3.68904	ENSG00000171714	26	25	24	29	26	4	6	2	9
ENSG00000162591	1953	multiple EGF-like-domains 6	MEGF6	15.8762	-2.49859	0.176949	0.382542	-6.53156	6.50902e-11	2.63718e-09	-2.00497	0.24914	0.36621	-5.47492	4.37708e-08	1.06069e-06	-0.49362	0.710241	0.317499	-1.55471	0.120015	0.240137	ENSG00000162591	4.07174	4.55836	4.59713	4.53484	3.05519	3.06082	2.83441	3.02889	2.74704	3.17934	4.29387	3.75092	4.02852	3.65122	4.74109	3.67428	ENSG00000162591	21	32	30	31	28.5	5	6	3	5
ENSG00000130176	1264	calponin 1, basic, smooth muscle	CNN1	34.5346	-1.48471	0.35732	0.227799	-6.51763	7.14278e-11	2.85167e-09	-0.972027	0.509789	0.216627	-4.48709	7.22015e-06	0.000106947	-0.512684	0.700917	0.208977	-2.4533	0.0141552	0.0473286	ENSG00000130176	5.7316	5.43189	5.48172	5.7267	4.51102	4.42359	4.4682	4.52095	4.11821	4.59147	5.29835	5.32341	5.51279	4.50844	5.0352	5.16288	ENSG00000130176	66	49	46	62	55.75	20	21	19	21
ENSG00000065618	1308	collagen, type XVII, alpha 1	COL17A1	327.877	0.843324	1.79418	0.130252	6.47457	9.50805e-11	3.72582e-09	0.709075	1.63476	0.115866	6.11978	9.37039e-10	2.98585e-08	0.134249	1.09752	0.132185	1.01562	0.309813	0.477998	ENSG00000065618	8.11514	7.8664	7.97396	7.85842	8.79644	8.779	9.01165	8.65092	8.56315	8.73599	8.1703	8.25755	8.34861	7.97885	7.51605	8.09369	ENSG00000065618	304	241	234	237	254	449	504	521	419
ENSG00000122133	5047	progestagen-associated endometrial protein	PAEP	21.4929	1.84759	3.59898	0.287733	6.42119	1.35213e-10	5.16288e-09	2.2094	4.62483	0.269214	8.20686	2.27052e-16	1.65961e-14	-0.36181	0.778187	0.332831	-1.08707	0.277006	0.442005	ENSG00000122133	3.5571	3.81418	3.6956	3.82411	5.32803	4.52756	5.21683	5.16904	4.84175	5.05459	3.38521	3.45224	3.4465	3.72343	3.41949	3.74676	ENSG00000122133	10	13	10	13	11.5	52	29	47	47
ENSG00000183161	2188	Fanconi anemia, complementation group F	FANCF	59.7253	-1.03786	0.487048	0.161894	-6.41077	1.44786e-10	5.51664e-09	-1.01097	0.496213	0.149305	-6.77116	1.27756e-11	5.60749e-10	-0.0268957	0.98153	0.147057	-0.182892	0.854883	0.918315	ENSG00000183161	6.20679	6.12757	6.19382	6.14098	5.05777	5.40164	5.33688	5.0879	5.47039	5.36425	6.27464	6.27329	5.90518	6.03672	6.29518	6.01752	ENSG00000183161	85	76	72	76	77.25	29	45	37	31
ENSG00000267761	NA	NA	NA	12.1033	-3.2641	0.10409	0.510135	-6.39849	1.56919e-10	5.8789e-09	-2.49897	0.176903	0.491405	-5.08536	3.66931e-07	7.40811e-06	-0.765122	0.588404	0.418552	-1.82802	0.0675464	0.157729	ENSG00000267761	3.76508	4.04335	4.34571	4.25172	2.45879	2.24897	2.71604	2.29724	2.49721	2.47574	3.94567	3.71631	4.2499	3.1172	2.94748	2.65598	ENSG00000267761	19	24	29	29	25.25	2	1	4	1
ENSG00000104313	2138	eyes absent homolog 1 (Drosophila)	EYA1	116.304	0.926104	1.90014	0.145708	6.3559	2.07212e-10	7.66685e-09	1.39665	2.6329	0.135187	10.3313	5.08822e-25	8.20899e-23	-0.47055	0.721689	0.156117	-3.01408	0.00257761	0.0128044	ENSG00000104313	6.79293	6.626	6.45649	6.37729	7.53794	7.46721	7.49083	7.16378	7.37074	7.49235	6.14928	6.30546	6.57308	5.76462	5.8723	6.11132	ENSG00000104313	123	103	81	84	97.75	194	209	186	152
ENSG00000134343	63982	anoctamin 3	ANO3	11.8473	-2.4915	0.177821	0.39217	-6.35312	2.10993e-10	7.79066e-09	-1.27249	0.413944	0.390497	-3.25865	0.00111942	0.00829399	-1.21901	0.429577	0.340576	-3.57926	0.000344569	0.00267935	ENSG00000134343	3.79729	4.33731	4.12855	4.38157	2.64629	3.15142	2.65051	2.62447	2.80827	2.66433	3.39187	3.90484	3.29163	2.97625	3.09281	3.33189	ENSG00000134343	19	31	23	32	26.25	3	9	3	3
ENSG00000222032	NA	NA	NA	33.2919	1.54075	2.90945	0.242545	6.35243	2.11938e-10	7.80945e-09	1.14095	2.20526	0.203967	5.5938	2.22153e-08	5.61117e-07	0.399799	1.31932	0.257692	1.55146	0.120792	0.241219	ENSG00000222032	4.27937	4.33054	4.07982	4.71172	5.59471	5.15122	5.46222	5.75774	5.45629	5.85504	4.47543	4.71702	4.44161	4.5843	5.01637	4.65589	ENSG00000222032	18	18	12	26	18.5	54	42	48	64
ENSG00000167676	729359	perilipin 4	PLIN4	26.8594	-1.64808	0.319064	0.264835	-6.22305	4.87569e-10	1.69541e-08	-0.600623	0.659469	0.258515	-2.32336	0.0201597	0.0817899	-1.04746	0.48382	0.251784	-4.16015	3.18039e-05	0.000411419	ENSG00000167676	5.14744	5.42071	5.29648	5.65842	4.19348	4.45914	3.72748	4.37028	4.26102	3.66636	4.85164	4.67465	4.74423	3.9399	4.62065	4.35956	ENSG00000167676	44	53	43	64	51	16	24	9	20
ENSG00000258125	NA	NA	NA	14.2493	2.40996	5.31458	0.387887	6.21304	5.19694e-10	1.78975e-08	1.98781	3.96635	0.31994	6.21307	5.19585e-10	1.74246e-08	0.422144	1.33992	0.426557	0.989654	0.322343	0.491528	ENSG00000258125	2.54449	3.02778	3.00172	3.13098	4.56724	3.8216	4.47045	4.59518	4.45657	4.21169	2.95504	2.82797	2.93245	3.49547	3.36173	3.14825	ENSG00000258125	2	6	5	7	5	33	18	30	35
ENSG00000138622	10021	hyperpolarization activated cyclic nucleotide-gated potassium channel 4	HCN4	47.9991	-1.51118	0.350824	0.243404	-6.20854	5.3479e-10	1.83239e-08	-1.03711	0.487302	0.22659	-4.57703	4.71631e-06	7.32521e-05	-0.47407	0.719931	0.230058	-2.06066	0.0393358	0.104444	ENSG00000138622	5.71082	6.40981	5.83801	6.28936	5.02696	4.84386	4.70721	4.94844	4.67938	4.82214	5.2138	5.41654	5.86063	5.34982	6.30573	5.62125	ENSG00000138622	60	100	57	90	76.75	30	29	22	29
ENSG00000232480	728463	uncharacterized LOC728463	RP11-224O19.2	138.092	-0.849961	0.5548	0.136904	-6.20846	5.35078e-10	1.83239e-08	-0.971855	0.50985	0.123699	-7.85664	3.9458e-15	2.53267e-13	0.121894	1.08816	0.129974	0.937835	0.348329	0.518139	ENSG00000232480	6.93321	7.47775	7.23718	7.46391	6.62329	6.29827	6.45923	6.64192	6.71288	6.32658	7.36178	7.38966	7.15103	7.47039	7.4406	7.59801	ENSG00000232480	134	192	144	188	164.5	95	84	83	100
ENSG00000130813	55337	chromosome 19 open reading frame 66	C19orf66	84.7619	-0.885457	0.541316	0.143062	-6.18934	6.04162e-10	2.05691e-08	-0.645247	0.639383	0.132865	-4.85639	1.19543e-06	2.16733e-05	-0.24021	0.846622	0.135938	-1.76706	0.0772182	0.174159	ENSG00000130813	6.79499	6.7183	6.5657	6.85234	6.07407	6.09052	5.78617	6.00902	5.9761	5.74217	6.66465	6.4334	6.25884	6.51032	6.80198	6.39287	ENSG00000130813	127	114	91	125	114.25	65	75	51	64
ENSG00000092969	7042	transforming growth factor, beta 2	TGFB2	1856.75	-0.82928	0.56281	0.134404	-6.17005	6.82702e-10	2.29809e-08	-0.837078	0.559776	0.120486	-6.94749	3.71835e-12	1.72508e-10	0.00779756	1.00542	0.133966	0.0582055	0.953585	0.974704	ENSG00000092969	10.9548	11.2328	11.1187	11.1019	10.5423	9.69109	10.1501	10.3598	10.5811	10.2778	11.1206	10.9006	10.8617	11.2227	11.2205	11.2926	ENSG00000092969	2198	2550	2110	2298	2289	1473	911	1105	1341
ENSG00000167703	124935	solute carrier family 43 (amino acid system L transporter), member 2	SLC43A2	93.1717	-0.956899	0.515163	0.155105	-6.16937	6.85614e-10	2.29925e-08	-0.615671	0.652626	0.143754	-4.28281	1.84546e-05	0.000248112	-0.341228	0.789369	0.149364	-2.28454	0.0223401	0.067456	ENSG00000167703	6.77839	6.94446	6.90703	7.08049	5.98931	6.32062	6.11621	6.20427	5.92365	5.80551	6.31414	6.32887	6.73304	6.52487	6.97129	6.73808	ENSG00000167703	124	134	117	147	130.5	60	89	66	74
ENSG00000163823	1230	chemokine (C-C motif) receptor 1	CCR1	53.3295	1.23989	2.36181	0.201782	6.1447	8.01126e-10	2.6617e-08	0.738051	1.66792	0.17024	4.33536	1.45524e-05	0.000201706	0.501841	1.41602	0.209163	2.39928	0.0164275	0.0530635	ENSG00000163823	5.07994	5.03538	5.00978	5.30593	6.08251	5.59023	6.31769	6.1392	6.48086	6.17146	5.63434	5.47846	5.18054	5.44275	5.63526	5.71018	ENSG00000163823	34	31	27	39	32.75	71	54	85	77
ENSG00000144712	23066	cullin-associated and neddylation-dissociated 2 (putative)	CAND2	26.9657	-1.41236	0.375697	0.229936	-6.14239	8.12882e-10	2.69078e-08	-0.587807	0.665353	0.225918	-2.60186	0.00927191	0.0449766	-0.824551	0.564658	0.215929	-3.81863	0.000134195	0.00128464	ENSG00000144712	5.40038	5.26865	5.25585	5.28074	3.96359	4.55899	4.1615	4.43685	4.09552	4.12282	4.41036	4.84024	4.60328	4.42319	4.98163	4.58709	ENSG00000144712	54	46	41	46	46.75	12	26	15	21
ENSG00000255346	79400	NADPH oxidase, EF-hand calcium binding domain 5	NOX5	894.149	0.6721	1.59339	0.109534	6.13601	8.46194e-10	2.78049e-08	1.22415	2.33618	0.099009	12.364	4.09135e-35	1.18174e-32	-0.55205	0.68205	0.111176	-4.96553	6.85127e-07	1.96531e-05	ENSG00000255346	9.65828	9.57551	9.6675	9.74717	10.2744	10.358	10.5269	10.2324	10.1026	10.364	9.18752	9.17571	9.50165	9.09306	8.815	8.89159	ENSG00000255346	891	799	766	894	837.5	1246	1504	1482	1254
ENSG00000129514	3169	forkhead box A1	FOXA1	30.771	-1.33005	0.397755	0.217054	-6.12771	8.9151e-10	2.89224e-08	-0.79019	0.578268	0.20879	-3.78461	0.000153951	0.00156025	-0.539857	0.687839	0.199703	-2.70329	0.00686558	0.027148	ENSG00000129514	5.41002	5.29706	5.49573	5.43282	4.37671	4.68771	4.43595	4.39117	3.94129	4.40756	4.73114	4.99498	5.17113	5.06957	5.1016	4.68969	ENSG00000129514	52	45	48	50	48.75	18	28	19	19
ENSG00000213397	55559	HAUS augmin-like complex, subunit 7	HAUS7	112.414	0.824976	1.77151	0.134884	6.11617	9.58505e-10	3.08167e-08	0.750924	1.68287	0.119348	6.29189	3.13615e-10	1.07385e-08	0.0740524	1.05267	0.140599	0.526691	0.598408	0.743258	ENSG00000213397	6.40559	6.46971	6.34577	6.59221	7.49726	7.08771	7.19693	7.33041	7.02419	7.04686	6.38991	6.79329	6.57665	6.51086	6.31327	6.50366	ENSG00000213397	91	91	74	99	88.75	188	157	149	172
ENSG00000065361	2065	v-erb-b2 avian erythroblastic leukemia viral oncogene homolog 3	ERBB3	51.8062	-1.27636	0.412835	0.210711	-6.0574	1.38336e-09	4.25657e-08	-0.688834	0.620355	0.198069	-3.47775	0.000505645	0.00428542	-0.58753	0.665481	0.201707	-2.91279	0.00358217	0.0165163	ENSG00000065361	6.34891	6.25948	6.00762	6.19813	4.58513	5.53622	5.16847	5.15144	5.09633	5.0895	5.9261	5.49541	5.70141	5.25562	6.14067	5.47981	ENSG00000065361	98	87	64	82	82.75	19	52	33	34
ENSG00000113070	1839	heparin-binding EGF-like growth factor	HBEGF	3275.67	0.74277	1.67339	0.123198	6.02907	1.64907e-09	5.01384e-08	0.711439	1.63744	0.110272	6.45166	1.10633e-10	4.01055e-09	0.0313318	1.02196	0.123408	0.253887	0.799583	0.882958	ENSG00000113070	11.2446	11.3665	11.3575	11.4213	11.9798	11.9192	12.2193	12.069	12.0495	12.1917	11.4813	11.5818	11.6236	11.3664	10.7296	11.3248	ENSG00000113070	2659	2760	2461	2839	2679.75	4037	4397	4753	4461
ENSG00000185010	2157	coagulation factor VIII, procoagulant component	F8	122.594	0.800944	1.74224	0.133046	6.02006	1.74358e-09	5.26543e-08	0.868429	1.82567	0.119339	7.27701	3.41296e-13	1.80184e-11	-0.0674847	0.9543	0.139315	-0.484405	0.628098	0.765377	ENSG00000185010	6.67239	6.61457	6.6625	6.54953	7.42844	7.28782	7.36807	7.15963	7.40095	7.49842	6.81452	6.38291	6.21186	6.3854	6.8919	6.59334	ENSG00000185010	111	101	94	95	100.25	177	181	168	150
ENSG00000114698	57088	phospholipid scramblase 4	PLSCR4	63.0359	-0.958689	0.514524	0.161349	-5.9417	2.82087e-09	8.29494e-08	-0.67626	0.625786	0.150759	-4.48569	7.26774e-06	0.000107296	-0.282429	0.822206	0.15232	-1.85419	0.0637124	0.150921	ENSG00000114698	6.44011	6.36942	6.37259	6.12157	5.76607	5.63177	5.35154	5.47305	5.03598	5.65844	6.14237	6.1445	5.91914	5.93475	6.068	6.26315	ENSG00000114698	101	91	82	74	87	53	54	37	43
ENSG00000227038	101927126	uncharacterized LOC101927126	LOC101927126	34.6438	1.26878	2.40958	0.213979	5.92948	3.03887e-09	8.89218e-08	1.15627	2.22881	0.186427	6.20229	5.5646e-10	1.85916e-08	0.112509	1.08111	0.2313	0.486422	0.626668	0.764291	ENSG00000227038	4.49502	4.50119	4.70859	4.69064	5.47365	5.5081	5.68767	5.54943	5.82206	5.53303	4.63698	4.89095	4.8466	4.73715	4.0783	4.77103	ENSG00000227038	22	21	23	25	22.75	48	56	57	53
ENSG00000124191	84969	TOX high mobility group box family member 2	TOX2	1245.99	0.623009	1.54008	0.105552	5.90236	3.58332e-09	1.03667e-07	0.690392	1.61372	0.0945276	7.3036	2.80161e-13	1.49949e-11	-0.0673828	0.954368	0.106189	-0.634557	0.525717	0.686191	ENSG00000124191	9.9178	10.0452	10.0129	10.1825	10.6339	10.5376	10.7521	10.7258	10.5477	10.6814	9.70183	9.76041	9.81092	10.0263	10.3277	10.1342	ENSG00000124191	1060	1105	969	1206	1085	1591	1689	1719	1762
ENSG00000240225	147947	zinc finger protein 542	ZNF542	57.1019	-1.38823	0.382034	0.235522	-5.89425	3.76382e-09	1.08539e-07	-0.647221	0.638509	0.220029	-2.94152	0.00326605	0.0197661	-0.741008	0.598321	0.228568	-3.24196	0.00118711	0.00698614	ENSG00000240225	6.66135	6.5322	6.37002	6.08902	5.36844	4.99431	5.37681	4.95595	5.41949	5.24711	6.12666	6.11193	6.08668	5.63479	4.94917	5.3069	ENSG00000240225	123	106	84	74	96.75	39	32	39	28
ENSG00000198092	389208	transmembrane protease, serine 11F	TMPRSS11F	30.6642	1.59643	3.02393	0.271206	5.88639	3.94716e-09	1.13279e-07	1.9041	3.74276	0.249505	7.63151	2.32019e-14	1.38963e-12	-0.307676	0.807942	0.299349	-1.02782	0.304036	0.47087	ENSG00000198092	4.10845	4.68304	4.26682	4.11018	5.9261	5.63505	5.33179	5.60616	5.70724	4.96399	4.01446	3.62085	3.98297	4.02675	4.35367	4.54457	ENSG00000198092	16	27	16	15	18.5	74	66	45	59
ENSG00000164171	3673	integrin, alpha 2 (CD49B, alpha 2 subunit of VLA-2 receptor)	ITGA2	6090.51	0.770538	1.70591	0.130944	5.8845	3.9925e-09	1.14214e-07	1.21623	2.32339	0.117347	10.3645	3.59793e-25	5.96591e-23	-0.445696	0.73423	0.131141	-3.3986	0.000677318	0.00453267	ENSG00000164171	12.3831	12.3876	12.4313	12.1997	13.1494	13.1236	13.1749	13.0211	13.0793	13.0944	12.0881	12.247	12.2327	11.7165	11.4262	11.5725	ENSG00000164171	5888	5621	5204	4865	5394.5	9131	10195	9233	8645
ENSG00000152092	460	astrotactin 1	ASTN1	36.3124	1.2702	2.41195	0.218661	5.80899	6.28516e-09	1.73428e-07	1.40844	2.65449	0.197464	7.13264	9.84652e-13	4.88453e-11	-0.138236	0.90863	0.23924	-0.577812	0.563391	0.715496	ENSG00000152092	4.78938	4.64333	4.35969	4.92904	5.55542	5.40585	5.60986	5.89754	5.89257	5.88554	4.29093	4.57112	4.51712	4.9036	4.81748	4.41961	ENSG00000152092	29	24	16	31	25	51	51	53	70
ENSG00000170369	1470	cystatin SA	CST2	8.25607	-2.86399	0.137358	0.49622	-5.77161	7.8518e-09	2.12081e-07	-2.12192	0.229741	0.485091	-4.37427	1.21838e-05	0.000171396	-0.742069	0.597881	0.392846	-1.88896	0.0588976	0.142052	ENSG00000170369	2.99065	3.41642	3.31888	3.96525	2.10929	2.43091	2.38615	1.93909	2.28467	2.12235	3.20056	3.24792	3.10631	2.71536	2.73336	2.97705	ENSG00000170369	10	16	13	28	16.75	1	4	3	0
ENSG00000116774	56944	olfactomedin-like 3	OLFML3	126.049	0.773423	1.70932	0.134655	5.74374	9.26096e-09	2.44971e-07	0.838385	1.78805	0.120778	6.94154	3.87849e-12	1.79473e-10	-0.0649618	0.955971	0.140465	-0.462477	0.643739	0.776328	ENSG00000116774	6.62842	6.63113	6.61035	6.83511	7.52031	7.25429	7.348	7.39157	7.2845	7.5245	6.68497	6.68926	6.97997	6.62293	6.14653	6.45284	ENSG00000116774	107	102	90	118	104.25	189	176	165	178
ENSG00000268941	NA	NA	NA	134.236	0.854867	1.80859	0.149001	5.73732	9.61887e-09	2.52944e-07	0.650903	1.57015	0.131231	4.95999	7.04985e-07	1.33597e-05	0.203964	1.15186	0.152713	1.3356	0.18168	0.326992	ENSG00000268941	6.41366	6.7016	6.84338	6.65362	7.41831	7.77123	7.51707	7.16315	7.24759	7.46614	6.83836	7.11241	6.99834	6.73518	6.84623	6.42768	ENSG00000268941	90	107	107	102	101.5	174	257	186	149
ENSG00000123572	203447	Nik related kinase	NRK	246.343	-1.49568	0.354614	0.262066	-5.70726	1.14812e-08	2.97979e-07	-2.05083	0.241345	0.2357	-8.70102	3.28902e-18	2.88724e-16	0.555153	1.46932	0.257077	2.15948	0.0308131	0.0864485	ENSG00000123572	8.20937	8.09756	8.07618	7.63892	6.53826	6.75441	6.60581	6.47516	6.72951	6.53288	8.85274	9.05435	8.91739	8.28322	7.46243	8.16608	ENSG00000123572	334	293	259	207	273.25	86	116	90	85
ENSG00000196358	84628	netrin G2	NTNG2	241.19	0.683411	1.60593	0.119869	5.7013	1.18899e-08	3.07695e-07	0.803742	1.74562	0.107811	7.45511	8.9796e-14	5.13126e-12	-0.120331	0.919977	0.12321	-0.976635	0.32875	0.498118	ENSG00000196358	7.42584	7.81441	7.51808	7.85189	8.2627	8.24952	8.29423	8.33943	8.30674	8.4142	7.25184	7.32893	7.41536	7.65665	7.88	7.68855	ENSG00000196358	186	236	170	240	208	310	349	315	340
ENSG00000135097	4440	musashi RNA-binding protein 1	MSI1	141.788	-0.637778	0.642702	0.113115	-5.63832	1.71713e-08	4.35557e-07	-0.716765	0.60846	0.102371	-7.00166	2.52946e-12	1.20472e-10	0.0789867	1.05628	0.107368	0.735664	0.461935	0.630129	ENSG00000135097	7.12303	7.29677	7.31504	7.46962	6.53117	6.89918	6.92091	6.64806	6.59107	6.66902	7.33556	7.44002	7.40884	7.36842	7.45417	7.24446	ENSG00000135097	154	167	152	188	165.25	88	133	118	100
ENSG00000163283	250	alkaline phosphatase, placental	ALPP	33.9414	-1.359	0.389851	0.241408	-5.62949	1.80743e-08	4.54598e-07	-1.31782	0.401139	0.223149	-5.90559	3.51384e-09	1.01493e-07	-0.0411797	0.97186	0.217403	-0.189417	0.849766	0.91507	ENSG00000163283	5.52633	5.12934	5.33934	5.4848	4.29137	4.55084	4.24022	4.51377	4.24096	4.2026	5.04969	5.31639	5.81178	4.88766	5.52035	5.25475	ENSG00000163283	56	38	41	51	46.5	16	24	15	21
ENSG00000168702	53353	low density lipoprotein receptor-related protein 1B	LRP1B	10.3831	2.79573	6.94383	0.497238	5.62252	1.88195e-08	4.71357e-07	1.24947	2.37755	0.354327	3.52633	0.000421369	0.00368271	1.54626	2.92058	0.516915	2.99132	0.00277774	0.0135949	ENSG00000168702	2.36899	2.10625	2.70539	2.52876	3.94215	2.98235	3.90233	4.03773	3.43862	4.01396	3.30172	2.86076	2.85626	3.07205	3.09267	2.9608	ENSG00000168702	2	0	4	3	2.25	22	8	21	25
ENSG00000151617	1909	endothelin receptor type A	EDNRA	69.6919	0.871688	1.8298	0.155097	5.62029	1.90638e-08	4.76807e-07	0.897215	1.86247	0.138441	6.48083	9.12184e-11	3.35429e-09	-0.0255268	0.982462	0.164663	-0.155024	0.876802	0.930112	ENSG00000151617	5.56145	5.82558	5.89408	5.83892	6.6197	6.76723	6.45527	6.15225	6.5889	6.60698	5.78941	5.78027	5.70411	5.91305	5.64773	5.72332	ENSG00000151617	49	58	55	58	55	103	131	90	74
ENSG00000169085	254778	chromosome 8 open reading frame 46	C8orf46	26.487	-1.35539	0.390829	0.242189	-5.59642	2.1882e-08	5.41246e-07	-1.03277	0.48877	0.229119	-4.50758	6.55722e-06	9.81009e-05	-0.322618	0.799618	0.218467	-1.47673	0.139747	0.269153	ENSG00000169085	5.43726	4.8865	5.06936	4.96347	4.14956	4.51334	3.96515	3.85502	4.09031	4.05377	4.9642	4.8348	4.82752	4.64503	4.94181	4.88475	ENSG00000169085	56	33	35	35	39.75	15	25	12	11
ENSG00000178826	135932	transmembrane protein 139	TMEM139	21.3117	-1.82503	0.282236	0.326426	-5.59094	2.25846e-08	5.5632e-07	-1.19483	0.436839	0.309835	-3.85634	0.000115099	0.00121015	-0.630199	0.646087	0.299437	-2.10461	0.0353251	0.0962133	ENSG00000178826	4.42047	5.09232	4.9159	5.15526	4.1422	3.7821	2.91375	3.72907	3.58374	3.55139	4.67068	4.64423	4.52092	3.7594	4.55489	4.24795	ENSG00000178826	25	44	34	46	37.25	17	13	2	11
ENSG00000173175	111	adenylate cyclase 5	ADCY5	32.2223	-1.2217	0.428776	0.220233	-5.54731	2.90101e-08	6.99209e-07	-0.983967	0.505588	0.206682	-4.76079	1.92841e-06	3.30042e-05	-0.237736	0.848075	0.200309	-1.18685	0.235288	0.392871	ENSG00000173175	5.25793	5.36512	5.27081	5.51942	4.39393	4.84788	4.17245	4.50612	4.29471	4.19541	5.25308	4.79939	5.2166	5.18003	5.32798	5.14541	ENSG00000173175	45	47	39	53	46	18	32	14	21
ENSG00000101986	215	ATP-binding cassette, sub-family D (ALD), member 1	ABCD1	214.349	0.733898	1.66313	0.132748	5.52852	3.2295e-08	7.67028e-07	0.921147	1.89362	0.119759	7.69168	1.45213e-14	8.81517e-13	-0.18725	0.878278	0.136659	-1.3702	0.170625	0.312364	ENSG00000101986	7.34067	7.45976	7.45011	7.68526	8.18792	8.35826	8.34206	8.20146	7.71372	8.19155	7.09963	7.46616	7.54334	7.07647	7.44849	7.17514	ENSG00000101986	176	183	163	214	184	296	381	329	310
ENSG00000164400	1437	colony stimulating factor 2 (granulocyte-macrophage)	CSF2	336.586	1.33495	2.52266	0.241774	5.52148	3.36164e-08	7.93151e-07	0.960147	1.94551	0.215971	4.44572	8.7598e-06	0.000126918	0.374801	1.29666	0.243063	1.54199	0.123076	0.244222	ENSG00000164400	6.90797	7.97206	7.50734	8.00242	9.05718	7.99326	9.07961	8.91744	9.09977	9.25549	7.92548	7.87364	7.89809	8.13679	8.13664	8.14638	ENSG00000164400	124	261	166	264	203.75	543	285	548	509
ENSG00000275131	NA	NA	NA	124.709	0.937462	1.91516	0.170213	5.50757	3.63813e-08	8.49696e-07	0.688636	1.61176	0.149946	4.59258	4.37806e-06	6.86535e-05	0.248825	1.18824	0.173873	1.43107	0.15241	0.287209	ENSG00000275131	6.36018	6.8409	6.30653	6.42364	7.63372	7.18237	7.18309	7.67961	7.41111	6.92118	6.59089	6.59778	6.43596	6.88953	6.96049	6.82058	ENSG00000275131	87	120	71	86	91	206	167	146	221
ENSG00000170373	1469	cystatin SN	CST1	12.7319	-2.18459	0.219975	0.399119	-5.47352	4.4119e-08	1.00519e-06	-1.4662	0.361935	0.384626	-3.81201	0.000137841	0.00140813	-0.718386	0.607777	0.350651	-2.04872	0.0404893	0.10685	ENSG00000170373	4.00018	3.55936	3.94766	4.76565	2.58897	2.51431	3.23405	2.80966	3.18924	2.96283	3.77798	3.69742	3.6916	3.73014	3.56025	3.3976	ENSG00000170373	22	13	18	43	24	2	2	8	4
ENSG00000277734	NA	NA	NA	314.502	0.948041	1.92925	0.173261	5.47175	4.45607e-08	1.01397e-06	1.18998	2.2815	0.155899	7.63303	2.29303e-14	1.37797e-12	-0.241944	0.845605	0.175939	-1.37515	0.169084	0.310464	ENSG00000277734	8.00119	7.87095	7.93779	7.94057	8.66815	9.05698	9.04463	8.81478	8.56444	8.8681	7.73559	8.03087	8.21554	7.50823	6.96057	7.45569	ENSG00000277734	281	243	229	253	251.5	411	619	536	474
ENSG00000253846	56106	protocadherin gamma subfamily A, 10	PCDHGA10	32.0518	1.21301	2.3182	0.222468	5.45249	4.96699e-08	1.11605e-06	0.614068	1.53057	0.18116	3.38965	0.000699821	0.00561487	0.598939	1.5146	0.231496	2.58726	0.00967429	0.0353916	ENSG00000253846	4.33948	4.57961	4.15701	4.59106	5.55074	5.40286	5.51228	5.17353	5.10153	5.30605	4.82958	4.87633	4.83222	4.95393	4.9857	4.71019	ENSG00000253846	19	23	13	23	19.5	52	52	50	39
ENSG00000123570	51209	RAB9B, member RAS oncogene family	RAB9B	79.7347	-0.917665	0.529365	0.169256	-5.42176	5.90147e-08	1.31284e-06	-0.622777	0.64942	0.156379	-3.98249	6.81968e-05	0.000776395	-0.294888	0.815136	0.163126	-1.80773	0.0706483	0.162955	ENSG00000123570	6.75185	6.71761	6.76282	6.44341	6.22437	5.82298	5.62478	5.69646	5.72618	6.00073	6.0432	6.31827	6.36957	6.51215	6.82408	6.25673	ENSG00000123570	124	115	107	92	109.5	74	61	45	50
ENSG00000254122	56099	protocadherin gamma subfamily B, 7	PCDHGB7	48.6647	0.955823	1.93969	0.176596	5.4125	6.21503e-08	1.37746e-06	0.711399	1.63739	0.151835	4.68534	2.79489e-06	4.59604e-05	0.244424	1.18462	0.185765	1.31577	0.188252	0.335111	ENSG00000254122	5.06479	5.12201	5.0325	5.45621	5.89632	5.99155	6.05489	5.98402	5.97928	5.93285	5.2652	5.4879	5.03012	5.3981	5.61801	5.41097	ENSG00000254122	34	34	28	45	35.25	62	76	70	69
ENSG00000154330	5239	phosphoglucomutase 5	PGM5	150.017	-0.834313	0.56085	0.154584	-5.39716	6.77053e-08	1.49319e-06	-1.42428	0.372604	0.137341	-10.3704	3.38038e-25	5.71093e-23	0.58997	1.50522	0.146084	4.03856	5.3781e-05	0.00062056	ENSG00000154330	7.03284	7.20514	7.16628	7.3185	6.48437	6.15862	6.63666	6.45176	6.41429	6.36451	7.57974	7.32503	7.50207	7.85656	8.10962	7.89604	ENSG00000154330	144	156	136	168	151	85	75	95	86
ENSG00000104368	5327	plasminogen activator, tissue	PLAT	8990.29	0.608897	1.52509	0.11386	5.34776	8.90504e-08	1.913e-06	0.630459	1.54806	0.101927	6.1854	6.19443e-10	2.05046e-08	-0.0215618	0.985166	0.113935	-0.189247	0.849899	0.915075	ENSG00000104368	12.5741	12.9595	12.8591	13.0986	13.4985	13.2596	13.5432	13.5544	13.4955	13.5189	12.9592	12.975	13.0191	12.8906	12.3643	12.8844	ENSG00000104368	6669	8347	6975	9115	7776.5	11572	11105	11861	12488
ENSG00000137965	10561	interferon-induced protein 44	IFI44	171.445	0.741294	1.67167	0.138709	5.34422	9.08081e-08	1.9452e-06	1.26675	2.40619	0.127935	9.90155	4.09853e-23	6.06583e-21	-0.525457	0.694739	0.145519	-3.61092	0.000305109	0.00242839	ENSG00000137965	7.20532	7.00943	7.39956	7.31864	7.91021	7.78025	8.1151	7.87748	7.95206	7.95644	6.99286	6.92722	6.99115	6.43675	6.17938	6.81606	ENSG00000137965	162	133	160	166	155.25	246	254	284	249
ENSG00000243137	5672	pregnancy specific beta-1-glycoprotein 4	PSG4	66.3837	-1.06965	0.476434	0.201488	-5.30878	1.10364e-07	2.317e-06	-1.18884	0.438654	0.182842	-6.50203	7.92434e-11	2.95029e-09	0.119191	1.08613	0.189058	0.630449	0.528401	0.68849	ENSG00000243137	5.99804	6.44213	6.22953	6.34452	5.54593	4.96006	5.04434	5.60496	5.7327	5.03244	6.22956	6.07933	6.05313	6.53672	6.61224	6.58373	ENSG00000243137	71	96	73	88	82	44	30	28	48
ENSG00000169744	9079	LIM domain binding 2	LDB2	48.124	-1.14856	0.451074	0.217565	-5.27918	1.29764e-07	2.67412e-06	-1.64096	0.320644	0.195115	-8.41019	4.09342e-17	3.21513e-15	0.492391	1.40677	0.194112	2.53663	0.0111926	0.0394095	ENSG00000169744	5.84424	5.84783	5.15513	5.53616	4.78537	4.80332	4.70396	4.82845	4.77183	4.36504	5.91696	6.01301	6.12085	6.14371	5.62181	6.37687	ENSG00000169744	67	64	32	49	53	24	28	22	26
ENSG00000160233	81543	leucine rich repeat containing 3	LRRC3	133.28	-0.810258	0.57028	0.154024	-5.26059	1.43594e-07	2.90234e-06	-0.81116	0.569924	0.139499	-5.8148	6.07056e-09	1.68807e-07	0.000901372	1.00062	0.148857	0.0060553	0.995169	0.998006	ENSG00000160233	7.12231	7.28731	7.46263	7.26933	6.31802	6.93856	6.68229	6.55852	6.24615	6.3903	7.32599	7.38587	7.59331	6.97449	7.32331	7.02439	ENSG00000160233	155	167	171	163	164	75	138	99	94
ENSG00000042980	10863	ADAM metallopeptidase domain 28	ADAM28	63.0113	0.909385	1.87824	0.173012	5.25619	1.47071e-07	2.96593e-06	1.5866	3.00342	0.166134	9.55016	1.295e-21	1.62174e-19	-0.677219	0.625369	0.191745	-3.53188	0.000412611	0.0030762	ENSG00000042980	6.11443	5.65837	5.66798	5.41736	6.59864	6.66315	6.31822	6.62496	6.56849	6.42191	5.36757	5.3664	4.84067	5.46902	5.00664	4.93441	ENSG00000042980	79	52	47	42	55	104	124	83	110
ENSG00000118503	7128	tumor necrosis factor, alpha-induced protein 3	TNFAIP3	303.56	0.843233	1.79407	0.16116	5.23227	1.67444e-07	3.3097e-06	0.738557	1.66851	0.143838	5.13464	2.82683e-07	5.85235e-06	0.104676	1.07525	0.162911	0.642538	0.520524	0.681831	ENSG00000118503	7.56069	7.97388	7.75483	8.06946	8.85306	7.89077	8.83909	8.72448	8.7041	8.74274	8.15459	7.876	7.98605	8.12829	7.64413	7.86751	ENSG00000118503	203	262	200	278	235.75	470	265	462	444
ENSG00000227591	101930114	uncharacterized LOC101930114	LOC101930114	28.7909	1.27769	2.42451	0.244784	5.21967	1.79245e-07	3.52352e-06	0.788816	1.72766	0.203809	3.87036	0.000108673	0.0011536	0.488876	1.40335	0.256454	1.90629	0.0566121	0.137766	ENSG00000227591	4.297	4.0689	4.17442	4.54806	5.14089	5.5679	5.31753	5.39424	4.8366	5.0151	4.48792	4.50811	4.63202	4.59306	4.71007	4.84041	ENSG00000227591	19	14	14	23	17.5	38	62	44	49
ENSG00000125538	3553	interleukin 1, beta	IL1B	183.651	0.845936	1.79743	0.163326	5.17943	2.22563e-07	4.28566e-06	1.72092	3.29647	0.151953	11.3254	9.82374e-30	2.11956e-27	-0.874988	0.545258	0.171364	-5.10603	3.2899e-07	1.07707e-05	ENSG00000125538	6.87275	7.43625	7.37556	7.59061	8.23208	7.66515	8.37565	8.20009	7.9771	8.28616	6.54041	6.41767	6.4391	6.45222	6.98443	6.28733	ENSG00000125538	126	183	157	203	167.25	311	233	343	315
ENSG00000198467	7169	tropomyosin 2 (beta)	TPM2	503.573	0.854234	1.8078	0.165771	5.1531	2.56214e-07	4.86562e-06	0.707404	1.63286	0.148127	4.77564	1.79136e-06	3.10548e-05	0.14683	1.10713	0.166749	0.880549	0.378562	0.548797	ENSG00000198467	8.68409	8.73413	8.304	8.48346	9.354	9.98623	9.07922	9.60266	8.97943	9.03145	8.74701	8.63944	8.46579	8.87824	8.79802	8.6641	ENSG00000198467	451	445	292	367	388.75	658	1178	536	816
ENSG00000138944	85352	KIAA1644	KIAA1644	60.794	1.05359	2.07569	0.206049	5.11329	3.16595e-07	5.87229e-06	1.36469	2.57521	0.188547	7.23793	4.55569e-13	2.3511e-11	-0.311102	0.806026	0.219213	-1.41918	0.155848	0.29206	ENSG00000138944	4.99633	5.7852	5.60978	5.68857	6.51509	6.15731	6.56279	6.40209	6.50612	6.61725	5.10228	5.33126	4.70484	5.2847	5.84348	5.28392	ENSG00000138944	31	58	45	53	46.75	98	84	101	93
ENSG00000179299	79730	NOP2/Sun domain family, member 7	NSUN7	33.8822	-1.33756	0.39569	0.261839	-5.10831	3.25051e-07	6.00104e-06	-0.693077	0.618533	0.246865	-2.80751	0.00499255	0.0278179	-0.644479	0.639724	0.250806	-2.56963	0.0101808	0.036728	ENSG00000179299	5.46099	5.81959	5.59774	5.43768	4.68934	4.41737	4.65285	4.56119	4.17804	4.63194	4.75716	4.55681	4.91172	4.88822	5.82384	5.01176	ENSG00000179299	53	68	51	49	55.25	24	21	23	22
ENSG00000104856	5971	v-rel avian reticuloendotheliosis viral oncogene homolog B	RELB	447.82	0.642848	1.56141	0.126449	5.08386	3.69845e-07	6.76526e-06	0.717875	1.64476	0.113349	6.33333	2.39922e-10	8.37528e-09	-0.0750267	0.949325	0.127973	-0.586271	0.557694	0.711034	ENSG00000104856	8.33298	8.55667	8.46545	8.83886	9.29376	8.7753	9.27475	9.39279	9.17597	9.08669	8.29209	8.30031	8.36577	8.58462	8.69866	8.6423	ENSG00000104856	351	393	330	477	387.75	633	495	620	705
ENSG00000134363	10468	follistatin	FST	1647.96	-0.804409	0.572596	0.158654	-5.07022	3.97365e-07	7.19516e-06	-0.860835	0.550634	0.142241	-6.05195	1.43107e-09	4.37332e-08	0.0564262	1.03989	0.158229	0.35661	0.721384	0.831362	ENSG00000134363	10.7178	11.0369	10.8976	10.9522	10.2184	9.47323	10.0494	10.284	10.4178	10.0992	11.1992	11.0494	11.0393	11.032	10.2827	10.9902	ENSG00000134363	1863	2226	1809	2073	1992.75	1173	782	1032	1275
ENSG00000187800	375033	platelet endothelial aggregation receptor 1	PEAR1	123.723	-0.835352	0.560446	0.166273	-5.02398	5.06114e-07	8.97375e-06	-0.642516	0.640595	0.151488	-4.24138	2.22154e-05	0.000291239	-0.192836	0.874884	0.162221	-1.18872	0.234548	0.391964	ENSG00000187800	7.36317	7.29379	7.25118	7.14056	5.92514	6.83066	6.49176	6.74124	6.13878	6.63615	7.12625	7.457	6.97787	6.82118	7.04476	6.9919	ENSG00000187800	187	169	147	149	163	55	128	86	109
ENSG00000234456	100505881	MAGI2 antisense RNA 3	MAGI2-AS3	3.39818	-3.72237	0.0757625	0.74459	-4.99923	5.75605e-07	NA	-2.61758	0.16294	0.740552	-3.53464	0.000408331	NA	-1.10479	0.46497	0.580125	-1.9044	0.0568585	NA	ENSG00000234456	1.89294	2.16341	2.50219	1.36925	1.07298	1.04768	1.07436	1.06582	1.08639	1.24444	1.5117	1.5022	1.36864	1.38305	1.65007	1.90814	ENSG00000234456	7	10	14	2	8.25	0	0	0	0
ENSG00000019186	1591	cytochrome P450, family 24, subfamily A, polypeptide 1	CYP24A1	78.4456	-0.98256	0.506081	0.19684	-4.99166	5.98636e-07	1.04612e-05	-1.7434	0.298664	0.174239	-10.0058	1.43723e-23	2.21879e-21	0.760844	1.69448	0.180265	4.2207	2.43543e-05	0.000333948	ENSG00000019186	6.21664	6.21663	6.21784	6.05944	5.53943	5.51223	4.94541	5.62537	4.9748	5.30531	7.11966	6.87063	7.1372	6.93	6.33742	6.60928	ENSG00000019186	83	79	71	69	75.5	43	48	25	48
ENSG00000198208	83694	ribosomal protein S6 kinase-like 1	RPS6KL1	198.508	-0.684819	0.622084	0.137335	-4.98647	6.14936e-07	1.07019e-05	-0.74302	0.597487	0.123778	-6.00282	1.93919e-09	5.73999e-08	0.0582014	1.04117	0.133857	0.434804	0.663705	0.789742	ENSG00000198208	7.63529	7.98003	7.53951	8.02951	7.2726	7.16069	7.05269	7.18807	7.18573	7.16425	7.78231	7.77178	7.42134	7.96454	8.17549	7.98151	ENSG00000198208	220	270	175	277	235.5	151	158	127	147
ENSG00000233521	NA	NA	NA	24.9405	-1.29567	0.407346	0.260283	-4.97795	6.42621e-07	1.11082e-05	-0.743143	0.597436	0.248082	-2.99556	0.00273944	0.0172133	-0.552531	0.681823	0.244189	-2.26272	0.0236532	0.0705264	ENSG00000233521	5.18233	5.18602	4.71844	5.17153	4.29401	3.94172	4.00725	4.25789	3.99782	4.26963	5.12226	4.87885	4.57403	4.44223	4.1508	4.50718	ENSG00000233521	46	44	26	43	39.75	18	14	13	18
ENSG00000160180	7033	trefoil factor 3 (intestinal)	TFF3	7.06244	-2.21534	0.215335	0.445382	-4.97403	6.55757e-07	NA	-1.04914	0.483255	0.449382	-2.33463	0.0195626	NA	-1.1662	0.445593	0.391612	-2.97796	0.00290177	NA	ENSG00000160180	2.97349	3.14205	3.45904	3.48285	2.03161	2.35255	2.3053	2.40117	2.33544	2.18626	2.71658	2.28192	2.60332	2.81265	2.83138	2.59204	ENSG00000160180	11	13	17	19	15	1	4	3	4
ENSG00000144821	22989	myosin, heavy chain 15	MYH15	69.1839	1.10007	2.14365	0.221285	4.97128	6.65108e-07	1.14307e-05	1.30336	2.46802	0.200192	6.51052	7.48921e-11	2.81167e-09	-0.203284	0.868571	0.231358	-0.878658	0.379587	0.549748	ENSG00000144821	5.89025	5.47894	5.63675	5.71456	6.58213	6.72548	6.55217	6.57361	6.65637	6.85535	5.81907	5.91276	5.98193	5.24673	4.77102	4.86592	ENSG00000144821	65	44	45	53	51.75	101	128	98	104
ENSG00000079841	22999	regulating synaptic membrane exocytosis 1	RIMS1	107.467	-0.809362	0.570634	0.162882	-4.96901	6.72944e-07	1.15432e-05	-1.26035	0.417443	0.145161	-8.68245	3.87349e-18	3.3673e-16	0.450988	1.36698	0.153118	2.94537	0.0032257	0.0151895	ENSG00000079841	6.51535	6.94233	6.77093	6.80919	6.23238	5.90241	5.6678	6.07698	5.98532	6.32257	6.98629	7.06858	6.90317	7.5524	7.22006	7.25719	ENSG00000079841	100	132	104	118	113.5	72	63	45	66
ENSG00000124507	29993	protein kinase C and casein kinase substrate in neurons 1	PACSIN1	13.1448	-1.61776	0.325841	0.325641	-4.96792	6.7676e-07	1.15975e-05	-0.804681	0.572489	0.320549	-2.51032	0.0120622	0.0552456	-0.813078	0.569166	0.297759	-2.73066	0.00632074	0.0254764	ENSG00000124507	3.91192	4.21602	4.23264	4.30038	3.38166	3.12887	3.30655	3.19197	3.17441	3.14889	3.65419	3.49867	4.10152	3.66466	3.40165	3.38195	ENSG00000124507	19	25	23	27	23.5	9	7	8	7
ENSG00000124491	2162	coagulation factor XIII, A1 polypeptide	F13A1	133.038	-0.667721	0.6295	0.135091	-4.94276	7.70238e-07	1.30373e-05	-0.59573	0.661709	0.1229	-4.84729	1.25161e-06	2.25718e-05	-0.0719907	0.951324	0.130888	-0.550017	0.582308	0.730199	ENSG00000124491	7.45756	7.25677	7.30712	7.07857	6.63541	6.82083	6.71033	6.62754	6.52229	6.67482	7.35973	7.45397	7.3325	7.09738	6.74854	7.17667	ENSG00000124491	199	163	152	141	163.75	96	126	101	99
ENSG00000243486	NA	NA	NA	11.9144	-1.9743	0.254494	0.400476	-4.92988	8.22815e-07	1.37968e-05	-1.38054	0.384076	0.383942	-3.59569	0.000323533	0.00294103	-0.593761	0.662613	0.355284	-1.67123	0.0946766	0.202141	ENSG00000243486	4.17208	4.21884	3.96632	3.4711	2.68827	2.48886	3.11567	3.33403	2.84887	2.70639	3.80179	3.98082	3.32558	3.10888	3.52923	3.59694	ENSG00000243486	27	27	19	12	21.25	3	2	7	10
ENSG00000142185	7226	transient receptor potential cation channel, subfamily M, member 2	TRPM2	8.76106	-2.40264	0.189118	0.487468	-4.92882	8.27288e-07	1.38588e-05	-2.87279	0.136522	0.458439	-6.26647	3.69329e-10	1.25264e-08	0.470151	1.38525	0.348501	1.34907	0.177315	0.321393	ENSG00000142185	3.37814	3.00748	2.90793	3.30316	2.3163	2.11725	2.17821	2.42641	2.35004	2.18855	3.32671	3.17061	3.64051	3.40019	3.5983	3.42402	ENSG00000142185	15	9	7	13	11	2	1	1	3
ENSG00000215845	100131187	thiosulfate sulfurtransferase (rhodanese)-like domain containing 1	TSTD1	51.6304	1.13864	2.20173	0.231266	4.92349	8.5013e-07	1.42149e-05	0.970403	1.95939	0.203684	4.76425	1.89555e-06	3.26398e-05	0.168235	1.12368	0.24025	0.700249	0.483772	0.649264	ENSG00000215845	5.13135	4.98642	5.21662	5.37925	5.9605	5.98107	6.27538	6.37934	6.20638	6.03499	5.10487	4.58562	4.92206	5.43013	5.64747	5.88825	ENSG00000215845	36	30	33	42	35.25	65	75	83	94
ENSG00000254656	388015	retrotransposon-like 1	RTL1	43.5977	0.889816	1.85294	0.181312	4.90766	9.21702e-07	1.53258e-05	1.22014	2.3297	0.168822	7.22739	4.9238e-13	2.53378e-11	-0.330327	0.795356	0.199561	-1.65526	0.0978708	0.206829	ENSG00000254656	5.29637	4.98316	5.14107	5.25365	5.99142	6.03478	5.96355	5.75526	5.55376	6.09799	4.84	4.96505	4.99327	4.81276	4.96563	4.93758	ENSG00000254656	43	31	32	39	36.25	69	81	67	59
ENSG00000163093	129880	Bardet-Biedl syndrome 5	BBS5	63.7059	-0.826026	0.564081	0.168654	-4.89775	9.69427e-07	1.60324e-05	-0.673795	0.626855	0.155476	-4.33375	1.46591e-05	0.000202715	-0.15223	0.899858	0.160422	-0.948932	0.342655	0.512509	ENSG00000163093	6.14758	6.02422	6.40672	6.45469	5.43637	5.56675	5.52904	5.70216	5.48903	5.61045	5.79613	6.0968	5.86264	6.24486	6.40486	6.30172	ENSG00000163093	80	69	84	96	82.25	40	51	43	52
ENSG00000108947	1949	ephrin-B3	EFNB3	100.701	-1.11256	0.462474	0.227701	-4.88603	1.02887e-06	1.69037e-05	-1.61229	0.327078	0.204219	-7.89494	2.90445e-15	1.89138e-13	0.499738	1.41396	0.21766	2.29596	0.0216784	0.0658797	ENSG00000108947	6.53613	6.60031	6.67558	6.9392	5.55687	5.4784	5.62008	5.89801	5.69625	5.96062	6.95881	6.89472	6.78932	6.83663	7.99569	7.02753	ENSG00000108947	103	103	98	132	109	42	45	44	58
ENSG00000156298	7102	tetraspanin 7	TSPAN7	70.5616	0.92918	1.90419	0.190255	4.88388	1.04019e-06	1.70428e-05	1.13908	2.2024	0.172616	6.59889	4.14261e-11	1.64492e-09	-0.209896	0.8646	0.200296	-1.04793	0.294672	0.460832	ENSG00000156298	5.84212	5.3501	5.67421	6.22007	6.73715	6.61807	6.57492	6.59551	6.28055	6.88623	5.45756	5.79819	5.17228	5.5555	5.94507	5.74524	ENSG00000156298	62	39	46	79	56.5	113	117	99	105
ENSG00000108622	3384	intercellular adhesion molecule 2	ICAM2	82.7108	-0.762478	0.589483	0.158415	-4.81318	1.48544e-06	2.34167e-05	-0.912546	0.531247	0.143034	-6.37991	1.7719e-10	6.24628e-09	0.150067	1.10962	0.149245	1.00551	0.31465	0.48338	ENSG00000108622	6.49224	6.43576	6.34637	6.74911	5.62225	5.58868	5.9363	5.96391	5.92552	6.00687	6.41684	6.53701	6.48832	6.63753	6.99103	6.7563	ENSG00000108622	101	92	77	116	96.5	45	50	58	62
ENSG00000188910	2707	gap junction protein, beta 3, 31kDa	GJB3	87.0018	-1.0893	0.469988	0.226695	-4.80515	1.54633e-06	2.42697e-05	-0.841826	0.557937	0.20661	-4.07447	4.61192e-05	0.000549137	-0.247478	0.842368	0.220968	-1.11997	0.262725	0.425202	ENSG00000188910	6.94002	6.64642	6.96657	6.7192	5.72578	6.42799	5.91778	5.55329	5.13476	5.98909	6.68747	6.60518	6.88985	5.90589	6.89074	6.35623	ENSG00000188910	142	108	124	113	121.75	49	98	57	44
ENSG00000184500	5627	protein S (alpha)	PROS1	40.9086	-1.0729	0.475362	0.223448	-4.80157	1.57428e-06	2.46221e-05	-1.0466	0.484107	0.205027	-5.10472	3.31291e-07	6.74944e-06	-0.0263003	0.981935	0.20765	-0.126657	0.899212	0.943356	ENSG00000184500	5.13682	5.60618	5.68837	5.89961	5.06413	4.95285	4.84651	4.26488	4.78577	4.44757	5.8028	5.48402	5.42579	5.62436	5.34805	5.75716	ENSG00000184500	38	54	52	68	53	32	33	26	15
ENSG00000222022	NA	NA	NA	23.4654	1.58497	3.00001	0.330333	4.79809	1.60182e-06	2.50309e-05	0.860751	1.81598	0.275658	3.12253	0.00179303	0.0121997	0.724218	1.652	0.341164	2.12278	0.033772	0.0928399	ENSG00000222022	3.49083	3.90108	3.78834	4.09439	5.12534	4.83938	4.95347	4.99918	5.01952	4.77019	4.18019	3.77912	4.09257	3.88416	5.18203	4.24458	ENSG00000222022	8	13	10	16	11.75	41	36	35	38
ENSG00000150556	130576	LY6/PLAUR domain containing 6B	LYPD6B	110.263	-0.731414	0.602313	0.152461	-4.79738	1.60751e-06	2.50979e-05	-0.828423	0.563145	0.137698	-6.01623	1.78521e-09	5.33716e-08	0.0970089	1.06955	0.146073	0.664112	0.506619	0.669476	ENSG00000150556	6.91526	6.80355	6.92236	7.14247	6.40633	5.81111	6.30224	6.49248	6.43088	6.22699	6.9011	6.70852	7.13118	7.29254	7.20156	6.9169	ENSG00000150556	135	118	116	151	130	82	58	75	91
ENSG00000167244	3481	insulin-like growth factor 2 (somatomedin A)	IGF2	51.9723	-0.925666	0.526438	0.19397	-4.77221	1.82213e-06	2.80574e-05	-1.56335	0.338364	0.171312	-9.12576	7.12348e-20	7.59329e-18	0.637687	1.55583	0.171515	3.71796	0.000200837	0.00175786	ENSG00000167244	5.53394	5.68463	5.37421	5.90253	5.18648	4.78696	4.53226	5.17682	4.5991	4.96731	6.06702	6.0357	6.30849	6.27666	6.2507	6.16725	ENSG00000167244	51	55	38	65	52.25	34	27	18	35
ENSG00000141540	94015	tweety family member 2	TTYH2	82.7739	-0.843627	0.557241	0.177134	-4.76264	1.91078e-06	2.92464e-05	-1.04513	0.4846	0.159605	-6.54825	5.82157e-11	2.23718e-09	0.201508	1.1499	0.16763	1.2021	0.229325	0.385683	ENSG00000141540	6.49013	6.46118	6.40849	6.66618	5.59294	5.84612	5.65404	5.90036	5.78045	5.8294	6.5275	6.19373	6.49964	6.68529	7.14192	6.91349	ENSG00000141540	101	94	81	109	96.25	44	62	46	59
ENSG00000145908	91975	zinc finger protein 300	ZNF300	12.7774	1.83216	3.5607	0.385511	4.75255	2.00867e-06	3.04842e-05	1.39788	2.63514	0.32321	4.32499	1.52541e-05	0.000209648	0.434284	1.35124	0.413216	1.05099	0.293265	0.459273	ENSG00000145908	3.07408	2.69433	3.27904	3.02419	4.46234	4.15529	3.80707	4.02729	3.80117	4.22322	3.39128	3.20976	3.36584	2.84446	2.74535	3.70851	ENSG00000145908	7	3	8	6	6	31	26	16	21
ENSG00000142611	63976	PR domain containing 16	PRDM16	116.509	-0.78212	0.581512	0.165052	-4.73864	2.15162e-06	3.24609e-05	-1.30396	0.405013	0.146743	-8.88599	6.33527e-19	5.97115e-17	0.521839	1.43578	0.155891	3.34745	0.000815583	0.00522744	ENSG00000142611	6.62539	6.82776	6.90199	6.99695	6.32783	5.87298	6.18036	6.39153	6.16367	5.83292	6.99723	7.25345	7.02351	7.4438	7.68166	7.42787	ENSG00000142611	108	120	114	135	119.25	77	61	68	84
ENSG00000167363	64122	fructosamine 3 kinase	FN3K	32.0586	-1.04296	0.485332	0.221112	-4.71688	2.39491e-06	3.55199e-05	-0.856004	0.552481	0.206119	-4.15295	3.28212e-05	0.000411023	-0.186952	0.87846	0.204591	-0.913784	0.360831	0.531263	ENSG00000167363	5.09587	5.36706	5.43937	5.2758	4.63949	4.50334	4.23685	4.50931	4.61937	4.48041	4.8298	5.25415	5.16148	4.76447	5.4616	5.27783	ENSG00000167363	39	47	45	43	43.5	23	23	15	21
ENSG00000101307	10326	signal-regulatory protein beta 1	SIRPB1	25.2751	1.33284	2.51899	0.288956	4.61262	3.97629e-06	5.6246e-05	1.56096	2.9505	0.263764	5.91802	3.25845e-09	9.45744e-08	-0.228116	0.853749	0.313409	-0.727855	0.466702	0.634168	ENSG00000101307	4.05455	3.85269	4.37379	4.37528	5.17762	5.32774	5.3656	5.19119	4.90722	5.06513	4.49897	4.05948	4.46573	3.83236	3.13021	3.78058	ENSG00000101307	16	12	19	21	17	42	54	49	44
ENSG00000115008	3552	interleukin 1, alpha	IL1A	48.0211	1.25733	2.39053	0.276847	4.5416	5.58277e-06	7.47765e-05	0.948994	1.93053	0.243259	3.90117	9.57304e-05	0.00103836	0.308338	1.23828	0.28444	1.08402	0.278358	0.443214	ENSG00000115008	4.71264	4.84918	4.97118	5.35624	6.2582	5.17327	5.80546	6.22828	6.51261	5.95465	4.8957	4.90585	4.93605	5.75115	5.19698	5.53923	ENSG00000115008	25	27	27	42	30.25	84	39	58	85
ENSG00000050030	340533	KIAA2022	KIAA2022	12.7595	-1.939	0.260797	0.427296	-4.53784	5.68322e-06	7.58823e-05	-2.32164	0.20004	0.395076	-5.87644	4.19191e-09	1.19536e-07	0.382639	1.30372	0.355198	1.07726	0.281366	0.445824	ENSG00000050030	3.79947	4.20799	3.64069	3.09572	2.82135	2.73799	2.82592	2.68093	2.86566	2.7219	4.32467	4.05302	4.33046	3.30107	3.74664	3.93668	ENSG00000050030	18	26	13	7	16	4	4	4	3
ENSG00000149970	22866	connector enhancer of kinase suppressor of Ras 2	CNKSR2	36.7161	-1.10413	0.465182	0.244241	-4.52067	6.16448e-06	8.11521e-05	-0.622632	0.649485	0.228588	-2.72382	0.00645321	0.0339296	-0.4815	0.716232	0.234963	-2.04926	0.040437	0.106771	ENSG00000149970	5.89785	5.43379	5.78697	5.26212	4.88656	4.88916	4.89435	4.59526	4.66065	4.41521	5.37915	5.63588	5.46851	4.95881	4.61583	4.96847	ENSG00000149970	74	48	58	41	55.25	28	32	28	22
ENSG00000107738	64115	chromosome 10 open reading frame 54	C10orf54	140.022	-0.884322	0.541742	0.195696	-4.51886	6.21735e-06	8.16278e-05	-0.901165	0.535454	0.176636	-5.10183	3.36378e-07	6.84529e-06	0.0168429	1.01174	0.191408	0.0879946	0.929881	0.960729	ENSG00000107738	7.21757	7.20065	7.35281	7.65738	6.21708	6.76948	6.75009	6.58935	6.30545	6.59323	7.22082	7.09657	7.34278	6.98897	8.0843	7.2679	ENSG00000107738	166	156	157	217	174	69	121	104	96
ENSG00000164483	154075	sterile alpha motif domain containing 3	SAMD3	12.7749	1.51755	2.86304	0.337712	4.49363	7.00205e-06	9.08642e-05	1.44036	2.71389	0.295721	4.87069	1.11211e-06	2.02575e-05	0.0771856	1.05496	0.372275	0.207335	0.835748	0.905918	ENSG00000164483	2.90804	3.22067	3.21222	3.38877	3.9806	4.17157	4.25966	4.09031	3.99016	4.05756	3.41271	2.95232	3.3096	3.42263	3.3664	2.82389	ENSG00000164483	5	8	7	10	7.5	19	26	25	22
ENSG00000114115	5947	retinol binding protein 1, cellular	RBP1	27.1903	1.32254	2.50106	0.294817	4.48598	7.25791e-06	9.37768e-05	1.01545	2.02153	0.255651	3.972	7.12709e-05	0.000804741	0.307095	1.23721	0.307991	0.99709	0.318721	0.487792	ENSG00000114115	3.78668	4.36184	4.00432	4.55696	5.32777	5.60986	4.88639	5.40794	5.02242	4.72041	4.13243	4.56208	3.97677	4.41669	4.90733	4.37196	ENSG00000114115	11	20	12	24	16.75	46	66	31	51
ENSG00000184343	26576	SRSF protein kinase 3	SRPK3	61.3356	0.728599	1.65703	0.163487	4.45662	8.32625e-06	0.000105376	1.18382	2.27177	0.153733	7.70048	1.35559e-14	8.2853e-13	-0.455217	0.7294	0.177868	-2.55929	0.0104885	0.0375602	ENSG00000184343	5.64856	5.9549	5.4828	5.89095	6.52452	6.5453	6.22631	6.5794	6.14639	6.25512	5.51427	5.08555	5.30546	5.38873	5.50948	5.46185	ENSG00000184343	54	66	40	62	55.5	98	113	77	106
ENSG00000162692	7412	vascular cell adhesion molecule 1	VCAM1	104.336	1.14171	2.20643	0.256319	4.45426	8.41834e-06	0.000106241	1.15453	2.22612	0.229812	5.02382	5.06528e-07	9.83828e-06	-0.0128231	0.991151	0.261232	-0.0490871	0.96085	0.978109	ENSG00000162692	6.03288	5.92254	6.40547	6.37397	7.46227	6.80781	7.27055	7.19657	7.4006	7.26726	5.70406	5.64721	5.42172	6.10898	7.02061	6.55909	ENSG00000162692	69	60	79	85	73.25	186	129	160	158
ENSG00000088726	55287	transmembrane protein 40	TMEM40	17.4427	-1.3346	0.396501	0.299871	-4.45058	8.56368e-06	0.000107923	-0.804395	0.572602	0.286819	-2.80454	0.00503889	0.0280237	-0.530208	0.692455	0.278447	-1.90416	0.0568891	0.138152	ENSG00000088726	4.42699	4.22137	4.80064	4.56227	3.76529	3.27235	3.1878	3.98218	3.67886	3.7916	3.9435	4.23643	4.3637	3.95493	4.34748	3.86133	ENSG00000088726	27	21	33	29	27.5	12	7	5	16
ENSG00000150275	65217	protocadherin-related 15	PCDH15	6.11109	2.27629	4.84432	0.518098	4.39356	1.11511e-05	NA	2.04702	4.1325	0.44583	4.59147	4.40138e-06	NA	0.22928	1.17225	0.576255	0.397879	0.690719	NA	ENSG00000150275	2.09142	2.11437	2.03102	1.84897	2.81976	2.80507	3.46676	2.86837	2.7012	2.98478	2.13346	1.99238	1.98954	2.1393	2.27398	2.05534	ENSG00000150275	3	3	2	1	2.25	10	11	21	11
ENSG00000196335	56164	serine/threonine kinase 31	STK31	80.5544	-1.0458	0.484376	0.238691	-4.3814	1.1792e-05	0.000143069	-1.24106	0.423062	0.215362	-5.76267	8.27918e-09	2.24642e-07	0.195258	1.14493	0.229987	0.848996	0.395884	0.566316	ENSG00000196335	6.75612	6.46387	6.71936	5.97763	5.31619	5.6435	5.25888	5.88844	5.71672	5.64351	7.05003	7.08867	6.89298	6.55953	6.02835	6.11277	ENSG00000196335	125	95	104	64	97	35	53	33	59
ENSG00000232725	NA	NA	NA	53.1968	0.875951	1.83522	0.201742	4.34194	1.41228e-05	0.000167602	0.650482	1.56969	0.176445	3.68659	0.000227279	0.0021742	0.225469	1.16916	0.208464	1.08157	0.279442	0.444209	ENSG00000232725	5.59909	5.10919	5.51146	5.05281	5.95717	6.42062	6.04093	6.07589	5.94039	5.9548	5.22297	5.42938	5.15278	5.52814	5.75859	5.92678	ENSG00000232725	53	33	42	31	39.75	64	105	68	73
ENSG00000120337	8995	tumor necrosis factor (ligand) superfamily, member 18	TNFSF18	252.076	-1.17578	0.442645	0.271427	-4.33184	1.47867e-05	0.00017444	-1.47174	0.360548	0.244232	-6.02597	1.68097e-09	5.09143e-08	0.295961	1.2277	0.26849	1.10231	0.270325	0.433877	ENSG00000120337	7.66012	8.3172	8.23879	8.28712	7.00221	6.2404	6.89954	7.18172	7.58267	6.94205	8.26944	7.97408	7.81098	8.53195	8.93402	8.74304	ENSG00000120337	222	342	290	331	296.25	122	77	112	145
ENSG00000135636	8291	dysferlin	DYSF	460.024	-1.22871	0.426699	0.284194	-4.32348	1.53584e-05	0.000180405	-1.85355	0.276711	0.255531	-7.25372	4.05491e-13	2.11091e-11	0.624838	1.54204	0.282174	2.21438	0.026803	0.0774497	ENSG00000135636	8.47689	8.95716	8.78325	9.10239	7.6961	7.43689	7.50966	7.67978	7.93187	7.62439	8.99837	8.88946	8.79054	9.38507	10.4279	9.53303	ENSG00000135636	392	528	418	580	479.5	199	187	172	204
ENSG00000141293	8631	src kinase associated phosphoprotein 1	SKAP1	22.1491	-1.06118	0.479238	0.246774	-4.30023	1.70618e-05	0.000198792	-0.781152	0.581902	0.233022	-3.35227	0.000801515	0.00628989	-0.280033	0.823572	0.22748	-1.23102	0.218315	0.372626	ENSG00000141293	4.80051	4.6053	4.63552	5.01683	4.02642	3.96578	3.83318	4.36895	3.95896	3.9908	4.68629	4.45589	4.65284	4.5379	4.52353	4.515	ENSG00000141293	34	27	25	39	31.25	14	15	11	21
ENSG00000046774	51438	melanoma antigen family C, 2	MAGEC2	7.82963	-2.36617	0.19396	0.554343	-4.26842	1.96861e-05	0.000224833	-2.9862	0.126201	0.518054	-5.76428	8.20086e-09	2.22854e-07	0.620036	1.53691	0.427555	1.45019	0.147006	0.279556	ENSG00000046774	3.20854	3.04742	2.58968	2.73029	2.1956	1.84696	1.89717	2.03669	2.08081	2.46442	3.27866	3.5353	3.71349	3.01162	2.67924	3.09157	ENSG00000046774	14	11	5	7	9.25	2	0	0	1
ENSG00000228624	101927768::101927794	uncharacterized LOC101927768::uncharacterized LOC101927794	RP3-399L15.3::LOC101927794	64.3592	-0.76904	0.586808	0.180278	-4.26585	1.99139e-05	0.000226857	-0.84724	0.555847	0.163467	-5.18295	2.18403e-07	4.62858e-06	0.0782001	1.0557	0.170791	0.457871	0.647045	0.778402	ENSG00000228624	6.20989	6.30185	6.12242	6.07398	5.57449	5.22456	5.55652	5.58185	5.57589	5.61097	5.94342	6.04443	6.2982	6.32434	6.73366	5.97225	ENSG00000228624	84	86	67	71	77	45	38	44	47
ENSG00000261189	NA	NA	NA	27.5619	-1.03131	0.489265	0.241913	-4.26316	2.0156e-05	0.000228887	-0.909159	0.532495	0.224364	-4.05216	5.07473e-05	0.00059749	-0.122152	0.918816	0.223537	-0.546452	0.584755	0.732652	ENSG00000261189	5.09603	4.72892	5.2426	5.07655	3.76286	4.57439	4.54448	4.24969	4.04627	4.37034	4.73402	5.08195	5.13269	4.99879	4.73795	4.94465	ENSG00000261189	41	28	40	38	36.75	9	26	22	17
ENSG00000280195	NA	NA	NA	31.486	0.942758	1.9222	0.222014	4.24639	2.17238e-05	0.000244448	0.809539	1.75265	0.194329	4.16582	3.10229e-05	0.000390414	0.13322	1.09674	0.234686	0.567651	0.570272	0.720933	ENSG00000280195	4.72607	4.66024	4.33463	4.67178	5.65462	5.20271	5.24591	5.48002	5.37166	4.98432	4.89892	4.49966	4.66976	4.87582	4.61668	4.6573	ENSG00000280195	28	25	16	25	23.5	57	44	40	51
ENSG00000006534	221	aldehyde dehydrogenase 3 family, member B1	ALDH3B1	219.641	-0.640684	0.641409	0.151235	-4.23636	2.27173e-05	0.000253155	-0.723799	0.605501	0.135996	-5.32219	1.02526e-07	2.32704e-06	0.0831149	1.0593	0.1485	0.559696	0.575687	0.724738	ENSG00000006534	7.72785	7.8956	7.9646	8.13406	7.41637	7.22734	7.219	7.45277	7.3472	7.33123	7.76111	7.63067	7.89142	7.93036	8.56231	8.1215	ENSG00000006534	234	252	238	297	255.25	167	165	143	178
ENSG00000004948	799	calcitonin receptor	CALCR	7.88948	-1.78903	0.289366	0.422679	-4.2326	2.31001e-05	0.000256305	-1.0957	0.46791	0.413106	-2.65234	0.0079935	0.0400189	-0.693335	0.618422	0.3754	-1.84692	0.0647584	0.152752	ENSG00000004948	3.27838	3.04928	3.77177	3.12926	2.15448	2.57202	2.65094	2.40236	2.57605	2.55497	2.8317	2.98362	2.97898	3.08725	3.02963	2.71108	ENSG00000004948	14	10	21	11	14	1	5	5	3
ENSG00000003096	90293	kelch-like family member 13	KLHL13	37.686	0.856143	1.81019	0.202665	4.22443	2.39546e-05	0.000263849	1.42156	2.67875	0.194115	7.3233	2.4195e-13	1.30605e-11	-0.565416	0.675761	0.22546	-2.50783	0.0121476	0.0420254	ENSG00000003096	4.9804	4.86089	5.37366	4.79599	5.68459	5.59624	5.6929	5.94881	5.55421	5.7836	4.78928	4.80139	4.75385	4.37832	4.10413	4.60297	ENSG00000003096	34	29	41	27	32.75	56	59	56	72
ENSG00000164220	2151	coagulation factor II (thrombin) receptor-like 2	F2RL2	13.6425	-1.39781	0.379505	0.331943	-4.21099	2.54252e-05	0.000277332	-0.767477	0.587444	0.320408	-2.39531	0.0166061	0.0706539	-0.630333	0.646027	0.308518	-2.0431	0.0410427	0.107849	ENSG00000164220	3.98885	3.93422	4.6514	3.94391	2.93378	3.30369	3.23878	3.59595	3.2843	3.42751	3.68026	3.65875	3.51741	3.98255	3.89883	3.64579	ENSG00000164220	20	18	33	18	22.25	4	9	7	12
ENSG00000053918	3784	potassium voltage-gated channel, KQT-like subfamily, member 1	KCNQ1	41.7653	-1.01751	0.493969	0.242374	-4.1981	2.69169e-05	0.000291256	-1.76847	0.29352	0.214479	-8.2454	1.64615e-16	1.21314e-14	0.750959	1.68291	0.216669	3.46593	0.000528397	0.00372687	ENSG00000053918	4.78513	5.26904	5.30566	5.6087	4.60241	4.50967	4.7898	4.51461	4.22971	4.25397	5.64475	5.70127	5.62867	5.92416	6.25683	6.13211	ENSG00000053918	28	41	38	54	40.25	21	22	25	20
ENSG00000234040	NA	NA	NA	29.065	1.50884	2.84582	0.361942	4.16874	3.06283e-05	0.000324743	1.09216	2.13192	0.317083	3.44439	0.000572357	0.00473649	0.416687	1.33486	0.372198	1.11953	0.262915	0.425319	ENSG00000234040	3.8569	4.508	4.2022	4.04499	4.65432	6.26335	4.78344	5.65474	5.06612	4.72816	4.30621	3.98597	4.72501	4.37158	4.63924	4.68244	ENSG00000234040	12	23	15	14	16	25	111	28	62
ENSG00000243479	645249	MNX1 antisense RNA 1 (head to head)	MNX1-AS1	78.0918	-0.643165	0.640307	0.154493	-4.16306	3.14016e-05	0.00033024	-0.664004	0.631124	0.140377	-4.73015	2.24353e-06	3.7619e-05	0.0208387	1.01455	0.147529	0.141252	0.887671	0.937344	ENSG00000243479	6.58277	6.31206	6.66024	6.24797	5.47787	6.2355	5.92899	5.95671	5.77579	5.8705	6.36434	6.34702	6.48051	6.53779	6.5747	6.55333	ENSG00000243479	109	84	99	79	92.75	40	85	58	62
ENSG00000106714	79937	contactin associated protein-like 3	CNTNAP3	57.0672	0.676777	1.59856	0.167312	4.04501	5.23213e-05	0.000514536	0.710597	1.63648	0.149918	4.7399	2.13822e-06	3.61237e-05	-0.033821	0.97683	0.175887	-0.192288	0.847517	0.913471	ENSG00000106714	5.6405	5.65515	5.53155	5.52217	6.37621	6.09609	6.18312	5.97015	5.87442	6.42826	5.36604	5.62713	5.54533	5.7659	5.63408	5.38989	ENSG00000106714	54	52	42	46	48.5	88	80	75	66
ENSG00000153885	79047	potassium channel tetramerization domain containing 15	KCTD15	97.7607	0.742256	1.67279	0.184665	4.01948	5.83268e-05	0.000566748	0.90919	1.87799	0.166725	5.45321	4.94675e-08	1.18273e-06	-0.166934	0.890734	0.190605	-0.875812	0.381132	0.551318	ENSG00000153885	6.29607	6.21764	6.52824	6.35841	6.90033	7.23859	7.31652	6.76423	6.64946	7.15819	5.89091	6.2542	6.12566	5.92834	6.78738	6.04819	ENSG00000153885	85	76	87	84	83	122	179	166	114
ENSG00000119714	8111	G protein-coupled receptor 68	GPR68	414.523	0.607109	1.5232	0.151219	4.01475	5.95078e-05	0.000576659	1.04676	2.06589	0.136591	7.66345	1.80997e-14	1.09503e-12	-0.439651	0.737313	0.15333	-2.86736	0.00413911	0.018402	ENSG00000119714	8.46415	8.51099	8.57448	8.68902	9.02251	9.4133	9.38612	8.97212	8.79733	9.1835	7.94851	8.19176	8.41857	7.80604	8.53957	7.75074	ENSG00000119714	388	382	359	430	389.75	523	788	675	523
ENSG00000160219	139716	GRB2-associated binding protein 3	GAB3	36.5488	1.00174	2.00242	0.250259	4.00282	6.25912e-05	0.00060295	1.29405	2.45216	0.229347	5.64233	1.67764e-08	4.33522e-07	-0.292309	0.816594	0.266651	-1.09622	0.272981	0.437145	ENSG00000160219	5.15378	4.923	4.62937	4.66136	5.58416	6.24796	5.88215	5.47077	5.09752	5.44703	4.73695	4.75048	4.61552	4.42083	4.86418	4.42679	ENSG00000160219	40	31	21	24	29	52	101	66	49
ENSG00000105929	50617	ATPase, H+ transporting, lysosomal V0 subunit a4	ATP6V0A4	86.5294	-0.6055	0.657244	0.151493	-3.99689	6.41795e-05	0.000616591	-0.639591	0.641895	0.137335	-4.65715	3.20616e-06	5.20972e-05	0.0340909	1.02391	0.145367	0.234517	0.814584	0.891974	ENSG00000105929	6.51518	6.25222	6.8041	6.74828	5.70997	5.9911	6.12552	6.22852	6.00281	6.2273	6.54016	6.45224	6.56477	6.84846	6.59342	6.71424	ENSG00000105929	102	79	109	115	101.25	48	69	67	76
ENSG00000147003	57393	transmembrane protein 27	TMEM27	31.3655	-0.950631	0.517406	0.238997	-3.97759	6.96167e-05	0.000658582	-0.891381	0.539098	0.219862	-4.05428	5.02897e-05	0.000593272	-0.0592502	0.959763	0.223322	-0.265313	0.790768	0.8778	ENSG00000147003	5.30188	5.1133	5.37715	5.00027	4.71707	4.4504	4.10404	4.67814	4.28909	4.57022	5.12907	5.16041	5.61769	5.17346	4.70271	4.95668	ENSG00000147003	47	38	43	34	40.5	25	22	13	25
ENSG00000126752	6756	synovial sarcoma, X breakpoint 1	SSX1	16.9119	-1.5408	0.343695	0.387921	-3.97194	7.12894e-05	0.000669455	-1.00105	0.499637	0.364081	-2.74951	0.00596838	0.0319718	-0.539753	0.687889	0.36738	-1.46919	0.14178	0.272454	ENSG00000126752	4.49913	4.68443	4.07755	4.62949	3.41281	3.03622	3.41847	3.82004	3.28279	3.74669	4.4784	4.60015	4.44628	3.57282	3.25089	3.5864	ENSG00000126752	30	34	17	32	28.25	8	5	8	14
ENSG00000188848	389206	BEN domain containing 4	BEND4	17.1799	-1.12733	0.457763	0.284471	-3.96289	7.40474e-05	0.000691728	-0.81275	0.569296	0.269216	-3.01895	0.00253656	0.0161596	-0.314579	0.804086	0.262222	-1.19966	0.230269	0.386872	ENSG00000188848	4.42851	4.3568	4.58529	4.23403	3.46636	3.9014	3.77563	3.80402	3.75812	3.21155	4.00504	4.45414	4.27816	4.07241	4.20491	3.99826	ENSG00000188848	27	24	27	21	24.75	8	16	12	13
ENSG00000154027	26289	adenylate kinase 5	AK5	106.916	-0.728675	0.603458	0.184115	-3.95772	7.56697e-05	0.00070523	-1.03112	0.489331	0.164936	-6.25163	4.06196e-10	1.3699e-08	0.302443	1.23323	0.177359	1.70526	0.0881453	0.191799	ENSG00000154027	6.43718	6.85083	6.68184	7.17865	6.12525	5.86482	6.24319	6.11602	6.26821	6.30732	6.96732	6.67707	6.71644	7.30178	7.37204	7.34008	ENSG00000154027	94	123	97	156	117.5	66	61	72	68
ENSG00000237166	100507140	uncharacterized LOC100507140	AC007163.3	74.5851	0.673599	1.59505	0.170535	3.94991	7.81815e-05	0.000723927	0.653416	1.57289	0.152134	4.295	1.74692e-05	0.000236461	0.0201822	1.01409	0.176459	0.114373	0.908942	0.948673	ENSG00000237166	6.02868	6.07312	5.95367	5.74484	6.40389	6.5562	6.66935	6.55086	6.11756	6.88327	6.1774	6.14533	5.97293	5.60243	6.10335	5.73981	ENSG00000237166	71	70	57	53	62.75	86	110	105	100
ENSG00000244560	155060	AI894139 pseudogene	LOC155060	51.8568	0.937821	1.91563	0.238036	3.93983	8.15407e-05	0.000751921	0.732329	1.66132	0.210007	3.48717	0.000488162	0.00415539	0.205492	1.15308	0.244512	0.840415	0.400676	0.571236	ENSG00000244560	5.39504	5.60266	4.96354	5.0421	6.41654	5.90117	5.70209	6.56212	5.65423	5.92477	5.36518	5.15014	5.38371	5.80206	5.67815	5.18497	ENSG00000244560	45	51	26	31	38.25	93	70	52	108
ENSG00000134321	91543	radical S-adenosyl methionine domain containing 2	RSAD2	11.6656	1.32393	2.50347	0.336717	3.93188	8.42845e-05	0.000774017	1.66561	3.17248	0.316241	5.26691	1.38739e-07	3.05601e-06	-0.341681	0.789121	0.382983	-0.892156	0.372309	0.54272	ENSG00000134321	3.20654	2.98157	3.24092	3.25191	3.91941	4.03078	4.02269	3.72784	3.98019	4.04359	3.00987	3.08565	3.16823	2.69323	3.30608	2.76021	ENSG00000134321	9	6	8	9	8	19	24	21	16
ENSG00000135114	8638	2'-5'-oligoadenylate synthetase-like	OASL	69.8277	0.599355	1.51504	0.152647	3.9264	8.62256e-05	0.000787017	0.954872	1.93841	0.141868	6.7307	1.68845e-11	7.18211e-10	-0.355517	0.78159	0.163455	-2.17501	0.0296296	0.0837711	ENSG00000135114	5.80654	5.78362	6.02217	6.2712	6.2812	6.45708	6.60414	6.63526	6.49036	6.56811	5.57205	5.43237	5.83739	5.50641	5.84133	5.85065	ENSG00000135114	60	56	61	82	64.75	79	103	101	108
ENSG00000232453	NA	NA	NA	27.0494	0.909882	1.87889	0.234592	3.87858	0.000105068	0.000931752	1.13219	2.19192	0.215191	5.26135	1.43004e-07	3.13837e-06	-0.222312	0.857191	0.254872	-0.872251	0.383071	0.553318	ENSG00000232453	4.36956	4.63855	4.57829	4.28166	5.05369	4.9133	5.39265	5.10425	5.15987	5.31693	3.88439	4.3383	4.64794	4.42702	4.0596	4.4378	ENSG00000232453	21	26	22	18	21.75	36	36	48	39
ENSG00000280693	NA	NA	NA	138.065	0.650241	1.56943	0.168041	3.86955	0.000109036	0.000962359	0.797581	1.73818	0.151408	5.26776	1.38099e-07	3.04942e-06	-0.14734	0.902914	0.172122	-0.856019	0.391987	0.562431	ENSG00000280693	6.83171	6.71637	7.20024	6.75446	7.27542	7.6875	7.715	7.29367	7.2318	7.64173	6.63108	7.09667	7.08768	6.68699	6.46962	6.35961	ENSG00000280693	124	108	140	110	120.5	156	241	215	164
ENSG00000171811	54777	tetratricopeptide repeat domain 40	TTC40	14.3924	-1.2755	0.413083	0.32987	-3.86666	0.000110337	0.000971917	-1.27575	0.413011	0.306122	-4.16744	3.08041e-05	0.000388574	0.000251394	1.00017	0.292652	0.000859019	0.999315	0.999705	ENSG00000171811	3.87028	4.20476	4.11761	3.97742	3.35508	3.41196	3.44321	3.14792	3.22426	3.19638	4.15337	4.12961	4.45045	4.01641	3.53705	3.75222	ENSG00000171811	17	23	19	18	19.25	8	10	9	6
ENSG00000228889	100289373	UBAC2 antisense RNA 1	UBAC2-AS1	17.2293	-1.07622	0.474271	0.278529	-3.86393	0.000111579	0.000981415	-0.743254	0.597391	0.264211	-2.8131	0.00490661	0.0274424	-0.332961	0.793905	0.258001	-1.29054	0.196862	0.346648	ENSG00000228889	4.35396	4.62732	4.2834	4.32871	3.38516	3.72779	3.91085	3.60044	4.02735	3.49608	4.21979	4.09498	4.32688	4.13059	3.98927	4.2359	ENSG00000228889	25	31	20	23	24.75	7	13	14	10
ENSG00000138435	1134	cholinergic receptor, nicotinic, alpha 1 (muscle)	CHRNA1	16.7447	-1.6266	0.32385	0.423883	-3.83739	0.000124349	0.00107525	-0.898244	0.53654	0.39826	-2.25542	0.0241071	0.0933226	-0.728359	0.60359	0.407218	-1.78862	0.0736757	0.167967	ENSG00000138435	4.37257	4.4601	4.606	4.71221	3.70206	3.89407	3.30957	2.97595	3.44761	3.13129	4.25069	4.47577	4.6123	3.30216	3.57784	2.96064	ENSG00000138435	27	28	29	35	29.75	12	17	7	4
ENSG00000113205	56132	protocadherin beta 3	PCDHB3	12.8371	1.27139	2.41394	0.332834	3.81988	0.000133517	0.00114568	1.12211	2.17665	0.28963	3.8743	0.000106931	0.0011378	0.149274	1.10901	0.359464	0.41527	0.677945	0.79962	ENSG00000113205	3.1206	3.24318	3.40791	3.33301	4.09574	4.10861	3.72614	4.19444	4.00874	4.02608	2.99436	3.25495	3.48183	3.36611	3.21696	3.74854	ENSG00000113205	7	8	9	9	8.25	21	24	14	24
ENSG00000214336	NA	NA	NA	10.3173	-1.40656	0.377209	0.370304	-3.7984	0.000145635	0.00123428	-0.777876	0.583225	0.358478	-2.16994	0.0300111	0.110266	-0.628687	0.646765	0.343225	-1.8317	0.0669959	0.156811	ENSG00000214336	3.94067	3.52947	3.55341	3.81173	2.75355	2.87616	3.05955	2.83792	3.10182	3.07544	3.36459	3.54218	3.59622	3.05301	3.53316	2.70026	ENSG00000214336	23	14	13	19	17.25	4	6	7	5
ENSG00000230487	114796	PSMG3 antisense RNA 1 (head to head)	PSMG3-AS1	42.8255	-0.812003	0.56959	0.215132	-3.77444	0.000160365	0.00133635	-0.765597	0.58821	0.196792	-3.89039	0.000100082	0.00107709	-0.0464067	0.968345	0.204475	-0.226955	0.820459	0.895911	ENSG00000230487	5.45122	6.04354	5.56163	5.39539	5.04948	5.0378	5.02148	4.73604	4.97625	5.04756	5.43092	5.52803	5.65822	5.68942	6.00573	5.10043	ENSG00000230487	49	76	46	44	53.75	31	35	30	24
ENSG00000229056	101927482	uncharacterized LOC101927482	AC020571.3	11.1917	1.33808	2.52815	0.356812	3.75011	0.000176755	0.00145332	1.1605	2.23535	0.30939	3.75092	0.000176186	0.00175286	0.177586	1.13099	0.385471	0.4607	0.645014	0.777159	ENSG00000229056	3.19989	3.0687	2.94823	3.07628	3.50019	3.88877	3.91346	4.14292	3.62226	3.82922	3.18512	3.46791	2.9825	3.19426	3.03258	3.08931	ENSG00000229056	9	7	5	7	7	12	21	19	25
ENSG00000236453	NA	NA	NA	22.8233	0.931175	1.90683	0.249032	3.73918	0.000184623	0.00150763	0.81436	1.75852	0.218277	3.73085	0.000190834	0.00187147	0.116815	1.08434	0.264516	0.441616	0.658767	0.786899	ENSG00000236453	4.16315	4.31253	4.31726	3.86586	4.85806	4.61724	4.9323	4.91801	4.89564	4.81949	4.25184	3.99939	4.27174	4.03523	4.29246	4.62003	ENSG00000236453	18	20	18	12	17	32	29	34	35
ENSG00000160181	7032	trefoil factor 2	TFF2	1.228	-3.13159	0.114103	0.843518	-3.71253	0.000205198	NA	-1.96098	0.256853	0.847503	-2.31384	0.0206765	NA	-1.1706	0.444236	0.741842	-1.57797	0.114574	NA	ENSG00000160181	0.282389	0.415879	0.563013	0.530925	0.0100305	-5.23317e-05	0.010587	0.00716147	0.0154364	0.0124099	0.163741	0.2967	0.295206	0.165693	0.170181	0.0187211	ENSG00000160181	2	3	4	4	3.25	0	0	0	0
ENSG00000135625	1961	early growth response 4	EGR4	12.6323	1.54069	2.90934	0.415959	3.70395	0.000212266	0.00168421	0.813954	1.75802	0.347123	2.34486	0.0190342	0.0783596	0.726737	1.65489	0.429852	1.69067	0.0909008	0.196198	ENSG00000135625	2.55611	3.12155	3.20001	3.29935	3.48732	3.45313	4.07333	4.20771	4.17621	4.14078	3.05753	3.13294	3.03484	3.91582	3.50857	3.78217	ENSG00000135625	2	7	7	9	6.25	11	12	21	25
ENSG00000120322	56128	protocadherin beta 8	PCDHB8	65.4425	0.6391	1.55736	0.173152	3.69098	0.000223392	0.00175692	1.01212	2.01688	0.160248	6.31598	2.68447e-10	9.28061e-09	-0.373023	0.772163	0.183911	-2.02829	0.0425311	0.110817	ENSG00000120322	5.59544	5.85317	6.04691	5.98411	6.41761	6.73273	6.57593	6.18814	6.21704	6.39693	5.32985	5.65129	5.75795	5.87791	5.28359	5.34892	ENSG00000120322	51	60	63	66	60	89	129	100	77
ENSG00000106123	2051	EPH receptor B6	EPHB6	17.6585	1.21258	2.31752	0.331074	3.66257	0.000249695	0.00192077	1.78528	3.44685	0.315073	5.66624	1.45964e-08	3.80483e-07	-0.572695	0.67236	0.366775	-1.56144	0.118421	0.237851	ENSG00000106123	3.82947	4.04342	3.46437	3.69156	4.24786	4.80422	4.76495	5.15555	4.314	4.12467	3.0217	3.38956	3.75715	3.42044	3.26011	3.75478	ENSG00000106123	15	18	8	12	13.25	21	40	34	50
ENSG00000172717	161142	family with sequence similarity 71, member D	FAM71D	7.39634	-1.71256	0.305119	0.469323	-3.649	0.000263267	NA	-0.936002	0.522679	0.455015	-2.05708	0.0396784	NA	-0.776554	0.583759	0.434379	-1.78773	0.0738189	NA	ENSG00000172717	3.21566	3.1266	3.4538	3.13449	1.93237	2.78109	2.47645	2.07125	2.82004	2.24019	3.01461	2.99684	2.91541	2.86326	2.2385	2.64462	ENSG00000172717	14	12	16	12	13.5	0	8	4	1
ENSG00000133134	84707	brain expressed X-linked 2	BEX2	170.728	-0.828199	0.563232	0.228435	-3.62553	0.000288371	0.00217255	-1.29051	0.408807	0.204684	-6.30488	2.88421e-10	9.93277e-09	0.462311	1.37775	0.224143	2.06257	0.0391534	0.104138	ENSG00000133134	7.1692	7.50374	7.31933	7.68881	6.69421	5.76989	6.52213	7.00272	6.93394	6.75997	7.57988	7.48948	7.54334	7.68997	8.54761	8.05075	ENSG00000133134	158	193	151	219	180.25	99	54	86	130
ENSG00000162383	6512	solute carrier family 1 (glutamate transporter), member 7	SLC1A7	82.3177	-1.26756	0.415363	0.349784	-3.62382	0.000290279	0.00218417	-1.04723	0.483896	0.317579	-3.29754	0.00097535	0.00737297	-0.220326	0.858371	0.345122	-0.6384	0.523213	0.68402	ENSG00000162383	6.50406	6.66477	6.45808	7.27779	5.7543	4.91693	5.71478	5.75572	5.66184	5.74333	6.05274	5.81765	5.85218	6.67403	7.50212	6.62037	ENSG00000162383	103	111	85	175	118.5	51	28	49	53
ENSG00000247400	100289274	DNAJC3 antisense RNA 1 (head to head)	DNAJC3-AS1	18.4419	-1.06971	0.476414	0.296435	-3.60859	0.000307866	0.00229433	-1.02318	0.49203	0.274118	-3.73264	0.000189485	0.00186271	-0.0465305	0.968262	0.271655	-0.171285	0.864	0.922815	ENSG00000247400	4.45979	4.54763	4.40588	4.21698	4.04908	3.68595	3.41435	3.89667	3.27017	3.82567	4.73235	4.06716	4.26294	4.04681	4.55299	4.46289	ENSG00000247400	27	28	22	20	24.25	16	12	7	14
ENSG00000174721	143282	fibroblast growth factor binding protein 3	FGFBP3	74.5606	-0.621812	0.649854	0.172448	-3.6058	0.00031119	0.00231621	-0.722974	0.605847	0.155684	-4.64386	3.41963e-06	5.50214e-05	0.101161	1.07264	0.165399	0.611622	0.540788	0.697625	ENSG00000174721	6.16236	6.41849	6.29542	6.51322	6.19616	5.85224	5.44723	5.80064	5.90808	5.53297	6.47086	6.01937	6.44365	6.56803	6.37659	6.69825	ENSG00000174721	79	92	75	98	86	73	63	39	55
ENSG00000226088	NA	NA	NA	15.4637	-1.26768	0.415328	0.352938	-3.59178	0.000328426	0.00242334	-0.907242	0.533204	0.331083	-2.74022	0.00613979	0.0326653	-0.360434	0.77893	0.331368	-1.08772	0.27672	0.441707	ENSG00000226088	4.23611	4.15059	4.43013	4.25116	3.20744	3.93637	3.83098	3.2728	2.93285	3.32376	4.04031	4.49485	4.24935	3.88368	3.57106	3.55964	ENSG00000226088	24	21	25	23	23.25	6	18	14	7
ENSG00000221866	91584	plexin A4	PLXNA4	130.308	0.625969	1.54325	0.174588	3.58541	0.00033655	0.0024731	0.653129	1.57258	0.156467	4.17422	2.9901e-05	0.000378689	-0.0271596	0.981351	0.177943	-0.152631	0.87869	0.93143	ENSG00000221866	6.84668	6.57112	6.79018	6.90513	7.13465	7.62372	7.72061	7.20348	7.10742	7.24783	6.913	7.02354	7.04361	6.55907	6.17112	6.64775	ENSG00000221866	126	97	103	124	112.5	141	231	217	154
ENSG00000102287	574412::407009::2564	microRNA 452::microRNA 224::gamma-aminobutyric acid (GABA) A receptor, epsilon	MIR452::MIR224::GABRE	510.87	0.612468	1.52887	0.170986	3.58199	0.000340992	0.00249754	1.09361	2.13408	0.154129	7.09542	1.28963e-12	6.3273e-11	-0.481143	0.71641	0.172573	-2.78805	0.00530263	0.0222648	ENSG00000102287	9.16617	8.95974	8.79348	8.46792	9.65306	9.92432	9.10449	9.40097	9.20736	9.31517	8.64014	8.76163	8.20841	8.30175	8.41529	7.96051	ENSG00000102287	639	524	417	363	485.75	816	1127	546	706
ENSG00000231638	100506895	uncharacterized LOC100506895	AC011738.4	18.3862	-1.02313	0.492049	0.285782	-3.5801	0.000343468	0.00251362	-0.733989	0.601239	0.268579	-2.73286	0.00627869	0.0332462	-0.289137	0.818392	0.267708	-1.08005	0.280122	0.444876	ENSG00000231638	4.3005	4.51331	4.69803	4.40271	3.7345	4.14179	3.81065	3.38618	3.71935	3.89804	3.85764	4.52906	4.48301	4.10751	4.43026	4.09652	ENSG00000231638	23	27	29	24	25.75	11	20	12	7
ENSG00000173237	254439	chromosome 11 open reading frame 86	C11orf86	3.09727	-2.40008	0.189454	0.672802	-3.56729	0.000360695	NA	-1.60321	0.329145	0.660905	-2.42577	0.0152759	NA	-0.796872	0.575596	0.587862	-1.35554	0.175245	NA	ENSG00000173237	2.00472	1.496	1.93571	1.88954	1.1096	1.57881	1.25802	1.10389	1.12041	1.11436	1.51028	1.89187	1.61035	1.39081	1.52472	1.28191	ENSG00000173237	9	3	7	7	6.5	0	4	1	0
ENSG00000101463	79953	synapse differentiation inducing 1	SYNDIG1	29.5202	0.803391	1.7452	0.22574	3.55892	0.000372388	0.002689	1.31983	2.49637	0.215045	6.13745	8.3856e-10	2.71554e-08	-0.516439	0.699095	0.249408	-2.07066	0.0383908	0.10249	ENSG00000101463	4.48731	4.53928	4.78161	4.90196	5.20367	5.03162	5.56381	5.32477	5.41771	5.29386	4.58253	3.95665	4.50349	4.55035	3.95113	4.23336	ENSG00000101463	23	23	26	32	26	40	39	54	46
ENSG00000188488	5104	serpin peptidase inhibitor, clade A (alpha-1 antiproteinase, antitrypsin), member 5	SERPINA5	24.3408	0.852693	1.80587	0.240214	3.54972	0.000385646	0.00276985	0.807194	1.7498	0.212859	3.79216	0.000149345	0.00151665	0.0454989	1.03204	0.255284	0.178229	0.858543	0.919765	ENSG00000188488	4.08358	4.24045	4.44983	4.44653	5.1087	5.10508	4.82514	4.94788	4.8902	4.65503	4.05289	4.45151	4.30072	4.23978	4.60874	4.35005	ENSG00000188488	16	18	20	22	19	39	44	30	35
ENSG00000234323	NA	NA	NA	13.8186	-1.1615	0.447048	0.327837	-3.54292	0.000395722	0.0028211	-0.634144	0.644323	0.313622	-2.022	0.0431763	0.143558	-0.527355	0.693825	0.309794	-1.70228	0.088703	0.192591	ENSG00000234323	4.00353	3.94915	4.28698	4.2381	3.25062	3.46722	3.42593	3.46908	3.69902	3.0794	4.26685	3.7975	3.53333	3.88863	3.2703	3.66202	ENSG00000234323	20	18	23	24	21.25	7	11	9	10
ENSG00000124116	140686	WAP four-disulfide core domain 3	WFDC3	57.9674	0.588896	1.5041	0.167428	3.51731	0.000435949	0.0030556	0.688809	1.61195	0.151288	4.55297	5.28947e-06	8.15179e-05	-0.0999128	0.933089	0.175705	-0.568641	0.5696	0.720448	ENSG00000124116	5.47856	5.72632	5.83548	5.60065	6.16127	6.17586	6.20349	6.14955	6.12168	6.19864	5.00182	5.42498	5.73716	5.79178	5.84893	5.51814	ENSG00000124116	47	55	54	49	51.25	74	85	76	76
ENSG00000206052	220164	docking protein 6	DOK6	22.4415	-1.03882	0.486727	0.296983	-3.4979	0.000468937	0.00324362	-1.7401	0.299349	0.263351	-6.60754	3.90747e-11	1.55846e-09	0.701286	1.62595	0.259586	2.70156	0.00690155	0.0272471	ENSG00000206052	4.87304	4.22503	3.98014	4.33416	3.55981	3.81312	3.64825	3.68781	3.85598	3.82144	4.93962	5.16603	5.07938	4.75129	4.4989	5.00914	ENSG00000206052	37	19	13	21	22.5	8	13	9	10
ENSG00000225980	NA	NA	NA	2.19174	-2.51276	0.17522	0.72378	-3.47172	0.00051714	NA	-1.52706	0.346983	0.721749	-2.11578	0.0343632	NA	-0.985694	0.504983	0.63124	-1.56152	0.118401	NA	ENSG00000225980	1.6507	1.11553	1.37738	1.11899	1.00611	0.838798	0.708932	0.703078	0.717202	0.712043	1.12876	0.995275	1.11839	1.13282	0.870538	0.887755	ENSG00000225980	9	3	5	3	5	2	1	0	0
ENSG00000220884	NA	NA	NA	20.4627	-0.891698	0.538979	0.256848	-3.47169	0.000517191	0.00352755	-0.756586	0.591895	0.239186	-3.16317	0.00156063	0.0109342	-0.135112	0.910599	0.238269	-0.567057	0.570676	0.721201	ENSG00000220884	4.55915	4.68302	4.55853	4.50273	3.86369	3.99153	3.80028	4.23856	4.05683	3.82074	4.35694	4.23456	4.37128	4.46062	4.73208	4.65985	ENSG00000220884	28	30	24	25	26.75	12	16	11	19
ENSG00000169851	5099	protocadherin 7	PCDH7	5.35053	2.19611	4.58244	0.632964	3.46957	0.000521286	NA	3.23198	9.39557	0.643561	5.02202	5.11298e-07	NA	-1.03587	0.487723	0.725366	-1.42806	0.153275	NA	ENSG00000169851	1.52518	1.95308	1.73417	1.69611	2.09709	2.92747	2.10077	3.68838	2.13281	2.41667	1.38799	1.38089	1.69537	1.71296	1.56994	1.42248	ENSG00000169851	1	4	2	2	2.25	5	17	5	34
ENSG00000203499	100128338	FAM83H antisense RNA 1 (head to head)	FAM83H-AS1	5.70779	-1.67782	0.312555	0.484173	-3.46533	0.000529585	NA	-1.11539	0.461566	0.469879	-2.37379	0.0176067	NA	-0.562426	0.677162	0.432345	-1.30087	0.193302	NA	ENSG00000203499	2.42242	3.1015	2.77532	2.71326	1.88909	1.97689	2.03185	2.14019	2.30733	2.28847	2.65173	2.45873	2.45495	2.38023	2.75912	2.20628	ENSG00000203499	6	15	9	9	9.75	1	2	2	3
ENSG00000145681	1404	hyaluronan and proteoglycan link protein 1	HAPLN1	1.97123	-2.70244	0.153633	0.783002	-3.45139	0.000557709	NA	-2.51989	0.174356	0.764109	-3.29782	0.000974395	NA	-0.182554	0.881142	0.635437	-0.287289	0.773891	NA	ENSG00000145681	0.869082	1.11741	1.03879	1.22458	0.600284	0.584665	0.601145	0.74915	0.608639	0.603963	0.892271	1.12303	1.22383	1.02182	0.76135	0.924538	ENSG00000145681	2	4	3	5	3.5	0	0	0	1
ENSG00000169429	3576	interleukin 8	IL8	408.306	0.612926	1.52936	0.177712	3.44899	0.000562685	0.00377709	0.641209	1.55964	0.159291	4.0254	5.68786e-05	0.000662708	-0.0282822	0.980587	0.178753	-0.158219	0.874284	0.928298	ENSG00000169429	7.8848	8.6583	8.55941	8.48602	9.23142	8.09867	9.19717	9.01408	9.09075	9.19339	8.48271	8.42828	8.35136	8.4414	8.14944	8.51828	ENSG00000169429	254	425	355	371	351.25	608	304	589	539
ENSG00000121742	10804	gap junction protein, beta 6, 30kDa	GJB6	1.97109	-2.63162	0.161363	0.763167	-3.44829	0.000564151	NA	-1.71022	0.305613	0.758427	-2.25496	0.0241358	NA	-0.921397	0.527997	0.66531	-1.38491	0.166079	NA	ENSG00000121742	1.07353	1.19539	0.880692	1.38526	0.567852	0.552165	0.727106	0.563396	0.739073	0.571543	0.722809	1.2017	0.716539	0.725258	0.730886	1.02985	ENSG00000121742	4	5	2	7	4.5	0	0	1	0
ENSG00000139445	121643	forkhead box N4	FOXN4	8.35783	-1.49759	0.354145	0.434822	-3.44414	0.000572884	0.00382806	-0.823264	0.565162	0.419186	-1.96396	0.0495352	0.158426	-0.674323	0.626626	0.406241	-1.65991	0.0969327	0.205314	ENSG00000139445	3.68463	3.16615	3.38259	3.30803	2.58283	2.96721	2.69547	2.44647	2.62128	2.48143	3.12325	3.48987	3.30659	2.68983	2.4795	2.64461	ENSG00000139445	21	11	13	13	14.5	4	9	5	3
ENSG00000267530	NA	NA	NA	14.1299	-1.12693	0.45789	0.327302	-3.44308	0.000575137	0.00384025	-0.909399	0.532407	0.306775	-2.96438	0.0030329	0.0186643	-0.217529	0.860037	0.301874	-0.720593	0.47116	0.63824	ENSG00000267530	4.31444	4.19986	3.951	3.74728	3.58629	3.67595	3.17718	3.40605	2.89661	3.4585	4.05178	3.92452	3.91846	3.95859	4.13934	3.437	ENSG00000267530	27	23	16	14	20	11	14	6	9
ENSG00000204118	645996	nucleosome assembly protein 1-like 6	NAP1L6	19.6217	1.0107	2.01488	0.294764	3.42883	0.00060619	0.00401912	1.38423	2.61032	0.274877	5.0358	4.75851e-07	9.27262e-06	-0.373528	0.771892	0.321849	-1.16057	0.245816	0.405236	ENSG00000204118	3.84528	4.11925	3.98966	4.01976	4.73131	4.66604	5.20641	4.50625	4.76637	4.20183	3.49303	3.63106	3.37985	4.17065	3.83439	3.97761	ENSG00000204118	14	18	14	16	15.5	31	33	47	26
ENSG00000273619	NA	NA	NA	47.929	-0.620436	0.650474	0.181094	-3.42605	0.000612432	0.00405151	-0.595405	0.661859	0.16551	-3.59739	0.000321431	0.00292787	-0.025031	0.982799	0.172562	-0.145055	0.884667	0.935441	ENSG00000273619	5.60096	5.72551	5.83388	5.86046	4.85478	5.43397	5.35159	5.3299	4.9728	5.40787	5.51815	5.70117	5.93382	5.9125	5.59283	5.69204	ENSG00000273619	54	57	56	63	57.5	25	48	39	40
ENSG00000254275	101927774	uncharacterized LOC101927774	LOC101927774	11.5544	-1.41757	0.374342	0.416279	-3.40534	0.000660809	0.00432679	-0.914063	0.530689	0.393463	-2.32312	0.0201727	0.0818054	-0.50351	0.705388	0.392106	-1.28412	0.1991	0.349215	ENSG00000254275	3.48235	3.86194	3.8518	4.14006	3.35697	2.72302	2.9163	3.08095	3.05934	3.03312	3.4896	3.65901	2.77387	2.91006	4.16534	3.6587	ENSG00000254275	13	19	17	25	18.5	10	4	5	7
ENSG00000267568	NA	NA	NA	1.98954	-2.6504	0.159276	0.779132	-3.40173	0.000669613	NA	-1.67473	0.313226	0.772326	-2.16842	0.0301269	NA	-0.97567	0.508504	0.694736	-1.40437	0.160207	NA	ENSG00000267568	1.5771	0.698409	1.11787	1.08251	0.549918	0.684363	0.710778	0.545423	0.558367	0.55364	0.706456	1.19003	0.840152	0.851757	0.859253	0.563488	ENSG00000267568	10	1	4	4	4.75	0	1	1	0
ENSG00000011465	1634	decorin	DCN	4.25355	2.62405	6.16478	0.781929	3.35587	0.000791169	NA	1.8054	3.49526	0.705989	2.55726	0.0105499	NA	0.818648	1.76375	0.803518	1.01883	0.308284	NA	ENSG00000011465	1.38323	1.07602	1.101	1.24989	1.42059	3.09854	1.26541	3.05777	1.28348	1.43122	1.41529	1.25134	1.67201	1.56225	1.42992	1.11432	ENSG00000011465	2	0	0	1	0.75	2	27	1	24
ENSG00000186442	3850	keratin 3	KRT3	1.4646	2.81688	7.04635	0.844594	3.33518	0.000852435	NA	1.53834	2.90459	0.744784	2.06548	0.0388779	NA	1.27854	2.42594	0.867152	1.47442	0.14037	NA	ENSG00000186442	0.170201	0.174798	0.184855	0.175802	0.833115	0.317619	0.483139	0.59929	0.859654	0.488552	0.336589	0.176257	0.175626	0.338708	0.6176	0.19028	ENSG00000186442	0	0	0	0	0	5	1	2	3
ENSG00000001617	6405	sema domain, immunoglobulin domain (Ig), short basic domain, secreted, (semaphorin) 3F	SEMA3F	178.095	-0.683292	0.622743	0.20507	-3.33199	0.00086227	0.00537509	-1.00316	0.498906	0.183779	-5.45852	4.8012e-08	1.15254e-06	0.319867	1.24822	0.201633	1.58638	0.112652	0.229351	ENSG00000001617	7.35894	7.5597	7.43812	7.75715	6.95415	6.95782	6.98527	6.9382	6.87013	6.66221	7.58102	7.2561	7.57169	7.66543	8.66232	7.83665	ENSG00000001617	181	200	164	229	193.5	120	137	122	123
ENSG00000165215	1365	claudin 3	CLDN3	18.2167	-1.01819	0.493735	0.306032	-3.32707	0.000877648	0.0054497	-0.729883	0.602953	0.286211	-2.55016	0.0107673	0.0505969	-0.288306	0.818863	0.289399	-0.996225	0.319141	0.488221	ENSG00000165215	4.37585	4.46536	4.57328	4.43563	3.92519	3.61357	4.16099	3.89227	3.54728	3.4287	3.71161	4.06263	4.21053	4.30166	4.83605	4.14646	ENSG00000165215	25	26	26	25	25.5	14	11	18	14
ENSG00000257863	NA	NA	NA	0.87125	2.91936	7.56511	0.87746	3.32706	0.000877675	NA	3.14778	8.86289	0.876427	3.5916	0.00032865	NA	-0.228416	0.853571	0.880667	-0.259367	0.795352	NA	ENSG00000257863	-0.476173	-0.473371	-0.467226	-0.472759	-0.312511	-0.19768	-0.0430835	0.0586093	-0.157698	-0.165554	-0.471032	-0.472481	-0.472865	-0.470315	-0.468669	-0.463903	ENSG00000257863	0	0	0	0	0	1	2	3	4
ENSG00000228695	51716	carboxylesterase 1 pseudogene 1	CES1P1	5.881	1.55782	2.9441	0.472707	3.29554	0.000982333	NA	1.85879	3.62703	0.443415	4.19199	2.76516e-05	NA	-0.300966	0.811709	0.535952	-0.561554	0.57442	NA	ENSG00000228695	2.32274	1.99934	2.17519	2.24732	2.89345	2.49785	3.15375	3.0013	2.86635	2.68013	2.01629	2.13303	2.003	2.02148	2.16362	2.32461	ENSG00000228695	5	2	3	4	3.5	11	7	15	13
ENSG00000184828	201501	zinc finger and BTB domain containing 7C	ZBTB7C	55.4188	-0.71867	0.607658	0.218162	-3.2942	0.00098701	0.00598759	-0.602347	0.658682	0.198999	-3.02689	0.00247087	0.0158426	-0.116323	0.922536	0.211999	-0.548695	0.583215	0.73108	ENSG00000184828	6.00098	6.02745	5.75331	6.26658	5.31418	5.43907	5.81254	5.41719	4.8777	5.46826	5.89025	5.68809	5.83057	5.59015	6.5243	5.7997	ENSG00000184828	73	71	51	85	70	37	47	56	42
ENSG00000143473	3756	potassium voltage-gated channel, subfamily H (eag-related), member 1	KCNH1	16.0443	-1.15693	0.448467	0.354947	-3.25943	0.00111635	0.00664174	-1.26071	0.417337	0.325356	-3.87487	0.00010668	0.00113581	0.103789	1.07459	0.326023	0.318348	0.750221	0.85068	ENSG00000143473	3.86515	4.42211	4.11882	4.12987	3.40395	3.03013	3.22817	3.67859	3.45822	3.73572	4.10868	3.97986	3.52588	4.21843	4.81472	4.32541	ENSG00000143473	16	27	18	20	20.25	8	5	6	12
ENSG00000178776	389336	chromosome 5 open reading frame 46	C5orf46	22.5551	-0.847771	0.555642	0.260133	-3.25899	0.00111811	0.00664779	-1.04753	0.483797	0.235732	-4.44373	8.84132e-06	0.000127892	0.199756	1.1485	0.236857	0.84336	0.399027	0.569612	ENSG00000178776	4.25662	4.64843	4.46151	4.9328	4.09127	3.84777	4.09797	4.224	3.81821	3.99479	4.86903	4.62625	4.57969	4.84862	4.61448	4.89647	ENSG00000178776	20	28	21	36	26.25	15	13	15	18
ENSG00000113212	56129	protocadherin beta 7	PCDHB7	7.39871	1.44961	2.73135	0.448194	3.23434	0.00121922	NA	1.50954	2.84719	0.40487	3.72846	0.000192656	NA	-0.0599257	0.959314	0.490625	-0.122142	0.902787	NA	ENSG00000113212	2.41393	2.64715	2.60948	2.32999	2.681	3.50996	3.17156	3.4368	2.81839	3.37802	2.3452	2.65659	2.32905	2.3515	2.79188	2.40773	ENSG00000113212	4	6	5	3	4.5	6	20	12	17
ENSG00000165495	63876	PBX/knotted 1 homeobox 2	PKNOX2	11.6466	1.2514	2.38072	0.387091	3.23283	0.00122572	0.00717093	1.2847	2.43631	0.347914	3.69258	0.000221991	0.00213273	-0.0333006	0.977182	0.415467	-0.0801522	0.936116	0.964333	ENSG00000165495	3.03698	2.87981	3.32289	3.32735	4.06008	3.80391	3.97299	3.66797	3.92611	3.89245	3.00747	2.89016	3.3259	2.91529	3.83552	2.48611	ENSG00000165495	7	5	9	10	7.75	22	19	20	15
ENSG00000247746	158880	ubiquitin specific peptidase 51	USP51	13.6346	-1.12206	0.459436	0.347464	-3.22929	0.00124098	0.00724602	-1.31156	0.402884	0.317821	-4.12673	3.67956e-05	0.000451325	0.189499	1.14037	0.310767	0.609778	0.542009	0.698445	ENSG00000247746	4.03441	4.03282	3.59677	3.7766	3.13857	2.84669	3.14364	3.45146	3.68164	3.05973	4.07054	4.04718	3.71471	3.75313	4.37267	3.91176	ENSG00000247746	21	20	11	15	16.75	6	4	6	10
ENSG00000204362	400743	uncharacterized LOC400743	LOC400743	29.9243	-0.979628	0.507111	0.3037	-3.22564	0.0012569	0.00732597	-0.951024	0.517265	0.27732	-3.42934	0.000605059	0.00497036	-0.0286038	0.980369	0.290481	-0.0984706	0.921559	0.956192	ENSG00000204362	5.09068	5.22924	5.08137	5.06931	4.73149	4.12131	3.93812	4.42492	4.67553	4.22147	5.10306	4.84166	4.41366	4.98827	5.90582	4.80717	ENSG00000204362	40	43	34	37	38.5	26	16	11	20
ENSG00000188868	147837	zinc finger protein 563	ZNF563	14.0165	-1.06012	0.479593	0.330031	-3.21218	0.00131733	0.00759768	-0.649734	0.637398	0.312562	-2.07874	0.0376416	0.129767	-0.410383	0.752424	0.31241	-1.3136	0.18898	0.336169	ENSG00000188868	4.14902	3.95921	4.34066	3.91599	2.96275	3.67199	3.17318	3.23383	3.7094	3.74439	3.5699	3.80758	4.15991	3.50655	4.03386	3.74415	ENSG00000188868	23	18	24	17	20.5	4	14	6	7
ENSG00000106538	5919	retinoic acid receptor responder (tazarotene induced) 2	RARRES2	15.8781	-0.922482	0.527601	0.288083	-3.20214	0.00136409	0.00781698	-0.702684	0.614428	0.270436	-2.59834	0.00936767	0.0453655	-0.219798	0.858686	0.26864	-0.818187	0.41325	0.583626	ENSG00000106538	4.35375	4.18838	4.14084	4.19858	3.34662	3.86832	3.67184	3.56243	3.64908	3.69128	3.78902	3.94745	4.04945	3.98183	4.35746	4.24699	ENSG00000106538	26	21	18	21	21.5	7	16	11	10
ENSG00000225265	100506161	uncharacterized LOC100506161	RP11-378J18.3	10.3643	-1.19259	0.437516	0.373876	-3.18981	0.00142365	0.00808834	-0.807211	0.571486	0.355177	-2.2727	0.0230443	0.0904763	-0.385382	0.765576	0.347653	-1.10853	0.267635	0.430621	ENSG00000225265	3.76772	3.59712	3.68622	3.48418	3.15141	3.13995	3.06874	2.36841	2.8047	3.25581	3.57117	3.20407	2.93911	3.5814	3.6049	3.39412	ENSG00000225265	19	15	15	13	15.5	8	9	7	1
ENSG00000153404	153478	pleckstrin homology domain containing, family G (with RhoGef domain) member 4B	PLEKHG4B	33.6477	0.685686	1.60847	0.215698	3.17891	0.00147829	0.0083328	0.939327	1.91763	0.198482	4.73255	2.21717e-06	3.72817e-05	-0.253641	0.838777	0.230604	-1.0999	0.271377	0.435311	ENSG00000153404	5.14104	4.59611	5.03076	4.69348	5.47345	5.64881	5.50597	5.00227	5.39508	5.45792	4.72625	4.73983	4.95615	4.35794	4.54364	4.77363	ENSG00000153404	40	23	31	25	29.75	48	63	49	33
ENSG00000229891	NA	NA	NA	20.0317	-0.88894	0.540011	0.279657	-3.17868	0.00147948	0.00833425	-1.20831	0.432775	0.251819	-4.79834	1.59984e-06	2.80882e-05	0.319372	1.24779	0.251167	1.27155	0.203532	0.3548	ENSG00000229891	4.46111	4.2946	4.53686	4.20764	3.83959	4.02392	3.54249	3.80697	3.50589	3.99789	4.63093	4.52703	4.34959	4.39394	4.78313	4.90493	ENSG00000229891	26	21	24	19	22.5	12	17	8	12
ENSG00000244694	442213	patched domain containing 4	PTCHD4	3.87194	2.04995	4.14093	0.64509	3.17778	0.00148408	NA	1.05016	2.07076	0.52729	1.99162	0.0464124	NA	0.99979	1.99971	0.669791	1.49269	0.135519	NA	ENSG00000244694	1.58465	1.60141	1.33233	1.46553	2.16828	2.25993	1.75225	2.38892	2.37614	1.63072	1.74366	2.14649	1.73111	1.74856	1.62947	1.34508	ENSG00000244694	2	2	0	1	1.25	7	9	3	10
ENSG00000274565	NA	NA	NA	2.14159	-2.31676	0.200717	0.731896	-3.16543	0.00154856	NA	-1.70733	0.306226	0.718967	-2.3747	0.0175633	NA	-0.609434	0.655454	0.635026	-0.959699	0.337207	NA	ENSG00000274565	1.08908	1.21725	1.36451	1.32471	0.700324	0.962311	0.85761	0.695539	0.709327	0.704289	0.853133	1.22299	1.32394	1.1219	0.861547	0.87853	ENSG00000274565	3	4	5	5	4.25	0	2	1	0
ENSG00000183454	2903	glutamate receptor, ionotropic, N-methyl D-aspartate 2A	GRIN2A	3.06303	2.2704	4.82457	0.717849	3.16278	0.00156268	NA	1.22273	2.33388	0.599479	2.03966	0.0413843	NA	1.04767	2.06719	0.7441	1.40797	0.159141	NA	ENSG00000183454	1.32825	1.04928	1.23074	1.05124	1.81539	2.07373	1.71888	1.59295	1.51443	1.82994	1.2142	1.05212	1.79265	1.71465	1.22448	1.07927	ENSG00000183454	2	0	1	0	0.75	6	10	5	4
ENSG00000197565	1288	collagen, type IV, alpha 6	COL4A6	22.1654	0.76217	1.69604	0.242939	3.13729	0.0017052	0.00935562	1.62858	3.09208	0.245561	6.63206	3.31032e-11	1.33216e-09	-0.866405	0.548512	0.280588	-3.08783	0.00201627	0.0106104	ENSG00000197565	4.17979	4.46151	4.2819	4.42886	4.56117	5.16846	5.05496	5.00805	4.63123	4.89216	3.63432	3.83237	3.60624	3.86715	3.82285	3.96982	ENSG00000197565	19	24	18	23	21	25	49	39	39
ENSG00000239600	NA	NA	NA	0.881061	2.76856	6.81426	0.882761	3.13625	0.00171126	NA	2.99959	7.99773	0.885238	3.38846	0.000702871	NA	-0.231034	0.852024	0.876224	-0.26367	0.792035	NA	ENSG00000239600	-0.558808	-0.55596	-0.549732	-0.555339	-0.389461	0.331115	-0.388495	-0.122395	-0.548769	-0.237556	-0.553587	-0.555057	-0.555447	-0.55286	-0.551193	-0.546372	ENSG00000239600	0	0	0	0	0	1	8	1	3
ENSG00000170516	170712	cytochrome c oxidase subunit VIIb2	COX7B2	40.8623	-0.612274	0.654165	0.195416	-3.13318	0.00172923	0.00946632	-0.973289	0.509343	0.173604	-5.60639	2.06591e-08	5.24771e-07	0.361015	1.28433	0.179829	2.00755	0.0446913	0.114908	ENSG00000170516	5.2305	5.31562	5.23076	5.64703	5.03636	4.78243	5.11365	4.72303	4.70162	4.92015	5.41766	5.73766	5.68786	5.67582	5.66457	5.78628	ENSG00000170516	41	42	35	55	43.25	31	28	33	24
ENSG00000272502	NA	NA	NA	28.9467	-0.833853	0.561029	0.267126	-3.12157	0.00179891	0.00975026	-0.862128	0.550141	0.243599	-3.53913	0.000401442	0.00353791	0.0282746	1.01979	0.253116	0.111706	0.911056	0.949883	ENSG00000272502	4.76718	4.74644	5.17212	5.3393	4.30368	4.91104	4.36474	4.26706	4.42703	3.95845	5.06723	4.60129	5.3121	4.72516	5.23319	5.20534	ENSG00000272502	30	28	37	47	35.5	17	35	18	17
ENSG00000274307	NA	NA	NA	16.997	-0.888287	0.540255	0.28461	-3.12107	0.00180198	0.00975643	-0.703321	0.614157	0.265882	-2.64523	0.00816347	0.0406539	-0.184966	0.87967	0.266294	-0.694594	0.48731	0.652711	ENSG00000274307	4.22188	4.35653	4.46204	4.18655	3.83705	3.84535	3.38718	3.86802	3.68474	3.72649	4.16591	3.80137	4.08445	4.07277	4.51988	4.33427	ENSG00000274307	22	24	24	20	22.5	13	15	7	14
ENSG00000136274	23148	NAC alpha domain containing	NACAD	11.2029	-1.35551	0.390796	0.434936	-3.11658	0.00182961	0.00986889	-2.11511	0.230827	0.391401	-5.40396	6.51851e-08	1.52195e-06	0.759603	1.69302	0.372491	2.03925	0.0414249	0.108614	ENSG00000136274	3.2284	3.47697	3.1836	3.54934	2.63144	2.96628	2.63558	2.83544	3.00771	2.22745	3.80336	3.27824	3.41743	4.25539	4.12343	3.91271	ENSG00000136274	10	13	8	14	11.25	3	7	3	5
ENSG00000136155	8796	sciellin	SCEL	7.93099	-1.6315	0.322752	0.524769	-3.109	0.00187724	0.0100984	-1.75135	0.297024	0.487503	-3.59249	0.000327539	0.00297292	0.119845	1.08662	0.472829	0.253463	0.79991	0.883156	ENSG00000136155	3.11727	2.93388	3.30206	2.9413	2.37224	2.42091	2.37587	2.35352	2.2747	2.38774	2.96223	3.87372	3.01775	3.55008	2.25492	2.42871	ENSG00000136155	12	9	13	9	10.75	3	4	3	3
ENSG00000143603	3782	potassium intermediate/small conductance calcium-activated channel, subfamily N, member 3	KCNN3	35.4294	0.634225	1.5521	0.20414	3.10681	0.00189115	0.010158	1.12156	2.17582	0.193594	5.79338	6.89854e-09	1.90353e-07	-0.487336	0.713341	0.222626	-2.18903	0.0285944	0.081463	ENSG00000143603	5.31675	5.02762	4.85434	4.82713	5.51326	5.87661	5.49698	5.47106	5.23237	5.52372	4.74028	4.79367	4.47993	4.75394	4.40184	4.74252	ENSG00000143603	46	34	26	28	33.5	49	75	48	49
ENSG00000131400	9476	napsin A aspartic peptidase	NAPSA	15.6035	-0.966491	0.511749	0.311617	-3.10153	0.00192524	0.010304	-0.878752	0.543838	0.288847	-3.04228	0.00234797	0.0152467	-0.0877385	0.940997	0.288764	-0.303842	0.761249	0.85798	ENSG00000131400	4.29713	4.1238	4.12307	4.08471	3.71713	3.85076	3.23936	3.38501	3.2851	3.74286	4.11291	4.47728	3.67678	3.96395	3.93158	4.27966	ENSG00000131400	25	20	18	19	20.5	12	16	6	8
ENSG00000204282	100131096	TNRC6C antisense RNA 1	TNRC6C-AS1	25.1478	-1.04307	0.485295	0.337186	-3.09345	0.00197847	0.010526	-1.34865	0.39266	0.304985	-4.42201	9.77871e-06	0.000140431	0.305581	1.23592	0.31674	0.964769	0.33466	0.50438	ENSG00000204282	4.8939	4.55196	4.62131	4.82832	3.61368	4.43502	4.05491	3.88298	3.83501	4.01255	4.71526	4.64949	4.86026	4.16607	5.78582	5.0634	ENSG00000204282	36	25	24	32	29.25	8	24	14	12
ENSG00000235703	100272228	long intergenic non-protein coding RNA 894	LINC00894	18.6894	0.934661	1.91144	0.305045	3.06401	0.00218392	0.0113735	1.22579	2.33883	0.28163	4.35247	1.34613e-05	0.000187745	-0.291126	0.817264	0.328758	-0.885535	0.375868	0.546041	ENSG00000235703	3.63068	4.34115	3.97125	3.75289	4.60156	4.47164	4.10699	4.98188	4.91521	4.33416	3.55804	3.75722	3.44949	4.04181	3.94823	3.81842	ENSG00000235703	11	23	14	12	15	28	28	17	41
ENSG00000168542	1281	collagen, type III, alpha 1	COL3A1	82.6684	1.94016	3.83748	0.633684	3.06171	0.00220074	0.0114533	2.80035	6.96611	0.588124	4.7615	1.92157e-06	3.29612e-05	-0.860194	0.550879	0.639429	-1.34525	0.178543	0.323096	ENSG00000168542	4.84499	5.99778	4.95078	4.95479	5.59683	8.53316	5.70392	8.37053	5.82725	5.52835	4.78756	3.83666	5.16406	4.96729	3.65236	4.14486	ENSG00000168542	29	71	27	30	39.25	49	506	53	410
ENSG00000130768	27293	sphingomyelin phosphodiesterase, acid-like 3B	SMPDL3B	23.5677	-1.03509	0.487986	0.338341	-3.05931	0.0022185	0.0115323	-1.11114	0.462928	0.308495	-3.60181	0.000316009	0.00288288	0.0760528	1.05413	0.320778	0.237089	0.812588	0.890782	ENSG00000130768	4.34948	4.5715	5.00931	4.87263	3.96348	3.30913	4.09558	4.22252	4.21381	3.99168	4.13309	4.66634	4.49736	4.49942	5.54742	4.86234	ENSG00000130768	22	26	35	34	29.25	13	6	15	18
ENSG00000234152	NA	NA	NA	4.1278	1.85084	3.60711	0.60501	3.05919	0.00221933	NA	1.41371	2.66421	0.522229	2.70707	0.00678801	NA	0.437133	1.35391	0.643579	0.679223	0.496997	NA	ENSG00000234152	1.6374	1.65466	1.69241	1.5183	1.6743	2.64572	1.92544	2.58505	2.26239	2.14718	1.7979	1.51974	1.51775	1.80292	2.04387	1.71277	ENSG00000234152	2	2	2	1	1.75	2	14	4	12
ENSG00000196917	27198	hydroxycarboxylic acid receptor 1	HCAR1	62.9294	-0.710629	0.611054	0.232402	-3.05776	0.00222996	0.0115885	-0.720799	0.606761	0.210404	-3.42579	0.000613015	0.00501627	0.0101697	1.00707	0.226331	0.0449328	0.964161	0.980421	ENSG00000196917	6.00999	6.0003	6.2906	6.30893	5.42989	5.46382	5.49511	5.62479	5.84721	5.37617	5.65076	5.75888	5.81524	6.23915	6.9121	6.20656	ENSG00000196917	72	68	77	86	75.75	40	47	42	49
ENSG00000259953	NA	NA	NA	49.9621	-0.590712	0.664015	0.193509	-3.05263	0.00226844	0.0117612	-0.744291	0.596961	0.174331	-4.26941	1.95993e-05	0.000261538	0.153579	1.11233	0.183981	0.834752	0.403857	0.574264	ENSG00000259953	5.99427	5.7125	5.60584	5.61288	5.49184	5.64694	5.10099	5.01528	5.09834	5.01667	5.60143	5.81532	5.82731	5.99731	6.13933	5.79915	ENSG00000259953	74	56	46	51	56.75	44	57	31	30
ENSG00000102996	4324	matrix metallopeptidase 15 (membrane-inserted)	MMP15	83.3415	-0.662098	0.631959	0.217737	-3.04082	0.00235935	0.0121375	-0.608339	0.655951	0.197102	-3.08641	0.00202586	0.0134817	-0.0537591	0.963423	0.213652	-0.25162	0.801335	0.884292	ENSG00000102996	6.22723	6.45085	6.58908	6.97751	5.94968	6.24397	6.13449	5.96511	5.44901	6.10729	6.24631	6.27883	6.34724	6.57388	7.19833	6.31875	ENSG00000102996	82	93	93	138	101.5	59	85	68	62
ENSG00000248448	NA	NA	NA	14.4901	1.57699	2.98347	0.519349	3.03647	0.00239363	0.0122647	1.5242	2.87627	0.470422	3.24007	0.00119501	0.00878136	0.0527901	1.03727	0.537064	0.0982938	0.921699	0.956192	ENSG00000248448	3.53477	3.00945	3.27912	2.91452	2.83497	5.41182	3.3307	4.65066	3.61375	4.05963	3.03945	3.37343	2.91319	3.04861	3.42777	3.57425	ENSG00000248448	13	6	8	5	8	4	78	9	37
ENSG00000179277	NA	NA	NA	12.1479	-0.992226	0.502701	0.327083	-3.03356	0.00241685	0.0123589	-0.755016	0.59254	0.308099	-2.45056	0.0142634	0.0628669	-0.23721	0.848384	0.303299	-0.782098	0.434157	0.604391	ENSG00000179277	3.61634	3.97957	3.74802	3.94074	3.27334	3.33303	3.51161	3.24639	3.04029	3.11452	3.69206	3.7304	3.31938	3.82022	3.8451	3.59356	ENSG00000179277	14	20	14	19	16.75	8	10	11	8
ENSG00000106952	944	tumor necrosis factor (ligand) superfamily, member 8	TNFSF8	3.73238	1.87456	3.66689	0.619732	3.02478	0.00248811	NA	1.35116	2.55118	0.528807	2.55512	0.0106152	NA	0.523392	1.43733	0.658031	0.79539	0.426387	NA	ENSG00000106952	1.4074	1.42112	1.45107	1.69073	1.70816	1.65903	2.13088	2.01608	2.25217	2.5288	1.81966	1.42547	1.56321	1.57819	1.71834	1.61579	ENSG00000106952	1	1	1	3	1.5	3	3	7	6
ENSG00000227053	NA	NA	NA	2.80626	-2.11276	0.231205	0.700109	-3.01775	0.00254656	NA	-2.00667	0.248846	0.671977	-2.98622	0.00282448	NA	-0.106084	0.929107	0.598266	-0.177318	0.859258	NA	ENSG00000227053	1.48642	1.70745	1.4291	1.61536	1.14117	1.11101	0.984903	0.977618	0.995184	1.29171	1.13763	1.13163	1.5093	1.90938	1.53838	1.68329	ENSG00000227053	4	6	3	5	4.5	1	1	0	0
ENSG00000269113	388630	TraB domain containing 2B	TRABD2B	23.587	-0.869833	0.54721	0.289257	-3.00712	0.00263732	0.0132369	-1.46219	0.362941	0.256642	-5.69741	1.2164e-08	3.19404e-07	0.592361	1.50771	0.260749	2.27177	0.0231005	0.0692581	ENSG00000269113	4.4377	4.61146	4.4129	4.54179	3.82637	4.49702	4.15458	3.71999	3.37324	3.61932	4.80346	5.11628	5.10885	4.5861	5.10474	4.89984	ENSG00000269113	24	27	20	25	24	11	26	16	10
ENSG00000260765	NA	NA	NA	5.87839	1.63832	3.11304	0.545213	3.00492	0.00265648	NA	1.03375	2.04734	0.462781	2.23378	0.0254978	NA	0.604576	1.52053	0.569396	1.06178	0.288334	NA	ENSG00000260765	1.83827	1.995	2.03944	2.45052	2.95908	2.73232	2.57435	2.54855	2.17864	3.33141	2.36706	2.24574	1.8594	2.5687	2.27902	2.43381	ENSG00000260765	1	2	2	6	2.75	12	10	7	7
ENSG00000276289	NA	NA	NA	1.11704	-2.59948	0.164998	0.86657	-2.99973	0.00270216	NA	-2.21794	0.214947	0.855038	-2.59397	0.00948746	NA	-0.381535	0.76762	0.787778	-0.484318	0.62816	NA	ENSG00000276289	-0.126512	0.165238	0.317714	0.403286	-0.118912	-0.128131	-0.118404	-0.121536	-0.113968	-0.116736	0.174101	0.292353	0.16715	0.0371213	-0.117003	0.0539565	ENSG00000276289	0	2	3	4	2.25	0	0	0	0
ENSG00000235563	NA	NA	NA	5.00478	-1.56248	0.338569	0.526548	-2.9674	0.00300329	NA	-1.00615	0.497873	0.508296	-1.97946	0.0477645	NA	-0.556328	0.680031	0.482913	-1.15202	0.249311	NA	ENSG00000235563	2.0972	2.85514	2.38237	2.7322	2.02962	1.85275	2.15008	2.23616	1.62463	1.77117	2.52452	2.33248	2.00936	2.14562	2.46212	2.19859	ENSG00000235563	4	13	6	11	8.5	3	2	4	5
ENSG00000038295	7092	tolloid-like 1	TLL1	4.21399	-1.74205	0.298944	0.587455	-2.96543	0.00302264	NA	-1.18416	0.44008	0.566785	-2.08926	0.0366843	NA	-0.557894	0.679293	0.536041	-1.04077	0.297984	NA	ENSG00000038295	2.29094	2.14357	2.09786	2.55041	1.84728	1.79592	1.57943	1.70591	1.59769	1.5863	2.42329	2.408	2.04998	1.71788	1.42705	1.89153	ENSG00000038295	8	6	5	11	7.5	3	3	1	2
ENSG00000149506	22917	zona pellucida glycoprotein 1 (sperm receptor)	ZP1	9.75474	1.24125	2.36402	0.418742	2.96422	0.00303448	0.014815	1.0456	2.06422	0.367847	2.84248	0.00447643	0.0255299	0.195649	1.14524	0.442413	0.442232	0.658321	0.786472	ENSG00000149506	3.09569	2.54976	3.03615	2.87736	3.32365	3.91128	3.94676	3.14562	3.30074	3.60792	3.31224	2.88056	3.35688	2.69655	2.59592	2.97882	ENSG00000149506	9	3	7	6	6.25	11	24	22	9
ENSG00000168874	84913	atonal homolog 8 (Drosophila)	ATOH8	28.4755	-0.867954	0.547923	0.293253	-2.95974	0.00307895	0.0149872	-0.805393	0.572206	0.268138	-3.00365	0.00266764	0.016833	-0.0625607	0.957563	0.281397	-0.222322	0.824063	0.898467	ENSG00000168874	5.42501	4.94915	4.77363	4.92784	3.84701	5.02338	4.50602	4.31126	4.18567	4.14829	5.11948	4.7155	5.11323	4.63222	5.46078	4.70599	ENSG00000168874	54	34	26	33	36.75	10	39	21	18
ENSG00000249061	NA	NA	NA	1.71152	-2.29725	0.20345	0.785281	-2.92539	0.00344028	NA	-1.70389	0.306957	0.771693	-2.20799	0.0272447	NA	-0.593359	0.662798	0.699475	-0.848292	0.396275	NA	ENSG00000249061	1.02808	0.83234	0.735527	0.948311	0.4266	0.412833	0.427358	0.422686	0.433966	0.730207	1.0635	0.71289	0.711235	0.722208	0.429446	0.602779	ENSG00000249061	5	3	2	4	3.5	0	0	0	0
ENSG00000147488	9705	suppression of tumorigenicity 18 (breast carcinoma) (zinc finger protein)	ST18	23.1383	-0.763019	0.589262	0.260997	-2.92348	0.00346147	0.0165434	-0.878023	0.544113	0.237292	-3.70018	0.000215444	0.002081	0.115004	1.08298	0.242771	0.473713	0.635705	0.770713	ENSG00000147488	4.8823	4.66249	4.52298	4.51295	4.10591	3.98358	3.92174	4.23832	4.04546	4.40588	4.58619	4.7526	5.14504	4.86287	4.35203	4.58187	ENSG00000147488	36	28	22	24	27.5	15	15	12	18
ENSG00000174600	1240	chemokine-like receptor 1	CMKLR1	23.7473	-0.932309	0.524019	0.3197	-2.9162	0.00354328	0.0168623	-1.49611	0.354508	0.285525	-5.23986	1.60697e-07	3.47555e-06	0.563803	1.47816	0.293905	1.91832	0.0550707	0.134992	ENSG00000174600	4.67021	4.64816	4.13555	4.58076	4.0245	4.23025	3.89969	3.78961	3.81029	3.52814	4.90381	4.7023	4.83616	4.70447	5.70433	4.51827	ENSG00000174600	30	28	15	26	24.75	14	20	12	11
ENSG00000175093	92369	splA/ryanodine receptor domain and SOCS box containing 4	SPSB4	1.47913	2.37747	5.19626	0.815553	2.91517	0.00355496	NA	1.80015	3.48258	0.737909	2.43953	0.0147062	NA	0.57732	1.49207	0.8551	0.675149	0.499581	NA	ENSG00000175093	0.214374	0.219008	0.390359	0.22002	0.522432	0.999112	0.524085	0.638897	0.538514	0.658278	0.222872	0.37477	0.373629	0.224055	0.226772	0.548317	ENSG00000175093	0	0	1	0	0.25	2	7	2	3
ENSG00000233191	NA	NA	NA	1.32802	2.41407	5.32977	0.833845	2.89511	0.00379028	NA	2.35465	5.11469	0.796001	2.95809	0.00309547	NA	0.0594253	1.04205	0.880455	0.0674938	0.946189	NA	ENSG00000233191	0.193568	0.0463649	0.0555468	0.0472809	0.481607	0.324092	0.600693	0.344823	0.83215	0.215388	0.0498633	0.0476967	0.0471209	0.210134	0.214792	0.0605009	ENSG00000233191	1	0	0	0	0.25	3	2	4	2
ENSG00000204740	NA	NA	NA	15.609	0.958063	1.9427	0.331414	2.89083	0.00384221	0.0179604	0.740011	1.67019	0.289884	2.55279	0.0106865	0.0503352	0.218052	1.16316	0.345851	0.63048	0.528381	0.68849	ENSG00000204740	3.6216	3.91057	3.61047	3.28569	3.96118	4.27087	3.96753	4.13768	4.41966	4.57996	3.88957	3.60762	4.26505	3.4058	3.34082	3.80566	ENSG00000204740	12	16	10	7	11.25	16	25	16	20
ENSG00000231698	NA	NA	NA	6.57703	-1.53701	0.3446	0.532582	-2.88595	0.00390231	NA	-1.73242	0.300948	0.494255	-3.50511	0.000456424	NA	0.195411	1.14505	0.472647	0.413439	0.679285	NA	ENSG00000231698	2.6848	2.71619	2.94765	2.72304	2.35834	1.77055	1.97143	2.09448	2.27228	2.4845	2.23242	2.54573	2.95252	3.1189	3.42698	2.52864	ENSG00000231698	8	8	10	8	8.5	4	0	1	2
ENSG00000244183	NA	NA	NA	3.40824	2.41526	5.33416	0.839068	2.87851	0.00399564	NA	1.57208	2.97332	0.783836	2.00562	0.044897	NA	0.843185	1.79401	0.852129	0.989505	0.322416	NA	ENSG00000244183	0.870184	0.879879	0.900866	1.20572	1.36158	2.71828	0.892206	2.45064	1.08209	1.23	1.35595	0.882943	1.20511	0.890361	0.89597	1.65899	ENSG00000244183	0	0	0	2	0.5	3	23	0	16
ENSG00000106829	7091	transducin-like enhancer of split 4 (E(sp1) homolog, Drosophila)	TLE4	2.79575	2.28967	4.88946	0.79842	2.86776	0.00413394	NA	2.25899	4.78657	0.754072	2.99573	0.0027379	NA	0.0306804	1.02149	0.835955	0.036701	0.970723	NA	ENSG00000106829	0.863652	0.87529	0.725436	0.877825	1.30857	2.18866	0.718067	2.30751	0.904531	0.895563	0.714416	0.710194	1.0286	0.887919	0.894698	0.914237	ENSG00000106829	1	1	0	1	0.75	4	16	0	17
ENSG00000272384	NA	NA	NA	4.81268	-1.45347	0.365142	0.509094	-2.85502	0.00430343	NA	-1.22529	0.427711	0.485037	-2.52618	0.011531	NA	-0.228179	0.853712	0.45042	-0.506591	0.612441	NA	ENSG00000272384	2.53491	2.40228	2.55005	2.22076	1.89432	2.17952	1.75771	1.74375	1.77742	2.15073	2.33415	2.49556	2.21982	2.34086	2.3563	2.18785	ENSG00000272384	9	7	8	5	7.25	2	5	1	1
ENSG00000198342	79973	zinc finger protein 442	ZNF442	11.9856	-0.972953	0.509462	0.341737	-2.84708	0.00441217	0.0201667	-0.703784	0.61396	0.321525	-2.1889	0.0286044	0.106212	-0.269169	0.829797	0.320764	-0.83915	0.401385	0.572111	ENSG00000198342	4.01325	3.81533	3.53331	3.82469	3.41886	2.89416	2.76287	3.39062	3.39323	3.51615	3.54973	3.59478	3.92595	3.68911	3.64984	3.34043	ENSG00000198342	22	17	11	17	16.75	10	5	3	10
ENSG00000244142	NA	NA	NA	0.996724	2.51474	5.71494	0.883576	2.84609	0.00442593	NA	2.75187	6.73592	0.892667	3.08275	0.00205094	NA	-0.237136	0.848428	0.866813	-0.273572	0.784413	NA	ENSG00000244142	-0.558428	-0.555217	-0.548224	-0.554517	-0.379105	0.295072	-0.551116	0.506507	-0.547147	-0.549622	-0.552547	-0.5542	-0.554639	-0.551731	-0.54986	-0.544469	ENSG00000244142	0	0	0	0	0	1	7	0	9
ENSG00000169583	9022	chloride intracellular channel 3	CLIC3	23.4651	-0.857422	0.551938	0.303209	-2.82783	0.00468653	0.0211935	-0.898984	0.536264	0.276536	-3.25088	0.0011505	0.00849617	0.0415623	1.02923	0.287657	0.144486	0.885117	0.935806	ENSG00000169583	4.64521	4.58151	4.56513	5.00553	3.90978	4.24395	3.98301	4.33565	3.66741	4.35175	4.7769	4.23	4.7429	4.75352	5.37619	4.20634	ENSG00000169583	29	26	23	38	29	12	20	13	20
ENSG00000115165	9595	cytohesin 1 interacting protein	CYTIP	24.642	0.725336	1.65329	0.25729	2.81914	0.00481518	0.0215846	1.67662	3.19678	0.257109	6.52104	6.98214e-11	2.63789e-09	-0.951281	0.517173	0.291006	-3.26894	0.0010795	0.00648282	ENSG00000115165	4.40476	3.92018	4.98982	4.55286	4.96648	5.27953	5.31262	4.89479	5.04054	4.82763	3.74816	4.05976	4.05323	3.97085	3.8599	3.51561	ENSG00000115165	23	13	34	25	23.75	35	52	47	34
ENSG00000213486	NA	NA	NA	3.19977	2.28855	4.88564	0.813187	2.81429	0.00488847	NA	1.96765	3.9113	0.762249	2.58137	0.00984081	NA	0.320898	1.24911	0.837654	0.383092	0.701652	NA	ENSG00000213486	0.821267	1.28865	0.850434	0.832482	1.16879	2.73783	1.31185	2.14376	0.853494	1.17823	1.00972	0.833391	0.832132	1.16803	1.0202	1.34963	ENSG00000213486	0	3	0	0	0.75	2	25	3	12
ENSG00000226242	NA	NA	NA	1.87324	2.44567	5.44778	0.87172	2.80557	0.00502279	NA	2.46472	5.5202	0.85158	2.89429	0.00380015	NA	-0.0190517	0.986881	0.89133	-0.0213745	0.982947	NA	ENSG00000226242	0.15389	0.159648	0.352722	0.160901	0.166164	1.81605	0.16698	1.08047	0.355881	0.508781	0.164424	0.161469	0.160682	0.342435	0.16922	0.363738	ENSG00000226242	0	0	1	0	0.25	0	19	0	7
ENSG00000124731	54210	triggering receptor expressed on myeloid cells 1	TREM1	7.99345	1.22677	2.34042	0.437351	2.80499	0.00503185	0.0223562	1.44077	2.71465	0.403161	3.57367	0.000352006	0.00316611	-0.214	0.862144	0.47701	-0.448628	0.6537	0.783355	ENSG00000124731	2.36103	2.80192	2.56216	2.89594	3.08691	2.84081	3.42447	3.20299	3.58659	3.50028	2.63373	2.39468	2.39118	2.28632	3.10571	2.59436	ENSG00000124731	3	7	4	8	5.5	10	8	15	12
ENSG00000171004	90161	heparan sulfate 6-O-sulfotransferase 2	HS6ST2	12.5281	-1.10962	0.463417	0.396775	-2.79659	0.00516449	0.0228134	-1.37468	0.385639	0.361471	-3.80301	0.00014295	0.001457	0.265061	1.20169	0.362217	0.731774	0.464307	0.632017	ENSG00000171004	3.92494	3.70403	3.73493	3.45371	2.97165	3.38743	2.62713	3.22718	3.01781	3.27687	3.9575	4.03109	4.02491	4.24056	2.88103	3.78419	ENSG00000171004	20	15	14	11	15	5	11	2	8
ENSG00000167895	147138	transmembrane channel-like 8	TMC8	10.9038	-1.23991	0.423399	0.443866	-2.79344	0.00521514	0.0229998	-1.63073	0.322926	0.404186	-4.03459	5.46969e-05	0.000640623	0.390814	1.31113	0.401232	0.974036	0.330039	0.499355	ENSG00000167895	3.36538	3.47088	3.62284	3.34319	2.74697	2.55452	2.63346	3.11522	3.00377	2.87554	3.36682	3.34699	3.10736	3.44724	4.50963	3.84978	ENSG00000167895	12	13	14	11	12.5	4	3	3	8
ENSG00000250993	NA	NA	NA	0.633903	2.45957	5.50051	0.882116	2.78826	0.00529925	NA	2.67074	6.36755	0.889123	3.00379	0.0026664	NA	-0.211172	0.863835	0.864245	-0.244343	0.806965	NA	ENSG00000250993	-0.91007	-0.90801	-0.90349	-0.90756	-0.747646	-0.911008	-0.605329	-0.489035	-0.739256	-0.472247	-0.90629	-0.907355	-0.907639	-0.905763	-0.904552	-0.901044	ENSG00000250993	0	0	0	0	0	1	0	2	3
ENSG00000100311	5155	platelet-derived growth factor beta polypeptide	PDGFB	36.9668	-0.788542	0.578929	0.282842	-2.78793	0.00530466	0.0232719	-0.674358	0.626611	0.258108	-2.6127	0.00898302	0.0438452	-0.114184	0.923905	0.275041	-0.415152	0.67803	0.799668	ENSG00000100311	5.30295	5.43596	5.65723	5.31949	4.38599	5.14103	4.85742	5.32987	4.34244	4.41735	5.0522	5.32512	4.98186	4.88601	5.97193	5.49854	ENSG00000100311	45	48	52	43	47	17	40	27	43
ENSG00000243417	NA	NA	NA	6.46322	1.41542	2.66737	0.508169	2.78533	0.00534729	NA	0.894952	1.85955	0.433909	2.06253	0.039157	NA	0.520469	1.43442	0.529839	0.982314	0.325945	NA	ENSG00000243417	2.41736	2.33773	2.14279	2.22726	2.36657	3.25442	2.57997	3.09653	2.80051	3.07941	2.35885	2.22958	2.3423	2.57446	2.13191	3.06598	ENSG00000243417	5	4	2	3	3.5	4	17	6	13
ENSG00000236423	100133612	long intergenic non-protein coding RNA 1134	LINC01134	5.44399	-1.31578	0.401707	0.473153	-2.78089	0.00542107	NA	-0.980397	0.50684	0.452758	-2.16539	0.0303577	NA	-0.335387	0.792571	0.428603	-0.782512	0.433914	NA	ENSG00000236423	2.57641	2.3345	2.75337	2.83704	2.25685	2.19507	2.14411	2.12489	1.89983	2.15433	2.35584	2.69517	2.33911	2.55302	2.56981	2.31009	ENSG00000236423	8	5	9	11	8.25	4	4	3	3
ENSG00000230618	NA	NA	NA	1.18318	2.45224	5.47266	0.885121	2.77052	0.00559674	NA	1.97627	3.93474	0.876057	2.25587	0.024079	NA	0.475974	1.39086	0.889887	0.53487	0.59274	NA	ENSG00000230618	-0.255568	-0.251792	-0.243557	-0.250969	-0.247503	0.738705	-0.246965	0.618833	-0.242287	0.0768934	-0.24865	-0.250596	-0.0869496	-0.24769	-0.245486	-0.0627206	ENSG00000230618	0	0	0	0	0	0	9	0	7
ENSG00000091428	11069	Rap guanine nucleotide exchange factor (GEF) 4	RAPGEF4	27.3531	0.730386	1.65908	0.264304	2.76343	0.00571966	0.0247361	0.71563	1.6422	0.236345	3.02791	0.00246255	0.0158062	0.0147561	1.01028	0.275094	0.0536402	0.957222	0.976255	ENSG00000091428	4.63589	4.33309	4.67847	4.39378	4.82465	5.09619	5.27395	4.95967	5.13846	5.09642	4.80856	4.95518	4.84623	4.10682	4.19585	3.8608	ENSG00000091428	27	19	24	20	22.5	29	42	43	34
ENSG00000121570	55211	developmental pluripotency associated 4	DPPA4	1.13085	2.33355	5.04045	0.845554	2.75979	0.00578379	NA	2.63698	6.22026	0.830796	3.17404	0.00150335	NA	-0.303422	0.810328	0.892154	-0.340101	0.733781	NA	ENSG00000121570	-0.136953	0.0201731	-0.125473	-0.13257	0.16969	0.142026	0.0296482	0.286824	0.434737	0.422136	-0.130353	-0.132213	0.0215033	-0.129434	-0.127323	-0.121214	ENSG00000121570	0	1	0	0	0.25	2	2	1	3
ENSG00000271924	NA	NA	NA	0.565936	2.42912	5.38564	0.881349	2.75614	0.00584886	NA	2.63448	6.20949	0.888243	2.96594	0.0030176	NA	-0.205359	0.867323	0.862803	-0.238014	0.811871	NA	ENSG00000271924	-1.00926	-1.00743	-1.0034	-1.00703	-0.712645	-0.865622	-0.711324	-0.85492	-0.842558	-0.706991	-1.0059	-1.00685	-1.0071	-1.00543	-1.00435	-1.00122	ENSG00000271924	0	0	0	0	0	2	1	2	1
ENSG00000237485	100874028	SGOL1 antisense RNA 1	SGOL1-AS1	0.932344	-2.42981	0.18559	0.881801	-2.75551	0.00586012	NA	-1.91944	0.264357	0.873615	-2.19712	0.0280118	NA	-0.510369	0.702043	0.834578	-0.61153	0.540849	NA	ENSG00000237485	-0.2254	-0.218581	0.186897	-0.079928	-0.367773	-0.375531	-0.367345	-0.369981	-0.36361	-0.365941	-0.368685	0.045005	-0.0803157	-0.367921	-0.0650718	-0.36108	ENSG00000237485	1	1	4	2	2	0	0	0	0
ENSG00000171817	163255	zinc finger protein 540	ZNF540	3.03492	-1.80851	0.285486	0.656623	-2.75425	0.00588262	NA	-1.71742	0.304092	0.626336	-2.74201	0.00610639	NA	-0.0910876	0.938815	0.571395	-0.159413	0.873344	NA	ENSG00000171817	1.87924	1.71911	1.41022	1.72386	1.25419	1.35548	1.25592	1.24525	1.27102	1.10393	1.92515	1.9122	1.61855	1.63655	1.531	1.11817	ENSG00000171817	7	5	2	5	4.75	1	2	1	1
ENSG00000277778	NA	NA	NA	11.3401	-0.986461	0.504714	0.358872	-2.74879	0.00598166	0.0256022	-0.887691	0.540478	0.333651	-2.66053	0.00780168	0.0393114	-0.09877	0.933829	0.33223	-0.297294	0.766242	0.861385	ENSG00000277778	3.50222	3.87797	3.63013	3.67312	2.83233	3.35191	2.94367	3.19253	2.98382	3.40191	3.50981	3.89174	3.48406	3.76662	3.05659	3.80365	ENSG00000277778	13	19	13	15	15	4	11	5	8
ENSG00000234773	100289333	uncharacterized LOC100289333	LOC100289333	18.3117	-0.780286	0.582251	0.28404	-2.7471	0.00601244	0.0257278	-0.619537	0.65088	0.26373	-2.34913	0.0188173	0.0778379	-0.160749	0.89456	0.26953	-0.596405	0.550904	0.705845	ENSG00000234773	4.57657	4.35207	4.21588	4.40565	3.93857	3.55614	3.59402	4.18386	4.12094	3.76491	3.72575	4.27696	4.3608	4.4481	4.47667	4.27099	ENSG00000234773	30	23	18	24	23.75	14	10	9	19
ENSG00000158022	84676	tripartite motif containing 63, E3 ubiquitin protein ligase	TRIM63	12.063	1.27019	2.41194	0.462426	2.7468	0.0060179	0.0257389	0.837168	1.78654	0.40553	2.06438	0.0389817	0.133324	0.433027	1.35006	0.475306	0.911049	0.36227	0.532988	ENSG00000158022	2.95228	3.32818	2.7297	3.33657	3.76844	4.81947	3.4522	3.94659	3.07307	3.31589	3.28154	3.17932	3.25702	3.64675	3.60655	2.99753	ENSG00000158022	6	10	3	10	7.25	16	50	11	20
ENSG00000198797	57795	bone morphogenetic protein/retinoic acid inducible neural-specific 2	BRINP2	11.4385	1.14104	2.2054	0.415818	2.74408	0.00606809	0.0259226	2.14646	4.4274	0.413995	5.18474	2.16315e-07	4.58978e-06	-1.00542	0.498125	0.468845	-2.14446	0.0319958	0.0889583	ENSG00000198797	3.22127	3.09698	3.26164	3.26761	3.58222	4.54062	4.10426	3.55197	3.09643	4.16769	3.21143	2.71321	2.70897	2.48934	2.36435	2.92103	ENSG00000198797	10	8	9	10	9.25	14	41	24	14
ENSG00000081237	5788	protein tyrosine phosphatase, receptor type, C	PTPRC	5.81651	-1.29655	0.407097	0.472523	-2.7439	0.00607141	NA	-1.05474	0.481383	0.448273	-2.3529	0.0186274	NA	-0.241811	0.845683	0.427635	-0.565462	0.571759	NA	ENSG00000081237	2.54594	2.65978	3.02659	2.58135	2.06656	2.44399	2.42028	2.29141	1.79604	2.07889	2.6851	2.49306	2.74495	2.51443	2.62377	2.47496	ENSG00000081237	7	8	12	7	8.5	2	6	5	4
ENSG00000247317	100133669	uncharacterized LOC100133669	LOC100133669	6.17911	-1.24487	0.421945	0.458114	-2.71739	0.00657987	NA	-1.11162	0.462773	0.431447	-2.5765	0.00998057	NA	-0.133252	0.911774	0.411512	-0.32381	0.746082	NA	ENSG00000247317	3.09613	2.79615	2.60254	2.54701	2.25046	2.19084	2.12703	2.55215	2.28232	2.26449	2.46555	2.5498	2.877	2.75008	2.84969	2.73147	ENSG00000247317	14	9	6	6	8.75	3	3	2	6
ENSG00000165698	11092	chromosome 9 open reading frame 9	C9orf9	50.4556	-0.612912	0.653876	0.226616	-2.70462	0.0068382	0.0285651	-0.856177	0.552414	0.203326	-4.21085	2.54408e-05	0.00032706	0.243265	1.18367	0.217429	1.11883	0.263214	0.425725	ENSG00000165698	5.39097	5.85468	5.62975	5.94367	5.05448	5.19876	5.47133	5.39243	4.60877	5.38481	5.92415	5.6404	5.56116	5.77585	6.43022	6.05689	ENSG00000165698	45	63	47	67	55.5	30	39	43	42
ENSG00000249675	NA	NA	NA	0.806675	-2.37502	0.192774	0.879021	-2.70189	0.00689464	NA	-1.86201	0.275093	0.872293	-2.13461	0.0327929	NA	-0.513013	0.700758	0.824283	-0.622375	0.533695	NA	ENSG00000249675	-0.238824	-0.229335	-0.208396	-0.357673	-0.501513	-0.507825	-0.501163	-0.503315	-0.498107	-0.500016	-0.35379	-0.503518	-0.227621	-0.501634	-0.213332	-0.337663	ENSG00000249675	2	2	2	1	1.75	0	0	0	0
ENSG00000226674	401014	testis expressed 41 (non-protein coding)	TEX41	7.86214	-1.12699	0.457869	0.418218	-2.69475	0.00704416	0.029248	-0.948853	0.518044	0.392931	-2.41481	0.0157435	0.0677888	-0.178139	0.883842	0.383814	-0.464128	0.642556	0.775554	ENSG00000226674	3.03493	3.2735	2.89686	3.34309	2.5636	2.86586	2.95541	2.3041	2.60124	2.33549	3.02209	2.64741	3.21568	3.10757	3.05054	3.18714	ENSG00000226674	10	13	7	14	11	4	8	8	2
ENSG00000160183	64699	transmembrane protease, serine 3	TMPRSS3	2.80462	-1.79493	0.288185	0.666346	-2.69369	0.00706648	NA	-1.88269	0.271178	0.632758	-2.97537	0.00292634	NA	0.0877562	1.06272	0.564414	0.155482	0.876441	NA	ENSG00000160183	1.61727	1.53493	1.57739	1.42574	1.01965	1.14489	1.17662	1.16642	1.19107	1.18206	1.31036	1.7415	1.42509	1.31407	1.86412	1.60045	ENSG00000160183	5	4	4	3	4	0	1	1	1
ENSG00000254510	100505504	uncharacterized LOC100505504	LOC100505504	10.4461	0.94233	1.92163	0.351055	2.68428	0.00726869	0.0299756	0.838492	1.78818	0.309568	2.70859	0.00675701	0.0352065	0.103837	1.07463	0.37376	0.277818	0.781152	0.870334	ENSG00000254510	3.17569	2.85599	3.02563	3.36849	3.77298	3.66453	3.60696	3.74214	3.59333	3.4266	3.24203	2.96422	2.95972	3.32848	3.19	3.33383	ENSG00000254510	9	5	6	11	7.75	17	17	14	17
ENSG00000255776	NA	NA	NA	0.963215	2.36838	5.1636	0.882407	2.684	0.00727479	NA	1.8223	3.53643	0.868809	2.09746	0.0359525	NA	0.546083	1.46012	0.8893	0.614059	0.539176	NA	ENSG00000255776	-0.441822	-0.438722	-0.431942	-0.438045	-0.435194	0.185351	-0.270943	0.407698	-0.262239	-0.433301	-0.436138	-0.277667	-0.438164	-0.435348	-0.433532	-0.256338	ENSG00000255776	0	0	0	0	0	0	5	1	7
ENSG00000168939	10251	sprouty homolog 3 (Drosophila)	SPRY3	28.2915	0.743229	1.67392	0.280751	2.64728	0.0081141	0.0327564	1.20076	2.2986	0.261242	4.59633	4.30006e-06	6.74895e-05	-0.457527	0.728234	0.298228	-1.53415	0.124993	0.247028	ENSG00000168939	5.12285	4.52067	4.58775	4.12206	5.15565	5.38977	5.40481	5.02449	4.60509	5.52583	4.42293	4.58085	4.23422	3.67302	4.25168	4.55125	ENSG00000168939	42	23	22	15	25.5	39	54	48	36
ENSG00000086159	363	aquaporin 6, kidney specific	AQP6	7.28887	-1.11577	0.461445	0.421833	-2.64505	0.00816789	NA	-1.04891	0.483332	0.394389	-2.65959	0.00782367	NA	-0.0668562	0.954716	0.380745	-0.175593	0.860614	NA	ENSG00000086159	3.11706	3.01432	3.16241	2.68895	2.39368	2.63949	2.51335	2.2512	2.42771	2.82765	2.88562	2.86906	2.9449	2.89381	3.0716	3.12977	ENSG00000086159	12	10	11	6	9.75	3	6	4	2
ENSG00000262585	101928766	uncharacterized LOC101928766	RP11-353N14.5	1.27302	-2.22409	0.214034	0.842508	-2.63984	0.00829454	NA	-1.86963	0.273644	0.826039	-2.26336	0.0236133	NA	-0.35446	0.782163	0.768767	-0.461075	0.644745	NA	ENSG00000262585	0.452551	0.466323	0.0654456	0.581269	0.0612172	0.196901	0.0617929	0.0582495	0.0668091	0.0636786	0.353012	0.21062	0.209556	0.355825	0.605087	0.0702068	ENSG00000262585	3	3	0	4	2.5	0	1	0	0
ENSG00000132122	54558	spermatogenesis associated 6	SPATA6	10.6767	-1.06202	0.478959	0.403026	-2.63513	0.0084106	0.0336499	-1.57315	0.336074	0.362657	-4.33784	1.43888e-05	0.000199903	0.511123	1.42516	0.35622	1.43485	0.15133	0.285531	ENSG00000132122	3.1554	3.47703	3.35074	3.5485	2.51632	3.05841	3.15541	3.12424	2.41323	2.77757	3.44373	3.5525	4.08936	3.3836	3.83529	3.73775	ENSG00000132122	9	13	10	14	11.5	2	8	8	8
ENSG00000268104	11254	solute carrier family 6 (amino acid transporter), member 14	SLC6A14	4.88181	1.60983	3.05217	0.611437	2.63287	0.00846672	NA	1.41319	2.66325	0.549247	2.57296	0.0100833	NA	0.196644	1.14603	0.644077	0.305311	0.760129	NA	ENSG00000268104	2.12757	1.6606	1.53458	2.0499	2.69509	2.30359	1.95488	2.44221	2.66672	2.78368	1.67389	1.51046	1.66348	2.37476	2.29631	1.86309	ENSG00000268104	5	1	0	4	2.5	11	7	3	8
ENSG00000178462	79861	tubulin, alpha-like 3	TUBAL3	7.36498	1.16329	2.23968	0.441878	2.63261	0.00847304	NA	1.57736	2.98422	0.418188	3.77188	0.000162022	NA	-0.414061	0.750508	0.488938	-0.846858	0.397074	NA	ENSG00000178462	2.70818	2.64665	2.10537	2.83282	2.77454	3.50848	3.10098	3.32494	2.99141	3.25367	2.34505	2.20577	2.83159	2.22319	2.36577	2.64231	ENSG00000178462	7	6	1	8	5.5	7	20	11	15
ENSG00000259440	NA	NA	NA	2.32497	2.01109	4.03085	0.767485	2.62036	0.00878372	NA	1.64307	3.12329	0.699726	2.34816	0.0188664	NA	0.368018	1.29058	0.80344	0.458053	0.646915	NA	ENSG00000259440	0.687032	1.12017	0.709391	0.695595	1.00791	1.40844	0.864734	1.91798	1.16128	1.26904	1.00378	0.854619	1.1231	0.701699	0.705801	0.88664	ENSG00000259440	0	3	0	0	0.75	2	6	1	12
ENSG00000260855	NA	NA	NA	13.2124	-0.832334	0.56162	0.319054	-2.60876	0.0090872	0.0358597	-0.651173	0.636763	0.297978	-2.1853	0.0288665	0.106961	-0.181162	0.881993	0.300503	-0.602862	0.546601	0.702391	ENSG00000260855	4.03571	3.9856	3.67235	3.94474	3.56004	3.45635	3.70178	3.0242	3.19659	3.51064	3.61726	4.04846	3.94305	3.55807	3.90009	3.64918	ENSG00000260855	21	19	12	18	17.5	11	11	13	5
ENSG00000180336	284071	chromosome 17 open reading frame 104	C17orf104	13.2419	-0.833025	0.561351	0.320438	-2.59964	0.00933207	0.0366489	-0.711037	0.610881	0.297927	-2.38662	0.0170041	0.071937	-0.121988	0.918921	0.300166	-0.406401	0.684448	0.80454	ENSG00000180336	3.67039	3.82847	4.26115	3.78093	3.16151	3.52615	3.41848	3.53263	3.38359	3.43605	4.02104	3.59779	3.99245	3.92982	3.58311	3.7215	ENSG00000180336	14	16	23	15	17	6	12	9	11
ENSG00000172987	60495	heparanase 2	HPSE2	20.635	0.719682	1.64682	0.2777	2.59158	0.00955357	0.0372659	0.773453	1.70936	0.250137	3.09212	0.00198732	0.0132844	-0.0537705	0.963415	0.2923	-0.183957	0.854047	0.917638	ENSG00000172987	4.17016	4.00028	4.42193	3.94999	4.41733	4.97562	4.59602	4.66691	4.17592	4.90897	4.30795	4.12848	4.41503	3.78987	3.88567	4.02891	ENSG00000172987	19	15	21	14	17.25	22	42	26	29
ENSG00000066336	6688	spleen focus forming virus (SFFV) proviral integration oncogene	SPI1	2.05085	2.27775	4.84922	0.879164	2.59082	0.00957487	NA	1.9046	3.74406	0.855588	2.22607	0.0260092	NA	0.373151	1.29518	0.889631	0.419445	0.674891	NA	ENSG00000066336	0.256334	0.262579	0.276116	0.437558	0.269643	1.77208	0.447993	1.6551	0.278194	0.273417	0.267757	0.438532	0.2637	0.446106	0.612047	0.28335	ENSG00000066336	0	0	0	1	0.25	0	16	1	13
ENSG00000265666	101929693	RARA antisense RNA 1	RARA-AS1	11.2255	-0.941963	0.520524	0.365203	-2.57928	0.00990054	0.0383598	-0.67331	0.627066	0.342625	-1.96515	0.0493964	0.158075	-0.268653	0.830094	0.345797	-0.776909	0.437213	0.60737	ENSG00000265666	3.67194	3.87079	3.80543	3.40951	2.70966	3.47688	3.4505	3.09878	2.86736	3.23367	3.20086	3.72707	3.17745	3.44307	3.83928	3.67022	ENSG00000265666	16	19	16	11	15.5	3	13	11	7
ENSG00000213880	NA	NA	NA	5.00359	1.67855	3.20105	0.65121	2.57758	0.00994941	NA	1.27492	2.41985	0.582659	2.1881	0.0286621	NA	0.403629	1.32283	0.675003	0.597967	0.549862	NA	ENSG00000213880	1.43213	1.87965	1.926	1.88428	1.90377	3.53886	1.9068	2.48994	2.05845	2.04036	1.76427	2.007	2.00381	1.62218	1.7801	2.30249	ENSG00000213880	0	3	3	3	2.25	3	32	3	9
ENSG00000103740	23205	acyl-CoA synthetase bubblegum family member 1	ACSBG1	7.73509	1.25119	2.38037	0.487262	2.56779	0.010235	0.0394337	1.20941	2.31242	0.438476	2.7582	0.005812	0.0313971	0.0417792	1.02938	0.515	0.0811247	0.935343	0.963719	ENSG00000103740	2.54288	2.22102	2.73739	2.77146	2.70576	3.71136	2.49851	3.83153	3.01887	2.90888	2.59543	2.4725	2.57671	2.60274	2.61952	2.77301	ENSG00000103740	5	2	6	7	5	6	24	4	25
ENSG00000231528	286333	family with sequence similarity 225, member A (non-protein coding)	FAM225A	17.6369	0.714087	1.64044	0.278943	2.55997	0.0104681	0.0401516	1.18361	2.27144	0.265152	4.46387	8.04912e-06	0.000117861	-0.469519	0.722205	0.306198	-1.53339	0.125181	0.247323	ENSG00000231528	4.03586	3.97347	4.18369	3.73548	4.41935	4.65685	4.66054	4.1523	4.30213	4.61023	3.45922	3.92991	3.86328	3.46942	3.99088	3.37667	ENSG00000231528	18	16	18	12	16	24	34	30	19
ENSG00000251604	NA	NA	NA	3.95366	1.41636	2.66911	0.554003	2.55659	0.0105703	NA	1.17244	2.25393	0.485084	2.41699	0.0156493	NA	0.243913	1.1842	0.593584	0.410916	0.681134	NA	ENSG00000251604	1.77804	1.67328	1.56783	1.80153	2.14014	2.24443	2.47582	2.12167	1.96502	2.05601	1.8134	1.67863	1.67632	2.04056	1.82965	1.58452	ENSG00000251604	3	2	1	3	2.25	6	8	10	6
ENSG00000196711	389658	family with sequence similarity 150, member A	FAM150A	0.912813	-2.25371	0.209684	0.88287	-2.55271	0.0106889	NA	-2.09733	0.23369	0.870466	-2.40944	0.0159771	NA	-0.156374	0.897277	0.831709	-0.188015	0.850865	NA	ENSG00000196711	0.214504	-0.239843	-0.224972	-0.391376	-0.388678	-0.396276	-0.388258	-0.390841	-0.3846	-0.386884	-0.23419	0.0229925	-0.391488	-0.0927686	-0.228471	-0.216899	ENSG00000196711	5	1	1	0	1.75	0	0	0	0
ENSG00000139985	8747	ADAM metallopeptidase domain 21	ADAM21	4.34344	-1.50175	0.353126	0.588732	-2.55082	0.0107471	NA	-1.41682	0.374537	0.555288	-2.5515	0.0107259	NA	-0.084927	0.942832	0.530863	-0.159979	0.872897	NA	ENSG00000139985	1.95117	2.25977	2.22642	2.34679	1.62576	1.59065	1.48359	1.86863	1.90989	1.89477	1.99073	1.97957	1.61275	2.19892	2.65262	2.256	ENSG00000139985	4	7	6	8	6.25	1	1	0	3
ENSG00000233406	NA	NA	NA	13.82	1.3866	2.61462	0.545106	2.54372	0.0109678	0.0415535	1.14942	2.21824	0.492177	2.33538	0.0195238	0.079758	0.237181	1.17869	0.55713	0.42572	0.670312	0.794596	ENSG00000233406	3.29767	2.98652	3.16268	3.2658	3.02695	5.25516	2.92785	4.86842	3.07612	3.32511	3.37045	2.9978	3.56091	3.38056	3.23576	3.38778	ENSG00000233406	10	6	7	9	8	6	70	5	46
ENSG00000198642	55958	kelch-like family member 9	KLHL9	2.10053	1.94885	3.86067	0.767342	2.53974	0.0110934	NA	1.72002	3.29441	0.706344	2.43511	0.0148875	NA	0.22883	1.17188	0.808513	0.283025	0.777157	NA	ENSG00000198642	0.878176	0.751076	0.608948	0.596348	0.762385	1.62147	0.763805	1.52014	1.05773	1.04543	0.759358	0.754228	1.02068	0.761893	0.605668	0.616483	ENSG00000198642	2	1	0	0	0.75	1	10	1	8
ENSG00000276368	NA	NA	NA	18.631	-0.731169	0.602415	0.288976	-2.53021	0.0113995	0.0428419	-0.600926	0.659331	0.267152	-2.24938	0.0244885	0.094472	-0.130244	0.913677	0.275612	-0.472562	0.636525	0.771219	ENSG00000276368	4.02269	4.22268	4.67204	4.61063	4.17545	3.94687	3.60251	3.91396	3.87748	3.91052	4.21271	4.65163	4.53364	4.1195	3.90721	4.27979	ENSG00000276368	17	20	28	29	23.5	18	16	9	14
ENSG00000153237	130940	coiled-coil domain containing 148	CCDC148	10.3836	-0.946402	0.518925	0.37555	-2.52004	0.011734	0.0438931	-0.991135	0.503082	0.345914	-2.86527	0.00416657	0.0240693	0.0447329	1.03149	0.344926	0.129689	0.896813	0.942053	ENSG00000153237	3.23894	3.76631	3.43127	3.49064	2.77142	2.69371	3.24589	3.13268	3.02356	3.09202	3.7491	3.82985	3.42384	3.06956	3.41179	3.47615	ENSG00000153237	10	18	11	13	13	4	4	9	8
ENSG00000217769	NA	NA	NA	4.85594	-1.27875	0.412152	0.508262	-2.51593	0.0118719	NA	-0.965675	0.512039	0.484818	-1.99183	0.0463897	NA	-0.313077	0.804923	0.465246	-0.672928	0.500993	NA	ENSG00000217769	2.09204	2.64415	2.55501	2.41303	2.02493	1.97078	2.02791	1.74732	2.17289	1.90952	2.01857	2.12221	2.49641	2.60305	2.26119	2.19228	ENSG00000217769	4	10	8	7	7.25	3	3	3	1
ENSG00000279118	NA	NA	NA	14.6953	-0.807482	0.571378	0.32099	-2.5156	0.011883	0.0443242	-0.664555	0.630883	0.297794	-2.2316	0.0256417	0.0978339	-0.142927	0.90568	0.304146	-0.469928	0.638406	0.772727	ENSG00000279118	4.18292	4.09312	4.14346	3.77764	3.81707	3.28463	3.47186	3.78547	3.52069	3.4076	4.26881	3.35274	3.7132	4.09358	4.16975	3.97461	ENSG00000279118	23	20	19	14	19	14	8	9	14
ENSG00000149131	710	serpin peptidase inhibitor, clade G (C1 inhibitor), member 1	SERPING1	1.93633	2.13613	4.39581	0.84929	2.51519	0.0118967	NA	2.21254	4.63489	0.821132	2.69449	0.00704955	NA	-0.0764068	0.948417	0.876972	-0.0871256	0.930572	NA	ENSG00000149131	0.457204	0.466776	0.312732	0.301089	0.47765	1.70822	0.632688	1.44264	0.314722	0.310148	0.304737	0.301677	0.468499	0.477178	0.309707	0.498902	ENSG00000149131	1	1	0	0	0.5	1	15	2	10
ENSG00000185986	NA	NA	NA	13.4166	-0.899311	0.536143	0.357996	-2.51207	0.0120025	0.0447046	-0.793654	0.576881	0.331003	-2.39772	0.0164973	0.0702155	-0.105657	0.929382	0.338503	-0.31213	0.754941	0.853985	ENSG00000185986	4.42464	3.50929	3.59701	3.94156	3.23363	3.81539	3.48684	3.2934	2.86398	3.42688	3.74205	3.89304	3.58577	3.75279	4.15468	3.91086	ENSG00000185986	31	11	11	18	17.75	7	17	10	8
ENSG00000122176	2331	fibromodulin	FMOD	1.62823	2.23005	4.69149	0.888293	2.51049	0.0120565	NA	2.53498	5.79567	0.883765	2.86838	0.00412577	NA	-0.304928	0.809482	0.894349	-0.34095	0.733141	NA	ENSG00000122176	-0.0349008	-0.0298335	-0.0188421	0.145769	-0.0240989	1.36582	0.155085	1.22554	-0.0171546	-0.0210346	0.151166	-0.028231	-0.0289235	-0.0243476	-0.021409	-0.0129654	ENSG00000122176	0	0	0	1	0.25	0	14	1	11
ENSG00000148288	26301	globoside alpha-1,3-N-acetylgalactosaminyltransferase 1	GBGT1	28.1069	-0.68391	0.622476	0.27261	-2.50874	0.0121161	0.0450649	-1.06101	0.479296	0.24354	-4.35661	1.3209e-05	0.000184514	0.377102	1.29873	0.255421	1.4764	0.139838	0.269271	ENSG00000148288	4.71687	4.80659	5.06202	4.66526	4.58567	4.10538	4.29594	4.40775	4.51522	3.94283	4.65626	4.67045	4.98598	5.15769	5.61391	5.34047	ENSG00000148288	29	30	34	26	29.75	23	16	17	20
ENSG00000252874	NA	NA	NA	0.700868	2.21541	4.64413	0.883223	2.50832	0.0121306	NA	1.9654	3.9052	0.886549	2.21691	0.0266294	NA	0.250013	1.18922	0.8805	0.283944	0.776453	NA	ENSG00000252874	-0.803936	-0.801662	-0.796676	-0.801165	-0.252688	-0.804972	-0.638482	-0.504032	-0.351177	-0.797676	-0.64127	-0.800939	-0.801252	-0.799182	-0.797847	-0.793981	ENSG00000252874	0	0	0	0	0	4	0	1	2
ENSG00000271334	101926940	uncharacterized LOC101926940	LOC101926940	7.23361	-1.14301	0.452815	0.456137	-2.50584	0.0122161	NA	-1.00259	0.499103	0.426836	-2.34889	0.0188294	NA	-0.140416	0.907258	0.421491	-0.333141	0.739028	NA	ENSG00000271334	2.88384	2.99276	3.14123	3.00022	2.10248	2.70584	2.69688	2.22461	2.63151	2.50088	3.02125	3.07547	3.37883	2.36684	2.60764	2.85481	ENSG00000271334	9	10	11	10	10	1	7	6	2
ENSG00000167723	162514	transient receptor potential cation channel, subfamily V, member 3	TRPV3	1.81178	1.87335	3.66383	0.747633	2.50571	0.0122206	NA	2.00077	4.00213	0.706542	2.83178	0.00462902	NA	-0.127416	0.91547	0.811097	-0.157091	0.875173	NA	ENSG00000167723	0.614922	0.624094	0.483159	0.626098	0.63455	0.97335	0.904964	1.00567	1.25211	1.0293	0.63175	0.472697	0.471929	0.634095	0.782136	0.48976	ENSG00000167723	1	1	0	1	0.75	1	4	3	4
ENSG00000279711	NA	NA	NA	11.6009	-0.858061	0.551694	0.342446	-2.50568	0.0122216	0.0453888	-0.993153	0.502379	0.312916	-3.17386	0.00150424	0.010618	0.135093	1.09816	0.311972	0.433028	0.664995	0.790402	ENSG00000279711	3.75421	3.68555	3.3625	3.69461	3.15439	3.441	3.24669	3.21489	3.1085	2.75924	3.53166	3.63914	3.85683	3.896	3.69471	3.63215	ENSG00000279711	17	15	9	15	14	7	12	8	8
ENSG00000239572	NA	NA	NA	6.82168	1.03723	2.05228	0.414654	2.50143	0.0123692	NA	2.40744	5.30531	0.459781	5.23605	1.64052e-07	NA	-1.37021	0.386836	0.515045	-2.66036	0.00780566	NA	ENSG00000239572	2.21436	2.56248	2.81179	2.66213	2.93919	3.17193	3.08715	2.98698	2.90694	3.40408	2.25819	2.24586	2.24259	1.99405	2.00531	2.03777	ENSG00000239572	3	6	8	7	6	10	15	12	11
ENSG00000215267	NA	NA	NA	21.393	0.644612	1.56332	0.258704	2.4917	0.0127133	0.0468069	0.595686	1.51119	0.230274	2.58686	0.0096854	0.0466035	0.0489261	1.03449	0.270462	0.180898	0.856448	0.91903	ENSG00000215267	4.14242	4.24156	4.00048	4.39547	4.29644	4.4812	4.735	4.95536	4.87112	4.51601	4.28176	4.25686	4.39359	4.18869	3.91053	4.3514	ENSG00000215267	18	19	13	22	18	19	26	29	37
ENSG00000236081	101927125	ELFN1 antisense RNA 1	ELFN1-AS1	1.15391	-2.11105	0.231478	0.847266	-2.4916	0.0127168	NA	-1.7502	0.297261	0.831648	-2.1045	0.0353352	NA	-0.360853	0.778704	0.779354	-0.463015	0.643353	NA	ENSG00000236081	0.447931	0.231384	0.112826	0.233715	-0.0499043	-0.0593984	0.10606	-0.052607	-0.0448091	-0.047662	0.240301	0.357418	-0.0534152	0.367882	0.108993	-0.0417117	ENSG00000236081	4	2	1	2	2.25	0	0	1	0
ENSG00000213771	NA	NA	NA	7.10129	-1.12836	0.457437	0.452902	-2.49139	0.0127245	NA	-1.06704	0.477296	0.422313	-2.52667	0.0115151	NA	-0.0613105	0.958393	0.414582	-0.147885	0.882433	NA	ENSG00000213771	2.5197	3.18227	2.97563	3.05807	2.3549	2.50699	2.47524	2.45221	2.50781	2.48749	3.14791	3.19386	2.8287	2.3537	2.59416	3.16847	ENSG00000213771	5	13	9	11	9.5	3	5	4	4
ENSG00000277172	NA	NA	NA	3.20804	1.98108	3.94787	0.795317	2.49093	0.0127411	NA	1.65755	3.15481	0.741648	2.23496	0.0254202	NA	0.323523	1.25138	0.817853	0.395576	0.692418	NA	ENSG00000277172	0.893593	1.35105	1.09533	0.904876	1.23415	2.19529	0.914659	2.63704	1.25561	1.38271	0.910546	1.07194	1.47728	1.0816	0.918265	1.41203	ENSG00000277172	0	3	1	0	1	2	13	0	20
ENSG00000160179	9619	ATP-binding cassette, sub-family G (WHITE), member 1	ABCG1	17.2564	-1.17716	0.44222	0.474535	-2.48067	0.0131136	0.0479949	-1.61088	0.327398	0.431552	-3.73277	0.000189386	0.00186271	0.43372	1.35071	0.451681	0.960236	0.336937	0.506785	ENSG00000160179	3.73023	3.6422	4.21247	4.5765	3.19416	3.57939	3.19954	3.2608	3.67789	3.1149	3.27759	3.58448	3.71782	4.43082	5.38593	4.80507	ENSG00000160179	14	12	20	31	19.25	6	12	6	7
ENSG00000157551	3772	potassium inwardly-rectifying channel, subfamily J, member 15	KCNJ15	8.13322	1.01297	2.01806	0.409428	2.4741	0.0133571	0.0486968	0.829448	1.777	0.359099	2.3098	0.020899	0.0840002	0.183521	1.13565	0.432523	0.424303	0.671345	0.795293	ENSG00000157551	2.82418	2.94164	2.62105	2.56701	3.21048	3.24731	3.34996	3.03576	3.18656	3.43009	3.26808	2.95211	2.56597	2.47505	2.90928	2.65344	ENSG00000157551	7	8	4	4	5.75	11	13	13	9
ENSG00000242599	100130935	CSAG family, member 4 (pseudogene)	CSAG4	1.81309	1.78638	3.44949	0.722626	2.47207	0.0134333	NA	3.07351	8.41819	0.772272	3.97983	6.89649e-05	NA	-1.28713	0.409766	0.842223	-1.52825	0.126451	NA	ENSG00000242599	0.598095	0.607279	0.627417	0.609286	1.20877	0.958826	1.00664	0.750493	1.13814	0.896936	0.45776	0.454869	0.454101	0.459188	0.622687	0.471942	ENSG00000242599	1	1	1	1	1	6	4	4	2
ENSG00000276404	NA	NA	NA	7.32863	1.06414	2.09093	0.430497	2.4719	0.0134397	NA	1.53664	2.90118	0.411164	3.73729	0.000186017	NA	-0.472494	0.720718	0.478632	-0.987176	0.323556	NA	ENSG00000276404	2.79596	2.74178	2.25184	2.65592	3.1669	3.0733	3.0295	3.14027	3.28391	3.25514	2.57383	2.20975	2.20666	2.22713	3.04302	2.27832	ENSG00000276404	8	7	2	6	5.75	12	12	10	12
ENSG00000231660	NA	NA	NA	1.56734	2.16657	4.48956	0.876862	2.47083	0.0134801	NA	1.9164	3.77481	0.853681	2.24487	0.0247765	NA	0.25017	1.18935	0.890508	0.280929	0.778765	NA	ENSG00000231660	0.165806	0.00536451	0.01603	0.00643289	0.0109252	1.53098	0.0116218	0.467757	0.196195	0.346492	0.00943968	0.00691753	0.327787	0.0106839	0.0135364	0.203432	ENSG00000231660	1	0	0	0	0.25	0	17	0	3
ENSG00000132164	6538	solute carrier family 6 (neurotransmitter transporter), member 11	SLC6A11	7.62867	-1.10939	0.463491	0.44949	-2.4681	0.0135833	0.0492706	-1.08091	0.472731	0.417569	-2.58858	0.00963734	0.0464189	-0.0284775	0.980454	0.413355	-0.0688934	0.945074	0.96949	ENSG00000132164	3.37668	3.10738	2.76692	2.88612	2.41078	2.74757	2.63941	2.13032	2.44545	2.84789	3.39188	2.97033	3.18187	2.52615	3.16685	2.80237	ENSG00000132164	16	11	6	8	10.25	3	7	5	1
ENSG00000139351	50511	synaptonemal complex protein 3	SYCP3	1.15737	-2.09328	0.234347	0.850391	-2.46155	0.0138339	NA	-1.73785	0.299817	0.834511	-2.08247	0.0372992	NA	-0.355431	0.781636	0.786379	-0.451985	0.65128	NA	ENSG00000139351	0.215179	0.34805	-0.0526609	0.462719	-0.0565256	-0.0660528	-0.0559996	-0.0592374	-0.0514144	0.103531	0.0966955	0.352351	0.0918297	0.0985976	0.370823	-0.0483077	ENSG00000139351	2	3	0	4	2.25	0	0	0	0
ENSG00000145113	4585	mucin 4, cell surface associated	MUC4	3.09004	-1.59496	0.331031	0.648084	-2.46104	0.0138534	NA	-1.5514	0.341179	0.614803	-2.5234	0.0116225	NA	-0.043566	0.970254	0.575	-0.0757671	0.939604	NA	ENSG00000145113	1.49878	1.73464	1.88301	1.63453	1.11224	1.23658	1.41126	1.39791	1.28547	1.27594	1.2647	1.92855	2.08694	1.5357	1.54609	1.44297	ENSG00000145113	3	5	6	4	4.5	0	1	2	2
ENSG00000238069	NA	NA	NA	0.853759	2.16895	4.49697	0.883563	2.45478	0.0140971	NA	1.99652	3.99035	0.894007	2.23322	0.0255343	NA	0.172438	1.12696	0.875642	0.196927	0.843885	NA	ENSG00000238069	-0.743075	-0.740303	-0.734262	-0.739699	-0.737157	0.411066	-0.564756	-0.420385	-0.733331	-0.735471	-0.737998	-0.739425	-0.572143	-0.737293	-0.735677	-0.731016	ENSG00000238069	0	0	0	0	0	0	11	1	2
ENSG00000171049	2358	formyl peptide receptor 2	FPR2	5.49116	1.19707	2.29273	0.489215	2.44691	0.0144086	NA	0.971142	1.96039	0.428439	2.2667	0.0234086	NA	0.225925	1.16953	0.519286	0.435067	0.663513	NA	ENSG00000171049	2.08816	2.42701	2.02869	2.11486	2.86477	2.70985	2.55451	2.43793	2.49599	2.81298	2.35089	2.11703	1.85258	2.4567	2.14676	2.51908	ENSG00000171049	3	6	2	3	3.5	11	10	7	6
ENSG00000189212	NA	NA	NA	0.997402	-2.14441	0.226187	0.877492	-2.4438	0.0145336	NA	-2.4147	0.187543	0.857478	-2.81606	0.00486173	NA	0.270293	1.20605	0.805465	0.335573	0.737193	NA	ENSG00000189212	0.140518	0.0319175	-0.0877273	-0.253275	-0.250347	-0.25859	-0.249891	-0.252694	-0.245921	-0.248399	0.040507	0.0351835	-0.253396	-0.0954528	0.17573	0.0668419	ENSG00000189212	3	2	1	0	1.5	0	0	0	0
ENSG00000213176	NA	NA	NA	4.50245	1.74189	3.34473	0.713111	2.44266	0.0145793	NA	2.29309	4.90105	0.68458	3.34963	0.000809196	NA	-0.551201	0.682452	0.756869	-0.728264	0.466452	NA	ENSG00000213176	1.34611	1.77486	1.55154	1.51632	1.37858	3.35902	1.67571	2.87084	1.55757	1.68524	1.37398	1.19798	1.65327	1.53191	1.21429	1.57257	ENSG00000213176	1	4	2	2	2.25	1	32	3	18
ENSG00000241829	NA	NA	NA	0.631672	2.12997	4.37709	0.873428	2.43864	0.0147428	NA	2.33832	5.05713	0.889127	2.6299	0.00854094	NA	-0.208344	0.86553	0.846431	-0.246144	0.80557	NA	ENSG00000241829	-1.07323	-1.07116	-1.06663	-1.07071	-1.0688	-0.16563	-1.06851	-0.759709	-0.893175	-1.06754	-1.06943	-1.0705	-1.07079	-1.06891	-1.0677	-1.0642	ENSG00000241829	0	0	0	0	0	0	8	0	2
ENSG00000181409	9625	apoptosis-associated tyrosine kinase	AATK	11.5304	-0.855256	0.552767	0.350826	-2.43784	0.0147754	0.052531	-0.898448	0.536464	0.322467	-2.78617	0.00533345	0.029343	0.043192	1.03039	0.324203	0.133225	0.894015	0.940604	ENSG00000181409	3.57795	3.61884	3.57778	3.79894	3.14645	3.49796	3.15145	3.20711	3.36727	2.48978	3.45487	3.56935	3.79731	3.53429	3.86097	3.75677	ENSG00000181409	14	14	12	17	14.25	7	13	7	8
ENSG00000108691	6347	chemokine (C-C motif) ligand 2	CCL2	1.97482	1.8209	3.53302	0.749423	2.42974	0.0151097	NA	1.57513	2.97962	0.683288	2.30522	0.0211545	NA	0.245775	1.18573	0.794098	0.309501	0.75694	NA	ENSG00000108691	0.552426	0.712586	0.73362	0.714682	0.723522	0.698613	1.11254	1.20193	1.34534	1.2289	0.861461	0.560408	0.559577	0.864708	0.72868	0.744994	ENSG00000108691	0	1	1	1	0.75	1	1	4	5
ENSG00000275055	NA	NA	NA	4.23968	-1.35651	0.390525	0.558566	-2.42856	0.0151588	NA	-1.51158	0.350726	0.520726	-2.90284	0.00369796	NA	0.155071	1.11348	0.488501	0.317442	0.750908	NA	ENSG00000275055	2.15138	2.26677	2.13206	1.97997	1.88392	1.57895	1.75936	1.60634	1.78106	1.76752	2.28924	1.98214	2.35578	1.756	2.47865	2.16033	ENSG00000275055	6	7	5	4	5.5	3	1	2	1
ENSG00000251144	NA	NA	NA	15.9958	-0.757691	0.591442	0.31225	-2.42655	0.0152431	0.053874	-0.847345	0.555807	0.284796	-2.97527	0.00292727	0.0181578	0.0896537	1.06411	0.291709	0.30734	0.758585	0.85617	ENSG00000251144	4.04373	4.3603	4.13851	3.82243	3.92323	3.1534	3.59467	3.22247	3.8586	3.88913	4.02337	4.10436	4.04698	4.49233	4.1151	4.13787	ENSG00000251144	19	25	18	14	19	15	6	10	6
ENSG00000249258	NA	NA	NA	0.490146	2.12468	4.36106	0.875809	2.42596	0.0152679	NA	2.32042	4.99479	0.889741	2.60798	0.00910789	NA	-0.195746	0.873122	0.845983	-0.231382	0.817018	NA	ENSG00000249258	-1.23785	-1.23625	-1.23274	-1.2359	-0.938161	-1.09229	-0.936863	-0.821435	-1.2322	-1.23345	-1.23492	-1.23575	-1.23597	-1.23451	-1.23357	-1.23084	ENSG00000249258	0	0	0	0	0	2	1	2	3
ENSG00000254582	NA	NA	NA	1.15843	2.08649	4.24712	0.860768	2.42398	0.0153514	NA	2.04555	4.12831	0.834281	2.45187	0.0142115	NA	0.0409332	1.02878	0.888722	0.0460585	0.963264	NA	ENSG00000254582	-0.160735	-0.157044	0.0159656	-0.156239	0.00808442	0.458574	-0.152317	0.6797	0.0185088	0.158511	-0.153968	-0.155873	0.000905173	-0.153027	-0.150865	0.0248505	ENSG00000254582	0	0	1	0	0.25	1	5	0	7
ENSG00000254667	100128242	uncharacterized LOC100128242	LOC100128242	23.9388	0.633681	1.55152	0.261483	2.42341	0.0153754	0.0542653	1.01437	2.02002	0.243913	4.15875	3.19998e-05	0.000402142	-0.380691	0.76807	0.27995	-1.35985	0.173876	0.316762	ENSG00000254667	4.58031	4.67037	3.89874	4.47689	4.65056	5.03893	4.91552	4.93413	4.5476	5.2662	4.21219	4.01294	4.3356	3.91895	4.5503	3.95186	ENSG00000254667	27	28	11	23	22.25	26	42	33	35
ENSG00000217026	100288252	ribosomal protein L10 pseudogene 1	RPL10P1	13.9509	1.36951	2.58384	0.565383	2.42228	0.0154236	0.0543821	1.5765	2.98246	0.520505	3.0288	0.0024553	0.0157767	-0.206989	0.866344	0.581994	-0.355654	0.7221	0.831759	ENSG00000217026	2.92853	3.71883	3.23071	2.86927	3.10013	5.26583	3.00816	4.88585	3.33097	3.46062	2.78028	2.97453	3.72672	3.43396	2.68829	2.86055	ENSG00000217026	6	16	8	5	8.75	7	74	6	47
ENSG00000182795	79098	chromosome 1 open reading frame 116	C1orf116	21.4501	-0.666478	0.630043	0.275525	-2.41894	0.0155659	0.0547759	-0.735136	0.600762	0.250764	-2.93159	0.00337236	0.0202659	0.0686578	1.04874	0.260541	0.26352	0.79215	0.878606	ENSG00000182795	4.50105	4.38128	4.62078	4.64037	4.24103	4.26371	3.58716	3.97829	4.13747	4.15996	3.93483	4.85485	4.6001	4.43496	4.82431	4.68011	ENSG00000182795	26	22	25	28	25.25	18	21	8	14
ENSG00000187690	340602	chromosome X open reading frame 67	CXorf67	4.24703	1.23897	2.36029	0.512566	2.41718	0.0156411	NA	1.70132	3.25198	0.494769	3.43861	0.000584698	NA	-0.462354	0.725801	0.580271	-0.79679	0.425573	NA	ENSG00000187690	1.71326	2.07455	1.89882	1.73452	2.37823	2.30486	2.38228	2.18187	2.4177	2.2163	1.60602	1.73625	1.73385	1.60978	1.88862	1.9223	ENSG00000187690	2	5	3	2	3	8	8	8	6
ENSG00000233009	100885778	NALCN antisense RNA 1	NALCN-AS1	13.547	0.920522	1.8928	0.383232	2.40199	0.016306	0.0566895	0.981835	1.97498	0.3465	2.83358	0.00460296	0.0261267	-0.0613126	0.958392	0.402073	-0.152491	0.878799	0.931491	ENSG00000233009	3.59096	3.26443	3.0613	3.82312	4.16733	3.63413	3.54835	4.55161	4.13633	3.99958	3.01523	2.99764	3.6401	3.3882	3.41076	3.95989	ENSG00000233009	13	8	5	16	10.5	22	14	11	33
ENSG00000108001	253738	early B-cell factor 3	EBF3	10.4725	0.895541	1.86031	0.374006	2.39446	0.0166448	0.0576103	1.50499	2.83822	0.361263	4.1659	3.10127e-05	0.000390414	-0.609446	0.655448	0.415361	-1.46727	0.142303	0.273128	ENSG00000108001	2.97423	3.00839	3.17247	3.53377	3.63125	4.21762	3.44632	3.60114	3.42351	3.77006	2.61859	2.82639	3.10173	2.7425	2.76006	3.29939	ENSG00000108001	7	7	8	14	9	15	31	12	15
ENSG00000086570	2196	FAT atypical cadherin 2	FAT2	9.70213	0.86524	1.82164	0.361408	2.39408	0.0166619	0.057625	0.846283	1.79786	0.323122	2.61908	0.00881666	0.0432572	0.0189572	1.01323	0.385347	0.0491951	0.960764	0.978077	ENSG00000086570	2.6712	3.37728	3.23885	2.81221	3.42066	3.61292	3.42612	3.57881	3.47365	3.57298	3.10922	3.00533	3.16749	3.03108	2.95712	3.10722	ENSG00000086570	4	12	9	5	7.5	12	17	12	15
ENSG00000133392	4629	myosin, heavy chain 11, smooth muscle	MYH11	16.1866	0.898086	1.86359	0.375274	2.39315	0.0167046	0.0577502	1.03112	2.04361	0.341038	3.02346	0.00249898	0.0159885	-0.133031	0.911914	0.392484	-0.338946	0.73465	0.839949	ENSG00000133392	3.55161	3.72971	3.95062	3.6725	3.71155	5.04615	3.57248	4.81266	4.08189	4.10096	3.82958	3.37313	3.73748	3.70945	3.50974	3.73402	ENSG00000133392	11	13	15	12	12.75	12	51	10	38
ENSG00000227375	100507086	DLG1 antisense RNA 1	DLG1-AS1	1.92679	-1.74284	0.29878	0.72857	-2.39215	0.0167502	NA	-1.3916	0.381142	0.707035	-1.96822	0.0490431	NA	-0.351246	0.783907	0.655363	-0.535957	0.591989	NA	ENSG00000227375	0.859448	0.871961	1.25154	1.10995	0.592295	0.722736	0.748584	0.740257	0.760384	0.595901	1.12079	0.999347	0.738172	1.1253	0.752309	0.768387	ENSG00000227375	2	2	5	4	3.25	0	1	1	1
ENSG00000143196	1805	dermatopontin	DPT	2.45003	2.0538	4.15197	0.860021	2.38808	0.0169367	NA	2.64814	6.26859	0.846884	3.12693	0.00176645	NA	-0.594344	0.662346	0.884838	-0.671698	0.501776	NA	ENSG00000143196	0.405976	0.74671	0.428998	0.591388	0.421475	2.15494	0.602807	1.95813	0.616116	0.425862	0.598005	0.592455	0.41456	0.421119	0.425326	0.437394	ENSG00000143196	0	2	0	1	0.75	0	20	1	15
ENSG00000123700	3759	potassium inwardly-rectifying channel, subfamily J, member 2	KCNJ2	0.474512	2.08732	4.24957	0.874362	2.38725	0.0169752	NA	2.28153	4.86193	0.889177	2.56589	0.0102912	NA	-0.194212	0.87405	0.843528	-0.230238	0.817907	NA	ENSG00000123700	-1.27635	-1.27481	-1.2714	-1.27447	-1.11681	-0.883169	-1.11601	-0.861056	-1.27088	-1.27209	-1.27351	-1.27431	-1.27453	-1.27312	-1.2722	-1.26956	ENSG00000123700	0	0	0	0	0	1	3	1	3
ENSG00000187134	1645	aldo-keto reductase family 1, member C1	AKR1C1	14.9538	-0.751442	0.594009	0.314925	-2.3861	0.0170283	0.0587105	-0.74646	0.596064	0.28929	-2.58032	0.00987088	0.0473021	-0.0049824	0.996552	0.295917	-0.0168372	0.986567	0.99339	ENSG00000187134	3.85251	3.89663	4.04923	4.29384	3.47756	3.45055	3.56085	3.36718	4.00806	3.50163	3.87558	3.85309	4.01261	3.69636	4.40442	4.20866	ENSG00000187134	16	16	17	24	18.25	9	10	10	8
ENSG00000251385	NA	NA	NA	0.479851	2.08235	4.23497	0.874067	2.38237	0.0172015	NA	2.27677	4.84591	0.889067	2.56085	0.0104416	NA	-0.194415	0.873927	0.843199	-0.230569	0.81765	NA	ENSG00000251385	-1.28426	-1.28269	-1.27924	-1.28235	-1.12323	-1.00599	-1.12243	-0.752275	-1.27871	-1.27993	-1.28138	-1.28219	-1.28241	-1.28098	-1.28005	-1.27738	ENSG00000251385	0	0	0	0	0	1	2	1	4
ENSG00000147206	56000	nuclear RNA export factor 3	NXF3	4.9032	1.25332	2.38389	0.527033	2.37807	0.0174036	NA	1.91706	3.77653	0.517074	3.70752	0.000209299	NA	-0.66374	0.63124	0.593722	-1.11793	0.263597	NA	ENSG00000147206	1.66412	2.2695	2.22492	1.82385	2.56279	2.32085	2.2023	2.37282	2.82735	2.80112	1.69362	2.17829	1.82314	1.54042	1.85104	1.88262	ENSG00000147206	1	6	5	2	3.5	9	7	5	7
ENSG00000142623	29943	peptidyl arginine deiminase, type I	PADI1	24.44	-0.689045	0.620264	0.29012	-2.37503	0.0175474	0.0600543	-0.986075	0.504849	0.260474	-3.7857	0.000153276	0.00155517	0.29703	1.22861	0.273186	1.08728	0.276914	0.441897	ENSG00000142623	4.42291	4.78763	4.58416	4.76355	4.17842	3.87468	4.06574	3.96115	4.5556	4.26414	4.64283	4.57536	4.64896	4.97889	5.53227	4.55047	ENSG00000142623	23	31	23	30	26.75	16	13	14	13
ENSG00000235381	NA	NA	NA	20.6237	-0.641392	0.641094	0.270056	-2.37503	0.0175475	0.0600543	-0.655722	0.634758	0.246838	-2.65649	0.00789594	0.0396635	0.0143297	1.00998	0.255936	0.0559893	0.95535	0.975617	ENSG00000235381	4.27179	4.65107	4.64625	4.37726	3.93434	4.05025	3.80454	4.38621	4.06112	4.02568	3.92061	4.59178	4.58486	4.46479	4.57953	4.74574	ENSG00000235381	21	29	26	22	24.5	13	17	11	22
ENSG00000225684	100128385	family with sequence similarity 225, member B (non-protein coding)	FAM225B	13.5775	0.744831	1.67578	0.313848	2.37322	0.0176336	0.0602868	1.13964	2.20325	0.295908	3.85132	0.000117483	0.00122819	-0.394805	0.760592	0.342986	-1.15108	0.249699	0.409938	ENSG00000225684	3.67143	3.58512	3.74196	3.37471	4.18322	4.2294	4.14388	3.53208	3.88182	4.2988	3.39842	3.37853	3.20535	3.55973	3.58327	3.12405	ENSG00000225684	14	12	13	9	12	22	26	21	11
ENSG00000214708	NA	NA	NA	6.35484	-1.15164	0.450112	0.485341	-2.37285	0.0176512	NA	-1.3457	0.393462	0.447107	-3.00981	0.00261414	NA	0.194062	1.14398	0.435053	0.446066	0.65555	NA	ENSG00000214708	2.51544	2.33951	2.94953	2.95543	2.12372	2.06902	2.67359	2.23399	2.28334	2.13657	2.56754	2.55286	2.64076	3.05351	2.93241	2.98899	ENSG00000214708	6	4	10	11	7.75	2	2	7	3
ENSG00000126500	23769	fibronectin leucine rich transmembrane protein 1	FLRT1	8.45341	-0.916363	0.529843	0.386638	-2.37008	0.0177842	0.0606291	-0.827221	0.563614	0.360464	-2.29488	0.02174	0.0864962	-0.0891419	0.940082	0.356978	-0.249712	0.80281	0.884927	ENSG00000126500	3.24165	3.27865	3.35973	2.99088	2.74299	2.85145	2.7472	2.91113	2.55702	2.86109	3.2411	3.22241	2.98961	2.84071	3.40626	3.25868	ENSG00000126500	12	12	12	8	11	5	7	5	7
ENSG00000125510	4987	opiate receptor-like 1	OPRL1	17.9351	-0.743692	0.597209	0.313828	-2.36974	0.0178004	0.0606693	-0.880732	0.543092	0.284952	-3.09081	0.00199613	0.0133307	0.13704	1.09965	0.295038	0.464481	0.642303	0.775554	ENSG00000125510	4.19608	4.41883	4.19726	4.20648	3.98045	3.67669	3.86215	3.94723	3.3602	3.74518	4.13432	4.05694	3.93728	4.4721	4.9814	4.2522	ENSG00000125510	21	25	18	20	21	15	12	13	15
ENSG00000158578	212	aminolevulinate, delta-, synthase 2	ALAS2	4.11628	1.51535	2.85869	0.640843	2.36462	0.0180483	NA	1.53157	2.891	0.589077	2.59994	0.00932398	NA	-0.016212	0.988826	0.678429	-0.0238964	0.980935	NA	ENSG00000158578	1.44071	1.84491	1.63523	1.60128	1.98052	3.0801	1.61961	2.15756	1.90015	1.88315	1.86312	1.45985	1.29978	1.61629	1.62639	1.91863	ENSG00000158578	1	4	2	2	2.25	5	24	2	7
ENSG00000200262	NA	NA	NA	0.576255	2.08402	4.23986	0.881734	2.36354	0.0181011	NA	1.78057	3.43562	0.885735	2.01028	0.044402	NA	0.303446	1.23409	0.878658	0.345351	0.72983	NA	ENSG00000200262	-1.01217	-1.0103	-1.00618	-1.00989	-1.00816	-0.866782	-0.584522	-0.855982	-0.699058	-0.848086	-1.00873	-1.0097	-1.00996	-1.00825	-1.00715	-0.838546	ENSG00000200262	0	0	0	0	0	0	1	3	1
ENSG00000242995	NA	NA	NA	2.04094	2.04203	4.11825	0.866825	2.35576	0.0184848	NA	2.15057	4.44002	0.844965	2.54515	0.0109229	NA	-0.108534	0.92753	0.885232	-0.122605	0.90242	NA	ENSG00000242995	0.260561	0.266782	0.460477	0.441208	0.273821	1.97119	0.610056	1.27884	0.282342	0.277581	0.271942	0.268749	0.440834	0.273515	0.455465	0.471976	ENSG00000242995	0	0	1	1	0.5	0	20	2	8
ENSG00000049540	2006	elastin	ELN	3.41419	1.88098	3.68325	0.799186	2.35362	0.0185916	NA	1.86708	3.64793	0.756712	2.46735	0.0136115	NA	0.0139017	1.00968	0.823367	0.016884	0.986529	NA	ENSG00000049540	1.07721	1.37755	1.11852	0.92488	1.64195	2.89605	0.935148	2.08389	0.94709	1.4099	1.10103	0.92584	1.5057	0.933293	1.26759	1.1337	ENSG00000049540	1	3	1	0	1.25	5	27	0	10
ENSG00000107807	3195	T-cell leukemia homeobox 1	TLX1	6.65265	-1.07363	0.475123	0.456256	-2.35312	0.0186164	NA	-1.32392	0.399449	0.417934	-3.16777	0.00153613	NA	0.250292	1.18945	0.405258	0.61761	0.536832	NA	ENSG00000107807	2.82312	2.5014	2.75639	3.00945	2.42505	2.55735	2.53632	2.29131	2.21206	2.05567	2.95881	2.9415	3.13948	2.96737	2.74088	2.59331	ENSG00000107807	9	5	7	11	8	4	6	5	3
ENSG00000187955	7373	collagen, type XIV, alpha 1	COL14A1	1.15883	2.03725	4.10462	0.870132	2.34131	0.0192161	NA	1.96447	3.90269	0.847298	2.31851	0.0204216	NA	0.0727795	1.05174	0.891162	0.0816681	0.934911	NA	ENSG00000187955	-0.0307607	-0.181305	-0.173222	-0.180498	-0.0147263	0.337441	0.131902	0.747147	-0.171973	-0.0101331	-0.178224	-0.180132	-0.180639	-0.177282	-0.175118	0.154636	ENSG00000187955	1	0	0	0	0.25	1	4	2	8
ENSG00000152766	118932	ankyrin repeat domain 22	ANKRD22	7.37453	0.964307	1.95113	0.412559	2.33738	0.0194195	NA	1.40141	2.6416	0.393174	3.56436	0.000364743	NA	-0.437106	0.738615	0.458211	-0.953939	0.340114	NA	ENSG00000152766	2.97046	2.46591	2.7354	2.4717	3.11657	3.09187	3.31812	2.94217	3.30195	3.13814	2.78813	2.35904	2.76787	2.49477	2.39248	2.15872	ENSG00000152766	10	4	6	4	6	11	12	14	9
ENSG00000137959	10964	interferon-induced protein 44-like	IFI44L	8.15267	0.952855	1.9357	0.408284	2.3338	0.0196059	0.0654799	1.03413	2.04787	0.37061	2.79033	0.00526536	0.0290308	-0.0812705	0.945225	0.437842	-0.185616	0.852746	0.91657	ENSG00000137959	2.98362	2.66117	2.82632	2.66753	3.27545	3.36169	3.72991	3.10777	2.93169	3.07739	2.96459	2.67041	2.943	2.46908	2.90453	2.52755	ENSG00000137959	9	5	6	5	6.25	12	15	20	10
ENSG00000122877	1959	early growth response 2	EGR2	9.97626	0.990727	1.98719	0.428297	2.31318	0.0207127	0.0683225	0.913488	1.88359	0.383268	2.38342	0.0171527	0.072429	0.0772388	1.055	0.448019	0.172401	0.863123	0.922464	ENSG00000122877	2.85782	3.06948	3.05643	3.07708	3.60297	3.43945	3.41876	4.0134	2.86968	3.7942	3.01085	3.31255	3.44209	2.92559	3.12775	2.23593	ENSG00000122877	6	8	7	8	7.25	15	14	12	24
ENSG00000272473	NA	NA	NA	6.86645	-1.02889	0.490086	0.44601	-2.30688	0.0210612	NA	-1.14327	0.452731	0.411342	-2.77938	0.00544633	NA	0.114379	1.08251	0.402809	0.283955	0.776445	NA	ENSG00000272473	2.85094	2.62712	3.03298	2.89079	2.21044	2.27465	2.75726	2.05778	2.70054	2.46902	2.91094	2.89403	3.03643	2.75141	3.08833	2.72509	ENSG00000272473	9	6	10	9	8.5	2	3	7	1
ENSG00000247287	NA	NA	NA	4.7851	-1.17542	0.442755	0.509535	-2.30685	0.0210633	NA	-1.00827	0.497144	0.481285	-2.09495	0.0361759	NA	-0.167153	0.890599	0.465106	-0.359386	0.719306	NA	ENSG00000247287	2.37025	2.48191	2.36543	2.31364	1.89017	1.84233	2.01963	1.87658	1.91575	2.25422	1.88456	2.21893	2.64017	2.42808	2.14475	2.39662	ENSG00000247287	7	8	6	6	6.75	2	2	3	2
ENSG00000275191	NA	NA	NA	1.37091	-1.96336	0.25643	0.851113	-2.30682	0.0210649	NA	-2.12882	0.228644	0.824474	-2.58204	0.00982193	NA	0.16546	1.12152	0.780286	0.21205	0.832068	NA	ENSG00000275191	0.110121	0.405525	0.678874	0.407983	0.277163	0.108152	0.119971	0.116168	0.125351	0.121994	0.656301	0.751704	0.407553	0.276765	0.121671	0.295164	ENSG00000275191	0	2	4	2	2	1	0	0	0
ENSG00000270277	NA	NA	NA	4.35303	-1.23291	0.425458	0.536007	-2.30018	0.0214382	NA	-1.0448	0.484713	0.507545	-2.05853	0.0395391	NA	-0.188111	0.877754	0.48924	-0.384497	0.70061	NA	ENSG00000270277	2.09045	2.11437	2.16686	2.54338	1.79247	1.7467	1.922	1.49074	1.94694	2.04856	2.0283	2.12196	2.21563	2.49531	1.92987	2.08449	ENSG00000270277	5	5	5	10	6.25	2	2	3	0
ENSG00000240167	NA	NA	NA	1.77523	1.97107	3.92058	0.859204	2.29406	0.021787	NA	2.05034	4.14204	0.834209	2.45783	0.0139781	NA	-0.0792738	0.946534	0.881745	-0.0899056	0.928362	NA	ENSG00000240167	0.227273	0.545311	0.244761	0.233978	0.239024	1.508	0.239806	1.28442	0.420769	0.566963	0.237355	0.234523	0.399324	0.407635	0.241958	0.42846	ENSG00000240167	0	2	0	0	0.5	0	13	0	9
ENSG00000237041	NA	NA	NA	0.520958	1.98974	3.97165	0.867648	2.29325	0.0218334	NA	2.1861	4.55075	0.885832	2.46785	0.0135926	NA	-0.196365	0.872747	0.83672	-0.234684	0.814454	NA	ENSG00000237041	-1.25507	-1.25336	-1.24962	-1.25299	-1.25141	-0.540174	-1.25117	-0.951056	-1.08101	-1.25037	-1.25193	-1.25282	-1.25305	-1.2515	-1.2505	-1.24759	ENSG00000237041	0	0	0	0	0	0	6	0	2
ENSG00000220105	NA	NA	NA	21.5343	0.737637	1.66744	0.323207	2.28225	0.0224748	0.0728561	0.721833	1.64928	0.289983	2.48923	0.012802	0.0578935	0.015804	1.01101	0.334049	0.0473103	0.962266	0.97905	ENSG00000220105	3.84142	4.12413	4.481	4.1881	4.38253	5.36	4.12872	4.81956	4.29861	4.82111	4.10768	4.08341	4.42675	4.55784	3.75177	4.03996	ENSG00000220105	13	17	22	18	17.5	21	58	16	33
ENSG00000250546	101928978	uncharacterized LOC101928978	LOC101928978	22.7368	0.584975	1.50001	0.25755	2.27131	0.0231284	0.074547	0.701564	1.62627	0.233864	2.99988	0.00270087	0.0170077	-0.116589	0.922366	0.270857	-0.430443	0.666873	0.792169	ENSG00000250546	4.64263	4.04746	4.42205	4.17105	4.85964	4.58209	4.5611	5.06874	4.89721	4.5409	4.08661	4.12022	4.16922	4.63457	4.39688	4.07897	ENSG00000250546	29	15	20	17	20.25	32	28	24	40
ENSG00000214433	NA	NA	NA	2.02963	-1.64087	0.320663	0.722597	-2.2708	0.0231592	NA	-1.65565	0.317394	0.689913	-2.3998	0.016404	NA	0.0147816	1.0103	0.635838	0.0232474	0.981453	NA	ENSG00000214433	1.05453	1.18114	0.975876	1.0733	0.824033	0.929326	0.670778	0.665332	0.678481	0.829976	1.29963	1.18679	0.814731	1.08677	0.969287	0.991078	ENSG00000214433	3	4	2	3	3	1	2	0	0
ENSG00000141639	5596	mitogen-activated protein kinase 4	MAPK4	0.421085	1.97499	3.93126	0.869823	2.27057	0.0231732	NA	2.16147	4.4737	0.886868	2.43719	0.0148017	NA	-0.186479	0.878748	0.835526	-0.223187	0.82339	NA	ENSG00000141639	-1.42923	-1.42785	-1.42483	-1.42755	-1.42628	-1.15493	-1.26998	-1.01608	-1.42436	-1.26745	-1.4267	-1.42742	-1.42761	-1.42635	-1.42554	-1.42319	ENSG00000141639	0	0	0	0	0	0	2	1	3
ENSG00000106004	3202	homeobox A5	HOXA5	0.635628	1.95514	3.87755	0.862114	2.26785	0.0233384	NA	2.15877	4.46534	0.882492	2.44622	0.0144362	NA	-0.203627	0.868365	0.834193	-0.2441	0.807153	NA	ENSG00000106004	-1.0577	-1.05561	-1.05107	-1.05516	-1.05325	-0.323435	-1.05295	-0.386661	-1.05036	-1.05198	-1.05388	-1.05495	-1.05524	-1.05335	-1.05213	-1.04862	ENSG00000106004	0	0	0	0	0	0	6	0	5
ENSG00000230426	339476	endogenous retrovirus group MER61, member 1	ERVMER61-1	4.54301	1.2394	2.36101	0.547816	2.26244	0.02367	NA	0.966258	1.95377	0.481836	2.00537	0.0449238	NA	0.273145	1.20844	0.57696	0.473421	0.635913	NA	ENSG00000230426	2.01466	1.79818	2.19539	1.51298	2.44691	2.59069	2.17332	2.04605	2.30511	2.46452	2.05576	2.14991	1.66407	2.16864	1.68697	2.11277	ENSG00000230426	4	2	5	0	2.75	8	11	5	4
ENSG00000258964	NA	NA	NA	16.0492	-0.73672	0.600102	0.32604	-2.2596	0.0238462	0.076322	-0.765386	0.588296	0.298155	-2.56707	0.0102562	0.0487443	0.0286651	1.02007	0.308752	0.0928419	0.926029	0.958519	ENSG00000258964	3.88505	4.18568	4.37962	3.99487	3.86164	3.32622	3.3464	3.39908	4.25563	3.5345	4.51756	3.94394	3.81987	4.13924	4.16622	4.13723	ENSG00000258964	16	21	23	17	19.25	14	8	7	8
ENSG00000153802	9407	transmembrane protease, serine 11D	TMPRSS11D	1.31217	1.80885	3.50363	0.8045	2.24842	0.0245496	NA	1.85525	3.61814	0.765602	2.42325	0.0153822	NA	-0.0463987	0.968351	0.854222	-0.0543169	0.956683	NA	ENSG00000153802	0.0911679	0.246663	0.104331	0.248375	0.634426	0.484481	0.396466	0.249808	0.539887	0.528994	0.0987331	0.0966014	0.096035	0.394325	0.25983	0.109217	ENSG00000153802	0	1	0	1	0.5	4	3	2	1
ENSG00000054356	5798	protein tyrosine phosphatase, receptor type, N	PTPRN	2.8227	1.47023	2.77065	0.654306	2.247	0.0246399	NA	1.33807	2.52813	0.592168	2.25961	0.0238452	NA	0.132156	1.09593	0.697468	0.189479	0.849717	NA	ENSG00000054356	1.13533	0.994048	1.31661	1.41317	1.30127	1.59659	2.01005	1.53104	1.5725	1.66532	1.00099	1.28929	1.14909	1.15969	1.55585	1.33391	ENSG00000054356	1	0	2	3	1.5	2	5	9	4
ENSG00000228347	NA	NA	NA	2.80163	1.90671	3.74954	0.848831	2.24628	0.0246859	NA	2.49137	5.62312	0.831623	2.9958	0.0027373	NA	-0.584657	0.666808	0.874126	-0.668848	0.503593	NA	ENSG00000228347	0.550242	0.734317	0.759516	0.895508	0.567619	2.44116	0.749104	2.16871	0.57875	0.754485	0.565161	0.560981	0.89495	0.746888	0.571934	0.585451	ENSG00000228347	0	1	1	2	1	0	23	1	16
ENSG00000167971	57524	CASK interacting protein 1	CASKIN1	8.46115	-0.912816	0.531148	0.406437	-2.2459	0.0247105	0.078502	-0.819059	0.566812	0.378096	-2.16627	0.0302906	0.110997	-0.0937566	0.93708	0.379272	-0.247201	0.804752	0.885293	ENSG00000167971	2.7662	3.61553	3.28164	3.06221	2.62541	2.8417	2.7368	2.71089	2.66401	3.03252	2.82281	3.06562	3.46177	3.09214	3.1898	3.24989	ENSG00000167971	6	18	11	9	11	4	7	5	5
ENSG00000125363	265	amelogenin, X-linked	AMELX	0.382745	1.95203	3.86917	0.870055	2.24357	0.0248603	NA	2.1328	4.38568	0.886849	2.40492	0.016176	NA	-0.180775	0.882229	0.833725	-0.216829	0.828342	NA	ENSG00000125363	-1.54299	-1.54174	-1.53899	-1.54146	-1.38599	-1.54355	-1.24718	-1.38987	-1.37863	-1.38275	-1.54069	-1.54134	-1.54151	-1.54037	-1.53964	-1.5375	ENSG00000125363	0	0	0	0	0	1	0	2	1
ENSG00000135218	948	CD36 molecule (thrombospondin receptor)	CD36	2.69721	1.63221	3.09987	0.728142	2.24161	0.0249869	NA	1.59131	3.01322	0.675845	2.35454	0.0185454	NA	0.0409013	1.02876	0.76674	0.0533444	0.957457	NA	ENSG00000135218	0.853	1.15982	1.32514	0.862764	1.17618	1.82619	1.30968	2.15312	1.19615	1.18497	1.30206	0.863557	1.16241	0.869721	1.03741	1.20829	ENSG00000135218	0	2	3	0	1.25	2	9	3	13
ENSG00000235280	NA	NA	NA	16.7277	-0.665736	0.630367	0.29727	-2.2395	0.0251233	0.079489	-1.19171	0.437784	0.262024	-4.5481	5.41334e-06	8.31407e-05	0.525974	1.43991	0.267225	1.96828	0.0490359	0.123594	ENSG00000235280	3.84966	3.834	4.35786	3.96168	3.53242	3.50288	3.68971	3.72222	3.58848	3.63525	4.423	4.5882	4.30688	4.21154	4.37833	4.26767	ENSG00000235280	15	14	22	16	16.75	9	10	11	12
ENSG00000232149	NA	NA	NA	2.71429	-1.49204	0.35551	0.666281	-2.23935	0.0251329	NA	-1.2786	0.412195	0.636795	-2.00787	0.044657	NA	-0.213436	0.862481	0.606903	-0.35168	0.725078	NA	ENSG00000232149	1.75871	1.69466	1.29009	1.26182	1.27501	1.10554	1.13669	1.26444	1.15088	0.984453	1.51145	1.26324	1.4989	1.62218	0.983854	1.67088	ENSG00000232149	7	6	2	2	4.25	2	1	1	2
ENSG00000187229	NA	NA	NA	15.3434	-0.742549	0.597683	0.331883	-2.23738	0.0252616	0.0798561	-0.82808	0.563279	0.302566	-2.73685	0.00620297	0.0329223	0.085531	1.06108	0.312772	0.273461	0.784499	0.87272	ENSG00000187229	3.91525	4.16044	4.26217	3.79672	3.77293	3.99744	3.1292	3.09801	3.45639	3.79897	4.15155	4.30803	4.12142	3.89505	4.32927	3.65289	ENSG00000187229	17	21	21	14	18.25	13	19	5	5
ENSG00000167208	124460	sorting nexin 20	SNX20	0.374259	1.94287	3.84471	0.869659	2.23406	0.0254789	NA	2.12298	4.35593	0.886633	2.39443	0.0166463	NA	-0.180106	0.882638	0.833014	-0.21621	0.828824	NA	ENSG00000167208	-1.5604	-1.55918	-1.5565	-1.55892	-1.2674	-1.41779	-1.55762	-1.40813	-1.39695	-1.40105	-1.55816	-1.5588	-1.55896	-1.55785	-1.55713	-1.55504	ENSG00000167208	0	0	0	0	0	2	1	0	1
ENSG00000266049	NA	NA	NA	0.672358	-1.98686	0.252287	0.889738	-2.23308	0.0255435	NA	-1.87795	0.272071	0.880308	-2.13328	0.0329015	NA	-0.108914	0.927286	0.854165	-0.12751	0.898537	NA	ENSG00000266049	-0.356441	-0.745632	-0.58353	-0.595541	-0.74316	-0.748781	-0.742849	-0.744763	-0.740134	-0.741829	-0.5918	-0.46092	-0.595772	-0.590247	-0.741992	-0.576276	ENSG00000266049	3	0	1	1	1.25	0	0	0	0
ENSG00000081818	56131	protocadherin beta 4	PCDHB4	6.13341	1.02603	2.03641	0.459653	2.23218	0.0256029	NA	1.13723	2.19958	0.420071	2.70722	0.00678484	NA	-0.111197	0.92582	0.495909	-0.224228	0.82258	NA	ENSG00000081818	2.05673	2.52052	2.48071	2.42831	2.88982	2.73057	2.81794	2.86548	3.20727	2.36028	2.22135	2.20952	2.32127	2.64391	2.24062	2.40057	ENSG00000081818	2	6	5	5	4.5	10	9	9	10
ENSG00000271788	NA	NA	NA	1.98112	-1.67317	0.313563	0.750026	-2.23082	0.0256931	NA	-1.45208	0.365494	0.72242	-2.01002	0.0444288	NA	-0.221091	0.857916	0.685399	-0.322573	0.747019	NA	ENSG00000271788	0.990224	1.31685	0.766011	1.00895	0.599404	0.730994	0.757281	0.594928	0.91399	0.603112	0.892411	1.01048	0.884107	0.599103	1.35336	0.924774	ENSG00000271788	3	6	1	3	3.25	0	1	1	0
ENSG00000132681	480	ATPase, Na+/K+ transporting, alpha 4 polypeptide	ATP1A4	1.9251	1.9283	3.80606	0.864868	2.22959	0.0257748	NA	3.23238	9.39819	0.870673	3.71251	0.000205214	NA	-1.30409	0.404978	0.894865	-1.4573	0.145034	NA	ENSG00000132681	0.356257	0.193296	0.548136	0.19458	0.199974	1.80156	0.37799	1.29049	0.208059	0.542549	0.198191	0.195162	0.194356	0.199684	0.203106	0.212936	ENSG00000132681	1	0	2	0	0.75	0	18	1	9
ENSG00000258873	503835	double homeobox A	DUXA	0.366664	1.93457	3.82265	0.869293	2.22546	0.0260507	NA	2.11407	4.32912	0.886431	2.38493	0.0170824	NA	-0.179501	0.883009	0.832364	-0.215652	0.829259	NA	ENSG00000258873	-1.57412	-1.57293	-1.5703	-1.57267	-1.41888	-1.30509	-1.57139	-1.42272	-1.4116	-1.41568	-1.57193	-1.57255	-1.57271	-1.57162	-1.57092	-1.56887	ENSG00000258873	0	0	0	0	0	1	2	0	1
ENSG00000180229	283755	hect domain and RLD 2 pseudogene 3	HERC2P3	14.3716	0.708452	1.63405	0.318364	2.22529	0.0260618	0.0818366	0.718275	1.64521	0.2859	2.51233	0.0119938	0.0550165	-0.00982284	0.993214	0.334768	-0.0293423	0.976592	0.988235	ENSG00000180229	3.82888	3.87269	3.22933	3.49418	4.22537	3.86313	4.23199	3.9454	3.98333	4.2076	3.51873	3.33993	3.3347	4.08038	3.76324	3.61987	ENSG00000180229	16	16	6	10	12	22	17	22	17
ENSG00000157782	9478	calcium binding protein 1	CABP1	11.0128	0.824929	1.77145	0.370901	2.22412	0.0261402	0.082036	0.870299	1.82804	0.334908	2.59862	0.00935999	0.0453552	-0.0453702	0.969041	0.392128	-0.115702	0.907888	0.948337	ENSG00000157782	3.11787	3.15357	3.46801	3.16135	3.2765	3.74143	4.21797	3.46845	3.3274	3.92957	3.00316	2.98593	3.31819	3.42577	3.37434	3.08767	ENSG00000157782	8	8	11	8	8.75	9	18	26	12
ENSG00000171385	3752	potassium voltage-gated channel, Shal-related subfamily, member 3	KCND3	1.98624	-1.61908	0.325544	0.728908	-2.22124	0.026335	NA	-1.56334	0.338368	0.697887	-2.2401	0.0250845	NA	-0.0557406	0.9621	0.64933	-0.0858432	0.931591	NA	ENSG00000171385	1.32086	0.776847	1.06837	0.914955	0.633066	0.762896	0.633933	0.628593	0.944313	0.793654	1.04745	0.916211	0.914472	1.16549	1.06043	0.955086	ENSG00000171385	6	1	3	2	3	0	1	0	0
ENSG00000180535	168620	basic helix-loop-helix family, member a15	BHLHA15	4.63022	-1.27298	0.413804	0.574537	-2.21566	0.0267147	NA	-1.97702	0.254013	0.52111	-3.79387	0.000148319	NA	0.704044	1.62907	0.489747	1.43757	0.150557	NA	ENSG00000180535	2.01027	2.32824	1.83149	2.24276	1.81242	1.63075	1.81502	1.92583	1.69264	1.68061	2.25883	2.1467	2.41852	2.16557	2.82551	2.51117	ENSG00000180535	4	7	2	6	4.75	2	1	2	3
ENSG00000230479	NA	NA	NA	10.22	0.798824	1.73968	0.360555	2.21554	0.0267229	0.0833426	0.842911	1.79367	0.325426	2.59018	0.00959257	0.0462406	-0.0440871	0.969903	0.383428	-0.114981	0.90846	0.948502	ENSG00000230479	2.90334	3.11345	3.10164	3.41945	3.52075	3.84044	3.7611	3.49179	3.2852	3.54477	3.22426	3.03831	3.03367	2.7654	3.4756	3.14165	ENSG00000230479	6	8	7	12	8.25	13	21	17	13
ENSG00000225125	NA	NA	NA	4.45957	1.37604	2.59554	0.622703	2.20978	0.0271207	NA	1.13048	2.18932	0.559718	2.01974	0.0434106	NA	0.245551	1.18555	0.64903	0.378335	0.705182	NA	ENSG00000225125	1.82951	1.96624	1.89409	1.43045	1.9917	2.77487	2.10445	2.84062	1.7676	2.00538	1.43794	1.85619	2.07775	1.99059	1.60795	2.15525	ENSG00000225125	3	4	3	0	2.5	4	15	5	15
ENSG00000266947	NA	NA	NA	8.03564	-0.973385	0.50931	0.440507	-2.20969	0.0271266	0.0843285	-0.818424	0.567061	0.410758	-1.99247	0.0463191	0.151145	-0.154961	0.898157	0.415148	-0.373266	0.708951	0.82211	ENSG00000266947	3.11632	3.5654	2.60174	3.15999	2.78071	2.79164	2.96587	2.55293	2.72091	2.20583	2.86428	3.52681	3.08666	2.95954	3.0613	2.74532	ENSG00000266947	11	18	4	11	11	6	7	8	4
ENSG00000279375	NA	NA	NA	3.17741	1.33446	2.52181	0.604167	2.20876	0.0271913	NA	1.53517	2.89822	0.564586	2.7191	0.00654591	NA	-0.200709	0.870123	0.659832	-0.304182	0.760989	NA	ENSG00000279375	1.4053	1.42063	1.58448	1.28588	2.14356	1.82579	1.68497	1.42677	2.01434	1.80245	1.29356	1.42549	1.54856	1.5648	1.30404	1.16159	ENSG00000279375	2	2	3	1	2	9	6	4	2
ENSG00000255306	NA	NA	NA	3.11148	-1.34127	0.394674	0.610324	-2.19763	0.0279755	NA	-1.20035	0.435169	0.579925	-2.06984	0.0384671	NA	-0.140915	0.906944	0.551011	-0.255738	0.798153	NA	ENSG00000255306	1.64664	1.6665	1.91707	1.67084	1.15497	1.52831	1.3109	1.56109	1.46921	1.16048	1.44348	1.55962	1.8695	1.68818	1.58366	1.84389	ENSG00000255306	4	4	6	4	4.5	0	3	1	3
ENSG00000221994	57232	zinc finger protein 630	ZNF630	16.9993	-0.640669	0.641416	0.291533	-2.19759	0.0279785	0.0864307	-0.802087	0.573519	0.263876	-3.03964	0.00236861	0.0153518	0.161419	1.11839	0.272101	0.593232	0.553026	0.707573	ENSG00000221994	4.12922	4.07594	4.37341	4.03286	3.70047	3.59097	3.90657	3.16434	4.02287	3.98821	4.21517	4.2385	4.23202	4.49113	4.09926	4.28358	ENSG00000221994	20	18	22	17	19.25	11	11	14	5
ENSG00000259105	NA	NA	NA	5.79027	1.44374	2.72025	0.657436	2.19602	0.0280908	NA	1.88989	3.70608	0.621569	3.04052	0.00236172	NA	-0.446153	0.733998	0.69169	-0.645019	0.518915	NA	ENSG00000259105	1.77182	2.16456	2.10425	1.93195	1.66371	3.78606	1.95576	3.33773	1.98358	1.96623	1.94574	1.79838	1.79562	1.66284	1.82561	2.1331	ENSG00000259105	2	5	4	3	3.5	1	37	3	22
ENSG00000268945	NA	NA	NA	1.19563	-1.86506	0.274511	0.849304	-2.19599	0.0280925	NA	-2.01471	0.247463	0.822841	-2.44848	0.0143459	NA	0.149649	1.1093	0.773221	0.193539	0.846537	NA	ENSG00000268945	0.117955	0.125485	0.413778	0.263592	-0.021825	-0.0316549	-0.0212824	-0.0246224	-0.0165534	0.138713	0.395166	0.127879	0.26318	-0.0220129	0.522375	0.151021	ENSG00000268945	1	1	3	2	1.75	0	0	0	0
ENSG00000143119	963	CD53 molecule	CD53	4.8848	1.11676	2.1686	0.511418	2.18366	0.0289873	NA	1.57643	2.9823	0.489372	3.22132	0.001276	NA	-0.459662	0.727157	0.565898	-0.81227	0.416637	NA	ENSG00000143119	2.44194	1.97588	1.74745	1.98046	2.41788	2.57992	2.66619	2.84026	2.02882	2.435	2.11012	1.98253	1.97966	1.99869	1.73924	1.7663	ENSG00000143119	8	3	1	3	3.75	7	10	10	13
ENSG00000234371	NA	NA	NA	14.5007	1.09352	2.13395	0.502269	2.17717	0.0294678	0.0898842	1.14248	2.2076	0.457295	2.49833	0.0124778	0.0567425	-0.048952	0.966638	0.51589	-0.0948883	0.924404	0.958076	ENSG00000234371	3.574	3.32383	3.49044	3.33239	2.88616	5.20459	3.28915	4.67894	3.91232	3.62147	3.89459	2.85879	3.48506	2.99398	3.4699	3.53769	ENSG00000234371	13	9	10	9	10.25	4	64	8	37
ENSG00000277449	NA	NA	NA	17.2245	-0.743865	0.597137	0.34399	-2.16246	0.0305826	0.0923097	-1.06919	0.476588	0.309435	-3.45529	0.000549699	0.00457861	0.325322	1.25294	0.322512	1.00871	0.313113	0.481804	ENSG00000277449	3.59554	4.30333	4.16533	4.31382	4.00684	3.07761	3.89356	3.72466	3.32393	3.71184	3.93471	4.27397	3.90547	4.55969	4.5105	4.71047	ENSG00000277449	11	23	18	23	18.75	16	5	14	12
ENSG00000260273	NA	NA	NA	2.16275	-1.52243	0.348099	0.705515	-2.1579	0.0309358	NA	-1.42373	0.372746	0.674484	-2.11085	0.0347852	NA	-0.0986948	0.933877	0.634138	-0.155636	0.87632	NA	ENSG00000260273	0.868632	1.2484	1.04278	1.44987	0.735433	0.864062	1.03087	0.882683	0.90406	0.739437	1.14982	1.01824	1.25165	1.15384	1.27874	0.912556	ENSG00000260273	1	4	2	6	3.25	0	1	2	1
ENSG00000180083	259239	WAP four-disulfide core domain 11	WFDC11	0.378114	1.8641	3.6404	0.864217	2.15698	0.0310074	NA	2.04261	4.11991	0.88352	2.3119	0.0207831	NA	-0.178516	0.883611	0.826668	-0.215947	0.829029	NA	ENSG00000180083	-1.57811	-1.57687	-1.57415	-1.5766	-1.28115	-1.57867	-1.41914	-1.2876	-1.41254	-1.5747	-1.57584	-1.57648	-1.57665	-1.57552	-1.57479	-1.57267	ENSG00000180083	0	0	0	0	0	2	0	1	2
ENSG00000243004	101927668	uncharacterized LOC101927668	AC005062.2	1.99049	-1.60303	0.329186	0.746623	-2.14703	0.0317905	NA	-1.53621	0.34479	0.714897	-2.14885	0.0316459	NA	-0.0668153	0.954743	0.677113	-0.0986767	0.921395	NA	ENSG00000243004	0.601051	1.13146	0.923469	1.33443	0.614082	0.745132	0.614953	0.609589	0.783491	0.917865	0.906187	1.24088	0.897873	0.909437	1.04489	0.938597	ENSG00000243004	0	4	2	6	3	0	1	0	0
ENSG00000260176	NA	NA	NA	0.429029	1.83957	3.57902	0.859793	2.13954	0.0323916	NA	2.02288	4.06395	0.880748	2.29678	0.0216316	NA	-0.183316	0.880676	0.824649	-0.222296	0.824083	NA	ENSG00000260176	-1.46277	-1.46136	-1.45827	-1.46105	-1.45975	-1.0624	-1.45955	-1.30474	-1.0148	-1.45889	-1.46019	-1.46091	-1.46111	-1.45982	-1.459	-1.4566	ENSG00000260176	0	0	0	0	0	0	3	0	1
ENSG00000156395	22986	sortilin-related VPS10 domain containing receptor 3	SORCS3	0.435502	1.8382	3.57563	0.859467	2.13876	0.0324548	NA	2.02192	4.06123	0.880536	2.29623	0.0216625	NA	-0.183719	0.88043	0.824536	-0.222815	0.823679	NA	ENSG00000156395	-1.46632	-1.46489	-1.46175	-1.46458	-1.30288	-1.46697	-1.46305	-0.926044	-1.46127	-1.15448	-1.4637	-1.46444	-1.46463	-1.46333	-1.46249	-1.46005	ENSG00000156395	0	0	0	0	0	1	0	0	4
ENSG00000105374	4818	natural killer cell granule protein 7	NKG7	0.375922	1.84146	3.58372	0.862509	2.135	0.0327611	NA	2.01924	4.05369	0.882445	2.28823	0.0221242	NA	-0.17778	0.884063	0.824744	-0.215557	0.829333	NA	ENSG00000105374	-1.60759	-1.60636	-1.60365	-1.60609	-1.44824	-1.46186	-1.18129	-1.60587	-1.44088	-1.6042	-1.60533	-1.60597	-1.60614	-1.60502	-1.60429	-1.60218	ENSG00000105374	0	0	0	0	0	1	1	3	0
ENSG00000121898	119587	carboxypeptidase X (M14 family), member 2	CPXM2	2.31957	1.6879	3.22188	0.791983	2.13124	0.0330697	NA	1.74546	3.35303	0.751063	2.32399	0.020126	NA	-0.0575618	0.960887	0.824611	-0.0698049	0.944349	NA	ENSG00000121898	0.612001	0.924787	0.803104	0.782449	0.940245	2.09469	0.7936	1.06203	1.22175	0.948551	0.788906	0.621237	1.28706	0.626627	0.630712	0.64248	ENSG00000121898	0	2	1	1	1	2	17	1	3
ENSG00000087116	9509	ADAM metallopeptidase with thrombospondin type 1 motif, 2	ADAMTS2	1.67351	1.86814	3.65061	0.878666	2.12611	0.0334945	NA	2.20307	4.60457	0.86656	2.54231	0.0110122	NA	-0.33493	0.792823	0.893128	-0.375007	0.707655	NA	ENSG00000087116	0.0461762	0.222398	0.0626841	0.224341	0.0572765	1.59373	0.0580146	0.963022	0.244824	0.0604283	0.0557022	0.225222	0.224002	0.0570208	0.0600431	0.0687335	ENSG00000087116	0	1	0	1	0.5	0	17	0	7
ENSG00000188996	135458	HUS1 checkpoint homolog b (S. pombe)	HUS1B	1.34247	1.73233	3.32264	0.815332	2.12469	0.0336124	NA	1.5285	2.88485	0.76476	1.99866	0.0456451	NA	0.203835	1.15176	0.851093	0.239498	0.81072	NA	ENSG00000188996	0.394168	0.117286	0.126548	0.118209	0.122102	0.715234	0.54612	0.646498	0.28935	0.552709	0.275854	0.27175	0.118048	0.121893	0.282552	0.296092	ENSG00000188996	2	0	0	0	0.5	0	5	3	4
ENSG00000250972	NA	NA	NA	0.415583	1.82471	3.54235	0.858865	2.12456	0.0336236	NA	2.00681	4.01893	0.880116	2.28017	0.0225978	NA	-0.182103	0.881417	0.823351	-0.221173	0.824958	NA	ENSG00000250972	-1.48185	-1.48049	-1.4775	-1.48019	-1.47894	-1.08522	-1.47874	-1.06329	-1.31383	-1.4781	-1.47935	-1.48006	-1.48025	-1.479	-1.4782	-1.47588	ENSG00000250972	0	0	0	0	0	0	3	0	3
ENSG00000179388	1960	early growth response 3	EGR3	8.57751	0.867884	1.82498	0.408792	2.12304	0.0337503	0.0995224	0.781147	1.7185	0.364259	2.14449	0.031994	0.115281	0.0867362	1.06196	0.429769	0.20182	0.840057	0.908732	ENSG00000179388	2.45871	2.80257	2.87038	3.21648	3.5629	3.61186	3.18215	2.99343	3.37063	2.95068	2.92111	2.81241	2.70973	2.73659	3.19612	3.00304	ENSG00000179388	3	6	6	11	6.5	16	19	10	8
ENSG00000254252	NA	NA	NA	2.54327	1.62924	3.09349	0.767457	2.1229	0.0337621	NA	1.86675	3.6471	0.731569	2.55171	0.0107196	NA	-0.237516	0.848204	0.806568	-0.294478	0.768393	NA	ENSG00000254252	0.999101	0.867547	0.891658	0.869956	1.02921	2.33445	0.715099	1.27239	1.31316	1.03781	1.02492	0.707804	1.14789	0.713644	0.886008	0.730808	ENSG00000254252	2	1	1	1	1.25	2	20	0	4
ENSG00000174348	127435	podocan	PODN	0.862304	1.8854	3.69454	0.889513	2.11958	0.0340413	NA	2.5982	6.0553	0.889773	2.92007	0.00349954	NA	-0.712804	0.610133	0.886658	-0.803922	0.421442	NA	ENSG00000174348	-0.662513	-0.496669	-0.653619	-0.65911	-0.489024	0.398777	-0.656145	-0.347122	-0.652677	-0.484915	-0.657393	-0.658833	-0.659216	-0.656681	-0.655048	-0.650335	ENSG00000174348	0	1	0	0	0.25	1	10	0	2
ENSG00000171872	128209	Kruppel-like factor 17	KLF17	10.4964	0.792029	1.73151	0.37402	2.11761	0.0342079	0.100508	0.702251	1.62704	0.332824	2.10997	0.0348606	0.122505	0.0897783	1.06421	0.391514	0.229311	0.818627	0.894612	ENSG00000171872	3.38848	2.95156	3.44187	2.755	3.66004	3.94404	3.60586	3.37394	3.38035	3.56146	3.07165	3.14038	3.67772	2.98736	3.10032	3.15812	ENSG00000171872	12	6	11	4	8.25	15	23	14	11
ENSG00000165457	2350	folate receptor 2 (fetal)	FOLR2	0.519574	1.80282	3.489	0.852447	2.11487	0.0344411	NA	1.99298	3.98059	0.875761	2.27571	0.0228632	NA	-0.190166	0.876505	0.82151	-0.231483	0.816939	NA	ENSG00000165457	-1.277	-1.27529	-1.27156	-1.27492	-1.27335	-0.651358	-1.27311	-0.725875	-1.27098	-1.27231	-1.27387	-1.27475	-1.27499	-1.27343	-1.27243	-1.26954	ENSG00000165457	0	0	0	0	0	0	5	0	4
ENSG00000174123	81793	toll-like receptor 10	TLR10	0.405774	1.80431	3.49262	0.857327	2.10458	0.035328	NA	1.9852	3.95917	0.879061	2.25831	0.0239261	NA	-0.180885	0.882162	0.821543	-0.220177	0.825733	NA	ENSG00000174123	-1.51393	-1.5126	-1.50968	-1.51231	-1.35353	-1.0096	-1.51089	-1.2196	-1.50922	-1.51027	-1.51149	-1.51218	-1.51236	-1.51115	-1.51037	-1.50809	ENSG00000174123	0	0	0	0	0	1	4	0	2
ENSG00000196104	50859	sparc/osteonectin, cwcv and kazal-like domains proteoglycan (testican) 3	SPOCK3	13.1223	0.691457	1.61491	0.328979	2.10183	0.0355683	0.103528	0.718618	1.64561	0.296247	2.42574	0.0152771	0.0662266	-0.0271612	0.981349	0.346241	-0.0784461	0.937473	0.965187	ENSG00000196104	3.39373	3.3563	3.3568	3.88344	3.97663	3.75643	4.1306	4.04368	3.7442	3.95016	3.21955	3.71563	3.76969	3.13613	3.24999	3.77907	ENSG00000196104	10	9	8	17	11	18	16	21	20
ENSG00000229360	NA	NA	NA	0.426262	1.79282	3.46492	0.855652	2.09527	0.036147	NA	1.97453	3.93001	0.877919	2.24911	0.0245056	NA	-0.181711	0.881656	0.820525	-0.221457	0.824736	NA	ENSG00000229360	-1.53699	-1.53559	-1.53251	-1.53528	-1.53399	-1.38536	-1.53378	-0.88327	-1.36363	-1.53313	-1.53441	-1.53514	-1.53533	-1.53406	-1.53323	-1.53085	ENSG00000229360	0	0	0	0	0	0	1	0	5
ENSG00000196549	4311	membrane metallo-endopeptidase	MME	7.54207	-0.915907	0.530011	0.437423	-2.09387	0.0362714	0.105105	-0.844269	0.556993	0.406416	-2.07735	0.0377693	0.130047	-0.0716381	0.951557	0.409239	-0.175052	0.861039	0.921391	ENSG00000196549	2.9262	2.70229	3.18433	3.24691	1.99729	2.65881	2.64057	2.89227	2.87255	2.42799	2.90629	2.61322	3.04154	3.14535	3.16611	2.98857	ENSG00000196549	9	6	11	13	9.75	0	6	5	8
ENSG00000100362	5816	parvalbumin	PVALB	1.73147	1.84889	3.60222	0.8854	2.08819	0.0367805	NA	2.15628	4.45764	0.875968	2.4616	0.013832	NA	-0.307395	0.8081	0.894739	-0.343558	0.731178	NA	ENSG00000100362	0.40085	0.0887516	0.100403	0.0899197	0.0948287	1.58058	0.271549	1.17652	0.102193	0.0980775	0.0932058	0.0904495	0.261605	0.269813	0.0976805	0.106637	ENSG00000100362	2	0	0	0	0.5	0	16	1	9
ENSG00000088882	56265	carboxypeptidase X (M14 family), member 1	CPXM1	2.21002	1.77438	3.42092	0.852706	2.08089	0.0374443	NA	1.78446	3.44489	0.822946	2.16838	0.0301299	NA	-0.010073	0.993042	0.870794	-0.0115676	0.990771	NA	ENSG00000088882	0.591177	0.433216	0.623768	0.603661	0.767462	2.06014	0.441749	1.50825	0.44999	0.444854	0.609953	0.756481	0.754645	0.440471	0.444359	0.455539	ENSG00000088882	1	0	1	1	0.75	2	19	0	9
ENSG00000236722	NA	NA	NA	1.00039	1.82474	3.54242	0.878946	2.07605	0.0378891	NA	1.78367	3.44301	0.862442	2.06816	0.0386249	NA	0.0410686	1.02888	0.893516	0.0459629	0.96334	NA	ENSG00000236722	-0.378937	-0.375723	-0.368692	-0.216033	-0.209524	0.584339	-0.371605	-0.0720959	-0.0498443	-0.370101	-0.373043	-0.374703	-0.216302	-0.209874	-0.370341	-0.3649	ENSG00000236722	0	0	0	1	0.25	1	9	0	2
ENSG00000266835	100505592	uncharacterized LOC100505592	RP11-838N2.4	5.86255	0.931373	1.90709	0.448766	2.07541	0.0379485	NA	1.03888	2.05464	0.410208	2.53258	0.0113226	NA	-0.107512	0.928188	0.484464	-0.221918	0.824377	NA	ENSG00000266835	2.375	2.18256	2.45849	2.40688	2.93613	2.62933	2.86931	2.50953	2.56859	2.95667	2.52154	2.1897	2.18661	2.42967	2.33719	2.25832	ENSG00000266835	5	3	5	5	4.5	11	8	10	6
ENSG00000278112	NA	NA	NA	1.23917	-1.68017	0.312045	0.809856	-2.07465	0.0380186	NA	-1.5582	0.339575	0.785548	-1.98358	0.0473023	NA	-0.121972	0.918931	0.735053	-0.165937	0.868207	NA	ENSG00000278112	0.341025	0.35185	0.235267	0.475234	0.0741445	0.064016	0.228309	0.0712602	0.237868	0.0765379	0.483657	0.355296	0.219891	0.226836	0.37009	0.244362	ENSG00000278112	2	2	1	3	2	0	0	1	0
ENSG00000174473	442117	UDP-N-acetyl-alpha-D-galactosamine:polypeptide N-acetylgalactosaminyltransferase-like 6	GALNTL6	1.65066	1.58304	2.99601	0.763222	2.07415	0.038065	NA	1.51513	2.85824	0.711124	2.13061	0.0331212	NA	0.067913	1.0482	0.808983	0.0839486	0.933097	NA	ENSG00000174473	0.51294	0.369229	0.684555	0.370349	0.913884	0.641075	0.673688	0.525199	1.04636	0.924407	0.668336	0.524468	0.523266	0.374817	0.377824	0.55129	ENSG00000174473	1	0	2	0	0.75	4	2	2	1
ENSG00000267301	NA	NA	NA	2.03211	1.48512	2.7994	0.71635	2.07317	0.0381564	NA	2.3387	5.05848	0.723705	3.23157	0.00123111	NA	-0.853588	0.553407	0.800179	-1.06675	0.286086	NA	ENSG00000267301	0.731635	0.741379	1.03936	0.588329	0.89458	1.4559	1.02519	1.32887	0.912475	1.15075	0.592152	0.588944	0.588092	0.593736	0.901488	0.774271	ENSG00000267301	1	1	3	0	1.25	2	8	3	6
ENSG00000271482	NA	NA	NA	1.84422	-1.52628	0.347172	0.73803	-2.06804	0.0386362	NA	-1.49189	0.355547	0.706017	-2.11311	0.0345917	NA	-0.0343879	0.976446	0.66336	-0.0518389	0.958657	NA	ENSG00000271482	1.13894	0.703198	0.986278	0.837522	0.564376	0.817334	0.714681	0.560503	0.725897	0.567595	0.844973	0.95869	0.837061	1.07954	0.978688	0.733518	ENSG00000271482	5	1	3	2	2.75	0	2	1	0
ENSG00000281903	NA	NA	NA	3.71835	-1.30432	0.404911	0.632894	-2.06089	0.0393136	NA	-1.637	0.321524	0.586928	-2.7891	0.00528545	NA	0.332678	1.25935	0.568409	0.585279	0.55836	NA	ENSG00000281903	1.79104	1.69725	1.85826	2.11137	1.71877	1.41331	1.8391	1.43873	1.30649	1.29836	2.21308	1.70324	2.01958	2.44688	1.59913	1.76104	ENSG00000281903	4	3	4	7	4.5	3	1	4	1
ENSG00000204361	120406	neurexophilin and PC-esterase domain family, member 2	NXPE2	2.41839	1.35627	2.56022	0.659108	2.05773	0.0396156	NA	1.60754	3.04732	0.623595	2.57786	0.00994143	NA	-0.251272	0.840155	0.719119	-0.349417	0.726777	NA	ENSG00000204361	0.836285	1.13123	0.85936	1.37122	1.38836	1.5329	1.49683	1.37462	1.29596	1.39979	1.00388	0.99837	0.844833	1.14613	1.01286	1.17745	ENSG00000204361	0	2	0	4	1.5	4	6	5	4
ENSG00000228744	NA	NA	NA	1.12034	1.82067	3.53246	0.885346	2.05645	0.0397389	NA	1.81999	3.5308	0.874324	2.0816	0.0373789	NA	0.000678167	1.00047	0.894391	0.000758245	0.999395	NA	ENSG00000228744	-0.286628	-0.283043	-0.105524	-0.282261	-0.278967	0.767446	-0.278455	0.276361	0.0496003	-0.276781	-0.280057	-0.281906	-0.120426	-0.113686	-0.277048	-0.270999	ENSG00000228744	0	0	1	0	0.25	0	10	0	4
ENSG00000158859	9507	ADAM metallopeptidase with thrombospondin type 1 motif, 4	ADAMTS4	1.28111	1.74732	3.35735	0.849808	2.05614	0.0397691	NA	2.06076	4.17206	0.831602	2.47806	0.0132098	NA	-0.313437	0.804722	0.882926	-0.354999	0.722591	NA	ENSG00000158859	0.115375	-0.0338357	-0.0249546	0.124895	-0.0292143	0.481526	0.408263	0.890113	0.291803	-0.0267339	0.129711	-0.032547	-0.0331042	-0.0294153	-0.0270374	0.149604	ENSG00000158859	1	0	0	1	0.5	0	4	3	8
ENSG00000253873	56105::5098	protocadherin gamma subfamily A, 11::protocadherin gamma subfamily C, 3	PCDHGA11::PCDHGC3	7.05201	0.898036	1.86353	0.43773	2.05157	0.040211	NA	0.786896	1.72536	0.38934	2.0211	0.0432691	NA	0.11114	1.08008	0.460806	0.241186	0.809411	NA	ENSG00000253873	2.42155	2.74216	2.50478	2.65734	3.45797	2.60834	2.78139	2.99657	2.90799	3.11526	2.67535	2.3413	2.91349	2.58333	2.69998	2.53561	ENSG00000253873	4	7	4	6	5.25	17	6	7	10
ENSG00000272367	NA	NA	NA	6.12589	-1.00359	0.498758	0.490974	-2.04407	0.0409463	NA	-1.09689	0.467523	0.453414	-2.41918	0.0155555	NA	0.0933033	1.06681	0.452198	0.206333	0.836531	NA	ENSG00000272367	3.01853	2.20235	2.48068	2.85927	2.10127	2.28065	2.34867	2.43316	2.5916	1.81833	2.54392	2.86254	2.7826	2.45144	2.90735	2.71136	ENSG00000272367	13	3	5	10	7.75	2	4	4	5
ENSG00000117971	1143	cholinergic receptor, nicotinic, beta 4 (neuronal)	CHRNB4	0.38573	1.73573	3.33048	0.852558	2.03591	0.0417595	NA	1.91094	3.76055	0.875674	2.18225	0.0290908	NA	-0.175212	0.885638	0.815159	-0.214942	0.829813	NA	ENSG00000117971	-1.61704	-1.61577	-1.61299	-1.6155	-1.61433	-1.61762	-1.18387	-1.45894	-1.30077	-1.61355	-1.61471	-1.61537	-1.61555	-1.61439	-1.61364	-1.61148	ENSG00000117971	0	0	0	0	0	0	0	3	1
ENSG00000231184	NA	NA	NA	17.5684	0.615642	1.53224	0.302538	2.03493	0.0418581	0.117584	0.731316	1.66015	0.27485	2.66079	0.00779585	0.039293	-0.115674	0.922951	0.317287	-0.364572	0.715431	0.827057	ENSG00000231184	4.27933	3.43525	4.08026	3.93311	4.29135	4.86651	4.20039	4.20867	4.25858	4.32037	3.90011	4.05081	3.60009	3.84787	4.21877	3.65364	ENSG00000231184	23	8	16	15	15.5	21	41	19	20
ENSG00000254316	NA	NA	NA	2.2975	1.53709	2.90209	0.755723	2.03393	0.0419583	NA	1.93206	3.81599	0.727984	2.65398	0.00795476	NA	-0.394968	0.760506	0.803838	-0.491353	0.623176	NA	ENSG00000254316	0.646131	1.083	0.668242	0.957157	1.10145	1.54593	0.825128	1.94906	0.988362	0.83001	0.965468	0.815074	0.813643	0.660639	0.664694	0.846891	ENSG00000254316	0	3	0	2	1.25	3	8	1	13
ENSG00000277117	NA	NA	NA	6.44518	-0.985712	0.504977	0.486137	-2.02764	0.0425967	NA	-1.01143	0.496054	0.450078	-2.24723	0.0246253	NA	0.0257182	1.01799	0.45206	0.0568912	0.954632	NA	ENSG00000277117	2.70732	3.03254	2.80669	2.46935	2.00362	2.60948	2.39003	2.25243	2.42151	2.40187	2.84551	2.12517	2.82441	3.00249	3.15651	2.44284	ENSG00000277117	8	12	8	5	8.25	1	7	4	3
ENSG00000213750	NA	NA	NA	24.9314	1.42152	2.67868	0.703442	2.02081	0.0432993	0.120535	1.72067	3.29588	0.657019	2.6189	0.00882145	0.0432689	-0.299142	0.812735	0.709468	-0.421643	0.673286	0.796538	ENSG00000213750	3.47568	4.40062	3.69731	3.68301	3.39931	6.63036	3.31197	5.95233	3.63235	3.82525	2.97772	2.958	4.2718	3.99074	3.00973	4.10042	ENSG00000213750	10	25	11	12	14.5	8	168	7	90
ENSG00000173641	27129	heat shock 27kDa protein family, member 7 (cardiovascular)	HSPB7	2.14767	1.7688	3.40771	0.876319	2.01844	0.043545	NA	2.36666	5.15745	0.865706	2.73379	0.00626106	NA	-0.597856	0.660735	0.891452	-0.670654	0.502441	NA	ENSG00000173641	0.263037	0.269526	0.631097	0.447149	0.27686	2.04778	0.457816	1.46702	0.285728	0.280774	0.45333	0.271576	0.446766	0.276542	0.280296	0.291071	ENSG00000173641	0	0	2	1	0.75	0	21	1	10
ENSG00000135502	65012	solute carrier family 26, member 10	SLC26A10	6.68401	-1.01225	0.495771	0.502297	-2.01525	0.0438785	NA	-1.0241	0.491718	0.465085	-2.20195	0.0276685	NA	0.0118427	1.00824	0.470984	0.0251447	0.97994	NA	ENSG00000135502	3.02125	2.67541	2.64678	2.92477	2.16349	3.00514	2.02696	2.38919	2.32379	2.17664	2.70059	3.0678	2.38353	2.7083	3.30253	2.57721	ENSG00000135502	12	7	6	10	8.75	2	12	1	4
ENSG00000184160	152	adrenoceptor alpha 2C	ADRA2C	4.73136	-1.3256	0.398983	0.658388	-2.01341	0.044072	NA	-3.11517	0.11541	0.579431	-5.37625	7.60525e-08	NA	1.78956	3.4571	0.522087	3.42771	0.000608687	NA	ENSG00000184160	1.71021	1.8582	2.02677	1.73263	1.60407	1.56323	1.44508	1.43391	1.91058	1.451	2.39184	2.53582	2.67234	2.31058	2.78857	2.55214	ENSG00000184160	2	3	4	2	2.75	1	1	0	0
ENSG00000266904	284440	long intergenic non-protein coding RNA 663	LINC00663	15.4761	-0.637972	0.642615	0.317532	-2.00916	0.0445206	0.123074	-0.977096	0.508001	0.284018	-3.44026	0.000581161	0.00479826	0.339124	1.26499	0.293834	1.15414	0.248445	0.408216	ENSG00000266904	3.6883	4.07054	4.17067	3.86352	3.84316	3.13489	3.64899	3.61261	3.37508	3.73872	4.15809	4.13426	4.02776	4.51033	4.33581	3.80681	ENSG00000266904	13	19	19	15	16.5	14	6	11	11
ENSG00000230312	NA	NA	NA	3.45929	-1.31745	0.401244	0.656602	-2.00647	0.0448065	NA	-1.42358	0.372786	0.615453	-2.31306	0.0207193	NA	0.106129	1.07634	0.603747	0.175785	0.860463	NA	ENSG00000230312	1.59958	1.49226	2.25182	1.73731	1.21145	1.59119	1.21286	1.49864	1.38684	1.65023	1.20843	1.94342	1.73652	1.9622	2.06951	1.91466	ENSG00000230312	3	2	9	4	4.5	0	3	0	2
ENSG00000244286	NA	NA	NA	14.4408	0.635379	1.55335	0.31678	2.00574	0.0448835	0.123856	0.733659	1.66285	0.287619	2.5508	0.0107475	0.0505295	-0.0982803	0.934146	0.333724	-0.294496	0.768379	0.862463	ENSG00000244286	3.52122	3.63097	3.91391	3.64002	4.1833	4.42101	4.18988	4.14938	3.73566	3.63322	3.52268	3.50206	3.25268	3.67609	3.94988	3.77061	ENSG00000244286	11	12	15	12	12.5	21	30	21	21
ENSG00000189420	139735	ZFP92 zinc finger protein	ZFP92	16.6678	0.600131	1.51585	0.301442	1.99087	0.0464956	0.127191	1.03203	2.0449	0.283757	3.63701	0.000275821	0.00256592	-0.431897	0.741286	0.324277	-1.33188	0.182901	0.328425	ENSG00000189420	4.00912	3.82854	3.72201	4.16571	4.05364	4.65932	4.55797	4.3124	3.87494	4.46237	3.66519	3.32571	3.40648	4.10506	3.62632	3.84324	ENSG00000189420	18	14	11	20	15.75	17	35	28	23
ENSG00000136696	27177	interleukin 36, beta	IL36B	0.315938	1.69752	3.24344	0.85291	1.99027	0.0465608	NA	1.86423	3.64074	0.87583	2.12853	0.0332931	NA	-0.166707	0.890874	0.811327	-0.205475	0.837201	NA	ENSG00000136696	-1.8159	-1.81487	-1.8126	-1.81464	-1.81369	-1.67227	-1.65842	-1.81446	-1.65206	-1.51622	-1.81401	-1.81454	-1.81468	-1.81374	-1.81313	-1.81136	ENSG00000136696	0	0	0	0	0	0	1	1	0
ENSG00000102935	23090	zinc finger protein 423	ZNF423	2.49212	1.58078	2.99132	0.794262	1.99026	0.0465628	NA	1.9811	3.94794	0.76657	2.58437	0.00975565	NA	-0.400318	0.757691	0.82998	-0.482322	0.629577	NA	ENSG00000102935	0.678312	1.24437	0.8716	0.687412	1.0091	2.17028	1.14605	1.64556	1.02849	0.69879	0.691993	0.997631	0.849719	0.693888	1.01659	0.710755	ENSG00000102935	0	4	1	0	1.25	2	17	3	8
ENSG00000232114	NA	NA	NA	0.315492	1.69693	3.24211	0.852865	1.98969	0.0466253	NA	1.8636	3.63914	0.875798	2.12789	0.0333466	NA	-0.166662	0.890901	0.811268	-0.205434	0.837233	NA	ENSG00000232114	-1.81697	-1.81594	-1.81367	-1.81571	-1.66027	-1.67338	-1.81461	-1.81552	-1.65319	-1.51739	-1.81507	-1.81561	-1.81575	-1.81481	-1.8142	-1.81243	ENSG00000232114	0	0	0	0	0	1	1	0	0
ENSG00000257042	NA	NA	NA	0.31027	1.69	3.22657	0.85233	1.9828	0.0473896	NA	1.85613	3.62036	0.875411	2.1203	0.0339807	NA	-0.166134	0.891228	0.81057	-0.204959	0.837604	NA	ENSG00000257042	-1.82901	-1.828	-1.82576	-1.82777	-1.82684	-1.68606	-1.53473	-1.67674	-1.66595	-1.82621	-1.82715	-1.82767	-1.82781	-1.82689	-1.82629	-1.82455	ENSG00000257042	0	0	0	0	0	0	1	2	1
ENSG00000116745	6121	retinal pigment epithelium-specific protein 65kDa	RPE65	0.306414	1.68447	3.21422	0.851905	1.9773	0.048008	NA	1.85017	3.60543	0.875103	2.11423	0.0344954	NA	-0.165701	0.891495	0.810009	-0.204567	0.83791	NA	ENSG00000116745	-1.83639	-1.83539	-1.83318	-1.83517	-1.83424	-1.56637	-1.68026	-1.83499	-1.67395	-1.67789	-1.83455	-1.83507	-1.83521	-1.83429	-1.8337	-1.83199	ENSG00000116745	0	0	0	0	0	0	2	1	0
ENSG00000224228	NA	NA	NA	0.635366	-1.76472	0.294284	0.893587	-1.97487	0.0482831	NA	-1.87718	0.272215	0.88516	-2.12072	0.033945	NA	0.112463	1.08107	0.871182	0.129093	0.897284	NA	ENSG00000224228	-0.849797	-0.697569	-0.542822	-0.696265	-0.845401	-0.850731	-0.845106	-0.84692	-0.842533	-0.844139	-0.69258	-0.695672	-0.561729	-0.845503	-0.844294	-0.531601	ENSG00000224228	0	1	2	1	1	0	0	0	0
ENSG00000207955	100616335::407003	microRNA 2964a::microRNA 219-2	MIR2964A::MIR219-2	0.304484	1.68189	3.20847	0.851701	1.97474	0.0482976	NA	1.84739	3.59849	0.874954	2.11142	0.0347365	NA	-0.165506	0.891616	0.809747	-0.204392	0.838047	NA	ENSG00000207955	-1.84107	-1.84008	-1.83789	-1.83986	-1.68593	-1.5715	-1.6852	-1.83968	-1.6789	-1.83833	-1.83925	-1.83976	-1.8399	-1.83899	-1.83841	-1.8367	ENSG00000207955	0	0	0	0	0	1	2	1	0
ENSG00000257316	NA	NA	NA	1.75891	-1.61611	0.326215	0.818972	-1.97334	0.0484574	NA	-2.21011	0.216118	0.777135	-2.84392	0.00445628	NA	0.594	1.50943	0.739838	0.802879	0.422045	NA	ENSG00000257316	0.684424	0.402789	0.723418	0.940076	0.408991	0.394847	0.409769	0.701518	0.416547	0.412319	0.706812	0.700498	0.559353	0.838433	1.35094	0.73795	ENSG00000257316	2	0	2	4	2	0	0	0	2
ENSG00000259215	NA	NA	NA	0.301945	1.67854	3.20104	0.851433	1.97143	0.0486746	NA	1.8438	3.58953	0.874759	2.10778	0.0350504	NA	-0.165256	0.891771	0.809405	-0.204169	0.838221	NA	ENSG00000259215	-1.84709	-1.8461	-1.84393	-1.84589	-1.69229	-1.57813	-1.69157	-1.84571	-1.8436	-1.68921	-1.84528	-1.84579	-1.84592	-1.84502	-1.84444	-1.84275	ENSG00000259215	0	0	0	0	0	1	2	1	0
ENSG00000067842	492	ATPase, Ca++ transporting, plasma membrane 3	ATP2B3	0.301783	1.6782	3.20028	0.851408	1.97108	0.0487142	NA	1.84342	3.5886	0.874741	2.10739	0.0350836	NA	-0.165225	0.891789	0.80937	-0.204141	0.838244	NA	ENSG00000067842	-1.84785	-1.84687	-1.8447	-1.84665	-1.69306	-1.57889	-1.8456	-1.69676	-1.68604	-1.84514	-1.84604	-1.84656	-1.84669	-1.84579	-1.84521	-1.84352	ENSG00000067842	0	0	0	0	0	1	2	0	1
ENSG00000186081	3852	keratin 5	KRT5	3.04	1.51786	2.86365	0.770327	1.9704	0.0487921	NA	1.66339	3.1676	0.729906	2.27891	0.0226722	NA	-0.145536	0.904043	0.798955	-0.182158	0.855459	NA	ENSG00000186081	0.986779	0.833193	1.44992	1.00163	0.843209	2.74628	1.43165	1.29013	1.1863	1.17455	1.00912	1.15288	1.00117	0.842774	1.01932	1.34294	ENSG00000186081	1	0	4	1	1.5	0	26	4	3
ENSG00000177138	171483	family with sequence similarity 9, member B	FAM9B	9.88671	-0.75826	0.591209	0.385996	-1.96442	0.049481	0.133378	-1.05487	0.481342	0.34842	-3.02757	0.00246526	0.0158179	0.296606	1.22825	0.354073	0.837698	0.4022	0.572862	ENSG00000177138	3.34448	3.08492	3.39641	3.45631	3.20647	2.94998	2.94858	2.92014	2.77791	2.86315	3.65942	3.74462	3.5761	3.03544	3.0551	3.70487	ENSG00000177138	12	8	11	13	11	9	7	6	6
ENSG00000132692	63827	brevican	BCAN	5.10603	-1.12546	0.458355	0.572984	-1.96421	0.0495052	NA	-1.66296	0.315792	0.522157	-3.18478	0.00144865	NA	0.537492	1.45145	0.51432	1.04505	0.295998	NA	ENSG00000132692	2.0887	2.57575	1.91108	2.41581	2.02034	1.7065	1.75161	1.73714	2.17113	2.03337	1.88534	2.41861	2.41473	2.34695	2.91169	2.83367	ENSG00000132692	4	9	2	7	5.5	3	1	1	1
ENSG00000278126	NA	NA	NA	7.46622	-0.806514	0.571762	0.410615	-1.96416	0.0495115	NA	-0.895499	0.537561	0.377303	-2.37342	0.0176241	NA	0.0889851	1.06362	0.377789	0.235542	0.813788	NA	ENSG00000278126	2.85622	2.80345	2.9591	3.25378	2.8388	2.57403	2.65142	2.28318	2.68663	2.66466	2.9961	3.12574	2.9743	3.00461	3.10105	2.90824	ENSG00000278126	8	7	8	13	9	7	5	5	2
[truncated: 10 more columns]
