# Supplementary material for: Selection of established tumour cells through narrow diameter micropores enriches for elevated Ras/Raf/MEK/ERK MAPK signalling and enhanced tumour growth
Source: Small GTPases. 2020 Jun 22;12(4):294–310. doi: 10.1080/21541248.2020.1780108 (PMC8204978; doi:10.1080/21541248.2020.1780108)
Supplement: Supplemental Material [file KSGT_A_1780108_SM3666.zip › Supplemental Table S4.xlsx]

## Sheet: Parent vs Selected MDAMB435
ensembl_id	gene_id	gene_name	symbol	Mean Sel	Mean Parental	FC	pvalue	padj	MDA MB 435 parent 1	MDA MB 435 parent 2	MDA MB 435 parent 3	MDA MB 435 parent 4	MDA MB 435 Sel1-1	MDA MB 435 Sel1-2	MDA MB 435 Sel1-3	MDA MB 435 Sel1-4	MDA MB 435 Sel2-1	MDA MB 435 Sel2-2	MDA MB 435 Sel2-3	MDA MB 435 Sel2-4
ENSG00000257893	105369900	uncharacterized LOC105369900	LOC105369900	108.541	0.258252	180.204	8.92291e-19	3.36036e-18	1.03301	0	0	0	116.478	122.561	99.0048	98.4141	99.5795	83.7386	143.402	105.15
ENSG00000135638	2016	empty spiracles homeobox 1	EMX1	90.0382	0.220969	153.097	1.55648e-17	5.66317e-17	0	0	0	0.883877	81.5343	86.6679	89.9125	80.4244	95.5561	91.2656	90.7867	104.158
ENSG00000081041	2920	C-X-C motif chemokine ligand 2	CXCL2	319.755	1.72694	152.685	7.85004e-50	5.47949e-49	0	4.0296	1.11041	1.76775	304.783	299.398	357.63	287.835	328.914	307.669	341.482	330.329
ENSG00000140044	122953	Jun dimerization protein 2	JDP2	2823.52	19.117	143.841	0	0	14.4621	20.148	18.877	22.9808	2828.46	2895.93	2882.25	2579.93	2878.75	2769.96	2976.36	2776.55
ENSG00000136327	26257	NK2 homeobox 8	NKX2-8	86.0188	0.479221	105.407	2.61652e-19	1.00036e-18	1.03301	0	0	0.883877	105.8	96.2976	75.769	83.5991	92.5385	88.443	74.28	71.4225
ENSG00000136244	3569	interleukin 6	IL6	779.257	7.12077	102.497	1.38938e-128	2.55395e-127	6.19805	14.1036	1.11041	7.07101	791.077	762.502	893.064	644.454	723.209	690.608	905.804	823.343
ENSG00000020633	864	runt related transcription factor 3	RUNX3	291.015	2.75995	93.8448	1.20063e-52	8.81296e-52	4.13204	4.0296	1.11041	1.76775	227.131	265.256	278.83	225.4	274.598	277.56	377.59	401.751
ENSG00000165474	2706	gap junction protein beta 2	GJB2	2512.65	26.8534	91.9391	1.49697e-289	9.28637e-288	32.0233	28.2072	23.3186	23.8647	2182.98	2575.52	2526.64	2082.57	2373.81	2133.92	3174.44	3051.33
ENSG00000164695	92421	charged multivesicular body protein 4C	CHMP4C	783.333	8.15505	91.3292	2.19544e-149	4.89209e-148	11.3631	11.0814	2.22082	7.95489	812.431	755.499	859.725	747.101	788.589	763.997	793.352	745.968
ENSG00000130707	445	argininosuccinate synthase 1	ASS1	534.043	5.44162	89.2155	3.07514e-66	2.74964e-65	3.09903	6.04441	5.55205	7.07101	429.026	569.031	588.978	303.708	513.991	416.811	735.579	715.217
ENSG00000280670	126661	coiled-coil domain containing 163	CCDC163	217.305	2.21897	84.9827	1.52216e-46	1.00745e-45	3.09903	2.0148	1.11041	2.65163	207.718	219.734	192.958	192.595	217.264	227.694	241.41	239.067
ENSG00000166920	84419	chromosome 15 open reading frame 48	C15orf48	947.523	10.7947	84.7802	7.40423e-144	1.56803e-142	9.29708	9.06661	13.3249	11.4904	885.23	970.855	1045.61	805.303	806.695	719.775	1229.75	1116.97
ENSG00000163661	5806	pentraxin 3	PTX3	1597.55	18.6971	84.646	1.02203e-295	6.59222e-294	19.6272	20.148	19.9874	15.0259	1634.57	1569.65	1573.97	1806.38	1522.86	1614.55	1551.63	1506.82
ENSG00000188112	647024	chromosome 6 open reading frame 132	C6orf132	1142.18	13.2373	84.0079	2.30421e-213	8.7334e-212	10.3301	19.1406	11.1041	12.3743	1179.34	1125.81	1143.61	1063.51	1277.43	1226.91	1082.22	1038.6
ENSG00000177465	122970	acyl-CoA thioesterase 4	ACOT4	129.318	1.24899	83.1995	1.26966e-29	6.21125e-29	0	1.0074	2.22082	1.76775	106.771	144.446	137.394	130.161	147.86	120.433	115.547	131.933
ENSG00000150051	283078	mohawk homeobox	MKX	619.568	7.03864	81.8833	1.47116e-123	2.55927e-122	2.06602	7.05181	6.66246	12.3743	667.805	558.526	652.623	569.32	650.787	655.795	629.317	572.372
ENSG00000163909	26508	hes related family bHLH transcription factor with YRPW motif-like	HEYL	248.024	2.76777	80.8904	2.40237e-52	1.7523e-51	2.06602	3.0222	3.33123	2.65163	199.953	234.616	257.615	214.818	276.61	240.866	264.107	295.61
ENSG00000108622	3384	intercellular adhesion molecule 2	ICAM2	345.583	3.84559	80.2545	1.96194e-73	1.94183e-72	1.03301	7.05181	1.11041	6.18714	363.022	350.173	354.599	383.074	338.973	334.954	310.532	329.337
ENSG00000167941	50964	sclerostin	SOST	1178.25	14.1684	77.4179	1.47353e-82	1.64796e-81	11.3631	14.1036	9.99368	21.213	925.026	1274.63	1211.29	712.18	1006.86	849.617	1785.82	1660.57
ENSG00000109321	374	amphiregulin	AREG	1227.2	15.9139	76.1536	3.7781e-238	1.69774e-236	17.5612	22.1628	13.3249	10.6065	1164.78	1166.08	1236.55	1116.42	1257.32	1187.39	1362.83	1326.28
ENSG00000178026	388886	leucine rich repeat containing 75B	LRRC75B	175.501	1.97879	75.8817	8.47966e-39	4.97224e-38	0	5.037	1.11041	1.76775	157.245	161.08	166.692	126.986	201.171	169.359	203.238	218.235
ENSG00000227234	728695	SPANX family member B1	SPANXB1	1658.14	21.5277	75.8187	5.13276e-306	3.5967e-304	18.5942	16.1184	26.6498	24.7485	1724.84	1863.8	1745.72	1716.43	1548.01	1607.03	1521.71	1537.57
ENSG00000275896	5645	protease, serine 2	PRSS2	378.882	4.74271	74.448	2.8986e-74	2.89985e-73	3.09903	3.0222	6.66246	6.18714	462.998	416.706	433.399	438.102	291.698	328.368	312.595	347.193
ENSG00000116157	2882	glutathione peroxidase 7	GPX7	114.581	1.22964	74.1944	3.45258e-28	1.62955e-27	1.03301	1.0074	1.11041	1.76775	104.83	125.187	122.241	120.637	102.597	114.788	108.325	118.045
ENSG00000095752	3589	interleukin 11	IL11	3791.7	51.3308	73.1929	0	0	53.7165	46.3404	61.0725	44.1938	3106.07	3445.7	3647.01	2827.55	4255.77	3967.7	4802.41	4281.38
ENSG00000163739	2919	C-X-C motif chemokine ligand 1	CXCL1	1041.16	13.8554	73.023	1.82489e-145	3.92098e-144	15.4951	15.111	13.3249	11.4904	1036.65	1071.53	1305.25	834.933	829.829	761.174	1393.78	1096.14
ENSG00000152463	55301	oleoyl-ACP hydrolase	OLAH	193.777	2.23704	72.5849	2.0958e-32	1.08464e-31	1.03301	5.037	1.11041	1.76775	138.802	171.585	199.02	92.0648	234.364	174.063	301.247	239.067
ENSG00000204019	203413	cancer/testis antigen 83	CT83	267.706	3.44221	70.4698	5.5413e-61	4.59213e-60	3.09903	4.0296	2.22082	4.41938	247.515	256.502	272.768	237.04	265.545	306.728	258.948	296.602
ENSG00000145287	51316	placenta specific 8	PLAC8	2716.91	38.7782	68.5329	0	0	33.0563	46.3404	28.8706	46.8455	2338.29	2653.44	2605.44	2296.33	2705.75	2606.24	3445.77	3084.06
ENSG00000159212	54102	chloride intracellular channel 6	CLIC6	1665.05	24.0949	68.2748	0	0	24.7922	24.1776	24.429	22.9808	1605.45	1739.49	1653.78	1489.97	1668.71	1512.94	1871.44	1778.62
ENSG00000159714	29800	zinc finger DHHC-type containing 1	ZDHHC1	581.228	8.06896	67.8911	2.2025e-124	3.86259e-123	8.26407	10.074	3.33123	10.6065	545.503	583.038	606.152	523.817	534.108	551.357	629.317	676.53
ENSG00000162383	6512	solute carrier family 1 member 7	SLC1A7	206.343	2.76122	66.9657	4.79317e-44	3.0546e-43	5.16504	1.0074	2.22082	2.65163	190.247	255.626	253.574	122.753	221.288	162.773	208.397	236.091
ENSG00000125538	3553	interleukin 1 beta	IL1B	1604.35	23.5137	66.3501	9.65101e-222	3.88966e-220	20.6602	30.222	16.6561	26.5163	1419.09	1501.37	1675	1342.88	1532.92	1359.58	2149.99	1854.01
ENSG00000188293	374918	IGF like family member 1	IGFL1	35.2471	0.277602	65.747	9.5053e-12	2.8835e-11	0	0	1.11041	0	33.002	36.7682	36.3691	37.0376	33.1932	31.0491	29.9184	44.6391
ENSG00000180730	387914	shisa family member 2	SHISA2	707.448	10.4514	65.3895	7.20503e-157	1.71127e-155	10.3301	13.0962	7.77287	10.6065	722.161	686.339	691.013	805.303	674.928	685.903	727.325	666.61
ENSG00000204588	440894	long intergenic non-protein coding RNA 1123	LINC01123	66.8641	0.719541	64.4034	8.30914e-19	3.13103e-18	0	0	1.11041	1.76775	67.9453	58.654	79.81	57.1437	82.48	58.3347	67.0584	63.4867
ENSG00000266709	84815	uncharacterized protein MGC12916	MGC12916	212.961	3.0569	64.3886	1.26796e-49	8.80896e-49	3.09903	4.0296	3.33123	1.76775	243.632	205.727	183.866	224.342	233.358	258.743	177.447	176.572
ENSG00000104972	10859	leukocyte immunoglobulin like receptor B1	LILRB1	722.564	10.699	63.9243	8.7555e-157	2.07497e-155	11.3631	11.0814	4.44164	15.9098	662.952	787.89	773.854	660.327	706.109	657.677	750.022	781.679
ENSG00000163629	5783	protein tyrosine phosphatase, non-receptor type 13	PTPN13	1196.58	18.5628	62.6714	7.32894e-236	3.24393e-234	19.6272	25.185	9.99368	19.4453	1197.78	1163.45	1129.46	991.549	1210.04	1240.08	1357.67	1282.63
ENSG00000096696	1832	desmoplakin	DSP	4285.2	67.5334	62.504	0	0	56.8155	57.4219	66.6246	89.2715	4238.81	3965.71	3798.55	4113.29	4720.47	4681.83	4093.66	4669.24
ENSG00000053108	23105	follistatin like 4	FSTL4	432.281	6.63558	62.3877	2.87014e-76	2.93935e-75	4.13204	13.0962	6.66246	2.65163	353.315	411.453	386.927	340.746	376.189	377.294	570.512	641.81
ENSG00000204282	100131096	TNRC6C antisense RNA 1	TNRC6C-AS1	98.5219	1.29268	62.1855	3.5065e-23	1.4723e-22	2.06602	0	2.22082	0.883877	66.9746	98.0485	86.8818	50.7944	101.591	82.7977	142.37	158.717
ENSG00000118971	894	cyclin D2	CCND2	2650.63	42.3686	61.7862	0	0	43.3864	48.3552	34.4227	43.31	2822.64	2652.56	2473.1	2821.2	2697.7	2860.28	2474.97	2402.57
ENSG00000164488	168002	dishevelled binding antagonist of beta catenin 2	DACT2	404.323	6.20485	61.7855	3.37411e-96	4.43556e-95	5.16504	5.037	6.66246	7.95489	376.611	432.464	417.234	379.9	392.283	398.934	436.395	400.759
ENSG00000246528	101929759	uncharacterized LOC101929759	LOC101929759	20.0198	0	61.3727	8.53615e-11	2.49839e-10	0	0	0	0	18.4423	20.135	24.2461	19.0479	23.1346	19.7585	17.5383	17.8556
ENSG00000073756	5743	prostaglandin-endoperoxide synthase 2	PTGS2	1223.46	19.4198	60.8509	3.83349e-197	1.26653e-195	18.5942	18.1332	14.4353	26.5163	1132.74	1145.07	1210.28	994.723	1136.61	1115.89	1573.29	1479.04
ENSG00000276170	101929494	uncharacterized LOC101929494	LOC101929494	638.88	10.3823	60.5075	4.18861e-150	9.41102e-149	12.3961	10.074	11.1041	7.95489	604.713	652.198	640.5	603.183	681.969	616.278	639.634	672.562
ENSG00000179862	163732	Cbp/p300 interacting transactivator with Glu/Asp rich carboxy-terminal domain 4	CITED4	228.056	3.51165	59.851	4.04956e-53	2.99485e-52	5.16504	2.0148	3.33123	3.53551	210.63	266.132	270.748	203.178	191.112	173.122	248.632	260.89
ENSG00000116183	60676	pappalysin 2	PAPPA2	788.96	12.4868	59.7531	7.52429e-78	7.87478e-77	10.3301	18.1332	9.99368	11.4904	617.331	777.384	778.905	504.769	712.144	611.574	1192.61	1116.97
ENSG00000151388	81792	ADAM metallopeptidase with thrombospondin type 1 motif 12	ADAMTS12	3866.45	64.5252	59.474	0	0	54.7495	62.4589	71.0662	69.8263	3614.69	3576.14	3795.52	3448.73	4008.33	3997.81	4179.28	4311.14
ENSG00000167618	3904	leukocyte associated immunoglobulin like receptor 2	LAIR2	402.497	6.34343	58.8869	4.55113e-79	4.84916e-78	5.16504	6.04441	4.44164	9.72264	336.814	440.343	381.876	280.427	381.219	355.654	517.897	525.749
ENSG00000139946	57161	pellino E3 ubiquitin protein ligase family member 2	PELI2	1284.24	21.9508	58.7546	3.04494e-294	1.93327e-292	23.7592	31.2294	22.2082	10.6065	1310.37	1290.39	1257.76	1322.77	1296.55	1181.75	1301.96	1312.39
ENSG00000170006	201799	transmembrane protein 154	TMEM154	2749.58	46.4487	58.6276	0	0	38.2213	57.4219	43.306	46.8455	2818.76	2555.39	2803.45	2782.05	2811.36	2686.22	2892.79	2646.6
ENSG00000267221	201181	zinc finger protein 385C	ZNF385C	19.1113	0	58.5535	1.75781e-10	5.07504e-10	0	0	0	0	16.501	17.5087	16.164	16.9315	14.082	29.1674	22.6967	19.8396
ENSG00000113504	10723	solute carrier family 12 member 7	SLC12A7	3972.48	67.8713	58.2019	0	0	58.8815	56.4144	81.0599	75.1295	3815.61	4174.06	3788.45	3727.04	3934.9	3725.9	4320.62	4293.28
ENSG00000223638	342931	ret finger protein like 4A	RFPL4A	696.538	11.6631	57.7832	1.36596e-164	3.46499e-163	9.29708	14.1036	9.99368	13.2581	720.22	726.609	739.505	698.423	650.787	638.859	675.742	722.161
ENSG00000229292	729974	ret finger protein like 4A like 1	RFPL4AL1	672.949	11.6363	56.988	2.02946e-161	5.03779e-160	16.5281	10.074	11.1041	8.83877	698.865	690.717	703.136	622.231	648.776	635.096	695.344	689.425
ENSG00000182107	161291	transmembrane protein 30B	TMEM30B	18.7027	0	56.874	3.26655e-10	9.33909e-10	0	0	0	0	15.5303	28.0139	27.2768	19.0479	21.1229	11.2906	14.4433	12.8957
ENSG00000240694	10687	paraneoplastic Ma antigen 2	PNMA2	1644.7	28.9139	56.7979	0	0	26.8582	36.2664	32.2019	20.3292	1466.65	1567.02	1627.52	1479.39	1702.91	1685.12	1814.7	1814.33
ENSG00000153162	654	bone morphogenetic protein 6	BMP6	101.246	1.4879	56.7708	7.99536e-28	3.74641e-27	2.06602	1.0074	1.11041	1.76775	101.918	89.2942	102.036	107.938	119.697	112.906	92.8501	83.3262
ENSG00000128274	53947	alpha 1,4-galactosyltransferase	A4GALT	963.864	16.5033	56.7413	1.67508e-142	3.50395e-141	20.6602	16.1184	13.3249	15.9098	810.49	975.232	982.976	686.782	911.303	801.632	1290.62	1251.88
ENSG00000173930	353189	solute carrier organic anion transporter family member 4C1	SLCO4C1	200.711	3.283	56.4325	6.3202e-49	4.34433e-48	3.09903	6.04441	2.22082	1.76775	147.538	184.716	210.133	184.13	195.136	195.704	239.347	248.987
ENSG00000157303	203328	sushi domain containing 3	SUSD3	1104.83	19.3034	56.1775	1.65363e-200	5.62962e-199	19.6272	20.148	18.877	18.5614	989.089	1089.91	1186.04	912.183	1035.02	983.222	1354.58	1288.58
ENSG00000121858	8743	tumor necrosis factor superfamily member 10	TNFSF10	350.473	5.79605	55.3156	3.29765e-67	2.9802e-66	3.09903	5.037	4.44164	10.6065	314.489	382.564	386.927	303.708	295.721	213.58	493.137	413.655
ENSG00000135363	4005	LIM domain only 2	LMO2	264.144	4.43281	55.0575	5.29405e-64	4.59252e-63	6.19805	2.0148	3.33123	6.18714	262.075	290.644	290.953	221.167	240.399	215.462	315.69	276.762
ENSG00000248890	646576	HHIP antisense RNA 1	HHIP-AS1	194.071	3.35884	54.8762	1.07144e-50	7.59486e-50	6.19805	3.0222	3.33123	0.883877	201.894	193.471	214.174	205.294	175.019	204.172	166.098	192.444
ENSG00000136098	4752	NIMA related kinase 3	NEK3	412.424	7.01147	54.7258	2.65466e-103	3.75612e-102	5.16504	8.05921	3.33123	11.4904	392.141	415.831	450.573	419.054	413.406	418.693	414.73	374.968
ENSG00000178726	7056	thrombomodulin	THBD	714.272	12.8016	54.6888	7.67896e-173	2.09007e-171	15.4951	15.111	9.99368	10.6065	685.276	745.869	706.167	691.015	728.238	659.559	777.877	720.177
ENSG00000108342	1440	colony stimulating factor 3	CSF3	567.858	9.95681	54.6625	8.81897e-103	1.24077e-101	9.29708	7.05181	11.1041	12.3743	512.501	571.658	597.06	404.239	558.249	432.806	753.117	713.233
ENSG00000166145	6692	serine peptidase inhibitor, Kunitz type 1	SPINT1	798.707	14.4736	54.51	1.3391e-160	3.30386e-159	16.5281	14.1036	16.6561	10.6065	690.13	846.544	784.967	724.878	755.396	691.549	890.329	1005.87
ENSG00000099864	5064	paralemmin	PALM	562.878	9.82434	54.5031	4.80216e-115	7.66361e-114	6.19805	10.074	8.88328	14.142	472.705	610.177	569.783	484.663	567.301	446.919	655.109	696.369
ENSG00000131196	4772	nuclear factor of activated T-cells 1	NFATC1	328.489	5.56995	54.4254	1.13796e-82	1.27486e-81	3.09903	3.0222	5.55205	10.6065	339.726	306.402	333.383	289.951	337.967	316.137	336.324	368.024
ENSG00000172031	253152	epoxide hydrolase 4	EPHX4	623.548	11.2175	53.9723	2.64626e-153	6.15449e-152	6.19805	12.0888	13.3249	13.2581	637.715	611.928	687.982	611.649	622.623	594.638	637.57	584.276
ENSG00000196653	91392	zinc finger protein 502	ZNF502	176.775	3.02089	53.8419	9.6323e-47	6.38689e-46	3.09903	1.0074	4.44164	3.53551	202.865	174.211	163.661	195.77	172.001	188.177	156.813	160.701
ENSG00000232774	400221	uncharacterized LOC400221	FLJ22447	1148.36	21.2801	53.7487	3.14207e-261	1.65489e-259	17.5612	29.2146	23.3186	15.0259	1190.01	1079.41	1078.95	1267.74	1146.67	1225.03	1103.88	1095.14
ENSG00000116852	23046	kinesin family member 21B	KIF21B	647.865	11.5679	53.736	3.49999e-150	7.8802e-149	7.23106	17.1258	7.77287	14.142	641.597	606.675	662.726	551.331	750.367	641.682	677.805	650.738
ENSG00000164176	10085	EGF like repeats and discoidin domains 3	EDIL3	2240.68	41.1802	53.7162	0	0	34.0893	69.5107	26.6498	34.4712	2185.9	2414.44	2366.01	2125.96	2057.98	2015.37	2404.82	2354.96
ENSG00000148677	27063	ankyrin repeat domain 1	ANKRD1	26539.6	493.109	53.6254	0	0	452.458	532.915	484.139	502.926	29008.7	26296.3	25551.3	30236.4	25724.7	28396.8	24326.7	22775.8
ENSG00000065833	4199	malic enzyme 1	ME1	2379.82	44.6478	53.3173	0	0	40.2874	57.4219	45.5268	35.3551	2433.41	2365.42	2410.46	2341.83	2315.47	2375.73	2424.42	2371.82
ENSG00000164161	64399	hedgehog interacting protein	HHIP	459.607	8.69334	53.2901	1.64016e-103	2.32678e-102	5.16504	10.074	17.7666	1.76775	517.355	404.45	438.45	531.225	482.81	505.254	406.477	390.84
ENSG00000162755	126823	kelch domain containing 9	KLHDC9	27.8303	0.25185	53.0691	1.65651e-10	4.78873e-10	0	1.0074	0	0	24.2662	36.7682	29.2973	29.6301	26.1522	20.6994	33.0134	22.8155
ENSG00000101670	9388	lipase G, endothelial type	LIPG	2061.42	38.6831	53.0134	0	0	29.9573	46.3404	42.1956	36.2389	2042.24	2163.19	2072.03	2025.43	1993.6	1908.11	2177.85	2108.95
ENSG00000065320	9423	netrin 1	NTN1	1756.71	33.2933	52.9184	0	0	30.9903	22.1628	49.9684	30.0518	1774.34	1820.03	1794.21	1900.56	1621.44	1582.56	1736.3	1824.25
ENSG00000163734	2921	C-X-C motif chemokine ligand 3	CXCL3	147.27	2.49402	52.7545	1.09602e-38	6.41055e-38	1.03301	8.05921	0	0.883877	159.186	149.699	151.538	152.383	123.72	130.783	189.827	121.021
ENSG00000167157	51450	paired related homeobox 2	PRRX2	160.088	2.69961	52.6184	3.30524e-41	2.0089e-40	1.03301	2.0148	3.33123	4.41938	118.419	166.332	182.856	148.15	147.86	138.31	202.207	176.572
ENSG00000105825	7980	tissue factor pathway inhibitor 2	TFPI2	1052.79	20.0181	52.3692	3.47068e-247	1.65349e-245	19.6272	27.1998	19.9874	13.2581	1068.68	1063.65	1110.27	1084.67	983.725	955.937	1129.68	1025.71
ENSG00000206190	57194	ATPase phospholipid transporting 10A (putative)	ATP10A	237.409	4.31884	52.1881	3.66277e-60	2.99634e-59	1.03301	6.04441	6.66246	3.53551	214.513	223.235	247.512	224.342	215.253	219.226	249.663	305.53
ENSG00000027869	9047	SH2 domain containing 2A	SH2D2A	407.215	7.50779	52.1557	5.29056e-99	7.15196e-98	7.23106	9.06661	6.66246	7.07101	347.491	359.803	456.634	405.297	406.365	469.5	417.825	394.808
ENSG00000130487	113730	kelch domain containing 7B	KLHDC7B	179.116	3.00809	51.4427	7.37136e-29	3.54358e-28	1.03301	3.0222	4.44164	3.53551	131.037	170.709	193.969	83.5991	173.007	109.142	285.772	285.69
ENSG00000120337	8995	tumor necrosis factor superfamily member 18	TNFSF18	220.341	4.10941	51.2983	2.74964e-57	2.16213e-56	2.06602	7.05181	5.55205	1.76775	253.339	193.471	237.409	223.284	235.37	226.753	213.555	179.548
ENSG00000111275	217	aldehyde dehydrogenase 2 family (mitochondrial)	ALDH2	3305.87	64.1124	51.2771	0	0	66.1126	57.4219	66.6246	66.2907	3269.14	3298.63	3350	3049.78	3234.83	3087.04	3621.15	3536.4
ENSG00000227403	100996579	uncharacterized LOC100996579	LOC100996579	243.295	4.54353	50.7748	8.58e-64	7.40147e-63	4.13204	8.05921	3.33123	2.65163	251.397	237.242	231.348	274.078	230.34	220.167	279.582	222.203
ENSG00000143631	2312	filaggrin	FLG	908.499	17.5251	50.72	1.70786e-167	4.46854e-166	15.4951	21.1554	16.6561	16.7937	915.32	752.872	741.526	788.371	1106.44	1064.14	868.664	1030.67
ENSG00000232759	100506178	uncharacterized LOC100506178	LOC100506178	140.762	2.56473	50.632	5.87108e-39	3.45263e-38	4.13204	3.0222	2.22082	0.883877	124.243	139.194	135.374	119.578	152.89	143.014	163.003	148.797
ENSG00000170498	3814	KiSS-1 metastasis-suppressor	KISS1	2032.58	39.6268	50.5223	1.05456e-293	6.68243e-292	37.1883	36.2664	39.9747	45.0777	1677.28	1754.37	1852.8	1790.5	2315.47	2189.43	2415.13	2265.68
ENSG00000178776	389336	chromosome 5 open reading frame 46	C5orf46	26.4076	0.220969	50.4293	3.56929e-10	1.01849e-09	0	0	0	0.883877	24.2662	30.6402	22.2256	41.2704	20.1171	25.4038	18.57	28.7674
ENSG00000121966	7852	C-X-C motif chemokine receptor 4	CXCR4	643.571	12.6156	50.1824	3.00846e-154	7.03724e-153	10.3301	13.0962	15.5457	11.4904	614.419	660.952	646.562	598.95	579.372	612.515	758.275	677.522
ENSG00000165215	1365	claudin 3	CLDN3	51.3586	0.731072	50.1779	1.87221e-16	6.60238e-16	1.03301	1.0074	0	0.883877	46.591	54.2768	59.6049	42.3287	42.2459	42.3397	63.9634	59.5187
ENSG00000181634	9966	tumor necrosis factor superfamily member 15	TNFSF15	782.308	15.3858	49.8118	3.95613e-140	8.08267e-139	14.4621	21.1554	14.4353	11.4904	728.955	613.678	628.377	655.036	957.573	893.838	913.026	867.982
ENSG00000198680	286319	tumor suppressor candidate 1	TUSC1	411.975	8.06554	49.6437	2.15448e-105	3.12193e-104	9.29708	3.0222	11.1041	8.83877	410.583	431.588	435.419	455.033	384.236	357.535	413.699	407.703
ENSG00000175445	4023	lipoprotein lipase	LPL	1072.52	21.144	49.5563	2.95429e-198	9.88134e-197	28.9243	28.2072	8.88328	18.5614	1207.48	1011.13	1011.26	1226.47	1104.43	1213.74	883.107	922.54
ENSG00000158156	55113	XK related 8	XKR8	1361.42	26.7424	49.4312	4.90588e-273	2.7633e-271	21.6932	24.1776	22.2082	38.8906	1260.87	1373.55	1357.78	1207.42	1355.89	1239.14	1540.28	1556.41
ENSG00000027075	5583	protein kinase C eta	PRKCH	702.005	14.016	49.0688	1.81459e-176	5.084e-175	12.3961	13.0962	15.5457	15.0259	675.57	704.723	734.454	660.327	670.904	709.426	785.099	675.538
ENSG00000198185	55713	zinc finger protein 334	ZNF334	344.836	6.68011	48.9952	3.60549e-87	4.288e-86	7.23106	11.0814	2.22082	6.18714	387.288	367.682	289.943	312.174	347.019	393.289	326.007	335.289
ENSG00000198092	389208	transmembrane protease, serine 11F	TMPRSS11F	111.448	2.01095	48.9832	6.19532e-32	3.17788e-31	1.03301	3.0222	2.22082	1.76775	99.9766	108.554	92.9433	100.531	114.667	128.901	128.958	117.054
ENSG00000164626	8645	potassium two pore domain channel subfamily K member 5	KCNK5	427.783	8.71622	48.5718	4.18118e-109	6.3007e-108	3.09903	6.04441	17.7666	7.95489	438.732	402.699	406.122	463.499	439.558	482.673	396.16	392.824
ENSG00000003147	3382	islet cell autoantigen 1	ICA1	244.902	4.72707	48.4874	3.74616e-61	3.11004e-60	7.23106	5.037	2.22082	4.41938	213.542	264.381	231.348	187.304	280.633	211.699	281.645	288.666
ENSG00000170801	94031	HtrA serine peptidase 3	HTRA3	901.309	18.1222	48.4377	2.19891e-178	6.26901e-177	20.6602	11.0814	17.7666	22.9808	800.783	954.222	1015.3	913.241	779.537	719.775	1005.88	1021.74
ENSG00000136002	50649	Rho guanine nucleotide exchange factor 4	ARHGEF4	959.744	19.2682	48.4259	1.76569e-210	6.55448e-209	20.6602	16.1184	15.5457	24.7485	859.993	944.592	925.392	818.001	1016.92	959.7	1051.27	1102.09
ENSG00000163827	79442	leucine rich repeat containing 2	LRRC2	219.776	4.31488	48.3931	2.89525e-58	2.30965e-57	2.06602	12.0888	2.22082	0.883877	238.779	197.848	209.122	234.924	227.323	253.097	214.587	182.524
ENSG00000250722	6414	selenoprotein P	SELENOP	813.332	16.5459	48.3079	8.26979e-192	2.62017e-190	17.5612	21.1554	13.3249	14.142	853.198	820.281	860.736	795.779	743.326	696.253	905.804	831.278
ENSG00000088881	57593	early B-cell factor 4	EBF4	1005.62	20.5447	48.2636	4.63121e-241	2.1343e-239	17.5612	25.185	19.9874	19.4453	939.586	992.741	993.079	946.045	1045.08	937.119	1083.25	1108.04
ENSG00000173530	8793	TNF receptor superfamily member 10d	TNFRSF10D	1197.27	24.6024	48.02	1.5276e-224	6.27359e-223	27.8912	17.1258	27.7602	25.6324	1077.42	1252.74	1237.56	1047.63	1065.2	1067.9	1407.19	1422.5
ENSG00000186281	150763	glycerol-3-phosphate acyltransferase 2, mitochondrial	GPAT2	1933.33	39.8182	47.9271	0	0	38.2213	32.2368	41.0851	47.7293	1953.91	2021.37	1969.99	2005.32	1914.14	1895.88	1778.59	1927.42
ENSG00000128645	3231	homeobox D1	HOXD1	60.7894	1.08466	47.8173	2.8462e-19	1.08702e-18	0	1.0074	3.33123	0	62.1214	63.0312	67.687	63.493	63.3688	62.0983	60.8684	43.6471
ENSG00000101194	63910	solute carrier family 17 member 9	SLC17A9	2929.4	61.4506	47.6953	0	0	52.6835	61.4515	82.1703	49.4971	2746.93	2714.72	2805.47	2533.37	3509.42	3178.3	2890.73	3056.29
ENSG00000069011	5307	paired like homeodomain 1	PITX1	3427.56	71.706	47.4797	0	0	76.4427	58.4293	73.287	78.665	3253.61	3510.49	3619.74	3499.52	3364.58	3155.72	3598.46	3418.36
ENSG00000161405	22806	IKAROS family zinc finger 3	IKZF3	250.67	5.16958	47.0695	3.49081e-62	2.93866e-61	3.09903	6.04441	8.88328	2.65163	294.106	231.114	242.461	335.455	237.381	243.689	220.777	200.38
ENSG00000152804	3087	hematopoietically expressed homeobox	HHEX	331.077	6.96582	47.0346	5.4161e-89	6.57634e-88	9.29708	5.037	9.99368	3.53551	366.904	322.159	313.178	333.338	317.85	357.535	330.134	307.513
ENSG00000119938	5507	protein phosphatase 1 regulatory subunit 3C	PPP1R3C	413.042	8.61038	46.9756	1.26026e-109	1.91154e-108	9.29708	10.074	8.88328	6.18714	422.231	402.699	383.896	420.112	374.178	433.747	450.839	416.631
ENSG00000198435	441478	NOTCH-regulated ankyrin repeat protein	NRARP	130.354	2.43353	46.975	8.31452e-37	4.70204e-36	2.06602	3.0222	1.11041	3.53551	123.272	144.446	149.517	110.055	128.749	101.615	141.338	143.837
ENSG00000058335	5923	Ras protein specific guanine nucleotide releasing factor 1	RASGRF1	1430.64	30.0317	46.9467	2.64818e-235	1.16895e-233	16.5281	34.2516	36.6435	32.7034	1241.46	1393.69	1439.61	1118.53	1512.8	1392.51	1666.14	1680.41
ENSG00000011201	3730	anosmin 1	ANOS1	1854.91	39.0975	46.8442	7.11508e-265	3.82188e-263	37.1883	66.4885	24.429	28.2841	1934.5	1644.06	1680.05	2003.2	1933.25	2156.5	1622.81	1864.92
ENSG00000245848	1050	CCAAT/enhancer binding protein alpha	CEBPA	117.772	2.18168	46.8102	1.1043e-34	5.98029e-34	2.06602	2.0148	1.11041	3.53551	118.419	125.187	118.2	108.996	113.661	113.847	124.832	119.037
ENSG00000184292	4070	tumor-associated calcium signal transducer 2	TACSTD2	1763.78	37.443	46.7985	0	0	33.0563	38.2812	42.1956	36.2389	1625.83	1989.86	1819.47	1577.8	1694.86	1612.67	1893.11	1896.66
ENSG00000157833	150946	GRB2 associated regulator of MAPK1 subtype 2	GAREM2	211.619	4.28527	46.776	6.06659e-59	4.89005e-58	3.09903	8.05921	3.33123	2.65163	216.454	212.73	189.928	217.993	214.247	233.339	194.985	213.275
ENSG00000204379	653067	X antigen family member 1E	XAGE1E	21.6989	0	46.7678	5.96271e-07	1.46357e-06	0	0	0	0	32.0313	81.4153	15.1538	4.23287	6.03512	22.5812	6.19	5.95187
ENSG00000198732	64093	SPARC related modular calcium binding 1	SMOC1	305.967	6.12246	46.7557	1.17139e-75	1.18987e-74	5.16504	6.04441	4.44164	8.83877	260.133	308.152	326.312	232.808	354.06	290.733	309.5	366.04
ENSG00000179242	1002	cadherin 4	CDH4	4356.21	93.1137	46.712	0	0	97.1028	91.6735	98.8264	84.8522	4221.34	3860.66	4138	4083.66	4713.43	4774.04	4558.94	4499.62
ENSG00000243479	645249	MNX1 antisense RNA 1 (head to head)	MNX1-AS1	164.378	3.39896	46.6051	2.07812e-46	1.37344e-45	1.03301	3.0222	7.77287	1.76775	164.039	178.588	178.815	149.209	158.925	159.009	182.605	143.837
ENSG00000106366	5054	serpin family E member 1	SERPINE1	16223	347.095	46.5672	0	0	320.233	375.761	326.46	365.925	15691.5	15701.8	16103.4	15098.6	16446.7	16521	17471.3	16749.6
ENSG00000236272	105373051	uncharacterized LOC105373051	LOC105373051	24.0769	0.25185	46.3999	9.02666e-10	2.53055e-09	0	1.0074	0	0	21.3542	25.3876	21.2153	16.9315	22.1288	18.8177	34.045	32.7353
ENSG00000122861	5328	plasminogen activator, urokinase	PLAU	28386.4	609.979	46.3383	0	0	603.277	534.93	657.362	644.346	24968.9	25629.2	26133.2	24531.6	31374.6	30518.5	32324.2	31611.4
ENSG00000160588	196264	myelin protein zero like 3	MPZL3	93.6858	1.75128	46.3101	6.60147e-28	3.09819e-27	3.09903	3.0222	0	0.883877	116.478	91.045	92.9433	105.822	95.5561	84.6794	84.5967	78.3663
ENSG00000169174	255738	proprotein convertase subtilisin/kexin type 9	PCSK9	476.391	9.99297	46.296	4.62545e-126	8.27733e-125	5.16504	13.0962	11.1041	10.6065	467.852	503.374	482.901	492.071	429.499	442.215	496.232	496.981
ENSG00000112655	5754	protein tyrosine kinase 7 (inactive)	PTK7	9151.97	197.439	46.1448	0	0	189.041	189.391	196.542	214.782	8747.47	9303.23	9400.4	8730.29	8911.86	8583.67	9846.23	9692.63
ENSG00000184489	11156	protein tyrosine phosphatase type IVA, member 3	PTP4A3	1379.92	29.4787	46.1363	4.70123e-257	2.40579e-255	26.8582	22.1628	34.4227	34.4712	1498.68	1466.35	1457.8	1564.04	1369.97	1407.56	1144.12	1130.86
ENSG00000109255	10874	neuromedin U	NMU	449.724	9.39906	45.925	5.46148e-114	8.5974e-113	7.23106	13.0962	6.66246	10.6065	473.675	503.374	470.778	485.721	368.142	429.983	441.554	424.567
ENSG00000281706	100507173	long intergenic non-protein coding RNA 1012	LINC01012	35.5583	0.498572	45.875	2.27953e-12	7.07589e-12	0	0	1.11041	0.883877	32.0313	55.1523	26.2666	33.8629	37.2166	47.0441	34.045	18.8476
ENSG00000170542	5272	serpin family B member 9	SERPINB9	899.005	19.1811	45.8482	1.08187e-185	3.25906e-184	20.6602	13.0962	19.9874	22.9808	802.725	931.461	912.258	734.402	834.858	863.73	1075	1037.61
ENSG00000124143	343578	Rho GTPase activating protein 40	ARHGAP40	311.353	6.37304	45.8318	2.65889e-78	2.80172e-77	4.13204	10.074	3.33123	7.95489	297.988	273.135	282.871	295.242	398.318	338.718	269.265	335.289
ENSG00000108551	51655	ras related dexamethasone induced 1	RASD1	983.588	21.0815	45.8181	5.82842e-170	1.55892e-168	27.8912	16.1184	19.9874	20.3292	811.46	1040.01	1003.18	820.118	897.221	843.972	1226.65	1226.09
ENSG00000182022	51363	carbohydrate sulfotransferase 15	CHST15	4615.81	100.02	45.8091	0	0	101.235	88.6513	98.8264	111.368	4268.9	4970.71	4648.17	4413.82	4187.37	4213.27	5025.25	5198.96
ENSG00000121413	65982	zinc finger and SCAN domain containing 18	ZSCAN18	458.272	9.67667	45.6877	9.8121e-122	1.67903e-120	7.23106	13.0962	7.77287	10.6065	462.998	505.125	479.87	426.461	444.587	432.806	431.237	483.094
ENSG00000187908	1755	deleted in malignant brain tumors 1	DMBT1	1728.99	37.0451	45.6173	2.00754e-210	7.44371e-209	27.8912	35.259	35.5331	49.4971	1464.71	1407.7	1424.46	1547.11	2191.75	2194.14	1862.16	1739.93
ENSG00000154553	27295	PDZ and LIM domain 3	PDLIM3	1614.28	35.0731	45.3464	0	0	28.9243	38.2812	33.3123	39.7744	1570.51	1681.71	1626.51	1520.66	1484.64	1488.48	1764.15	1777.63
ENSG00000100968	4776	nuclear factor of activated T-cells 4	NFATC4	1027.64	22.4004	45.313	3.48888e-201	1.19402e-199	17.5612	24.1776	26.6498	21.213	940.556	1005	1003.18	806.361	1257.32	1065.08	978.021	1165.58
ENSG00000167642	10653	serine peptidase inhibitor, Kunitz type 2	SPINT2	7383.47	162.553	45.3048	0	0	157.017	175.288	163.23	154.678	6998.36	7975.19	7786.02	7075.23	6971.57	6558.89	8030.5	7671.97
ENSG00000170412	55890	G protein-coupled receptor class C group 5 member C	GPRC5C	2074.69	44.5787	45.1652	2.91762e-116	4.73771e-115	43.3864	46.3404	39.9747	48.6132	1587.01	2387.31	2219.53	1375.68	1892.01	1498.83	2829.86	2807.3
ENSG00000154655	91133	l(3)mbt-like 4 (Drosophila)	L3MBTL4	430.255	9.07123	45.1619	8.35104e-115	1.32749e-113	8.26407	12.0888	4.44164	11.4904	444.556	434.215	435.419	366.143	415.418	440.333	445.68	460.278
ENSG00000205002	441376	alanine and arginine rich domain containing protein	AARD	79.5375	1.41333	45.0338	1.79661e-24	7.79164e-24	0	1.0074	1.11041	3.53551	85.4169	85.7924	86.8818	67.7258	73.4273	61.1574	85.6284	90.2701
ENSG00000227039	100505746	ITGB2 antisense RNA 1	ITGB2-AS1	68.6901	1.24758	44.9932	6.3329e-21	2.51795e-20	3.09903	1.0074	0	0.883877	78.6224	72.6609	59.6049	65.6094	84.4917	90.3247	51.5834	46.623
ENSG00000138061	1545	cytochrome P450 family 1 subfamily B member 1	CYP1B1	769.725	16.651	44.9901	7.52883e-159	1.82833e-157	15.4951	27.1998	8.88328	15.0259	728.955	809.775	764.762	681.491	681.969	655.795	899.614	935.436
ENSG00000183378	341277	ovochymase 2 (gene/pseudogene)	OVCH2	68.7422	1.27987	44.9214	5.08808e-21	2.02723e-20	0	2.0148	2.22082	0.883877	67.9453	42.0208	57.5844	71.9587	79.4624	85.6203	64.995	80.3503
ENSG00000181885	1366	claudin 7	CLDN7	703.092	15.3706	44.8591	3.36221e-136	6.64737e-135	10.3301	18.1332	18.877	14.142	575.593	727.485	699.095	537.574	727.232	626.628	880.012	851.118
ENSG00000119714	8111	G protein-coupled receptor 68	GPR68	2355.83	51.5388	44.8516	5.57439e-223	2.26636e-221	48.5514	45.333	47.7476	64.523	1978.18	2498.49	2610.49	1822.25	2132.41	1827.19	3042.39	2935.27
ENSG00000214336	344167	forkhead box I3	FOXI3	14.2103	0	44.83	3.04797e-09	8.34431e-09	0	0	0	0	10.6771	20.135	16.164	19.0479	13.0761	11.2906	12.38	10.9118
ENSG00000182195	23641	leucine zipper down-regulated in cancer 1	LDOC1	1425.66	31.5705	44.7649	0	0	30.9903	35.259	29.9811	30.0518	1355.02	1474.23	1495.17	1502.67	1404.17	1343.58	1375.21	1455.23
ENSG00000160447	29941	protein kinase N3	PKN3	1571.42	34.8906	44.7427	0	0	43.3864	24.1776	36.6435	35.3551	1471.5	1569.65	1617.42	1482.56	1659.66	1687.94	1458.78	1623.87
ENSG00000246082	152195	nudix hydrolase 16 pseudogene 1	NUDT16P1	649.544	14.1238	44.6694	9.16515e-175	2.53283e-173	8.26407	16.1184	14.4353	17.6775	673.629	634.689	671.818	664.56	610.553	637.918	637.57	665.618
ENSG00000099998	2687	gamma-glutamyltransferase 5	GGT5	350.148	7.60297	44.6099	2.97667e-80	3.21595e-79	9.29708	6.04441	8.88328	6.18714	314.489	386.066	372.783	263.496	329.92	274.738	429.174	430.519
ENSG00000204381	143903	layilin	LAYN	1541.91	34.6431	44.5265	0	0	42.3534	26.1924	39.9747	30.0518	1531.68	1551.27	1533.56	1577.8	1402.16	1575.04	1633.13	1530.62
ENSG00000049249	3604	TNF receptor superfamily member 9	TNFRSF9	247.112	5.39954	44.4105	1.51958e-63	1.30599e-62	2.06602	13.0962	5.55205	0.883877	220.337	276.637	268.727	219.051	217.264	204.172	291.962	278.746
ENSG00000051523	1535	cytochrome b-245 alpha chain	CYBA	2852.69	63.7475	44.4038	0	0	61.9805	59.4367	65.5142	68.0585	2579.01	2941.45	2986.31	2667.76	2770.12	2515.92	3181.66	3179.29
ENSG00000160255	3689	integrin subunit beta 2	ITGB2	948.166	21.1025	44.3936	1.5687e-217	6.10983e-216	19.6272	19.1406	24.429	21.213	1032.77	1004.12	1057.73	1014.83	905.268	880.666	815.017	874.925
ENSG00000137726	53826	FXYD domain containing ion transport regulator 6	FXYD6	435.101	9.52015	44.3905	4.31087e-114	6.79931e-113	5.16504	12.0888	11.1041	9.72264	402.818	398.322	397.029	441.276	455.652	415.87	481.789	488.054
ENSG00000117450	5052	peroxiredoxin 1	PRDX1	16026.8	362.174	44.156	0	0	386.345	325.39	358.662	378.299	16547.6	16658.6	16057	16634.1	15593.7	16009.1	15381.1	15333
ENSG00000102854	10232	mesothelin	MSLN	1182.12	26.172	44.1098	1.35919e-299	9.09226e-298	25.8252	24.1776	21.0978	33.5873	1185.16	1198.47	1264.84	1071.97	1222.11	1154.46	1160.63	1199.3
ENSG00000184735	168400	DEAD-box helicase 53	DDX53	309.855	6.84488	44.0391	2.40171e-84	2.74466e-83	7.23106	9.06661	6.66246	4.41938	335.844	316.031	283.881	340.746	285.662	339.659	275.455	301.562
ENSG00000176485	11145	phospholipase A2 group XVI	PLA2G16	1827.04	41.4843	43.9231	0	0	46.4854	33.2442	49.9684	36.2389	1656.89	1865.55	1853.81	1607.43	1743.14	1665.36	2199.51	2024.63
ENSG00000180190	157695	testis development related protein	TDRP	242.867	5.3197	43.8994	4.8238e-68	4.41352e-67	4.13204	8.05921	5.55205	3.53551	257.221	219.734	247.512	264.554	229.335	238.984	219.745	265.85
ENSG00000075275	9620	cadherin EGF LAG seven-pass G-type receptor 1	CELSR1	2181.85	48.9022	43.8921	2.15146e-276	1.23108e-274	44.4194	56.4144	39.9747	54.8004	2031.56	2109.79	2084.15	1754.52	2170.63	1878	2682.33	2743.81
ENSG00000272620	84740	AFAP1 antisense RNA 1	AFAP1-AS1	5541.94	125.934	43.8826	0	0	129.126	95.7031	141.022	137.885	5404.56	5416.3	5524.06	5425.48	5769.58	5689.52	5461.65	5644.36
ENSG00000158813	1896	ectodysplasin A	EDA	582.237	12.9969	43.7759	1.93755e-152	4.45512e-151	11.3631	19.1406	9.99368	11.4904	563.946	606.675	565.742	554.505	552.214	536.303	640.665	637.842
ENSG00000083290	9706	unc-51 like autophagy activating kinase 2	ULK2	691.753	15.6478	43.767	2.18246e-186	6.59904e-185	18.5942	23.1702	11.1041	9.72264	688.188	707.35	709.198	725.936	653.805	664.263	708.755	676.53
ENSG00000211445	2878	glutathione peroxidase 3	GPX3	6244.06	142.023	43.6811	0	0	139.456	130.962	137.691	159.982	5848.14	6109.65	6226.19	5910.14	6263.45	6169.37	6835.83	6589.72
ENSG00000092929	201294	unc-13 homolog D	UNC13D	12176.2	279.239	43.5539	0	0	284.077	252.858	304.252	275.77	11279.9	11723.8	11749.2	11239.3	13074.1	12345.3	13034.1	12964.2
ENSG00000117791	54996	mitochondrial amidoxime reducing component 2	MARC2	304.785	6.53992	43.4114	2.55173e-84	2.91508e-83	6.19805	4.0296	4.44164	11.4904	317.401	309.028	310.148	287.835	265.545	288.851	330.134	329.337
ENSG00000100473	1690	cochlin	COCH	77.6078	1.48149	43.3251	2.67591e-22	1.10118e-21	1.03301	2.0148	1.11041	1.76775	94.1527	92.7959	105.066	101.589	57.3337	50.8077	53.6467	65.4706
ENSG00000112981	8382	NME/NM23 family member 5	NME5	13.8261	0	43.3003	5.29015e-09	1.43303e-08	0	0	0	0	10.6771	11.3806	12.123	17.9897	8.04683	13.1724	13.4117	23.8075
ENSG00000229544	390010	NK1 homeobox 2	NKX1-2	76.4206	1.49302	43.2321	4.10695e-24	1.76742e-23	2.06602	3.0222	0	0.883877	80.5637	72.6609	71.728	86.7737	77.4507	60.2165	84.5967	77.3744
ENSG00000127252	57110	HRAS like suppressor	HRASLS	314.565	7.11735	43.2099	1.08623e-87	1.29804e-86	7.23106	7.05181	8.88328	5.30326	318.372	341.419	321.26	340.746	300.75	303.905	279.582	310.489
ENSG00000167912	100505501	uncharacterized LOC100505501	LOC100505501	65.3066	1.21811	43.1922	3.45374e-21	1.38167e-20	0	0	2.22082	2.65163	62.1214	63.9066	73.7485	64.5512	54.3161	70.5662	59.8367	73.4064
ENSG00000146477	6581	solute carrier family 22 member 3	SLC22A3	260.565	5.82595	43.092	3.89197e-69	3.62223e-68	6.19805	4.0296	7.77287	5.30326	244.603	256.502	250.543	198.945	277.616	252.157	284.74	319.417
ENSG00000226835	107985092	uncharacterized LOC107985092	LOC107985092	65.2901	1.2554	43.0337	5.88254e-21	2.34003e-20	1.03301	0	2.22082	1.76775	76.6811	66.5329	64.6562	83.5991	57.3337	62.0983	59.8367	51.5829
ENSG00000158089	79623	polypeptide N-acetylgalactosaminyltransferase 14	GALNT14	1235.26	28.4869	42.8351	2.77508e-304	1.90348e-302	22.7262	27.1998	32.2019	31.8196	1350.17	1237.86	1263.83	1305.84	1232.17	1205.27	1170.94	1115.98
ENSG00000183780	148641	solute carrier family 35 member F3	SLC35F3	805.254	18.6609	42.7175	1.20941e-194	3.92774e-193	23.7592	25.185	13.3249	12.3743	888.142	829.035	764.762	870.912	832.847	832.681	726.294	697.361
ENSG00000166033	5654	HtrA serine peptidase 1	HTRA1	3723.7	86.8295	42.619	0	0	73.3436	76.5625	105.489	91.9232	3306.02	3739.85	3737.94	3338.67	3378.66	3405.05	4466.09	4417.28
ENSG00000165521	161436	echinoderm microtubule associated protein like 5	EML5	160.508	3.54267	42.5591	6.92153e-47	4.60451e-46	1.03301	6.04441	4.44164	2.65163	176.658	158.453	133.353	178.839	161.942	165.595	147.528	161.693
ENSG00000255650	84983	FAM222A antisense RNA 1	FAM222A-AS1	129.047	2.68538	42.5421	8.3659e-36	4.6413e-35	2.06602	4.0296	1.11041	3.53551	152.391	116.433	111.128	159.791	93.5444	167.477	115.547	116.062
ENSG00000251165	285441	F11 antisense RNA 1	F11-AS1	128.669	2.85656	42.5377	3.05194e-38	1.7669e-37	3.09903	1.0074	5.55205	1.76775	114.536	108.554	130.323	124.87	150.878	138.31	128.958	132.925
ENSG00000170549	79192	iroquois homeobox 1	IRX1	244.691	5.28594	42.4642	1.01888e-70	9.67985e-70	2.06602	4.0296	4.44164	10.6065	232.955	254.751	248.522	238.099	247.44	246.511	237.283	251.963
ENSG00000206432	645369	transmembrane protein 200C	TMEM200C	159.714	3.38557	42.3491	4.45828e-46	2.93159e-45	3.09903	4.0296	1.11041	5.30326	132.008	167.208	176.794	175.664	141.825	140.192	175.383	168.636
ENSG00000165071	137835	transmembrane protein 71	TMEM71	1760.98	41.2714	42.3003	0	0	45.4524	44.3256	35.5331	39.7744	1807.34	1855.92	1900.29	1805.32	1669.72	1575.04	1709.47	1764.73
ENSG00000107738	64115	chromosome 10 open reading frame 54	C10orf54	318.535	6.94843	42.2757	1.5813e-73	1.56557e-72	4.13204	9.06661	2.22082	12.3743	267.898	349.298	318.23	250.797	302.762	256.861	410.604	391.832
ENSG00000167880	2125	envoplakin	EVPL	1802.72	42.4008	42.2011	1.04275e-251	5.13368e-250	35.1223	29.2146	61.0725	44.1938	1646.22	1700.97	1595.19	1422.24	2133.42	1869.53	1983.9	2070.26
ENSG00000149403	2900	glutamate ionotropic receptor kainate type subunit 4	GRIK4	190.483	4.12945	42.1518	1.16743e-53	8.69911e-53	6.19805	3.0222	1.11041	6.18714	169.863	193.471	195.989	150.267	188.095	219.226	186.732	220.219
ENSG00000142765	84958	synaptotagmin like 1	SYTL1	873.069	20.6749	42.1132	1.00929e-178	2.89016e-177	22.7262	23.1702	24.429	12.3743	738.662	871.931	861.746	693.132	964.614	871.257	934.691	1048.52
ENSG00000188316	387712	enolase family member 4	ENO4	32.0731	0.5037	42.0446	4.49167e-12	1.37791e-11	0	2.0148	0	0	38.8259	28.0139	31.3178	38.0958	28.1639	23.5221	30.95	37.6952
ENSG00000144278	114805	polypeptide N-acetylgalactosaminyltransferase 13	GALNT13	452.754	10.6471	41.9698	6.01104e-127	1.08769e-125	10.3301	12.0888	12.2145	7.95489	460.086	444.72	426.327	473.023	478.786	458.21	438.459	442.423
ENSG00000151062	93589	calcium voltage-gated channel auxiliary subunit alpha2delta 4	CACNA2D4	3193.79	75.6979	41.9378	0	0	86.7728	62.4589	85.5015	68.0585	2721.69	3171.69	3215.64	2388.39	3434.99	3076.69	3744.95	3796.3
ENSG00000175591	5029	purinergic receptor P2Y2	P2RY2	95.1092	1.96584	41.9229	4.25459e-29	2.05655e-28	2.06602	4.0296	0	1.76775	88.3288	94.5468	79.81	91.0066	96.5619	80.9159	117.61	112.094
ENSG00000180071	253650	ankyrin repeat domain 18A	ANKRD18A	85.3748	1.80151	41.9221	3.00673e-25	1.32487e-24	2.06602	4.0296	1.11041	0	105.8	72.6609	62.6357	111.113	97.5678	95.97	60.8684	76.3824
ENSG00000130508	7837	peroxidasin	PXDN	5307.26	126.677	41.8346	0	0	118.796	104.77	148.795	134.349	5539.48	5318.25	5050.25	5587.38	5248.54	5188.03	5137.7	5388.43
ENSG00000175287	254295	phytanoyl-CoA dioxygenase domain containing 1	PHYHD1	1811.52	43.2213	41.8318	0	0	50.6174	38.2812	47.7476	36.2389	1642.33	1861.17	1792.19	1607.43	1765.27	1698.29	2110.79	2014.71
ENSG00000164659	222223	KIAA1324 like	KIAA1324L	1148.88	26.8863	41.7133	1.18566e-289	7.36926e-288	25.8252	33.2442	16.6561	31.8196	1152.16	1206.35	1101.18	1024.35	1133.6	1154.46	1198.8	1220.13
ENSG00000162511	7805	lysosomal protein transmembrane 5	LAPTM5	14798.3	354.228	41.6582	0	0	334.695	355.613	364.214	362.389	13676.4	15270.2	14797.2	13848.9	14164.4	13495.1	16529.4	16604.7
ENSG00000127399	65999	leucine rich repeat containing 61	LRRC61	930.085	22.1806	41.6069	5.23166e-228	2.19581e-226	22.7262	18.1332	26.6498	21.213	875.523	892.942	917.31	818.001	964.614	912.656	1038.89	1020.75
ENSG00000065609	9892	synaptosome associated protein 91	SNAP91	282.935	6.64711	41.588	2.62113e-76	2.68774e-75	5.16504	14.1036	5.55205	1.76775	259.163	281.014	261.656	258.205	292.703	250.275	330.134	330.329
ENSG00000122870	80114	BicC family RNA binding protein 1	BICC1	1282.68	30.7213	41.5607	0	0	34.0893	38.2812	26.6498	23.8647	1306.49	1225.61	1199.17	1352.4	1206.02	1359.58	1322.6	1289.57
ENSG00000198795	25925	zinc finger protein 521	ZNF521	1571.07	37.5558	41.5229	0	0	33.0563	40.296	38.8643	38.0067	1557.89	1604.67	1627.52	1486.79	1584.22	1532.7	1558.85	1615.93
ENSG00000110852	9976	C-type lectin domain family 2 member B	CLEC2B	353.716	8.25039	41.4048	4.74729e-94	6.05428e-93	9.29708	11.0814	5.55205	7.07101	358.169	413.204	342.476	372.492	320.867	288.851	350.767	382.904
ENSG00000064989	10203	calcitonin receptor like receptor	CALCRL	41.9687	0.813457	41.4008	7.239e-15	2.44343e-14	1.03301	0	2.22082	0	38.8259	35.0173	53.5434	44.4451	43.2517	48.9259	34.045	37.6952
ENSG00000144857	91653	BOC cell adhesion associated, oncogene regulated	BOC	602.318	14.2061	41.3965	1.93152e-160	4.75466e-159	12.3961	12.0888	15.5457	16.7937	588.212	599.672	595.039	614.824	592.448	535.362	604.557	688.433
ENSG00000137434	347744	chromosome 6 open reading frame 52	C6orf52	828.899	19.7221	41.3304	2.57531e-223	1.04835e-221	21.6932	15.111	19.9874	22.0969	805.637	837.789	855.684	812.71	814.741	765.878	845.967	892.781
ENSG00000136944	4010	LIM homeobox transcription factor 1 beta	LMX1B	227.486	5.14325	41.24	1.3779e-66	1.2363e-65	7.23106	6.04441	1.11041	6.18714	216.454	230.239	216.194	224.342	237.381	230.516	245.537	219.227
ENSG00000139737	122060	SLAIN motif family member 1	SLAIN1	815.898	19.6015	41.1416	4.67959e-211	1.74511e-209	19.6272	28.2072	15.5457	15.0259	780.4	814.153	862.756	847.631	755.396	736.711	854.22	875.917
ENSG00000198959	7052	transglutaminase 2	TGM2	22980.1	556.185	41.1064	0	0	548.528	521.834	580.744	573.636	19188.7	20337.2	20551.6	19853.2	25381.7	24593.7	27767.3	26167.4
ENSG00000182013	55228	paraneoplastic Ma antigen family like 1	PNMAL1	2378.52	57.5221	41.0948	0	0	52.6835	60.4441	57.7413	59.2197	2335.38	2526.5	2457.95	2351.36	2276.25	2291.99	2384.18	2404.56
ENSG00000088992	54997	tescalcin	TESC	297.661	6.9732	40.9307	1.98736e-86	2.33511e-85	7.23106	6.04441	6.66246	7.95489	290.223	301.149	301.055	313.232	301.756	283.206	295.057	295.61
ENSG00000113083	4015	lysyl oxidase	LOX	1410.11	33.7837	40.9033	2.96841e-199	1.00216e-197	38.2213	45.333	18.877	32.7034	1227.87	1347.29	1349.7	1146.05	1393.11	1258.9	1798.2	1759.77
ENSG00000101230	140862	isthmin 1	ISM1	749.601	18.1547	40.8655	7.19659e-186	2.16995e-184	21.6932	18.1332	17.7666	15.0259	680.423	812.402	743.546	746.043	663.863	692.49	836.682	821.359
ENSG00000115598	8808	interleukin 1 receptor like 2	IL1RL2	82.0371	1.7591	40.6867	1.2168e-25	5.41388e-25	1.03301	2.0148	2.22082	1.76775	94.1527	85.7924	91.933	80.4244	88.5151	93.1474	59.8367	62.4947
ENSG00000184060	55803	ArfGAP with dual PH domains 2	ADAP2	254.833	5.953	40.6659	1.96407e-74	1.96977e-73	5.16504	4.0296	6.66246	7.95489	247.515	271.384	273.779	260.321	247.44	242.748	244.505	250.971
ENSG00000135447	5502	protein phosphatase 1 regulatory inhibitor subunit 1A	PPP1R1A	41.2188	0.794107	40.6474	1.20878e-14	4.05056e-14	2.06602	0	1.11041	0	29.1194	37.6436	45.4614	35.9794	36.2107	43.2806	48.4884	53.5669
ENSG00000100558	26499	pleckstrin 2	PLEK2	3023.6	73.969	40.6153	0	0	69.2116	79.5847	71.0662	76.0134	2934.26	3115.67	3117.64	2910.1	2910.94	2758.67	3265.23	3176.32
ENSG00000250546	101928978	uncharacterized LOC101928978	LOC101928978	40.7389	0.700191	40.4709	1.22331e-14	4.098e-14	1.03301	0	0	1.76775	45.6204	43.7716	42.4306	38.0958	38.2224	42.3397	26.8233	48.607
ENSG00000180543	85453	TSPY like 5	TSPYL5	1195.5	29.0683	40.451	0	0	32.0233	30.222	22.2082	31.8196	1142.45	1220.35	1171.89	1190.49	1198.98	1234.44	1181.26	1224.1
ENSG00000183092	57596	brain enriched guanylate kinase associated	BEGAIN	172.691	4.03342	40.4458	6.81802e-51	4.84777e-50	3.09903	7.05181	3.33123	2.65163	170.834	167.208	160.63	144.976	191.112	174.063	173.32	199.388
ENSG00000170683	26496	olfactory receptor family 10 subfamily A member 3	OR10A3	12.69	0	40.3973	8.70749e-09	2.33399e-08	0	0	0	0	11.6478	14.8824	10.1025	15.8732	11.0644	8.46794	18.57	10.9118
ENSG00000176641	220441	ring finger protein 152	RNF152	111.19	2.3833	40.3226	4.47406e-34	2.39651e-33	3.09903	2.0148	0	4.41938	124.243	127.813	121.23	97.3559	98.5737	116.669	110.388	93.246
ENSG00000130413	65975	serine/threonine kinase 33	STK33	686.498	16.7029	40.2936	5.52216e-191	1.73605e-189	7.23106	20.148	19.9874	19.4453	661.981	723.983	660.705	668.793	701.08	668.968	718.04	688.433
ENSG00000155629	118788	phosphoinositide-3-kinase adaptor protein 1	PIK3AP1	212.113	5.00481	40.2808	8.97247e-63	7.63048e-62	3.09903	8.05921	4.44164	4.41938	222.278	210.979	208.112	220.109	214.247	219.226	185.7	216.251
ENSG00000173705	26032	sushi domain containing 5	SUSD5	1637.37	40.3041	40.2782	0	0	40.2874	40.296	39.9747	40.6583	1782.11	1581.03	1664.9	1742.88	1663.68	1759.45	1428.86	1476.06
ENSG00000078081	27074	lysosomal associated membrane protein 3	LAMP3	132.419	2.91788	40.2546	3.01549e-36	1.68506e-35	3.09903	5.037	0	3.53551	100.947	126.938	135.374	119.578	146.855	90.3247	182.605	156.733
ENSG00000225383	207107	surfactant associated 1, pseudogene	SFTA1P	1380.99	33.9581	40.235	0	0	24.7922	37.2738	36.6435	37.1228	1373.46	1346.42	1390.11	1328.06	1385.06	1477.19	1361.8	1385.79
ENSG00000143653	51097	saccharopine dehydrogenase (putative)	SCCPDH	2975.41	73.8022	40.2341	0	0	75.4097	77.5699	73.287	68.9424	2986.68	3043.88	2762.03	2907.98	2914.96	3021.17	3106.35	3060.26
ENSG00000162782	163589	tudor domain containing 5	TDRD5	242.42	5.75651	40.2077	3.20194e-68	2.93705e-67	4.13204	6.04441	6.66246	6.18714	265.957	237.242	261.656	262.438	199.159	271.915	220.777	220.219
ENSG00000141040	57336	zinc finger protein 287	ZNF287	90.7193	1.95431	40.1734	1.17608e-28	5.6245e-28	1.03301	3.0222	1.11041	2.65163	77.6517	96.2976	85.8715	83.5991	94.5502	111.965	83.565	92.254
ENSG00000169515	83987	coiled-coil domain containing 8	CCDC8	1227.47	30.5286	40.1187	0	0	36.1553	31.2294	29.9811	24.7485	1300.67	1223.86	1276.96	1230.71	1253.29	1214.68	1143.09	1176.49
ENSG00000134339	6289	serum amyloid A2	SAA2	152.564	3.41915	40.1023	1.61627e-38	9.41101e-38	1.03301	2.0148	4.44164	6.18714	139.773	149.699	167.702	99.4723	120.702	121.374	211.492	210.3
ENSG00000080561	11043	midline 2	MID2	140.906	3.24059	40.0663	3.34156e-42	2.06148e-41	2.06602	4.0296	3.33123	3.53551	130.067	152.325	136.384	129.102	169.989	120.433	136.18	152.765
ENSG00000221887	284293	histocompatibility minor serpin domain containing	HMSD	240.425	5.74356	39.9378	7.86809e-71	7.49258e-70	6.19805	5.037	5.55205	6.18714	249.456	228.488	245.491	248.681	214.247	245.57	243.473	247.995
ENSG00000086289	54749	ependymin related 1	EPDR1	2522.27	63.0668	39.8517	0	0	64.0466	65.4811	64.4037	58.3359	2534.36	2711.22	2706.47	2718.56	2220.92	2260	2483.22	2543.43
ENSG00000119771	114818	kelch like family member 29	KLHL29	1691.24	42.3754	39.6936	0	0	44.4194	45.333	39.9747	39.7744	1698.63	1629.18	1621.46	1664.57	1762.26	1739.69	1695.03	1719.1
ENSG00000105605	59284	calcium voltage-gated channel auxiliary subunit gamma 7	CACNG7	329.473	7.99228	39.68	4.02046e-86	4.70393e-85	4.13204	14.1036	6.66246	7.07101	257.221	327.412	313.178	307.941	348.025	311.432	381.717	388.856
ENSG00000267368	100134938	uroplakin 3B-like	UPK3BL	20.0816	0.277602	39.6758	4.53461e-09	1.23155e-08	0	0	1.11041	0	18.4423	25.3876	17.1743	23.2808	24.1405	18.8177	17.5383	15.8717
ENSG00000134538	10599	solute carrier organic anion transporter family member 1B1	SLCO1B1	12.3624	0	39.5526	1.09399e-08	2.91912e-08	0	0	0	0	11.6478	12.2561	13.1333	9.52395	19.1112	15.0541	8.25334	9.91979
ENSG00000174307	23612	pleckstrin homology like domain family A member 3	PHLDA3	398.275	9.93663	39.479	2.57396e-100	3.54155e-99	9.29708	8.05921	14.4353	7.95489	352.345	411.453	448.552	371.434	393.289	305.787	454.965	448.374
ENSG00000166582	201161	centromere protein V	CENPV	931.673	23.7449	39.4335	2.35873e-238	1.06287e-236	23.7592	17.1258	35.5331	18.5614	892.024	934.962	991.058	1034.94	920.356	958.759	856.284	865.006
ENSG00000132970	10810	WAS protein family member 3	WASF3	1037.87	25.94	39.4223	4.14862e-264	2.21378e-262	20.6602	35.259	22.2082	25.6324	1063.83	956.848	973.884	1064.57	1036.03	1150.7	973.894	1083.24
ENSG00000068650	23250	ATPase phospholipid transporting 11A	ATP11A	1899.22	48.2221	39.1944	0	0	46.4854	49.3626	51.0788	45.9616	1687.95	1829.65	1754.81	1846.59	2093.18	1948.57	1949.85	2083.16
ENSG00000023892	50619	DEF6, guanine nucleotide exchange factor	DEF6	2651.58	67.9405	38.9867	0	0	77.4757	51.3774	76.6183	66.2907	2528.53	2626.3	2695.36	2426.49	2673.56	2594.95	2818.51	2848.96
ENSG00000185436	163702	interferon lambda receptor 1	IFNLR1	224.837	5.44788	38.9507	1.3383e-65	1.18439e-64	8.26407	2.0148	4.44164	7.07101	215.484	211.855	247.512	202.119	215.253	206.994	245.537	253.947
ENSG00000196371	2526	fucosyltransferase 4	FUT4	273.318	6.82553	38.9412	7.03752e-81	7.67738e-80	8.26407	9.06661	5.55205	4.41938	273.722	293.27	262.666	292.068	267.557	266.27	265.138	265.85
ENSG00000164690	6469	sonic hedgehog	SHH	676.332	16.9777	38.8715	2.13683e-131	4.033e-130	13.4291	20.148	16.6561	17.6775	624.126	743.243	690.003	529.108	615.582	525.953	857.315	825.326
ENSG00000151651	101	ADAM metallopeptidase domain 8	ADAM8	8404.69	214.729	38.8696	0	0	226.229	175.288	218.751	238.647	7314.79	8665.03	8653.83	6846.66	8403.91	7368.05	9897.82	10087.4
ENSG00000124249	60598	potassium two pore domain channel subfamily K member 15	KCNK15	68.4401	1.55748	38.8451	1.05842e-22	4.39291e-22	0	2.0148	3.33123	0.883877	67.9453	68.2838	73.7485	65.6094	69.4039	51.7485	77.375	73.4064
ENSG00000176720	666	BOK, BCL2 family apoptosis regulator	BOK	2569.08	65.9928	38.8183	0	0	60.9475	61.4515	74.3974	67.1746	2547.95	2632.43	2735.77	2610.62	2544.81	2401.13	2578.14	2501.77
ENSG00000198573	64663	SPANX family member C	SPANXC	58.6737	1.27987	38.7774	1.04798e-19	4.04002e-19	0	2.0148	2.22082	0.883877	66.9746	52.526	73.7485	48.678	48.281	49.8668	60.8684	68.4465
ENSG00000108379	7473	Wnt family member 3	WNT3	456.04	11.6856	38.6772	7.39469e-127	1.33508e-125	6.19805	9.06661	19.9874	11.4904	442.615	500.748	454.614	403.18	421.453	464.796	481.789	479.126
ENSG00000213185	196792	family with sequence similarity 24 member B	FAM24B	232.901	5.62389	38.6476	1.66865e-64	1.45571e-63	5.16504	6.04441	3.33123	7.95489	254.309	195.222	228.317	232.808	256.493	286.969	190.858	218.235
ENSG00000178467	54681	prolyl 4-hydroxylase, transmembrane	P4HTM	1499.66	38.1552	38.6294	3.89146e-305	2.68626e-303	36.1553	29.2146	37.7539	49.4971	1463.73	1559.15	1525.48	1283.62	1434.35	1358.63	1666.14	1706.2
ENSG00000135426	9840	thymocyte expressed, positive selection associated 1	TESPA1	339.024	8.52672	38.6177	6.07561e-99	8.2098e-98	8.26407	14.1036	5.55205	6.18714	333.902	334.415	345.507	341.804	333.943	306.728	352.83	363.064
ENSG00000113645	23286	WW and C2 domain containing 1	WWC1	1395.46	36.1516	38.5266	0	0	40.2874	38.2812	37.7539	28.2841	1476.35	1298.27	1296.15	1600.02	1402.16	1519.53	1289.58	1281.64
ENSG00000109472	1363	carboxypeptidase E	CPE	685.073	17.1197	38.5188	1.56154e-144	3.3265e-143	16.5281	14.1036	12.2145	25.6324	617.331	800.146	782.946	638.104	576.354	549.475	734.547	781.679
ENSG00000183049	57118	calcium/calmodulin dependent protein kinase ID	CAMK1D	1198.29	30.8666	38.4721	4.46824e-269	2.47808e-267	26.8582	33.2442	33.3123	30.0518	1143.42	1211.6	1218.37	1080.44	1146.67	1060.37	1353.55	1371.91
ENSG00000188820	441168	family with sequence similarity 26 member F	FAM26F	193.005	4.75424	38.3618	1.26909e-54	9.57545e-54	4.13204	4.0296	5.55205	5.30326	210.63	217.107	232.358	210.585	158.925	160.891	165.067	188.476
ENSG00000071073	11320	mannosyl (alpha-1,3-)-glycoprotein beta-1,4-N-acetylglucosaminyltransferase, isozyme A	MGAT4A	347.57	8.71553	38.3397	8.50449e-87	1.00371e-85	7.23106	16.1184	4.44164	7.07101	297.988	336.166	340.455	286.777	328.914	330.25	437.427	422.583
ENSG00000106852	26468	LIM homeobox 6	LHX6	230.682	5.80405	38.2028	2.57183e-65	2.26248e-64	5.16504	10.074	4.44164	3.53551	208.689	239.869	240.44	241.273	195.136	193.822	270.297	255.931
ENSG00000132182	23225	nucleoporin 210	NUP210	3415.78	89.1415	38.146	0	0	89.8718	82.6069	92.164	91.9232	3571.98	3226.85	3161.08	3677.3	3592.91	3636.51	3064.05	3395.54
ENSG00000077782	2260	fibroblast growth factor receptor 1	FGFR1	6824.07	178.764	38.0832	0	0	169.413	160.177	195.432	190.033	6506.24	7011.34	7036.41	6522.85	6675.85	6593.71	6946.22	7299.97
ENSG00000222033	440925	long intergenic non-protein coding RNA 1124	LINC01124	133.433	3.07196	38.0205	3.57429e-41	2.17058e-40	3.09903	1.0074	1.11041	7.07101	135.891	114.682	146.487	132.277	150.878	139.251	128.958	119.037
ENSG00000186868	4137	microtubule associated protein tau	MAPT	847.597	21.6696	37.9703	8.2472e-161	2.04254e-159	21.6932	21.1554	15.5457	28.2841	718.278	875.433	815.274	661.385	863.022	762.115	1034.76	1050.51
ENSG00000129354	10053	adaptor related protein complex 1 mu 2 subunit	AP1M2	1660.66	43.4391	37.8564	0	0	44.4194	40.296	42.1956	46.8455	1739.4	1672.95	1670.96	1851.88	1626.47	1678.53	1513.46	1531.62
ENSG00000173557	339778	chromosome 2 open reading frame 70	C2orf70	113.63	2.76777	37.7443	4.56641e-36	2.54514e-35	2.06602	3.0222	3.33123	2.65163	108.712	106.803	107.087	123.811	121.708	114.788	102.135	123.997
ENSG00000016402	53832	interleukin 20 receptor subunit alpha	IL20RA	141.733	3.49757	37.6993	8.0308e-44	5.09586e-43	2.06602	7.05181	2.22082	2.65163	141.714	158.453	157.599	125.928	141.825	124.197	140.307	143.837
ENSG00000135750	3775	potassium two pore domain channel subfamily K member 1	KCNK1	575.031	14.9243	37.626	6.97791e-164	1.75634e-162	11.3631	15.111	15.5457	17.6775	569.769	590.042	567.762	573.553	517.009	575.82	620.032	586.26
ENSG00000143028	284612	synaptophysin like 2	SYPL2	179.224	4.46241	37.5973	1.33705e-54	1.00835e-53	5.16504	6.04441	2.22082	4.41938	174.716	163.706	201.04	175.664	166.972	174.063	198.08	179.548
ENSG00000197822	100506658	occludin	OCLN	328.921	8.72222	37.465	3.15719e-95	4.1022e-94	12.3961	10.074	8.88328	3.53551	318.372	374.685	339.445	287.835	335.955	334.013	315.69	325.369
ENSG00000123689	50486	G0/G1 switch 2	G0S2	9167.54	244.533	37.4255	0	0	259.285	202.488	299.811	216.55	9228.91	7901.66	8633.62	9631.89	10325.1	10166.2	9052.88	8400.08
ENSG00000130755	9535	glia maturation factor gamma	GMFG	2685.46	71.4828	37.3032	0	0	66.1126	70.5181	73.287	76.0134	2485.83	2809.26	2618.58	2406.38	2672.55	2453.82	3044.45	2992.8
ENSG00000075340	119	adducin 2	ADD2	1355.57	36.1401	37.2707	0	0	26.8582	48.3552	36.6435	32.7034	1385.11	1353.42	1338.59	1364.04	1433.34	1478.13	1213.24	1278.66
ENSG00000112319	2070	EYA transcriptional coactivator and phosphatase 4	EYA4	598.103	15.9897	37.2615	1.05239e-167	2.76021e-166	20.6602	19.1406	14.4353	9.72264	641.597	647.82	604.131	597.892	595.465	591.815	542.657	563.444
ENSG00000140030	8477	G protein-coupled receptor 65	GPR65	261.968	6.81272	37.2503	5.39705e-76	5.50809e-75	6.19805	11.0814	5.55205	4.41938	268.869	238.118	241.45	289.951	291.698	286.969	246.568	232.123
ENSG00000176595	9920	kelch repeat and BTB domain containing 11	KBTBD11	168.503	4.28513	37.2364	1.84285e-50	1.30147e-49	7.23106	5.037	2.22082	2.65163	172.775	134.817	180.835	156.616	190.106	181.59	179.51	151.773
ENSG00000109107	230	aldolase, fructose-bisphosphate C	ALDOC	2224.62	59.7939	37.1964	0	0	77.4757	49.3626	61.0725	51.2648	2068.45	2277.88	2303.38	2113.26	2184.71	2040.77	2383.15	2425.39
ENSG00000188060	115273	RAB42, member RAS oncogene family	RAB42	56.0184	1.22324	37.1567	3.86742e-19	1.47115e-18	0	2.0148	1.11041	1.76775	40.7672	65.6575	53.5434	44.4451	67.3922	51.7485	67.0584	57.5348
ENSG00000165512	7570	zinc finger protein 22	ZNF22	1469.24	39.3728	37.1412	1.53591e-282	9.09324e-281	43.3864	53.3922	33.3123	27.4002	1618.07	1509.25	1503.26	1716.43	1327.73	1272.07	1466	1341.16
ENSG00000114115	5947	retinol binding protein 1	RBP1	130.382	3.19549	37.1371	3.35713e-40	2.00994e-39	3.09903	5.037	1.11041	3.53551	118.419	147.948	142.446	112.171	132.773	107.261	137.212	144.829
ENSG00000259803	146429	solute carrier family 22 member 31	SLC22A31	65.9625	1.48149	37.1139	1.11104e-20	4.39217e-20	1.03301	2.0148	1.11041	1.76775	53.3856	56.9031	69.7075	42.3287	66.3863	55.5121	76.3434	107.134
ENSG00000189431	644943	Ras association domain family member 10	RASSF10	27.9127	0.529453	36.9337	3.36538e-11	1.00079e-10	0	1.0074	1.11041	0	26.2075	25.3876	26.2666	24.339	32.1873	23.5221	23.7283	41.6631
ENSG00000181982	91050	coiled-coil domain containing 149	CCDC149	850.862	22.7405	36.9028	1.28457e-228	5.4337e-227	22.7262	22.1628	22.2082	23.8647	854.169	926.208	820.325	788.371	834.858	784.696	871.759	926.508
ENSG00000010438	5646	protease, serine 3	PRSS3	629.325	16.8248	36.8941	1.09733e-173	3.00436e-172	18.5942	18.1332	15.5457	15.0259	650.333	593.544	632.418	645.512	700.074	639.8	551.942	620.979
ENSG00000104611	63898	SH2 domain containing 4A	SH2D4A	489.341	13.1718	36.8278	1.00069e-143	2.11507e-142	15.4951	18.1332	11.1041	7.95489	484.353	478.862	498.055	468.79	510.974	496.786	510.675	466.23
ENSG00000196793	8187	zinc finger protein 239	ZNF239	602.851	16.0705	36.8208	2.38899e-135	4.67764e-134	19.6272	12.0888	16.6561	15.9098	701.777	573.409	585.947	718.529	619.606	658.618	482.82	482.102
ENSG00000261801	100287616	LOXL1 antisense RNA 1	LOXL1-AS1	451.708	12.0669	36.7649	3.05039e-131	5.7372e-130	7.23106	15.111	14.4353	11.4904	429.996	436.841	454.614	478.314	408.377	474.205	460.124	471.19
ENSG00000256802	100130111	uncharacterized LOC100130111	LOC100130111	304.758	8.12475	36.7404	4.81836e-86	5.6334e-85	7.23106	11.0814	8.88328	5.30326	249.456	320.408	312.168	283.602	318.856	274.738	343.545	335.289
ENSG00000164002	64789	exonuclease 5	EXO5	543.434	14.6715	36.7257	3.20361e-153	7.44542e-152	14.4621	12.0888	18.877	13.2581	585.3	528.761	506.137	521.701	581.383	591.815	508.612	523.765
ENSG00000171345	3880	keratin 19	KRT19	9783	265.604	36.6869	0	0	234.493	246.813	300.921	280.189	9029.92	10621.6	10450.1	8879.49	9270.95	8251.54	10890.3	10870.1
ENSG00000005379	9256	TSPO associated protein 1	TSPOAP1	574.833	15.2135	36.6859	4.72433e-105	6.81227e-104	12.3961	16.1184	15.5457	16.7937	485.323	525.26	537.455	358.735	748.355	581.465	646.855	715.217
ENSG00000130675	3110	motor neuron and pancreas homeobox 1	MNX1	147.324	3.71468	36.6834	2.49676e-44	1.5971e-43	3.09903	2.0148	4.44164	5.30326	138.802	156.702	170.733	122.753	127.743	131.724	149.592	180.54
ENSG00000120915	2053	epoxide hydrolase 2	EPHX2	396.72	10.5867	36.6555	8.35149e-102	1.1624e-100	7.23106	10.074	14.4353	10.6065	360.11	393.945	411.173	308.999	396.306	366.003	484.884	452.342
ENSG00000118640	8673	vesicle associated membrane protein 8	VAMP8	2037.26	54.9774	36.6303	0	0	52.6835	53.3922	51.0788	62.7552	2000.5	2237.61	2267.01	2130.19	1845.74	1774.5	1991.12	2051.41
ENSG00000170909	126014	osteoclast associated, immunoglobulin-like receptor	OSCAR	28.146	0.472819	36.6231	1.01807e-10	2.97116e-10	0	1.0074	0	0.883877	17.4716	37.6436	26.2666	14.815	24.1405	19.7585	45.3934	39.6792
ENSG00000179097	3355	5-hydroxytryptamine receptor 1F	HTR1F	46.0753	0.952041	36.6062	3.622e-16	1.26848e-15	1.03301	1.0074	0	1.76775	46.591	61.2803	44.4511	47.6197	39.2283	26.3447	49.52	53.5669
ENSG00000100154	23331	tetratricopeptide repeat domain 28	TTC28	795.847	21.2666	36.5128	8.32399e-202	2.86692e-200	11.3631	27.1998	19.9874	26.5163	763.899	780.886	698.085	743.926	864.028	800.691	802.637	912.621
ENSG00000215866	100996702	long intergenic non-protein coding RNA 1356	LINC01356	219.995	5.86196	36.5092	1.53621e-65	1.35769e-64	6.19805	7.05181	6.66246	3.53551	200.924	216.232	227.307	217.993	181.054	235.221	235.22	246.011
ENSG00000204764	64901	RAN binding protein 17	RANBP17	365.498	9.67012	36.4192	4.39232e-101	6.07695e-100	10.3301	11.0814	6.66246	10.6065	368.846	339.668	311.158	393.656	421.453	388.585	316.722	383.896
ENSG00000104177	50804	myelin expression factor 2	MYEF2	702.376	19.1391	36.3945	8.0141e-200	2.71126e-198	19.6272	20.148	19.9874	16.7937	712.455	688.966	715.259	661.385	747.349	746.12	654.077	693.393
ENSG00000130222	10912	growth arrest and DNA damage inducible gamma	GADD45G	18.3076	0.25185	36.3923	1.17504e-08	3.13073e-08	0	1.0074	0	0	12.6184	17.5087	20.2051	16.9315	13.0761	21.6403	21.665	22.8155
ENSG00000165929	123036	tandem C2 domains, nuclear	TC2N	896.204	24.363	36.1194	5.21408e-234	2.27373e-232	25.8252	30.222	16.6561	24.7485	872.611	956.848	873.869	969.326	780.542	876.903	964.609	874.925
ENSG00000177432	266812	nucleosome assembly protein 1 like 5	NAP1L5	234.301	6.08518	35.9934	1.65486e-71	1.59319e-70	4.13204	6.04441	4.44164	9.72264	222.278	245.121	239.43	244.448	215.253	225.812	256.885	225.179
ENSG00000105851	5294	phosphatidylinositol-4,5-bisphosphate 3-kinase catalytic subunit gamma	PIK3CG	536.136	14.8142	35.9857	5.04462e-127	9.14856e-126	17.5612	13.0962	18.877	9.72264	611.507	527.011	554.629	639.163	503.933	579.584	446.712	426.551
ENSG00000099399	4113	MAGE family member B2	MAGEB2	1478.78	40.9405	35.9788	0	0	39.2543	31.2294	49.9684	43.31	1481.21	1462.85	1506.29	1514.31	1488.66	1556.22	1431.95	1388.77
ENSG00000153208	10461	MER proto-oncogene, tyrosine kinase	MERTK	1521.78	41.7207	35.9581	0	0	43.3864	45.333	32.2019	45.9616	1567.59	1554.77	1485.07	1625.42	1527.89	1538.34	1351.48	1523.68
ENSG00000112294	7915	aldehyde dehydrogenase 5 family member A1	ALDH5A1	405.169	11.0116	35.94	4.34989e-118	7.21143e-117	14.4621	12.0888	7.77287	9.72264	420.29	419.332	388.947	349.211	404.353	409.284	407.509	442.423
ENSG00000172985	344558	SH3 domain containing ring finger 3	SH3RF3	1444.62	39.9949	35.9372	0	0	39.2543	29.2146	49.9684	41.5422	1338.52	1524.13	1390.11	1372.51	1320.69	1347.34	1626.94	1636.77
ENSG00000160191	5152	phosphodiesterase 9A	PDE9A	647.058	17.4681	35.8834	3.41758e-164	8.62209e-163	15.4951	12.0888	16.6561	25.6324	599.86	635.564	677.88	543.923	631.676	631.332	696.375	759.856
ENSG00000196460	731220	RFX family member 8, lacking RFX DNA binding domain	RFX8	533.567	14.4915	35.8782	2.04432e-112	3.18262e-111	10.3301	11.0814	18.877	17.6775	538.709	466.606	433.399	425.403	694.039	627.569	478.694	604.115
ENSG00000138696	658	bone morphogenetic protein receptor type 1B	BMPR1B	466.634	12.8468	35.7495	2.3552e-129	4.35645e-128	10.3301	17.1258	13.3249	10.6065	522.208	499.872	458.655	521.701	436.54	415.87	446.712	431.511
ENSG00000115457	3485	insulin like growth factor binding protein 2	IGFBP2	107.29	2.74969	35.65	2.15847e-34	1.16405e-33	4.13204	0	3.33123	3.53551	88.3288	109.429	103.046	115.346	131.767	108.202	99.0401	103.166
ENSG00000152779	387700	solute carrier family 16 member 12	SLC16A12	89.3597	2.34005	35.5827	2.39556e-29	1.16524e-28	1.03301	1.0074	5.55205	1.76775	81.5343	78.789	84.8613	83.5991	85.4976	95.97	110.388	94.238
ENSG00000113196	9421	heart and neural crest derivatives expressed 1	HAND1	80.506	2.03528	35.5422	2.46979e-26	1.11726e-25	4.13204	2.0148	1.11041	0.883877	77.6517	75.2872	77.7895	105.822	61.3571	80.9159	91.8184	73.4064
ENSG00000170577	10736	SIX homeobox 2	SIX2	418.686	11.482	35.4897	2.03697e-114	3.22693e-113	12.3961	8.05921	12.2145	13.2581	379.523	439.467	410.163	409.53	422.459	343.422	478.694	466.23
ENSG00000106066	54504	carboxypeptidase, vitellogenic like	CPVL	1732.03	48.4065	35.4422	0	0	46.4854	59.4367	39.9747	47.7293	1775.31	1820.03	1671.97	1736.53	1629.48	1566.57	1853.91	1802.43
ENSG00000135097	4440	musashi RNA binding protein 1	MSI1	186.349	4.99968	35.4103	6.15964e-58	4.88973e-57	3.09903	6.04441	5.55205	5.30326	181.511	190.844	178.815	185.188	181.054	165.595	208.397	199.388
ENSG00000132911	56923	neuromedin U receptor 2	NMUR2	44.5266	1.04596	35.4047	4.17323e-16	1.46027e-15	2.06602	1.0074	1.11041	0	33.9726	37.6436	49.5024	37.0376	40.2341	50.8077	48.4884	58.5268
ENSG00000196406	64648	SPANX family member D	SPANXD	177.237	4.72477	35.402	6.12714e-55	4.64351e-54	1.03301	3.0222	7.77287	7.07101	181.511	190.844	154.569	182.013	156.913	193.822	183.637	174.588
ENSG00000262003	101927727	uncharacterized LOC101927727	LOC101927727	133.125	3.71883	35.327	3.74936e-42	2.31043e-41	6.19805	2.0148	6.66246	0	145.597	126.938	140.425	142.859	140.82	135.487	122.768	110.11
ENSG00000146530	221806	von Willebrand factor D and EGF domains	VWDE	228.674	6.0028	35.1428	2.75699e-67	2.49367e-66	4.13204	7.05181	2.22082	10.6065	242.662	219.734	223.266	244.448	232.352	270.974	210.46	185.5
ENSG00000162415	57643	zinc finger SWIM-type containing 5	ZSWIM5	229.23	6.30888	35.0634	1.75163e-65	1.54597e-64	10.3301	6.04441	4.44164	4.41938	196.071	242.495	214.174	190.479	235.37	212.639	257.917	284.698
ENSG00000170396	91752	zinc finger protein 804A	ZNF804A	228.732	6.24726	35.0391	4.60676e-67	4.15749e-66	6.19805	7.05181	5.55205	6.18714	254.309	209.228	231.348	270.903	225.311	238.984	180.542	219.227
ENSG00000167644	64073	chromosome 19 open reading frame 33	C19orf33	1522.23	42.8951	34.9514	0	0	45.4524	32.2368	39.9747	53.9165	1506.44	1692.21	1625.5	1519.6	1516.83	1429.2	1403.07	1484.99
ENSG00000011028	9902	mannose receptor C type 2	MRC2	1889.08	53.8106	34.9296	0	0	47.5184	53.3922	62.1829	52.1487	1778.22	1881.31	1781.08	1621.19	1991.59	1697.35	2119.04	2242.86
ENSG00000173432	6288	serum amyloid A1	SAA1	292.513	8.10937	34.8693	1.15721e-64	1.01117e-63	7.23106	5.037	12.2145	7.95489	234.896	297.647	326.312	216.934	267.557	214.521	427.11	355.128
ENSG00000168077	51435	scavenger receptor class A member 3	SCARA3	1320.73	37.9457	34.8509	0	0	36.1553	38.2812	45.5268	31.8196	1256.02	1311.4	1308.28	1360.87	1301.57	1221.27	1421.64	1384.8
ENSG00000162878	91461	protein kinase domain containing, cytoplasmic	PKDCC	104.562	2.69051	34.8234	3.78888e-34	2.03251e-33	2.06602	6.04441	0	2.65163	99.9766	104.177	90.9228	100.531	116.679	118.551	111.42	94.238
ENSG00000185201	10581	interferon induced transmembrane protein 2	IFITM2	3695.64	104.95	34.8179	0	0	85.7397	103.762	97.716	132.581	3354.55	3738.97	3871.29	3273.06	3665.33	3487.85	4207.14	3966.92
ENSG00000246228	727677	cancer susceptibility candidate 8 (non-protein coding)	CASC8	471.739	13.2283	34.8141	5.74927e-127	1.04148e-125	11.3631	12.0888	14.4353	15.0259	503.766	500.748	446.532	559.796	477.78	467.619	419.889	397.784
ENSG00000112195	79865	triggering receptor expressed on myeloid cells like 2	TREML2	34.9057	0.731072	34.7308	2.64434e-13	8.48847e-13	1.03301	1.0074	0	0.883877	27.1781	31.5156	42.4306	26.4554	39.2283	27.2856	47.4567	37.6952
ENSG00000134259	4803	nerve growth factor	NGF	192.563	5.27714	34.6936	1.3788e-52	1.01025e-51	7.23106	3.0222	5.55205	5.30326	230.043	191.72	198.01	242.332	172.001	214.521	160.94	130.941
ENSG00000198848	1066	carboxylesterase 1	CES1	105.592	2.81018	34.6497	1.34798e-30	6.72621e-30	3.09903	5.037	2.22082	0.883877	92.2114	91.045	84.8613	65.6094	140.82	106.32	128.958	134.909
ENSG00000047597	7504	X-linked Kx blood group	XK	173.867	4.76577	34.5828	4.64563e-52	3.37263e-51	5.16504	5.037	4.44164	4.41938	212.572	154.952	171.743	195.77	183.065	152.423	180.542	139.869
ENSG00000131127	7700	zinc finger protein 141	ZNF141	130.098	3.58636	34.5737	2.13547e-41	1.3006e-40	3.09903	5.037	4.44164	1.76775	134.92	128.689	105.066	151.325	122.714	143.014	132.053	123.005
ENSG00000005102	4222	mesenchyme homeobox 1	MEOX1	34.5519	0.781303	34.568	2.01697e-13	6.49451e-13	0	2.0148	1.11041	0	31.0607	39.3945	35.3589	30.6883	25.1463	34.8127	41.2667	38.6872
ENSG00000132821	128434	V-set and transmembrane domain containing 2 like	VSTM2L	989.237	27.9801	34.566	1.35941e-166	3.52837e-165	24.7922	19.1406	29.9811	38.0067	845.433	1133.69	1040.56	839.166	915.327	769.642	1192.61	1177.48
ENSG00000174015	220082	spermatid associated	SPERT	129.513	3.52601	34.4245	2.52012e-40	1.51217e-39	0	3.0222	6.66246	4.41938	103.859	151.45	128.302	106.88	120.702	135.487	148.56	140.861
ENSG00000109610	6649	superoxide dismutase 3, extracellular	SOD3	474.203	13.3232	34.4036	7.09532e-126	1.26623e-124	9.29708	14.1036	12.2145	17.6775	416.407	544.519	491.993	485.721	440.564	404.58	464.25	545.588
ENSG00000131459	9945	glutamine-fructose-6-phosphate transaminase 2	GFPT2	7189.96	208.706	34.3508	0	0	205.569	181.332	224.303	223.621	6829.47	7477.95	7098.04	6773.64	6963.52	6775.3	7733.38	7868.38
ENSG00000152229	9050	proline-serine-threonine phosphatase interacting protein 2	PSTPIP2	655.156	18.9232	34.341	4.44003e-180	1.2816e-178	19.6272	22.1628	18.877	15.0259	686.247	649.571	647.572	757.683	619.606	659.559	641.697	579.316
ENSG00000119888	4072	epithelial cell adhesion molecule	EPCAM	455.876	12.8553	34.3252	4.67217e-127	8.48259e-126	13.4291	12.0888	9.99368	15.9098	499.883	457.851	516.239	468.79	381.219	454.446	453.934	414.647
ENSG00000124664	25803	SAM pointed domain containing ETS transcription factor	SPDEF	384.396	10.4742	34.3166	7.88657e-52	5.70506e-51	12.3961	6.04441	6.66246	16.7937	330.99	459.602	412.183	271.962	299.744	254.979	545.752	499.957
ENSG00000171812	1296	collagen type VIII alpha 2 chain	COL8A2	173.299	4.57153	34.301	1.32385e-41	8.07957e-41	2.06602	6.04441	2.22082	7.95489	121.331	157.578	176.794	108.996	176.024	162.773	278.55	204.348
ENSG00000256164	103752584	CCND2 antisense RNA 1	CCND2-AS1	10.5362	0	34.3009	4.16626e-08	1.0811e-07	0	0	0	0	12.6184	12.2561	11.1128	8.46573	11.0644	9.40883	13.4117	5.95187
ENSG00000104267	760	carbonic anhydrase 2	CA2	386.751	10.8547	34.2908	1.2658e-107	1.88384e-106	12.3961	13.0962	5.55205	12.3743	434.85	406.201	416.224	430.694	325.897	369.767	338.387	371.992
ENSG00000124882	2069	epiregulin	EREG	893.476	25.6739	34.2734	2.64413e-242	1.22552e-240	21.6932	36.2664	19.9874	24.7485	857.081	871.931	892.053	849.748	898.227	825.154	964.609	989.003
ENSG00000076826	57662	calmodulin regulated spectrin associated protein family member 3	CAMSAP3	456.712	12.9907	34.273	2.30861e-111	3.5684e-110	10.3301	9.06661	16.6561	15.9098	370.787	526.135	481.891	371.434	495.886	390.466	498.295	518.805
ENSG00000116141	4139	microtubule affinity regulating kinase 1	MARK1	188.408	5.13045	34.2273	1.68861e-59	1.37066e-58	5.16504	8.05921	1.11041	6.18714	197.041	188.218	188.917	182.013	167.978	185.354	205.302	192.444
ENSG00000184860	93517	short chain dehydrogenase/reductase family 42E, member 1	SDR42E1	607.607	17.5251	34.1462	1.12698e-176	3.16844e-175	15.4951	21.1554	16.6561	16.7937	599.86	585.665	623.326	627.522	549.196	627.569	588.05	659.666
ENSG00000117013	9132	potassium voltage-gated channel subfamily Q member 4	KCNQ4	230.897	6.47336	34.1223	3.10389e-69	2.89458e-68	6.19805	9.06661	4.44164	6.18714	216.454	245.997	259.635	229.633	251.463	248.393	201.175	194.428
ENSG00000184058	6899	T-box 1	TBX1	231.028	6.53767	34.0983	6.81237e-69	6.31848e-68	8.26407	5.037	6.66246	6.18714	219.366	253	245.491	271.962	242.411	211.699	194.985	209.308
ENSG00000181007	284406	ZFP82 zinc finger protein	ZFP82	366.264	10.5362	34.0146	2.49861e-110	3.82562e-109	12.3961	17.1258	5.55205	7.07101	374.67	380.813	346.517	360.852	339.979	402.698	346.64	377.944
ENSG00000223392	100874194	CLDN10 antisense RNA 1	CLDN10-AS1	25.5092	0.516504	33.9859	1.28281e-10	3.72802e-10	2.06602	0	0	0	27.1781	34.1419	27.2768	26.4554	29.1698	21.6403	13.4117	24.7995
ENSG00000163359	1293	collagen type VI alpha 3 chain	COL6A3	4364.74	125.674	33.9838	1.33378e-125	2.36723e-124	102.268	124.918	124.366	151.143	3666.13	4196.83	3961.2	3080.47	4217.54	3548.07	5794.87	6452.82
ENSG00000144868	66000	transmembrane protein 108	TMEM108	426.44	12.5001	33.9432	9.05214e-121	1.53122e-119	12.3961	14.1036	15.5457	7.95489	388.259	452.599	437.44	410.588	396.306	375.412	479.725	471.19
ENSG00000138131	84171	lysyl oxidase like 4	LOXL4	4582.92	134.627	33.8847	0	0	139.456	127.94	128.807	142.304	4668.81	4896.3	4732.03	4469.91	4327.18	4260.32	4566.16	4742.65
ENSG00000112559	4188	MyoD family inhibitor	MDFI	857.382	25.8435	33.808	5.13917e-247	2.4448e-245	33.0563	13.0962	42.1956	15.0259	871.641	855.298	914.279	849.748	819.771	850.558	863.505	834.254
ENSG00000181585	259236	transmembrane inner ear	TMIE	50.9707	1.19749	33.7386	1.76429e-17	6.40922e-17	0	3.0222	0	1.76775	45.6204	54.2768	63.6459	27.5136	52.3044	41.3988	51.5834	71.4225
ENSG00000197594	5167	ectonucleotide pyrophosphatase/phosphodiesterase 1	ENPP1	16945	501.239	33.6891	0	0	538.198	535.937	416.404	514.416	16919.3	16049.3	15263.9	17750.5	17292.6	17888.1	16571.7	17824.9
ENSG00000163864	349565	nicotinamide nucleotide adenylyltransferase 3	NMNAT3	370.593	10.6596	33.6447	1.50521e-114	2.38569e-113	8.26407	15.111	7.77287	11.4904	359.139	372.934	361.671	368.259	381.219	373.53	387.907	360.088
ENSG00000197971	4155	myelin basic protein	MBP	3394.45	100.695	33.6319	0	0	101.235	108.799	99.9368	92.807	3237.11	3559.51	3471.23	3095.28	3211.69	3164.19	3753.21	3663.38
ENSG00000128591	2318	filamin C	FLNC	11021.2	326.889	33.572	0	0	324.365	236.739	400.858	345.596	11277	10016.7	9631.75	11231.9	12534.9	11922.9	10232.1	11322.4
ENSG00000119638	91754	NIMA related kinase 9	NEK9	3665.49	109.796	33.4319	0	0	116.73	112.829	117.703	91.9232	3501.12	3787.12	3558.11	3230.73	3708.58	3637.45	3937.87	3962.96
ENSG00000153563	925	CD8a molecule	CD8A	108.688	2.98605	33.394	3.69542e-35	2.02387e-34	4.13204	6.04441	0	1.76775	117.448	124.311	124.261	101.589	104.609	113.847	101.103	82.3343
ENSG00000231171	285501	long intergenic non-protein coding RNA 1098	LINC01098	58.3294	1.45574	33.3106	9.37715e-21	3.71332e-20	1.03301	3.0222	0	1.76775	57.2681	47.2734	57.5844	55.0273	65.3805	56.453	69.1217	58.5268
ENSG00000153132	1047	calmegin	CLGN	1176.77	35.1762	33.2876	0	0	33.0563	40.296	35.5331	31.8196	1232.72	1159.07	1215.33	1136.52	1086.32	1122.47	1253.48	1208.23
ENSG00000179403	64856	von Willebrand factor A domain containing 1	VWA1	729.004	21.5867	33.2333	5.35821e-145	1.14747e-143	24.7922	18.1332	22.2082	21.213	630.92	831.661	773.854	687.841	611.559	556.062	830.492	909.645
ENSG00000182749	164091	progestin and adipoQ receptor family member 7	PAQR7	834.089	25.2221	33.2205	1.3873e-232	5.9853e-231	34.0893	19.1406	29.9811	17.6775	891.053	832.537	888.012	820.118	887.163	777.169	784.067	792.591
ENSG00000099256	56952	phosphoribosyl transferase domain containing 1	PRTFDC1	1200.69	36.1864	33.215	0	0	39.2543	44.3256	35.5331	25.6324	1287.08	1232.61	1195.13	1306.9	1145.67	1190.22	1111.11	1136.81
ENSG00000143195	387597	immunoglobulin like domain containing receptor 2	ILDR2	657.109	19.3869	33.2011	3.9007e-188	1.19617e-186	12.3961	24.1776	18.877	22.0969	670.717	653.948	614.234	730.169	685.992	638.859	597.335	665.618
ENSG00000139629	11226	polypeptide N-acetylgalactosaminyltransferase 6	GALNT6	2093.91	62.4341	33.1866	0	0	55.7825	45.333	69.9558	78.665	2078.15	2105.42	2011.41	2228.6	2056.97	2030.42	2103.57	2136.72
ENSG00000109794	25854	family with sequence similarity 149 member A	FAM149A	240.807	6.82778	33.1856	1.45354e-72	1.41831e-71	6.19805	8.05921	3.33123	9.72264	218.395	259.128	263.676	203.178	254.481	225.812	227.998	273.786
ENSG00000178038	259173	ALS2 C-terminal like	ALS2CL	597.324	17.5762	33.065	8.1369e-140	1.65825e-138	15.4951	21.1554	13.3249	20.3292	635.773	533.139	529.373	582.019	734.273	713.189	524.087	526.741
ENSG00000137142	347252	insulin like growth factor binding protein like 1	IGFBPL1	248.927	7.29733	33.0405	2.9889e-72	2.89901e-71	3.09903	5.037	12.2145	8.83877	286.341	271.384	222.256	296.301	232.352	223.93	246.568	212.283
ENSG00000142178	150094	salt inducible kinase 1	SIK1	10.1386	0	33.0026	6.83344e-08	1.75732e-07	0	0	0	0	15.5303	12.2561	8.08202	6.3493	9.05268	6.58618	11.3483	11.9037
ENSG00000130881	4037	LDL receptor related protein 3	LRP3	919.396	27.8241	32.9918	7.78371e-248	3.7247e-246	26.8582	33.2442	29.9811	21.213	897.848	951.596	943.576	1049.75	903.257	903.247	868.664	837.23
ENSG00000111452	283383	adhesion G protein-coupled receptor D1	ADGRD1	502.405	15.1858	32.8615	2.98049e-150	6.71522e-149	6.19805	24.1776	18.877	11.4904	502.795	507.751	510.178	465.615	508.962	485.495	485.915	552.532
ENSG00000143001	199964	transmembrane protein 61	TMEM61	57.5398	1.51237	32.7697	4.44968e-20	1.731e-19	1.03301	3.0222	1.11041	0.883877	52.4149	64.782	63.6459	48.678	44.2576	45.1624	64.995	76.3824
ENSG00000042493	822	capping actin protein, gelsolin like	CAPG	15688.8	477.584	32.758	0	0	496.877	414.042	479.697	519.719	14811.1	16226.1	16529.8	14907.1	15190.4	14429.4	16744	16672.2
ENSG00000136352	7080	NK2 homeobox 1	NKX2-1	263.351	7.81881	32.7483	3.36607e-76	3.4429e-75	9.29708	4.0296	9.99368	7.95489	307.695	246.872	247.512	328.047	241.405	250.275	230.062	254.939
ENSG00000138821	64116	solute carrier family 39 member 8	SLC39A8	2774.72	85.2215	32.5032	0	0	90.9048	81.5995	88.8328	79.5489	2910	2663.07	2747.89	3189.46	2616.23	2764.31	2726.7	2580.14
ENSG00000112182	60468	BTB domain and CNC homolog 2	BACH2	170.95	5.02915	32.4572	4.05543e-54	3.04148e-53	6.19805	7.05181	3.33123	3.53551	146.568	152.325	201.04	172.489	177.03	175.004	178.478	164.669
ENSG00000186212	345079	sosondowah ankyrin repeat domain family member B	SOWAHB	32.2596	0.693789	32.432	8.58228e-13	2.70939e-12	0	1.0074	0	1.76775	37.8552	40.2699	39.3999	30.6883	20.1171	30.1082	28.8867	30.7513
ENSG00000131746	84951	tensin 4	TNS4	859.742	26.0412	32.3753	3.35646e-207	1.20328e-205	23.7592	22.1628	25.5394	32.7034	768.752	890.315	799.11	742.868	907.28	892.898	848.03	1028.68
ENSG00000253304	399474	transmembrane protein 200B	TMEM200B	1238.81	37.7016	32.3376	1.26465e-294	8.09275e-293	39.2543	25.185	37.7539	48.6132	1102.65	1319.28	1393.14	1241.29	1137.62	1168.58	1250.38	1297.51
ENSG00000133101	8900	cyclin A1	CCNA1	493.381	14.7916	32.333	1.91394e-152	4.4071e-151	16.5281	12.0888	11.1041	19.4453	495.03	504.249	508.157	481.488	491.862	510.899	466.314	489.046
ENSG00000165323	120114	FAT atypical cadherin 3	FAT3	291.673	8.78766	32.3168	5.6001e-89	6.79213e-88	7.23106	11.0814	8.88328	7.95489	259.163	269.633	298.025	318.523	292.703	332.132	277.518	285.69
ENSG00000198286	84433	caspase recruitment domain family member 11	CARD11	654.775	19.6796	32.2956	1.17795e-178	3.36718e-177	12.3961	21.1554	17.7666	27.4002	623.155	674.083	679.9	604.242	641.735	590.874	766.529	657.682
ENSG00000074410	771	carbonic anhydrase 12	CA12	898.438	27.5516	32.2402	2.00159e-217	7.78651e-216	18.5942	32.2368	31.0915	28.2841	782.341	920.955	874.879	875.145	918.344	784.696	1020.32	1010.83
ENSG00000001561	22875	ectonucleotide pyrophosphatase/phosphodiesterase 4 (putative)	ENPP4	1310.33	40.5887	32.2399	0	0	33.0563	54.3996	42.1956	32.7034	1353.08	1269.38	1271.91	1360.87	1194.95	1321	1403.07	1308.42
ENSG00000141753	3487	insulin like growth factor binding protein 4	IGFBP4	45440.2	1406.34	32.2161	0	0	1367.7	1236.08	1505.72	1515.85	42970.5	50100.2	47499.1	47809.2	40256.3	38795.4	46474.5	49616.8
ENSG00000164841	157753	transmembrane protein 74	TMEM74	56.3525	1.56901	32.1955	2.20767e-20	8.6714e-20	1.03301	3.0222	2.22082	0	48.5323	50.7751	60.6152	59.2601	65.3805	62.0983	51.5834	52.5749
ENSG00000165025	6850	spleen associated tyrosine kinase	SYK	121.133	3.52459	32.174	6.20178e-39	3.64644e-38	3.09903	3.0222	4.44164	3.53551	137.832	112.055	140.425	144.976	104.609	102.556	114.515	112.094
ENSG00000106069	1124	chimerin 2	CHN2	249.444	7.43053	32.1567	3.92838e-78	4.12601e-77	7.23106	12.0888	3.33123	7.07101	246.544	264.381	254.584	233.866	222.294	237.102	261.012	275.77
ENSG00000173253	10655	doublesex and mab-3 related transcription factor 2	DMRT2	160.958	4.74002	32.1458	3.30229e-51	2.36042e-50	5.16504	6.04441	3.33123	4.41938	181.511	162.831	160.63	169.315	175.019	164.654	126.895	146.813
ENSG00000138738	11107	PR/SET domain 5	PRDM5	428.472	12.9879	32.1432	4.39223e-107	6.50098e-106	12.3961	23.1702	6.66246	9.72264	455.233	379.062	404.101	460.324	471.745	524.072	339.419	393.816
ENSG00000150510	220108	family with sequence similarity 124 member A	FAM124A	184.631	5.39907	32.119	4.07209e-59	3.29053e-58	6.19805	1.0074	5.55205	8.83877	192.188	194.346	192.958	164.024	162.948	183.472	186.732	200.38
ENSG00000163623	4825	NK6 homeobox 1	NKX6-1	248.89	7.4577	32.1059	3.78009e-78	3.97283e-77	4.13204	11.0814	6.66246	7.95489	258.192	276.637	247.512	223.284	228.329	244.629	249.663	262.874
ENSG00000058085	3918	laminin subunit gamma 2	LAMC2	13563.4	421.927	32.0788	0	0	412.171	421.094	431.949	422.493	14239.4	14649.5	14267.8	13684.9	12211.1	11694.2	13686.1	14074.2
ENSG00000103528	51760	synaptotagmin 17	SYT17	273.106	7.93776	32.0651	7.71771e-67	6.94573e-66	6.19805	10.074	2.22082	13.2581	231.014	316.031	264.686	209.527	245.428	223.93	331.165	363.064
ENSG00000136859	23452	angiopoietin like 2	ANGPTL2	761.074	23.2302	32.0556	1.0796e-122	1.86114e-121	15.4951	32.2368	22.2082	22.9808	613.449	918.329	804.161	573.553	678.951	602.165	936.754	961.228
ENSG00000060558	2769	G protein subunit alpha 15	GNA15	3007.43	93.8456	32.0193	0	0	94.0038	71.5255	118.814	91.0393	2628.51	3086.78	3087.33	2931.26	2954.19	2717.27	3298.24	3355.86
ENSG00000004799	5166	pyruvate dehydrogenase kinase 4	PDK4	104.055	3.01962	32.0063	7.80169e-35	4.23983e-34	2.06602	4.0296	3.33123	2.65163	110.654	112.055	99.0048	100.531	101.591	86.5612	99.0401	123.005
ENSG00000127955	2770	G protein subunit alpha i1	GNAI1	625.363	19.2953	31.9786	6.51466e-183	1.93201e-181	29.9573	15.111	14.4353	17.6775	657.128	571.658	589.988	667.735	592.448	649.209	645.824	628.915
ENSG00000197872	81553	family with sequence similarity 49 member A	FAM49A	848.006	26.1043	31.9367	3.10232e-234	1.35649e-232	20.6602	35.259	21.0978	27.4002	801.754	866.679	873.869	769.323	822.788	810.1	938.817	900.717
ENSG00000237523	439990	long intergenic non-protein coding RNA 857	LINC00857	288.42	8.88939	31.9025	4.59023e-84	5.23648e-83	6.19805	10.074	12.2145	7.07101	278.576	330.914	275.799	263.496	258.504	249.334	309.5	341.241
ENSG00000078401	1906	endothelin 1	EDN1	719.549	22.3438	31.8839	1.9238e-131	3.63516e-130	29.9573	13.0962	27.7602	18.5614	843.492	633.813	690.003	893.135	664.869	875.021	603.525	552.532
ENSG00000158270	81035	collectin subfamily member 12	COLEC12	350.051	10.7729	31.7876	9.44184e-110	1.43346e-108	8.26407	15.111	9.99368	9.72264	330.99	379.062	347.527	349.211	334.949	341.54	359.02	358.104
ENSG00000146674	3486	insulin like growth factor binding protein 3	IGFBP3	1179.54	36.8455	31.768	2.6629e-294	1.69402e-292	27.8912	39.2886	42.1956	38.0067	1259.9	1185.34	1246.65	1323.83	1075.26	1063.2	1150.31	1131.85
ENSG00000184194	54328	G protein-coupled receptor 173	GPR173	191.358	5.77815	31.7459	1.31788e-57	1.04033e-56	9.29708	8.05921	2.22082	3.53551	168.892	178.588	204.071	151.325	182.06	193.822	225.935	226.171
ENSG00000167861	283987	HID1 domain containing	HID1	794.311	24.5212	31.5774	6.80267e-128	1.24341e-126	20.6602	23.1702	23.3186	30.9357	628.979	783.512	843.561	579.903	782.554	659.559	1011.03	1065.39
ENSG00000170608	3171	forkhead box A3	FOXA3	173.697	5.13314	31.5769	6.23972e-55	4.72773e-54	3.09903	5.037	4.44164	7.95489	172.775	186.467	158.61	139.685	174.013	172.182	205.302	180.54
ENSG00000164241	401207	chromosome 5 open reading frame 63	C5orf63	205.414	6.14694	31.5477	9.24925e-63	7.85968e-62	4.13204	8.05921	4.44164	7.95489	209.66	190.844	179.825	186.246	252.469	232.398	207.365	184.508
ENSG00000142794	84224	neuroblastoma breakpoint family member 3	NBPF3	450.294	13.9774	31.5323	3.95838e-130	7.35543e-129	10.3301	16.1184	14.4353	15.0259	403.789	479.737	404.101	406.355	470.739	479.85	451.87	505.909
ENSG00000204335	389058	Sp5 transcription factor	SP5	182.141	5.74272	31.5252	1.88242e-57	1.48308e-56	5.16504	6.04441	9.99368	1.76775	185.393	186.467	210.133	189.421	165.966	147.719	181.573	190.46
ENSG00000172824	283848	carboxylesterase 4A	CES4A	55.3536	1.54453	31.4987	1.43923e-19	5.53579e-19	2.06602	1.0074	2.22082	0.883877	54.3562	40.2699	63.6459	40.2122	58.3395	63.0391	50.5517	72.4145
ENSG00000128052	3791	kinase insert domain receptor	KDR	125.845	3.73134	31.4427	8.14846e-41	4.92399e-40	4.13204	5.037	2.22082	3.53551	156.274	136.568	111.128	111.113	135.79	117.61	108.325	129.949
ENSG00000185818	339983	N-acetyltransferase 8 like	NAT8L	1086.46	34.3254	31.4113	8.71075e-305	6.00025e-303	35.1223	37.2738	32.2019	32.7034	1034.71	1107.42	1161.79	1039.17	1042.06	1031.21	1179.2	1096.14
ENSG00000100290	638	BCL2 interacting killer	BIK	283.837	8.78239	31.3019	7.2049e-74	7.15944e-73	11.3631	6.04441	8.88328	8.83877	276.634	343.17	326.312	223.284	286.668	198.526	311.564	304.538
ENSG00000165905	120071	LARGE xylosyl- and glucuronyltransferase 2	LARGE2	156.732	4.82113	31.2963	2.51192e-51	1.80024e-50	4.13204	8.05921	4.44164	2.65163	161.127	161.08	163.661	168.256	145.849	134.546	152.687	166.652
ENSG00000265206	406934	microRNA 142	MIR142	39.2618	1.07171	31.2255	9.34173e-15	3.14206e-14	2.06602	0	2.22082	0	40.7672	24.5121	33.3383	31.7465	46.2693	54.5712	40.235	42.6551
ENSG00000165633	196740	V-set and transmembrane domain containing 4	VSTM4	156.251	4.75809	31.2196	1.01391e-50	7.19335e-50	3.09903	9.06661	3.33123	3.53551	157.245	158.453	166.692	133.335	138.808	150.541	173.32	171.612
ENSG00000151468	83643	coiled-coil domain containing 3	CCDC3	305.007	9.57536	31.2023	6.17881e-95	7.98666e-94	8.26407	12.0888	9.99368	7.95489	288.282	280.139	304.086	295.242	293.709	308.61	319.817	350.169
ENSG00000152767	10160	FERM, ARH/RhoGEF and pleckstrin domain protein 1	FARP1	1867.87	59.8841	31.1867	0	0	63.0135	58.4293	63.2933	54.8004	1899.56	1893.56	1786.13	1925.95	1843.73	1941.04	1792.01	1860.95
ENSG00000134463	79746	enoyl-CoA hydratase domain containing 3	ECHDC3	1667.96	53.5362	31.0762	0	0	33.0563	48.3552	74.3974	58.3359	1673.39	1744.74	1736.62	1792.62	1593.27	1575.04	1627.97	1600.06
ENSG00000115194	7781	solute carrier family 30 member 3	SLC30A3	178.868	5.57922	31.0645	1.44824e-58	1.16103e-57	6.19805	5.037	6.66246	4.41938	156.274	177.713	184.876	190.479	174.013	181.59	179.51	186.492
ENSG00000115468	80303	EF-hand domain family member D1	EFHD1	257.173	8.05273	31.034	3.30656e-75	3.34825e-74	7.23106	5.037	11.1041	8.83877	206.748	262.63	245.491	239.157	245.428	246.511	292.993	318.425
ENSG00000076716	2239	glypican 4	GPC4	767.917	24.5562	30.9711	1.42013e-236	6.32025e-235	23.7592	24.1776	25.5394	24.7485	785.253	743.243	738.495	774.614	760.425	795.046	767.56	778.703
ENSG00000196917	27198	hydroxycarboxylic acid receptor 1	HCAR1	108.761	3.19036	30.9657	1.06041e-33	5.64367e-33	3.09903	3.0222	2.22082	4.41938	118.419	143.571	110.118	76.1916	93.5444	83.7386	115.547	128.957
ENSG00000107731	219699	unc-5 netrin receptor B	UNC5B	348.714	10.5812	30.9647	4.18534e-47	2.79402e-46	7.23106	10.074	9.99368	15.0259	240.72	323.035	318.23	214.818	336.961	295.437	517.897	542.612
ENSG00000166924	222950	neuronal tyrosine phosphorylated phosphoinositide-3-kinase adaptor 1	NYAP1	38.383	1.00867	30.8517	6.4337e-15	2.17432e-14	1.03301	1.0074	1.11041	0.883877	37.8552	39.3945	37.3794	25.3972	41.24	34.8127	44.3617	46.623
ENSG00000102349	11279	Kruppel like factor 8	KLF8	138.265	4.30321	30.6919	3.38742e-46	2.23105e-45	5.16504	8.05921	2.22082	1.76775	145.597	126.062	130.323	136.51	148.866	131.724	138.243	148.797
ENSG00000169418	4881	natriuretic peptide receptor 1	NPR1	61.1368	1.66518	30.6611	6.91299e-22	2.8173e-21	0	2.0148	1.11041	3.53551	49.503	70.0346	71.728	53.969	63.3688	49.8668	69.1217	61.5027
ENSG00000219607	648791	protein phosphatase 1 regulatory subunit 3G	PPP1R3G	84.309	2.49017	30.6471	9.77753e-29	4.68501e-28	2.06602	3.0222	2.22082	2.65163	79.593	93.6713	70.7177	75.1334	83.4858	69.6253	100.072	102.174
ENSG00000178163	85460	zinc finger protein 518B	ZNF518B	1101.35	35.1018	30.5861	0	0	27.8912	46.3404	21.0978	45.0777	1126.92	1113.55	1048.64	1089.96	1059.16	1171.4	1082.22	1118.95
ENSG00000125430	9953	heparan sulfate-glucosamine 3-sulfotransferase 3B1	HS3ST3B1	238.847	7.69562	30.5627	1.03326e-68	9.55345e-68	9.29708	9.06661	8.88328	3.53551	251.397	224.111	234.379	323.814	206.2	243.689	222.84	204.348
ENSG00000240747	100506243	KRAB box domain containing 1	KRBOX1	252.3	7.91743	30.5502	2.87889e-81	3.15336e-80	10.3301	8.05921	4.44164	8.83877	255.28	235.491	251.553	239.157	271.58	254.979	270.297	240.059
ENSG00000162409	5563	protein kinase AMP-activated catalytic subunit alpha 2	PRKAA2	698.277	22.8414	30.5376	8.87517e-189	2.73973e-187	16.5281	36.2664	24.429	14.142	764.869	699.471	615.244	754.508	664.869	745.179	642.729	699.345
ENSG00000184515	340542	brain expressed X-linked 5	BEX5	259.95	8.32124	30.5142	1.52843e-82	1.70818e-81	8.26407	9.06661	8.88328	7.07101	251.397	262.63	276.809	279.369	231.346	250.275	284.74	243.035
ENSG00000146678	3484	insulin like growth factor binding protein 1	IGFBP1	354.266	11.4066	30.4829	4.04358e-86	4.72927e-85	9.29708	9.06661	16.6561	10.6065	296.047	388.692	392.988	347.095	312.82	249.334	438.459	408.695
ENSG00000156959	375323	lipoma HMGIC fusion partner-like 4	LHFPL4	442.31	14.3541	30.3744	4.14034e-123	7.17188e-122	11.3631	18.1332	15.5457	12.3743	384.376	467.481	401.07	388.365	433.523	449.742	518.929	494.997
ENSG00000043591	153	adrenoceptor beta 1	ADRB1	22.4068	0.441938	30.3163	6.52097e-10	1.83987e-09	0	0	0	1.76775	25.2368	31.5156	26.2666	16.9315	15.0878	21.6403	23.7283	18.8476
ENSG00000150627	116966	WD repeat domain 17	WDR17	242.559	7.74683	30.2518	4.38822e-75	4.43525e-74	5.16504	12.0888	6.66246	7.07101	235.867	238.118	220.235	282.544	244.422	279.442	216.65	223.195
ENSG00000111348	397	Rho GDP dissociation inhibitor beta	ARHGDIB	6737.75	222.732	30.2432	0	0	203.503	207.525	255.394	224.505	6837.23	6894.03	6821.23	7255.13	6466.63	6837.39	6414.91	6375.45
ENSG00000150281	1489	cardiotrophin 1	CTF1	279.203	8.99837	30.1506	4.30014e-90	5.28461e-89	7.23106	7.05181	11.1041	10.6065	258.192	275.761	281.861	278.311	273.592	275.679	283.708	306.521
ENSG00000273036	100289137	family with sequence similarity 95 member C	FAM95C	30.1333	0.719541	30.0888	5.25382e-12	1.60716e-11	0	0	1.11041	1.76775	35.9139	17.5087	25.2563	33.8629	36.2107	31.0491	19.6017	41.6631
ENSG00000102287	2564	gamma-aminobutyric acid type A receptor epsilon subunit	GABRE	1004.89	32.6437	30.006	1.96547e-82	2.19133e-81	42.3534	24.1776	36.6435	27.4002	911.437	836.038	769.813	716.412	1430.32	1333.23	835.65	1206.25
ENSG00000237975	339400	FLG antisense RNA 1	FLG-AS1	255.253	8.28909	29.9795	1.19861e-81	1.32227e-80	7.23106	11.0814	7.77287	7.07101	289.253	248.623	234.379	264.554	269.569	236.162	245.537	253.947
ENSG00000163435	1999	E74 like ETS transcription factor 3	ELF3	60.0888	1.74756	29.9248	1.04698e-20	4.14146e-20	0	1.0074	3.33123	2.65163	56.2975	68.2838	76.7792	37.0376	56.3278	45.1624	76.3434	64.4786
ENSG00000189420	139735	ZFP92 zinc finger protein	ZFP92	52.1049	1.4879	29.9085	1.7207e-19	6.61295e-19	2.06602	1.0074	1.11041	1.76775	54.3562	53.4014	42.4306	63.493	51.2985	51.7485	49.52	50.5909
ENSG00000179399	2262	glypican 5	GPC5	22.4531	0.529453	29.9083	9.68319e-10	2.71039e-09	0	1.0074	1.11041	0	21.3542	21.8858	20.2051	31.7465	13.0761	34.8127	21.665	14.8797
ENSG00000163017	72	actin, gamma 2, smooth muscle, enteric	ACTG2	2235.64	73.837	29.9059	0	0	67.1456	72.5329	65.5142	90.1554	2347.99	2473.1	2409.45	2441.31	1962.42	2013.49	2078.81	2158.55
ENSG00000169116	25849	prostate androgen-regulated mucin-like protein 1	PARM1	855.385	28.4094	29.874	1.30644e-216	5.04598e-215	39.2543	27.1998	23.3186	23.8647	800.783	853.547	832.448	833.875	799.654	766.819	999.686	956.268
ENSG00000196345	55888	zinc finger with KRAB and SCAN domains 7	ZKSCAN7	81.9256	2.53898	29.8575	1.24134e-28	5.93488e-28	4.13204	4.0296	1.11041	0.883877	97.0646	92.7959	66.6767	73.0169	83.4858	84.6794	76.3434	81.3423
ENSG00000133985	23508	tetratricopeptide repeat domain 9	TTC9	469.03	15.8399	29.5393	2.85483e-123	4.95306e-122	11.3631	23.1702	19.9874	8.83877	469.793	512.128	486.942	421.17	457.663	365.062	538.53	500.949
ENSG00000122574	644150	WAS/WASL interacting protein family member 3	WIPF3	51.5072	1.47509	29.4987	5.57998e-19	2.11319e-18	0	3.0222	1.11041	1.76775	40.7672	46.3979	58.5947	39.154	59.3454	59.2756	61.9	46.623
ENSG00000166446	124359	chromodomain Y-like 2	CDYL2	961.534	32.4589	29.4966	3.74677e-275	2.13263e-273	25.8252	41.3034	34.4227	28.2841	859.022	983.987	968.833	957.686	999.818	909.834	1015.16	997.931
ENSG00000083814	79891	zinc finger protein 671	ZNF671	162.293	5.33905	29.4697	1.30099e-53	9.68326e-53	3.09903	8.05921	6.66246	3.53551	162.098	148.824	184.876	137.568	169.989	167.477	158.877	168.636
ENSG00000057294	5318	plakophilin 2	PKP2	693.151	23.1543	29.444	1.49539e-206	5.30235e-205	16.5281	32.2368	19.9874	23.8647	671.687	653.948	681.921	686.782	670.904	776.228	724.23	679.506
ENSG00000215845	100131187	thiosulfate sulfurtransferase like domain containing 1	TSTD1	339.401	11.198	29.4246	7.27365e-98	9.71937e-97	11.3631	9.06661	11.1041	13.2581	297.988	329.163	348.537	280.427	348.025	319.9	401.319	389.848
ENSG00000198780	26049	family with sequence similarity 169 member A	FAM169A	191.147	6.06969	29.4185	1.29394e-60	1.06739e-59	4.13204	11.0814	1.11041	7.95489	201.894	197.848	193.969	200.003	206.2	201.349	143.402	184.508
ENSG00000170961	3037	hyaluronan synthase 2	HAS2	4075.57	137.541	29.3581	8.31892e-212	3.12383e-210	159.083	162.192	125.476	103.414	4985.24	3950.83	3921.8	5230.76	3860.47	4559.52	3101.19	2994.78
ENSG00000140937	1009	cadherin 11	CDH11	1891.47	64.267	29.3504	0	0	70.2446	68.5033	64.4037	53.9165	1865.58	2071.27	1917.46	1777.8	1635.52	1623.02	2098.41	2142.67
ENSG00000158023	144406	WD repeat domain 66	WDR66	1101.48	37.1391	29.3034	1.76469e-284	1.06025e-282	37.1883	38.2812	33.3123	39.7744	1020.15	1001.5	1169.87	976.734	1142.65	1153.52	1170.94	1176.49
ENSG00000170954	55786	zinc finger protein 415	ZNF415	314.684	10.6343	29.2043	4.58138e-97	6.06935e-96	8.26407	14.1036	12.2145	7.95489	351.374	347.547	299.035	293.126	274.598	306.728	342.514	302.554
ENSG00000276476	100506622	long intergenic non-protein coding RNA 540	LINC00540	102.041	3.24572	29.1933	2.5273e-35	1.38811e-34	2.06602	6.04441	2.22082	2.65163	100.947	101.55	96.9843	85.7155	102.597	98.7927	118.642	111.102
ENSG00000175793	2810	stratifin	SFN	4915.08	168.302	29.1924	0	0	183.876	154.132	174.334	160.866	4723.17	5074.88	5157.34	5122.83	4659.11	4522.82	5074.77	4985.69
ENSG00000205978	57523	NYN domain and retroviral integrase containing	NYNRIN	430.5	14.0402	29.1764	1.10222e-56	8.56951e-56	7.23106	20.148	11.1041	17.6775	314.489	467.481	398.04	314.29	392.283	346.245	592.177	618.995
ENSG00000177406	100049716	uncharacterized LOC100049716	LOC100049716	123.827	4.03855	29.169	1.50098e-42	9.32191e-42	3.09903	9.06661	2.22082	1.76775	128.125	128.689	133.353	113.229	124.726	115.729	122.768	123.997
ENSG00000184156	3786	potassium voltage-gated channel subfamily Q member 3	KCNQ3	818.76	27.6576	29.1327	2.90578e-188	8.92758e-187	29.9573	26.1924	24.429	30.0518	979.382	766.004	782.946	978.85	786.578	824.213	739.705	692.401
ENSG00000154330	5239	phosphoglucomutase 5	PGM5	181.904	5.89368	29.1191	5.05907e-60	4.13026e-59	7.23106	7.05181	2.22082	7.07101	214.513	184.716	173.764	171.431	180.048	169.359	188.795	172.604
ENSG00000100385	3560	interleukin 2 receptor subunit beta	IL2RB	167.5	5.41216	29.1043	3.03111e-53	2.24421e-52	0	5.037	7.77287	8.83877	130.067	191.72	170.733	173.547	160.937	151.482	191.89	169.628
ENSG00000138395	65061	cyclin dependent kinase 15	CDK15	2325.87	79.7283	29.0924	0	0	75.4097	88.6513	78.8391	76.0134	2440.21	2537	2374.09	2232.84	2262.16	2325.86	2234.59	2200.21
ENSG00000123843	725	complement component 4 binding protein beta	C4BPB	152.515	5.08706	29.0833	1.25981e-51	9.08292e-51	7.23106	4.0296	5.55205	3.53551	162.098	163.706	157.599	140.743	145.849	159.95	142.37	147.805
ENSG00000132763	25974	methylmalonic aciduria (cobalamin deficiency) cblC type, with homocystinuria	MMACHC	882.25	30.3554	29.057	6.41133e-248	3.07251e-246	33.0563	27.1998	35.5331	25.6324	919.202	868.429	838.51	939.696	914.321	961.582	807.795	808.463
ENSG00000162493	10630	podoplanin	PDPN	451.005	15.3331	29.0219	1.03354e-139	2.10364e-138	13.4291	15.111	17.7666	15.0259	434.85	442.094	438.45	495.245	456.658	445.978	490.042	404.727
ENSG00000185736	105	adenosine deaminase, RNA specific B2 (inactive)	ADARB2	188.446	6.11606	28.9869	1.15391e-60	9.53091e-60	4.13204	7.05181	4.44164	8.83877	168.892	174.211	177.805	177.78	182.06	208.876	188.795	229.147
ENSG00000139044	283358	beta-1,4-N-acetyl-galactosaminyltransferase 3	B4GALNT3	1124.49	38.2454	28.9771	5.16909e-261	2.71809e-259	34.0893	27.1998	42.1956	49.4971	1128.86	1275.51	1252.71	1008.48	1082.3	1003.92	1063.65	1180.45
ENSG00000146047	255626	histone cluster 1 H2B family member a	HIST1H2BA	8.80283	0	28.9518	2.45768e-07	6.15112e-07	0	0	0	0	9.70646	9.62976	6.06152	10.5822	12.0702	10.3497	3.095	8.92781
ENSG00000213071	80350	lipoprotein(a) like 2, pseudogene	LPAL2	86.8273	2.8116	28.9423	3.32775e-30	1.64682e-29	0	5.037	4.44164	1.76775	90.2701	76.1627	75.769	73.0169	103.603	95.97	84.5967	95.23
ENSG00000165821	6297	spalt like transcription factor 2	SALL2	232.535	7.77884	28.8576	4.85875e-64	4.21715e-63	10.3301	7.05181	6.66246	7.07101	180.54	246.872	246.502	195.77	224.305	186.295	301.247	278.746
ENSG00000156127	10538	basic leucine zipper ATF-like transcription factor	BATF	274.094	9.34272	28.8144	4.78554e-87	5.67479e-86	11.3631	8.05921	9.99368	7.95489	279.546	313.405	306.107	258.205	257.499	254.979	264.107	258.907
ENSG00000140092	10516	fibulin 5	FBLN5	173.163	5.58392	28.8035	5.22703e-52	3.79302e-51	6.19805	9.06661	0	7.07101	134.92	174.211	178.815	142.859	184.071	150.541	213.555	206.332
ENSG00000198113	54863	torsin family 4 member A	TOR4A	2486.76	86.1777	28.7857	0	0	86.7728	68.5033	101.047	88.3877	2384.88	2561.52	2673.13	2530.2	2319.5	2140.51	2605.99	2678.34
ENSG00000149573	10205	myelin protein zero like 2	MPZL2	100.141	3.3281	28.5869	2.18943e-34	1.18016e-33	2.06602	5.037	4.44164	1.76775	96.094	98.0485	107.087	105.822	74.4332	102.556	99.0401	118.045
ENSG00000165449	220963	solute carrier family 16 member 9	SLC16A9	100.143	3.26365	28.5455	9.39516e-34	5.00438e-33	4.13204	6.04441	1.11041	1.76775	111.624	91.9205	99.0048	131.219	103.603	95.97	81.5017	86.3022
ENSG00000180353	3059	hematopoietic cell-specific Lyn substrate 1	HCLS1	106.838	3.46156	28.5281	4.35209e-37	2.47458e-36	2.06602	4.0296	3.33123	4.41938	106.771	105.052	100.015	98.4141	122.714	93.1474	114.515	114.078
ENSG00000151617	1909	endothelin receptor type A	EDNRA	157.002	5.13827	28.5076	4.84338e-49	3.33486e-48	3.09903	7.05181	3.33123	7.07101	152.391	183.841	169.723	162.965	129.755	114.788	163.003	179.548
ENSG00000135373	26298	ETS homologous factor	EHF	2217.96	77.8535	28.4252	0	0	88.8388	56.4144	86.6119	79.5489	2267.43	2155.32	2060.92	2401.09	2210.87	2417.13	2092.22	2138.71
ENSG00000184613	4753	neural EGFL like 2	NELL2	376.201	12.8014	28.384	1.75451e-121	2.99438e-120	7.23106	23.1702	6.66246	14.142	373.699	372.059	364.701	359.794	368.142	398.934	400.287	371.992
ENSG00000163412	317649	eukaryotic translation initiation factor 4E family member 3	EIF4E3	426.107	14.7047	28.3625	7.58712e-135	1.47842e-133	8.26407	26.1924	11.1041	13.2581	429.996	437.716	413.193	444.451	425.476	380.117	438.459	439.447
ENSG00000166922	6447	secretogranin V	SCG5	927.119	31.8469	28.3554	9.52891e-85	1.09591e-83	29.9573	38.2812	29.9811	29.1679	770.693	938.464	990.048	560.855	867.046	748.943	1300.93	1239.97
ENSG00000095777	53904	myosin IIIA	MYO3A	376.088	13.0806	28.351	7.50297e-121	1.27249e-119	12.3961	15.111	13.3249	11.4904	371.758	403.575	364.701	401.064	342.996	383.88	379.654	361.08
ENSG00000147255	3547	immunoglobulin superfamily member 1	IGSF1	77.8051	2.52232	28.3463	8.24579e-28	3.86152e-27	3.09903	1.0074	3.33123	2.65163	66.9746	75.2872	94.9638	66.6676	84.4917	76.2115	80.47	77.3744
ENSG00000198478	83699	SH3 domain binding glutamate rich protein like 2	SH3BGRL2	530.841	18.6032	28.2672	2.72266e-168	7.18162e-167	18.5942	20.148	18.877	16.7937	549.386	536.64	543.516	533.341	526.061	551.357	530.277	476.15
ENSG00000152784	56978	PR/SET domain 8	PRDM8	2915.52	102.968	28.1648	0	0	111.565	89.6587	101.047	109.601	3089.57	2847.78	2846.89	3011.68	3196.6	3071.04	2478.06	2782.5
ENSG00000115616	6549	solute carrier family 9 member A2	SLC9A2	140.765	4.77231	28.1511	2.55324e-48	1.73663e-47	2.06602	7.05181	5.55205	4.41938	136.861	131.315	159.62	141.801	136.796	137.369	145.465	136.893
ENSG00000251138	100507377	uncharacterized LOC100507377	LOC100507377	84.3118	2.76777	28.1361	2.82156e-29	1.36938e-28	2.06602	3.0222	3.33123	2.65163	91.2408	105.927	91.933	88.8902	66.3863	70.5662	73.2484	86.3022
ENSG00000069812	54626	hes family bHLH transcription factor 2	HES2	168.63	5.65619	28.1315	5.58645e-56	4.30005e-55	2.06602	7.05181	5.55205	7.95489	164.039	185.592	177.805	159.791	148.866	152.423	166.098	194.428
ENSG00000119630	5228	placental growth factor	PGF	1326.21	46.9169	28.0564	8.48775e-195	2.75929e-193	46.4854	46.3404	53.2997	41.5422	1104.6	1434.83	1345.66	1063.51	1260.33	1102.71	1616.62	1681.4
ENSG00000125798	3170	forkhead box A2	FOXA2	1257	44.4801	28.0047	9.70755e-289	5.98768e-287	42.3534	42.3108	45.5268	47.7293	1225.93	1424.33	1373.94	1266.69	1141.64	1050.03	1271.01	1302.47
ENSG00000198944	134548	sosondowah ankyrin repeat domain family member A	SOWAHA	27.8678	0.750422	27.9561	1.47922e-11	4.45483e-11	0	1.0074	1.11041	0.883877	14.5597	28.0139	27.2768	28.5718	28.1639	21.6403	34.045	40.6711
ENSG00000117114	23266	adhesion G protein-coupled receptor L2	ADGRL2	1448.6	51.2119	27.9537	0	0	33.0563	54.3996	55.5205	61.8714	1472.47	1444.46	1386.07	1634.94	1308.62	1502.59	1356.64	1483.01
ENSG00000248383	56135	protocadherin alpha subfamily C, 1	PCDHAC1	20.545	0.472819	27.9112	1.86108e-09	5.14626e-09	0	1.0074	0	0.883877	18.4423	21.0104	18.1846	12.6986	17.0995	27.2856	26.8233	22.8155
ENSG00000238142	105376805	uncharacterized LOC105376805	LOC105376805	34.6582	0.989324	27.8587	8.69274e-14	2.83075e-13	2.06602	1.0074	0	0.883877	39.7965	33.2665	34.3486	26.4554	49.2868	23.5221	29.9184	40.6711
ENSG00000022556	55655	NLR family pyrin domain containing 2	NLRP2	238.243	8.17968	27.7926	9.82777e-59	7.89824e-58	6.19805	16.1184	3.33123	7.07101	278.576	293.27	278.83	295.242	181.054	191.94	184.668	202.364
ENSG00000128573	93986	forkhead box P2	FOXP2	362.384	12.8918	27.7905	9.99244e-112	1.54895e-110	9.29708	27.1998	8.88328	6.18714	381.464	365.056	363.691	401.064	321.873	381.057	345.609	339.257
ENSG00000121316	79887	phospholipase B domain containing 1	PLBD1	222.411	7.67994	27.7767	7.32399e-70	6.88753e-69	5.16504	8.05921	7.77287	9.72264	231.014	251.249	237.409	241.273	209.218	224.871	215.618	168.636
ENSG00000233355	100506915	CHRM3 antisense RNA 2	CHRM3-AS2	41.5786	1.25412	27.7647	9.65896e-16	3.3441e-15	0	3.0222	1.11041	0.883877	40.7672	42.0208	35.3589	24.339	53.3102	44.2215	35.0767	57.5348
ENSG00000157613	90993	cAMP responsive element binding protein 3 like 1	CREB3L1	3278.48	117.285	27.7619	2.11684e-303	1.44283e-301	117.763	119.881	116.593	114.904	2778.96	3443.95	3460.12	2527.02	3292.16	2838.64	3913.11	3973.87
ENSG00000116771	79814	agmatinase	AGMAT	200.927	6.80472	27.7255	3.69259e-66	3.29943e-65	4.13204	6.04441	5.55205	11.4904	224.219	189.969	193.969	216.934	216.259	199.467	194.985	171.612
ENSG00000065675	5588	protein kinase C theta	PRKCQ	165.564	5.6407	27.6438	1.71887e-55	1.31588e-54	2.06602	12.0888	2.22082	6.18714	161.127	192.595	160.63	146.034	176.024	156.187	170.225	161.693
ENSG00000134709	51361	hook microtubule tethering protein 1	HOOK1	158.751	5.55875	27.6178	3.3633e-54	2.52531e-53	2.06602	11.0814	5.55205	3.53551	153.362	160.204	154.569	143.917	162.948	162.773	178.478	153.757
ENSG00000162105	22941	SH3 and multiple ankyrin repeat domains 2	SHANK2	388.478	13.7102	27.5273	1.05198e-86	1.2393e-85	6.19805	23.1702	12.2145	13.2581	335.844	334.415	328.332	288.893	452.634	431.865	448.775	487.062
ENSG00000062524	4058	leukocyte receptor tyrosine kinase	LTK	269.283	9.67554	27.4576	1.04529e-79	1.12296e-78	14.4621	8.05921	9.99368	6.18714	240.72	236.367	249.532	221.167	312.82	287.91	300.215	305.53
ENSG00000012779	240	arachidonate 5-lipoxygenase	ALOX5	295.496	10.4797	27.3753	6.49375e-83	7.30778e-82	12.3961	6.04441	11.1041	12.3743	240.72	316.031	288.932	253.972	281.639	263.447	362.115	357.112
ENSG00000140459	1583	cytochrome P450 family 11 subfamily A member 1	CYP11A1	75.1775	2.64712	27.3642	5.4179e-27	2.49154e-26	4.13204	2.0148	4.44164	0	69.8865	85.7924	67.687	65.6094	69.4039	71.5071	75.3117	96.222
ENSG00000224940	401399	proline rich transmembrane protein 4	PRRT4	74.8819	2.42713	27.3286	7.41668e-27	3.39868e-26	1.03301	4.0296	1.11041	3.53551	63.092	88.4187	81.8305	80.4244	83.4858	59.2756	69.1217	73.4064
ENSG00000132386	5176	serpin family F member 1	SERPINF1	2959	107.83	27.2785	0	0	119.829	99.7327	102.158	109.601	2806.14	3307.39	3368.18	2739.72	2567.94	2466.99	3158.97	3256.67
ENSG00000008517	9235	interleukin 32	IL32	914.568	33.2605	27.2057	4.53157e-220	1.80174e-218	25.8252	31.2294	38.8643	37.1228	860.963	924.457	993.079	761.916	924.379	817.627	1046.11	988.011
ENSG00000121743	2700	gap junction protein alpha 3	GJA3	387.862	14.2028	27.1833	2.89094e-126	5.19633e-125	5.16504	22.1628	18.877	10.6065	413.495	411.453	366.722	388.365	377.195	379.176	378.622	387.864
ENSG00000173320	56977	storkhead box 2	STOX2	231.656	8.04975	27.1734	6.71127e-62	5.62201e-61	5.16504	13.0962	3.33123	10.6065	183.452	210.979	229.327	171.431	280.633	229.575	239.347	308.505
ENSG00000125398	6662	SRY-box 9	SOX9	3508.1	129.342	27.1478	0	0	123.961	118.873	149.905	124.627	3390.47	3437.83	3441.93	3464.6	3329.38	3519.84	3642.82	3837.97
ENSG00000102760	28984	regulator of cell cycle	RGCC	745.489	26.7656	27.1117	2.48734e-169	6.63101e-168	19.6272	29.2146	21.0978	37.1228	762.928	808.025	767.792	913.241	597.477	658.618	711.85	743.984
ENSG00000109943	56253	cytotoxic and regulatory T-cell molecule	CRTAM	264.174	9.19359	27.0872	3.64591e-41	2.21347e-40	7.23106	8.05921	9.99368	11.4904	208.689	343.17	237.409	170.373	185.077	197.585	395.129	375.96
ENSG00000103742	57722	immunoglobulin superfamily DCC subclass member 4	IGDCC4	1599.02	58.456	27.0835	9.89936e-253	4.90343e-251	51.6504	83.6143	45.5268	53.0326	1450.15	1576.65	1519.42	1258.22	1782.37	1651.25	1801.29	1752.83
ENSG00000133106	94240	epithelial stromal interaction 1 (breast)	EPSTI1	108.401	3.68111	27.0764	2.52561e-36	1.41424e-35	5.16504	4.0296	1.11041	4.41938	97.0646	100.675	102.036	94.1813	108.632	94.0883	147.528	123.005
ENSG00000137462	7097	toll like receptor 2	TLR2	81.0831	2.7278	27.0667	1.15551e-28	5.52941e-28	3.09903	6.04441	0	1.76775	81.5343	85.7924	84.8613	69.8423	76.4449	61.1574	91.8184	97.2139
ENSG00000229056	101927482	uncharacterized LOC101927482	LOC101927482	54.0254	1.80933	27.0613	4.18633e-20	1.63031e-19	0	3.0222	3.33123	0.883877	46.591	59.5294	72.7382	53.969	39.2283	48.9259	54.6784	56.5428
ENSG00000009950	51085	MLX interacting protein like	MLXIPL	223.282	7.97675	27.0031	7.96755e-69	7.37937e-68	8.26407	5.037	8.88328	9.72264	226.161	197.848	217.204	175.664	261.522	230.516	211.492	265.85
ENSG00000178538	767	carbonic anhydrase 8	CA8	80.5323	2.70986	26.9789	1.46202e-29	7.14474e-29	1.03301	6.04441	1.11041	2.65163	83.4756	83.1661	79.81	79.3662	82.48	76.2115	78.4067	81.3423
ENSG00000132329	10267	receptor activity modifying protein 1	RAMP1	689.883	25.3787	26.9596	3.05241e-189	9.47679e-188	23.7592	20.148	31.0915	26.5163	656.157	749.371	764.762	777.789	636.705	637.918	614.874	681.49
ENSG00000029153	56938	aryl hydrocarbon receptor nuclear translocator like 2	ARNTL2	2082.67	76.4527	26.9576	5.83926e-263	3.08047e-261	61.9805	80.5921	76.6183	86.6199	2433.41	2035.38	1943.73	2661.41	1968.46	2137.69	1739.39	1741.92
ENSG00000185070	23768	fibronectin leucine rich transmembrane protein 2	FLRT2	888.735	32.8517	26.8598	1.29013e-253	6.42966e-252	27.8912	48.3552	27.7602	27.4002	859.022	906.073	837.5	826.467	871.069	871.257	958.419	980.075
ENSG00000181577	221416	chromosome 6 open reading frame 223	C6orf223	59.902	1.98647	26.7544	2.64791e-22	1.09008e-21	2.06602	1.0074	2.22082	2.65163	77.6517	56.0277	53.5434	66.6676	53.3102	64.9209	50.5517	56.5428
ENSG00000135604	8676	syntaxin 11	STX11	73.1	2.47082	26.7348	4.91293e-27	2.26189e-26	3.09903	3.0222	1.11041	2.65163	78.6224	76.1627	81.8305	64.5512	65.3805	70.5662	74.28	73.4064
ENSG00000177108	283576	zinc finger DHHC-type containing 22	ZDHHC22	33.1258	0.945639	26.728	2.71596e-13	8.7132e-13	0	2.0148	0	1.76775	29.1194	35.8927	21.2153	21.1643	45.2634	37.6353	34.045	40.6711
ENSG00000007933	2328	flavin containing monooxygenase 3	FMO3	126.542	4.39694	26.6709	9.12261e-43	5.6929e-42	2.06602	2.0148	5.55205	7.95489	110.654	144.446	139.415	131.219	117.685	99.7336	138.243	130.941
ENSG00000121895	80008	transmembrane protein 156	TMEM156	920.944	34.3137	26.5793	7.61446e-219	2.99084e-217	34.0893	47.3478	26.6498	29.1679	871.641	994.492	948.628	942.871	788.589	799.75	1055.4	966.187
ENSG00000134184	2944	glutathione S-transferase mu 1	GSTM1	265.349	9.50418	26.5643	1.05489e-85	1.2267e-84	9.29708	5.037	7.77287	15.9098	230.043	293.27	246.502	265.612	264.539	265.329	257.917	299.578
ENSG00000272398	100133941	CD24 molecule	CD24	339.982	12.4894	26.537	2.56727e-90	3.16101e-89	12.3961	12.0888	12.2145	13.2581	362.051	408.827	381.876	410.588	286.668	301.082	292.993	275.77
ENSG00000069122	221395	adhesion G protein-coupled receptor F5	ADGRF5	279.097	10.3888	26.5172	4.82118e-90	5.91374e-89	9.29708	12.0888	12.2145	7.95489	300.9	274.886	274.789	322.756	280.633	275.679	237.283	265.85
ENSG00000141449	80000	growth regulation by estrogen in breast cancer 1 like	GREB1L	272.475	9.89891	26.5095	3.62639e-78	3.81253e-77	8.26407	10.074	8.88328	12.3743	285.37	240.744	219.225	315.348	308.797	324.605	222.84	262.874
ENSG00000131797	100132341	clustered mitochondria homolog pseudogene 3	CLUHP3	172.312	6.24981	26.3618	3.34658e-50	2.35319e-49	8.26407	1.0074	7.77287	7.95489	177.628	150.574	150.528	162.965	234.364	207.935	125.863	168.636
ENSG00000109956	27087	beta-1,3-glucuronyltransferase 1	B3GAT1	467.962	17.7966	26.2808	2.00285e-149	4.46601e-148	18.5942	17.1258	22.2082	13.2581	439.703	448.222	463.706	467.732	493.874	429.983	504.485	495.989
ENSG00000112419	9749	phosphatase and actin regulator 2	PHACTR2	711.581	26.7923	26.2637	1.25432e-188	3.86469e-187	15.4951	38.2812	27.7602	25.6324	742.545	668.831	680.911	798.953	738.297	792.223	623.127	647.762
ENSG00000205795	192668	cystin 1	CYS1	111.624	3.98461	26.2575	9.22803e-38	5.30183e-37	1.03301	6.04441	4.44164	4.41938	132.979	112.055	122.241	92.0648	91.5327	97.8518	135.148	109.118
ENSG00000101443	10406	WAP four-disulfide core domain 2	WFDC2	242.572	9.00208	26.181	6.95333e-79	7.38684e-78	10.3301	9.06661	7.77287	8.83877	215.484	234.616	270.748	217.993	241.405	225.812	279.582	254.939
ENSG00000105409	478	ATPase Na+/K+ transporting subunit alpha 3	ATP1A3	1247.7	47.1869	26.1	0	0	45.4524	42.3108	44.4164	56.5681	1134.69	1208.97	1174.92	1204.25	1334.77	1299.36	1311.25	1313.38
ENSG00000166592	6236	RRAD, Ras related glycolysis inhibitor and calcium channel regulator	RRAD	552.093	20.4303	26.0992	1.62423e-64	1.41734e-63	16.5281	17.1258	23.3186	24.7485	432.908	597.921	585.947	401.064	489.851	366.003	812.954	730.096
ENSG00000124107	6590	secretory leukocyte peptidase inhibitor	SLPI	91.7549	3.25212	26.0338	4.11893e-29	1.99187e-28	3.09903	5.037	2.22082	2.65163	79.593	105.052	114.159	75.1334	72.4215	58.3347	108.325	121.021
ENSG00000075461	27092	calcium voltage-gated channel auxiliary subunit gamma 4	CACNG4	162.103	5.95158	25.9722	7.22222e-56	5.55124e-55	8.26407	4.0296	4.44164	7.07101	161.127	178.588	144.466	158.732	164.96	148.659	181.573	158.717
ENSG00000141314	162494	rhomboid like 3	RHBDL3	58.2363	2.00454	25.9504	8.65929e-22	3.51881e-21	0	4.0296	2.22082	1.76775	50.4736	42.0208	68.6972	60.3183	61.3571	66.8027	55.71	60.5107
ENSG00000141655	8792	TNF receptor superfamily member 11a	TNFRSF11A	227.097	8.57837	25.9474	3.96437e-77	4.1132e-76	4.13204	15.111	8.88328	6.18714	222.278	244.246	214.174	248.681	226.317	223.93	223.872	213.275
ENSG00000129295	23639	leucine rich repeat containing 6	LRRC6	117.012	4.31743	25.9454	1.99736e-39	1.18296e-38	4.13204	6.04441	4.44164	2.65163	97.0646	123.436	104.056	108.996	109.638	104.438	149.592	138.877
ENSG00000111879	79632	family with sequence similarity 184 member A	FAM184A	110.105	4.03713	25.9333	6.51264e-39	3.82783e-38	6.19805	9.06661	0	0.883877	107.742	108.554	114.159	118.52	121.708	115.729	103.167	91.2621
ENSG00000080493	8671	solute carrier family 4 member 4	SLC4A4	416.874	15.9268	25.8595	1.36177e-107	2.02573e-106	15.4951	23.1702	14.4353	10.6065	449.409	379.062	354.599	507.944	424.47	496.786	349.735	372.984
ENSG00000153064	55024	B-cell scaffold protein with ankyrin repeats 1	BANK1	96.6687	3.44734	25.8407	1.40644e-34	7.60887e-34	3.09903	6.04441	1.11041	3.53551	92.2114	94.5468	107.087	102.647	75.439	96.9109	107.293	97.2139
ENSG00000164181	79993	ELOVL fatty acid elongase 7	ELOVL7	225.508	8.55247	25.7645	2.57042e-76	2.63657e-75	8.26407	13.0962	6.66246	6.18714	229.073	238.993	203.061	247.623	204.188	222.989	227.998	230.139
ENSG00000205078	100130958	synaptonemal complex central element protein 1 like	SYCE1L	76.9894	2.81145	25.7494	2.5371e-28	1.20236e-27	4.13204	2.0148	3.33123	1.76775	75.7104	79.6644	70.7177	69.8423	72.4215	68.6844	85.6284	93.246
ENSG00000096006	10321	cysteine rich secretory protein 3	CRISP3	115.8	4.1747	25.7332	2.28244e-39	1.35007e-38	1.03301	5.037	4.44164	6.18714	104.83	114.682	119.21	150.267	91.5327	105.379	114.515	125.981
ENSG00000111490	23329	TBC1 domain family member 30	TBC1D30	361.554	13.6069	25.7315	1.29827e-94	1.67014e-93	14.4621	21.1554	5.55205	13.2581	400.877	319.533	335.404	442.334	405.359	389.525	315.69	283.706
ENSG00000152092	460	astrotactin 1	ASTN1	154.04	5.71141	25.7243	1.25581e-53	9.35343e-53	5.16504	7.05181	4.44164	6.18714	171.804	151.45	160.63	141.801	137.802	164.654	145.465	158.717
ENSG00000171488	84230	leucine rich repeat containing 8 family member C	LRRC8C	970.898	37.7927	25.7169	7.52253e-239	3.39445e-237	41.3204	47.3478	37.7539	24.7485	1036.65	993.616	887.002	1153.46	927.397	970.991	892.392	905.677
ENSG00000112320	55084	sine oculis binding protein homolog	SOBP	347.898	13.2757	25.6844	5.22506e-101	7.21984e-100	16.5281	13.0962	11.1041	12.3743	305.754	396.571	376.824	302.65	318.856	303.905	410.604	368.024
ENSG00000153956	781	calcium voltage-gated channel auxiliary subunit alpha2delta 1	CACNA2D1	288.096	11.0929	25.595	6.81533e-98	9.11069e-97	9.29708	17.1258	9.99368	7.95489	289.253	275.761	284.891	282.544	288.68	308.61	275.455	299.578
ENSG00000134755	1824	desmocollin 2	DSC2	273.592	10.5502	25.4003	4.3726e-88	5.25035e-87	19.6272	9.06661	5.55205	7.95489	314.489	282.765	253.574	283.602	276.61	230.516	273.392	273.786
ENSG00000176406	9699	regulating synaptic membrane exocytosis 2	RIMS2	738.431	28.8236	25.3621	4.31496e-131	8.10153e-130	33.0563	35.259	26.6498	20.3292	904.643	663.578	683.941	913.241	704.098	877.843	605.589	554.516
ENSG00000198682	9060	3'-phosphoadenosine 5'-phosphosulfate synthase 2	PAPSS2	1238.98	48.863	25.3321	0	0	57.8485	55.407	43.306	38.8906	1197.78	1180.96	1231.5	1227.53	1246.25	1182.69	1353.55	1291.56
ENSG00000169071	4920	receptor tyrosine kinase like orphan receptor 2	ROR2	202.082	7.68365	25.2756	6.65178e-69	6.1713e-68	8.26407	10.074	4.44164	7.95489	205.777	223.235	192.958	211.643	209.218	177.827	211.492	184.508
ENSG00000198807	5083	paired box 9	PAX9	81.7823	3.02475	25.2503	9.06175e-30	4.4478e-29	2.06602	6.04441	2.22082	1.76775	82.5049	86.6679	84.8613	91.0066	69.4039	85.6203	62.9317	91.2621
ENSG00000110324	3587	interleukin 10 receptor subunit alpha	IL10RA	119.342	4.50624	25.1123	1.24894e-41	7.62812e-41	3.09903	8.05921	3.33123	3.53551	132.008	101.55	138.405	116.404	115.673	100.674	129.99	120.029
ENSG00000002587	9957	heparan sulfate-glucosamine 3-sulfotransferase 1	HS3ST1	269.755	10.5519	25.069	1.55668e-91	1.93951e-90	8.26407	15.111	9.99368	8.83877	260.133	265.256	268.727	288.893	244.422	274.738	292.993	262.874
ENSG00000168032	956	ectonucleoside triphosphate diphosphohydrolase 3	ENTPD3	87.3739	3.27787	25.0059	6.53678e-32	3.35197e-31	3.09903	4.0296	3.33123	2.65163	77.6517	79.6644	92.9433	103.705	76.4449	85.6203	88.7234	94.238
ENSG00000198771	92241	RCSD domain containing 1	RCSD1	431.688	17.1785	24.9677	3.1721e-137	6.32936e-136	13.4291	21.1554	19.9874	14.142	396.024	458.727	434.409	395.773	444.587	395.171	472.504	456.31
ENSG00000114948	8745	ADAM metallopeptidase domain 23	ADAM23	224.797	8.64609	24.9648	4.97415e-73	4.89479e-72	5.16504	18.1332	3.33123	7.95489	182.482	224.986	216.194	208.469	244.422	237.102	248.632	236.091
ENSG00000198832	140606	selenoprotein M	SELENOM	469.8	18.5905	24.9391	1.43846e-124	2.52813e-123	16.5281	11.0814	25.5394	21.213	429.996	518.256	502.096	426.461	437.546	376.353	549.879	517.813
ENSG00000228060	101929516	uncharacterized LOC101929516	LOC101929516	7.71996	0	24.8655	1.79547e-06	4.28168e-06	0	0	0	0	11.6478	4.37716	6.06152	5.29108	15.0878	12.2315	3.095	3.96792
ENSG00000259230	105370681	uncharacterized LOC105370681	LOC105370681	137.126	5.31457	24.8541	1.59523e-44	1.02244e-43	4.13204	6.04441	6.66246	4.41938	148.509	146.197	133.353	166.14	150.878	145.837	96.9767	109.118
ENSG00000113763	90249	unc-5 netrin receptor A	UNC5A	36.7322	1.19749	24.8359	3.23229e-15	1.10156e-14	0	3.0222	0	1.76775	32.0313	36.7682	40.4101	37.0376	43.2517	35.7535	29.9184	38.6872
ENSG00000079257	56925	latexin	LXN	87.0837	3.19818	24.7288	8.49592e-27	3.88501e-26	1.03301	2.0148	4.44164	5.30326	118.419	117.308	101.025	78.308	60.3512	51.7485	74.28	95.23
ENSG00000123342	4327	matrix metallopeptidase 19	MMP19	234.914	9.24113	24.7132	4.76908e-78	5.00414e-77	8.26407	12.0888	7.77287	8.83877	241.691	235.491	214.174	201.061	248.446	217.344	266.17	254.939
ENSG00000167693	64359	nucleoredoxin	NXN	4871.89	197.071	24.6119	0	0	177.678	181.332	206.536	222.737	4660.07	5069.63	4967.41	4743.98	4762.72	4468.25	5191.35	5111.67
ENSG00000132031	4148	matrilin 3	MATN3	159.924	6.3554	24.572	3.39331e-55	2.58555e-54	6.19805	5.037	8.88328	5.30326	148.509	151.45	165.681	169.315	167.978	160.891	183.637	131.933
ENSG00000163083	3625	inhibin beta B subunit	INHBB	239.352	9.38866	24.5689	9.19547e-81	1.0008e-79	11.3631	6.04441	7.77287	12.3743	215.484	245.997	244.481	241.273	211.229	266.27	233.157	256.923
ENSG00000134548	80763	spexin hormone	SPX	203.073	7.89309	24.5589	1.29922e-60	1.07148e-59	7.23106	9.06661	5.55205	9.72264	188.305	198.723	222.256	151.325	201.171	166.536	239.347	256.923
ENSG00000153246	22925	phospholipase A2 receptor 1	PLA2R1	147.297	5.75895	24.5572	5.24346e-51	3.73723e-50	6.19805	11.0814	2.22082	3.53551	153.362	155.827	144.466	147.092	144.843	117.61	147.528	167.644
ENSG00000003096	90293	kelch like family member 13	KLHL13	79.6966	2.97965	24.518	5.79076e-28	2.72086e-27	3.09903	7.05181	0	1.76775	88.3288	89.2942	75.769	103.705	60.3512	60.2165	82.5334	77.3744
ENSG00000178462	79861	tubulin alpha like 3	TUBAL3	36.3391	1.24899	24.469	8.32183e-15	2.8028e-14	0	1.0074	2.22082	1.76775	27.1781	41.1453	37.3794	37.0376	38.2224	39.5171	46.425	23.8075
ENSG00000187699	84281	chromosome 2 open reading frame 88	C2orf88	147.979	5.77444	24.4466	2.23169e-42	1.38151e-41	6.19805	6.04441	5.55205	5.30326	179.57	134.817	146.487	196.828	164.96	162.773	103.167	95.23
ENSG00000176971	387758	fin bud initiation factor homolog (zebrafish)	FIBIN	17.9154	0.479221	24.4328	1.23783e-08	3.29479e-08	1.03301	0	0	0.883877	16.501	22.7613	25.2563	14.815	13.0761	9.40883	21.665	19.8396
ENSG00000085831	22996	tetratricopeptide repeat domain 39A	TTC39A	354.327	14.3061	24.3964	2.92702e-111	4.51996e-110	18.5942	19.1406	8.88328	10.6065	351.374	409.703	391.978	341.804	308.797	338.718	331.165	361.08
ENSG00000111291	55507	G protein-coupled receptor class C group 5 member D	GPRC5D	17.7235	0.5037	24.3524	9.8824e-09	2.6428e-08	0	2.0148	0	0	20.3836	20.135	10.1025	15.8732	16.0937	19.7585	19.6017	19.8396
ENSG00000166546	146227	brain expressed, associated with NEDD4, 1	BEAN1	153.361	5.9853	24.3344	2.54218e-42	1.57221e-41	2.06602	5.037	8.88328	7.95489	119.39	168.959	167.702	100.531	162.948	112.906	197.048	197.404
ENSG00000177181	284716	ribosomal modification protein rimK like family member A	RIMKLA	134.638	5.44577	24.3331	3.36185e-44	2.1454e-43	6.19805	6.04441	7.77287	1.76775	105.8	135.692	134.364	133.335	111.65	125.137	175.383	155.741
ENSG00000178695	115207	potassium channel tetramerization domain containing 12	KCTD12	1986.87	81.9018	24.2885	0	0	78.5087	90.6661	87.7223	70.7101	2136.39	1934.71	1937.67	2150.3	1877.93	1986.2	1910.65	1961.14
ENSG00000152270	5140	phosphodiesterase 3B	PDE3B	199.525	7.86221	24.2218	1.13264e-67	1.02905e-66	7.23106	8.05921	5.55205	10.6065	181.511	202.225	208.112	159.791	209.218	212.639	209.428	213.275
ENSG00000140284	11001	solute carrier family 27 member 2	SLC27A2	48.0097	1.84661	24.2074	6.13946e-19	2.32074e-18	1.03301	3.0222	3.33123	0	46.591	58.654	48.4921	49.7362	36.2107	55.5121	41.2667	47.615
ENSG00000151136	121551	BTB domain containing 11	BTBD11	284.295	11.4359	24.1431	2.38427e-85	2.76269e-84	4.13204	18.1332	11.1041	12.3743	273.722	314.28	273.779	353.444	226.317	275.679	274.423	282.714
ENSG00000074211	5522	protein phosphatase 2 regulatory subunit Bgamma	PPP2R2C	2237.52	93.1359	24.0602	0	0	89.8718	91.6735	104.378	86.6199	2160.66	2223.6	2273.07	2225.43	2181.7	2187.55	2314.03	2334.13
ENSG00000237166	100507140	uncharacterized LOC100507140	LOC100507140	120.176	4.93567	24.0588	7.28328e-44	4.62424e-43	5.16504	5.037	7.77287	1.76775	117.448	112.931	125.271	118.52	119.697	118.551	128.958	120.029
ENSG00000090376	11213	interleukin 1 receptor associated kinase 3	IRAK3	119.916	4.79538	24.053	2.23394e-43	1.40788e-42	4.13204	9.06661	3.33123	2.65163	130.067	120.81	122.241	119.578	108.632	132.664	107.293	118.045
ENSG00000154856	147495	APC down-regulated 1	APCDD1	89.8872	3.5155	24.0208	2.96751e-32	1.53065e-31	4.13204	7.05181	1.11041	1.76775	91.2408	108.554	86.8818	99.4723	85.4976	67.7435	81.5017	98.2059
ENSG00000145824	9547	C-X-C motif chemokine ligand 14	CXCL14	30.1193	1.03956	24.0195	3.89398e-12	1.19716e-11	1.03301	2.0148	1.11041	0	26.2075	21.8858	21.2153	21.1643	28.1639	27.2856	46.425	48.607
ENSG00000181031	9501	rabphilin 3A-like (without C2 domains)	RPH3AL	2289.71	95.0609	23.9969	0	0	97.1028	88.6513	95.4952	98.9942	2231.52	2368.92	2306.41	2340.77	2301.39	2397.37	2233.56	2137.71
ENSG00000118523	1490	connective tissue growth factor	CTGF	16235.5	673.272	23.956	2.01682e-278	1.16223e-276	700.38	645.744	692.895	654.069	18015.2	14568.1	14327.4	22156.9	16286.8	18814.8	12721.5	12992.9
ENSG00000006210	6376	C-X3-C motif chemokine ligand 1	CX3CL1	113.533	4.34543	23.9269	1.49318e-36	8.38582e-36	2.06602	4.0296	3.33123	7.95489	93.1821	137.443	125.271	99.4723	92.5385	85.6203	127.927	146.813
ENSG00000026751	57823	SLAM family member 7	SLAMF7	2043.86	84.9877	23.8709	0	0	89.8718	86.6365	73.287	90.1554	2231.52	2094.04	2128.6	2152.41	1961.41	2009.73	1925.09	1848.06
ENSG00000155093	5799	protein tyrosine phosphatase, receptor type N2	PTPRN2	3549.65	148.288	23.8141	0	0	130.159	140.029	157.678	165.285	3442.88	3806.38	3776.33	3425.45	3240.86	2992.95	3886.29	3826.06
ENSG00000133710	11005	serine peptidase inhibitor, Kazal type 5	SPINK5	124.681	4.99597	23.7941	8.36593e-45	5.38434e-44	0	4.0296	8.88328	7.07101	123.272	114.682	146.487	121.695	113.661	128.901	122.768	125.981
ENSG00000278921	54508	EPB41L4A antisense RNA 2 (head to head)	EPB41L4A-AS2	11.4423	0.277602	23.727	8.02571e-07	1.95412e-06	0	0	1.11041	0	8.73582	14.0069	7.07177	14.815	10.0585	7.52706	14.4433	14.8797
ENSG00000125384	5732	prostaglandin E receptor 2	PTGER2	64.6252	2.38971	23.6584	3.09614e-24	1.33739e-23	4.13204	1.0074	0	4.41938	71.8278	70.9101	53.5434	74.0751	55.3219	49.8668	67.0584	74.3984
ENSG00000133134	84707	brain expressed X-linked 2	BEX2	317.491	13.243	23.6566	2.40801e-76	2.47076e-75	6.19805	22.1628	16.6561	7.95489	277.605	319.533	314.189	238.099	306.785	278.501	431.237	373.976
ENSG00000182272	338707	beta-1,4-N-acetyl-galactosaminyltransferase 4	B4GALNT4	1030.1	43.0879	23.6517	1.64975e-305	1.14369e-303	51.6504	31.2294	39.9747	49.4971	970.646	1039.14	1033.49	933.347	1113.48	1038.73	1057.46	1054.47
ENSG00000099139	5125	proprotein convertase subtilisin/kexin type 5	PCSK5	512.077	21.4848	23.5212	2.37182e-170	6.36487e-169	25.8252	30.222	12.2145	17.6775	500.854	504.249	510.178	522.759	505.944	560.766	486.947	504.917
ENSG00000106025	23554	tetraspanin 12	TSPAN12	152.497	6.16742	23.4866	8.27727e-54	6.18346e-53	8.26407	2.0148	5.55205	8.83877	169.863	137.443	141.435	169.315	149.872	155.246	159.908	136.893
ENSG00000157150	7079	TIMP metallopeptidase inhibitor 4	TIMP4	52.2325	1.9183	23.4286	1.23181e-20	4.86546e-20	1.03301	0	2.22082	4.41938	57.2681	44.6471	51.5229	47.6197	53.3102	47.985	62.9317	52.5749
ENSG00000198088	54830	nucleoporin 62 C-terminal like	NUP62CL	75.7206	2.99245	23.404	5.39802e-28	2.53964e-27	5.16504	5.037	0	1.76775	78.6224	86.6679	78.7997	87.832	74.4332	79.975	61.9	57.5348
ENSG00000122420	5737	prostaglandin F receptor	PTGFR	239.839	10.0146	23.3817	4.7643e-79	5.07462e-78	10.3301	15.111	6.66246	7.95489	239.75	245.121	238.42	244.448	204.188	259.684	207.365	279.738
ENSG00000204228	7923	hydroxysteroid 17-beta dehydrogenase 8	HSD17B8	809.335	34.7111	23.3705	1.37301e-244	6.43728e-243	47.5184	24.1776	38.8643	28.2841	795.93	775.634	850.633	756.625	874.087	749.883	835.65	836.238
ENSG00000134762	1825	desmocollin 3	DSC3	17.006	0.472819	23.3576	1.81307e-08	4.79408e-08	0	1.0074	0	0.883877	18.4423	13.1315	15.1538	20.1061	24.1405	19.7585	13.4117	11.9037
ENSG00000102195	9248	G protein-coupled receptor 50	GPR50	22.9685	0.807055	23.3362	2.20625e-10	6.34403e-10	0	1.0074	2.22082	0	27.1781	29.7647	30.3076	23.2808	22.1288	17.8768	12.38	20.8316
ENSG00000177294	162517	F-box protein 39	FBXO39	92.9487	3.87676	23.3043	8.98487e-34	4.78819e-33	5.16504	3.0222	5.55205	1.76775	89.2995	117.308	105.066	82.5409	90.5268	93.1474	78.4067	87.2941
ENSG00000171724	57687	vesicle amine transport 1 like	VAT1L	1240.14	52.6028	23.2691	0	0	44.4194	63.4663	43.306	59.2197	1200.69	1275.51	1195.13	1300.55	1147.68	1125.3	1313.31	1362.98
ENSG00000275395	8857	Fc fragment of IgG binding protein	FCGBP	268.437	11.2212	23.216	3.55943e-71	3.40756e-70	9.29708	14.1036	9.99368	11.4904	238.779	308.152	256.604	216.934	272.586	190.999	330.134	333.305
ENSG00000179299	79730	NOP2/Sun RNA methyltransferase family member 7	NSUN7	87.3335	3.59148	23.2085	5.16818e-30	2.54788e-29	3.09903	7.05181	3.33123	0.883877	88.3288	91.045	102.036	53.969	82.48	75.2706	108.325	97.2139
ENSG00000154654	4685	neural cell adhesion molecule 2	NCAM2	236.489	10.0519	23.0765	4.72886e-83	5.33831e-82	11.3631	15.111	6.66246	7.07101	231.985	255.626	237.409	249.739	231.346	216.403	237.283	232.123
ENSG00000198624	26112	coiled-coil domain containing 69	CCDC69	2039.69	88.1513	23.0506	0	0	86.7728	82.6069	96.6056	86.6199	1858.79	2082.65	2082.13	1771.45	1869.88	1883.65	2385.21	2383.73
ENSG00000110446	51296	solute carrier family 15 member 3	SLC15A3	126.973	5.1626	23.0146	1.83265e-39	1.086e-38	6.19805	6.04441	2.22082	6.18714	99.9766	125.187	133.353	124.87	96.5619	101.615	178.478	155.741
ENSG00000141968	7409	vav guanine nucleotide exchange factor 1	VAV1	85.7468	3.56842	22.968	1.44143e-31	7.34966e-31	1.03301	5.037	5.55205	2.65163	75.7104	112.055	85.8715	83.5991	75.439	89.3838	83.565	80.3503
ENSG00000158528	55607	protein phosphatase 1 regulatory subunit 9A	PPP1R9A	188.744	7.88029	22.8667	3.08964e-62	2.60432e-61	5.16504	11.0814	5.55205	9.72264	183.452	170.709	174.774	176.722	192.118	159.95	229.03	223.195
ENSG00000267296	80054	CEBPA antisense RNA 1 (head to head)	CEBPA-AS1	45.4103	1.77845	22.8579	5.33173e-18	1.96638e-17	0	2.0148	3.33123	1.76775	36.8846	42.0208	56.5742	56.0855	41.24	54.5712	39.2034	36.7032
ENSG00000054219	4065	lymphocyte antigen 75	LY75	28.0928	1.0202	22.8428	2.80008e-12	8.65776e-12	2.06602	2.0148	0	0	33.002	23.6367	19.1948	22.2225	31.1815	32.9309	27.855	34.7193
ENSG00000157168	3084	neuregulin 1	NRG1	1842.34	79.1503	22.8406	2.96744e-103	4.19136e-102	82.6407	70.5181	73.287	90.1554	2359.64	1766.62	1818.46	2473.05	1748.17	2038.89	1170.94	1362.98
ENSG00000188064	7477	Wnt family member 7B	WNT7B	2267.99	99.5843	22.8369	0	0	112.598	83.6143	119.924	82.2005	2118.92	2470.47	2388.24	2191.57	2143.47	2014.43	2339.82	2476.97
ENSG00000140323	85455	dispatched RND transporter family member 2	DISP2	382.726	16.6338	22.8297	5.47597e-131	1.02754e-129	9.29708	17.1258	23.3186	16.7937	365.934	381.689	357.63	390.482	400.33	401.757	365.21	398.776
ENSG00000155962	1193	chloride intracellular channel 2	CLIC2	629.906	27.1543	22.8158	1.78017e-99	2.42366e-98	29.9573	33.2442	23.3186	22.0969	738.662	808.9	742.536	759.799	462.693	431.865	532.34	562.452
ENSG00000011347	9066	synaptotagmin 7	SYT7	406.659	17.6857	22.8041	3.47798e-117	5.71629e-116	24.7922	8.05921	21.0978	16.7937	378.552	419.332	423.296	353.444	388.259	351.89	466.314	472.182
ENSG00000129038	4016	lysyl oxidase like 1	LOXL1	748.838	32.3878	22.7773	2.24335e-150	5.06494e-149	26.8582	23.1702	38.8643	40.6583	620.243	846.544	802.141	681.491	659.84	620.983	868.664	890.797
ENSG00000170458	929	CD14 molecule	CD14	224.752	9.52655	22.7237	1.37092e-49	9.52221e-49	6.19805	11.0814	11.1041	9.72264	192.188	245.121	261.656	136.51	204.188	146.778	322.912	288.666
ENSG00000204118	645996	nucleosome assembly protein 1 like 6	NAP1L6	84.4967	3.46669	22.6035	1.76021e-30	8.7603e-30	2.06602	6.04441	2.22082	3.53551	95.1234	92.7959	104.056	65.6094	79.4624	63.98	86.66	88.2861
ENSG00000248871	407977	TNFSF12-TNFSF13 readthrough	TNFSF12-TNFSF13	6.63742	0	22.5617	1.81957e-06	4.33725e-06	0	0	0	0	4.85323	6.12803	8.08202	5.29108	7.04098	6.58618	6.19	8.92781
ENSG00000164197	285671	ring finger protein 180	RNF180	100.8	4.27873	22.4995	1.22893e-37	7.03944e-37	6.19805	6.04441	2.22082	2.65163	111.624	101.55	94.9638	98.4141	101.591	111.965	98.0084	88.2861
ENSG00000272636	8447	double C2 domain beta	DOC2B	27.6815	0.971391	22.4934	4.10638e-12	1.26174e-11	0	1.0074	1.11041	1.76775	31.0607	18.3841	29.2973	25.3972	27.158	22.5812	28.8867	38.6872
ENSG00000185885	8519	interferon induced transmembrane protein 1	IFITM1	917.669	40.2734	22.4884	1.4257e-142	2.98421e-141	36.1553	42.3108	41.0851	41.5422	741.574	965.603	937.515	743.926	816.753	754.588	1228.72	1152.68
ENSG00000136014	84101	ubiquitin specific peptidase 44	USP44	191.123	8.41134	22.3872	7.68752e-61	6.35936e-60	6.19805	18.1332	6.66246	2.65163	221.307	224.986	207.102	191.537	180.048	163.714	181.573	158.717
ENSG00000222047	414236	chromosome 10 open reading frame 55	C10orf55	133.82	5.73203	22.2963	1.11205e-44	7.14163e-44	5.16504	4.0296	6.66246	7.07101	141.714	118.183	115.169	113.229	168.983	168.418	124.832	120.029
ENSG00000221890	23467	neuronal pentraxin receptor	NPTXR	971.664	43.3445	22.2741	4.97825e-255	2.50022e-253	42.3534	30.222	52.1892	48.6132	937.644	995.367	940.546	894.193	933.432	889.134	1073.97	1109.03
ENSG00000129521	112399	egl-9 family hypoxia inducible factor 3	EGLN3	884.54	39.6701	22.2244	2.3337e-189	7.2593e-188	38.2213	34.2516	49.9684	36.2389	831.844	996.243	952.669	794.721	769.478	725.421	1010	995.947
ENSG00000173227	91683	synaptotagmin 12	SYT12	199.824	8.40461	22.1855	1.36615e-30	6.81583e-30	5.16504	10.074	7.77287	10.6065	138.802	223.235	189.928	98.4141	206.2	136.428	296.088	309.497
ENSG00000125895	55321	transmembrane protein 74B	TMEM74B	43.9364	1.7591	22.1807	1.48477e-17	5.40771e-17	1.03301	2.0148	2.22082	1.76775	36.8846	52.526	44.4511	29.6301	39.2283	41.3988	57.7734	49.5989
ENSG00000077274	827	calpain 6	CAPN6	10.6323	0.258252	22.1597	1.48035e-06	3.54742e-06	1.03301	0	0	0	8.73582	7.00346	9.09228	8.46573	17.0995	11.2906	14.4433	8.92781
ENSG00000205045	100506736	schlafen family member 12 like	SLFN12L	99.2371	4.24272	22.128	5.52542e-37	3.13458e-36	6.19805	3.0222	3.33123	4.41938	105.8	93.6713	96.9843	117.462	99.5795	102.556	84.5967	93.246
ENSG00000187772	389421	lin-28 homolog B	LIN28B	165.864	7.26747	22.1147	9.86988e-57	7.68094e-56	8.26407	9.06661	5.55205	6.18714	176.658	174.211	182.856	187.304	160.937	175.004	132.053	137.885
ENSG00000139970	6252	reticulon 1	RTN1	276.106	12.0484	22.1045	1.8386e-93	2.33378e-92	9.29708	14.1036	8.88328	15.9098	294.106	295.896	286.912	307.941	248.446	247.452	267.202	260.89
ENSG00000115112	29842	transcription factor CP2 like 1	TFCP2L1	221.075	9.71395	22.0946	6.89607e-73	6.76963e-72	8.26407	13.0962	7.77287	9.72264	220.337	219.734	193.969	246.564	246.434	255.92	200.143	185.5
ENSG00000115008	3552	interleukin 1 alpha	IL1A	299.136	13.2938	22.0853	5.75847e-92	7.19398e-91	14.4621	16.1184	11.1041	11.4904	327.108	281.014	327.322	274.078	266.551	253.097	368.305	295.61
ENSG00000113721	5159	platelet derived growth factor receptor beta	PDGFRB	200.448	8.73885	22.085	1.78565e-51	1.28314e-50	5.16504	10.074	9.99368	9.72264	147.538	221.485	183.866	146.034	205.194	157.127	276.487	265.85
ENSG00000115339	2591	polypeptide N-acetylgalactosaminyltransferase 3	GALNT3	1669.97	75.5076	22.0474	0	0	66.1126	93.6883	73.287	68.9424	1681.16	1770.13	1706.32	1732.3	1432.34	1592.91	1713.6	1731
ENSG00000186340	7058	thrombospondin 2	THBS2	2287.42	103.098	22.0218	0	0	91.9378	122.903	88.8328	108.717	2211.13	2245.49	2105.37	2097.38	2339.62	2230.83	2385.21	2684.29
ENSG00000165168	1536	cytochrome b-245 beta chain	CYBB	26.928	0.982922	22.0061	4.20911e-12	1.2924e-11	1.03301	2.0148	0	0.883877	33.9726	23.6367	28.2871	27.5136	27.158	24.4629	20.6333	29.7594
ENSG00000183317	284656	EPH receptor A10	EPHA10	247.88	11.0775	21.9618	4.00753e-77	4.15666e-76	9.29708	11.0814	13.3249	10.6065	225.19	221.485	233.368	193.654	279.627	259.684	274.423	295.61
ENSG00000185247	4110	MAGE family member A11	MAGEA11	539.75	24.2474	21.9592	1.57261e-145	3.38116e-144	32.0233	17.1258	22.2082	25.6324	470.764	486.741	491.993	481.488	584.401	576.761	587.019	638.834
ENSG00000112218	81491	G protein-coupled receptor 63	GPR63	219.754	9.85028	21.9444	4.97668e-75	5.02531e-74	10.3301	15.111	7.77287	6.18714	196.071	221.485	194.979	252.914	207.206	225.812	213.555	246.011
ENSG00000139292	8549	leucine rich repeat containing G protein-coupled receptor 5	LGR5	341.304	15.3871	21.9327	1.703e-102	2.38876e-101	15.4951	18.1332	15.5457	12.3743	310.607	375.561	322.271	324.872	339.979	273.797	378.622	404.727
ENSG00000168386	11259	filamin A interacting protein 1 like	FILIP1L	295.95	13.2036	21.9305	3.91363e-104	5.59355e-103	16.5281	18.1332	6.66246	11.4904	288.282	309.028	283.881	316.407	275.604	304.846	291.962	297.594
ENSG00000152208	2895	glutamate ionotropic receptor delta type subunit 2	GRID2	26.8166	0.945639	21.9277	6.63982e-12	2.02541e-11	0	2.0148	0	1.76775	32.0313	27.1384	19.1948	19.0479	27.158	25.4038	27.855	36.7032
ENSG00000179673	388394	reprimo like	RPRML	10.3912	0.220969	21.9179	1.5088e-06	3.61159e-06	0	0	0	0.883877	9.70646	14.0069	11.1128	12.6986	12.0702	9.40883	6.19	7.93583
ENSG00000226887	100288413	endogenous retrovirus group MER34 member 1	ERVMER34-1	141.84	6.10184	21.8575	1.97012e-48	1.34254e-47	5.16504	9.06661	2.22082	7.95489	152.391	145.322	117.189	176.722	155.907	141.132	129.99	116.062
ENSG00000258545	101928969	RHOXF1 antisense RNA 1	RHOXF1-AS1	15.9612	0.5037	21.8487	5.15249e-08	1.33212e-07	0	2.0148	0	0	16.501	18.3841	8.08202	16.9315	10.0585	13.1724	23.7283	20.8316
ENSG00000170166	3233	homeobox D4	HOXD4	59.7678	2.43994	21.8451	2.07868e-22	8.56936e-22	3.09903	2.0148	1.11041	3.53551	62.1214	48.1488	41.4204	70.9005	65.3805	76.2115	48.4884	65.4706
ENSG00000175182	131408	family with sequence similarity 131 member A	FAM131A	1153.06	52.9825	21.8143	0	0	38.2213	51.3774	71.0662	51.2648	1144.39	1161.7	1176.94	1136.52	1180.87	1130.94	1151.34	1141.77
ENSG00000164379	94234	forkhead box Q1	FOXQ1	911.953	41.3576	21.8007	7.77879e-236	3.43835e-234	36.1553	45.333	38.8643	45.0777	955.116	957.724	973.884	984.141	811.724	752.706	911.994	948.332
ENSG00000106688	6505	solute carrier family 1 member 1	SLC1A1	279.419	12.7312	21.7709	9.19954e-83	1.03241e-81	16.5281	15.111	12.2145	7.07101	285.37	261.754	281.861	283.602	199.159	278.501	317.754	327.353
ENSG00000159307	80274	signal peptide, CUB domain and EGF like domain containing 1	SCUBE1	136.159	5.82693	21.7465	7.89315e-39	4.63251e-38	3.09903	6.04441	4.44164	9.72264	131.037	114.682	119.21	78.308	184.071	142.073	141.338	178.556
ENSG00000105852	5446	paraoxonase 3	PON3	48.4	2.05976	21.6719	2.38206e-19	9.12008e-19	3.09903	4.0296	1.11041	0	45.6204	45.5225	38.3896	46.5615	47.2751	59.2756	61.9	42.6551
ENSG00000155974	23426	glutamate receptor interacting protein 1	GRIP1	119.032	5.34418	21.6388	1.35657e-43	8.57444e-43	3.09903	10.074	5.55205	2.65163	115.507	100.675	119.21	133.335	117.685	117.61	135.148	113.086
ENSG00000112379	57221	ARFGEF family member 3	ARFGEF3	932.764	42.6102	21.6307	9.09385e-208	3.28188e-206	39.2543	59.4367	31.0915	40.6583	999.766	837.789	829.418	1032.82	1029.99	1035.91	802.637	893.773
ENSG00000129538	6035	ribonuclease A family member 1, pancreatic	RNASE1	64.9897	2.79992	21.6169	2.27761e-23	9.62046e-23	3.09903	1.0074	4.44164	2.65163	46.591	52.526	63.6459	51.8526	62.3629	66.8027	91.8184	84.3182
ENSG00000177191	374907	UDP-GlcNAc:betaGal beta-1,3-N-acetylglucosaminyltransferase 8	B3GNT8	69.8972	3.04024	21.6154	5.92607e-27	2.72253e-26	2.06602	1.0074	5.55205	3.53551	63.092	68.2838	68.6972	66.6676	76.4449	57.3938	74.28	84.3182
ENSG00000068615	65055	receptor accessory protein 1	REEP1	340.883	15.4268	21.6042	4.43293e-106	6.47555e-105	10.3301	20.148	14.4353	16.7937	389.229	316.907	319.24	415.879	326.902	325.545	321.88	311.481
ENSG00000242600	8512	mannose binding lectin 1, pseudogene	MBL1P	36.9508	1.46214	21.2598	2.09808e-14	6.97798e-14	2.06602	2.0148	0	1.76775	48.5323	39.3945	22.2256	23.2808	37.2166	58.3347	29.9184	36.7032
ENSG00000181444	168544	zinc finger protein 467	ZNF467	515.053	23.807	21.2385	1.1158e-90	1.38013e-89	24.7922	20.148	25.5394	24.7485	406.701	579.537	569.783	409.53	445.593	361.299	641.697	706.289
ENSG00000180287	200150	phospholipase D family member 5	PLD5	69.3644	3.10073	21.1677	1.10259e-23	4.69145e-23	1.03301	6.04441	4.44164	0.883877	83.4756	73.5364	58.5947	105.822	66.3863	67.7435	55.71	43.6471
ENSG00000183873	6331	sodium voltage-gated channel alpha subunit 5	SCN5A	1011.27	47.314	21.1243	5.3998e-144	1.14729e-142	30.9903	50.37	56.6309	51.2648	861.934	911.326	850.633	794.721	1151.7	985.104	1295.77	1238.98
ENSG00000117069	81849	ST6 N-acetylgalactosaminide alpha-2,6-sialyltransferase 5	ST6GALNAC5	207.003	9.72577	21.1232	3.26996e-66	2.92261e-65	13.4291	9.06661	11.1041	5.30326	257.221	195.222	219.225	232.808	187.089	217.344	178.478	168.636
ENSG00000184731	642273	family with sequence similarity 110 member C	FAM110C	94.3384	4.0627	21.1126	2.11094e-35	1.16159e-34	2.06602	2.0148	3.33123	8.83877	91.2408	97.1731	93.9535	76.1916	89.521	95.97	112.452	98.2059
ENSG00000139220	8499	PTPRF interacting protein alpha 2	PPFIA2	46.8463	1.97879	21.0537	3.84932e-19	1.46461e-18	0	5.037	1.11041	1.76775	45.6204	44.6471	49.5024	39.154	42.2459	42.3397	55.71	55.5508
ENSG00000228594	643988	fibronectin type III domain containing 10	FNDC10	442.918	20.8378	21.0369	1.74329e-137	3.487e-136	17.5612	20.148	24.429	21.213	390.2	463.979	428.347	464.557	430.505	382.939	483.852	498.965
ENSG00000255277	730013	ATP binding cassette subfamily C member 6 pseudogene 2	ABCC6P2	10.0709	0.258252	21.0348	2.6169e-06	6.1806e-06	1.03301	0	0	0	9.70646	11.3806	12.123	5.29108	7.04098	7.52706	18.57	8.92781
ENSG00000170571	133418	embigin	EMB	533.153	25.4185	21.0031	5.28446e-157	1.25696e-155	35.1223	28.2072	23.3186	15.0259	596.948	508.627	511.188	593.659	458.669	566.411	516.865	512.853
ENSG00000171840	4815	ninjurin 2	NINJ2	283.465	13.2604	20.9989	4.53545e-99	6.13885e-98	12.3961	10.074	15.5457	15.0259	280.517	310.779	298.025	305.825	266.551	256.861	273.392	275.77
ENSG00000105784	154661	RUN domain containing 3B	RUNDC3B	51.9075	2.31943	20.9498	4.12196e-21	1.64696e-20	1.03301	4.0296	3.33123	0.883877	58.2388	44.6471	52.5332	53.969	46.2693	54.5712	48.4884	56.5428
ENSG00000119681	4053	latent transforming growth factor beta binding protein 2	LTBP2	3029.88	144.574	20.9172	0	0	131.192	153.125	149.905	144.072	2999.3	3161.19	3089.35	2795.81	3031.64	2850.87	3039.29	3271.55
ENSG00000000971	3075	complement factor H	CFH	623.65	29.4634	20.9051	3.04517e-160	7.47334e-159	22.7262	30.222	32.2019	32.7034	706.631	681.087	635.449	724.878	509.968	573.938	557.1	600.147
ENSG00000138449	30061	solute carrier family 40 member 1	SLC40A1	93.7955	4.25439	20.8257	1.27453e-32	6.62779e-32	3.09903	7.05181	3.33123	3.53551	82.5049	85.7924	105.066	77.2498	76.4449	81.8568	113.483	127.965
ENSG00000147676	114569	mal, T-cell differentiation protein 2 (gene/pseudogene)	MAL2	1301.85	62.4041	20.8099	2.507e-233	1.08739e-231	64.0466	85.6291	56.6309	43.31	1278.34	1406.82	1424.46	1314.3	1134.6	1094.25	1479.41	1282.63
ENSG00000146243	134728	interleukin 1 receptor associated kinase 1 binding protein 1	IRAK1BP1	56.609	2.4156	20.7679	1.1082e-22	4.596e-22	0	3.0222	2.22082	4.41938	53.3856	49.8997	50.5127	65.6094	61.3571	50.8077	58.805	62.4947
ENSG00000117480	2166	fatty acid amide hydrolase	FAAH	208.344	9.82194	20.7613	5.39199e-66	4.80203e-65	12.3961	8.05921	9.99368	8.83877	187.335	192.595	218.215	165.082	233.358	177.827	240.378	251.963
ENSG00000175264	8534	carbohydrate sulfotransferase 1	CHST1	119.709	5.4661	20.7595	1.02197e-37	5.86432e-37	2.06602	8.05921	5.55205	6.18714	100.947	140.945	141.435	89.9484	112.656	82.7977	136.18	152.765
ENSG00000165140	2203	fructose-bisphosphatase 1	FBP1	405.491	19.2788	20.7145	2.33576e-113	3.64684e-112	24.7922	15.111	17.7666	19.4453	352.345	330.038	378.845	368.259	454.646	461.973	466.314	431.511
ENSG00000267107	100505495	prostate cancer associated transcript 19 (non-protein coding)	PCAT19	35.5226	1.51237	20.6401	2.21474e-15	7.58927e-15	1.03301	3.0222	1.11041	0.883877	34.9433	35.8927	32.3281	38.0958	42.2459	31.99	31.9817	36.7032
ENSG00000152495	814	calcium/calmodulin dependent protein kinase IV	CAMK4	231.799	10.8651	20.6219	4.75015e-78	4.98589e-77	8.26407	20.148	4.44164	10.6065	254.309	229.363	195.989	239.157	224.305	270.033	226.967	214.267
ENSG00000224596	283050	ZMIZ1 antisense RNA 1	ZMIZ1-AS1	311.127	14.7007	20.6147	2.01868e-73	1.99738e-72	13.4291	18.1332	12.2145	15.0259	258.192	310.779	281.861	200.003	419.441	318.959	320.849	378.936
ENSG00000170989	1901	sphingosine-1-phosphate receptor 1	S1PR1	66.3623	2.9257	20.5209	2.25339e-24	9.75437e-24	1.03301	4.0296	2.22082	4.41938	63.092	62.1557	49.5024	74.0751	52.3044	95.97	74.28	59.5187
ENSG00000137747	84000	transmembrane protease, serine 13	TMPRSS13	14.7997	0.5037	20.5112	9.18975e-08	2.34895e-07	0	2.0148	0	0	22.3249	14.8824	9.09228	9.52395	16.0937	15.0541	17.5383	13.8877
ENSG00000166780	89927	chromosome 16 open reading frame 45	C16orf45	800.591	38.905	20.4453	6.00138e-198	2.00112e-196	39.2543	37.2738	41.0851	38.0067	802.725	878.059	830.428	706.889	727.232	664.263	893.424	901.709
ENSG00000134470	3601	interleukin 15 receptor subunit alpha	IL15RA	823.14	39.8014	20.429	5.32141e-263	2.81644e-261	41.3204	26.1924	42.1956	49.4971	783.312	820.281	814.264	846.573	783.56	784.696	892.392	860.046
ENSG00000119866	53335	B-cell CLL/lymphoma 11A	BCL11A	81.2099	3.7867	20.4015	5.86556e-31	2.95225e-30	3.09903	8.05921	2.22082	1.76775	93.1821	80.5398	86.8818	60.3183	82.48	76.2115	88.7234	81.3423
ENSG00000137571	81796	solute carrier organic anion transporter family member 5A1	SLCO5A1	111.992	5.22706	20.398	1.43961e-40	8.65903e-40	4.13204	5.037	5.55205	6.18714	131.037	96.2976	123.251	128.044	103.603	121.374	100.072	92.254
ENSG00000122986	84329	hydrogen voltage gated channel 1	HVCN1	86.286	3.96653	20.3824	1.57958e-31	8.04393e-31	3.09903	3.0222	4.44164	5.30326	70.8572	105.927	79.81	81.4827	72.4215	74.3297	106.262	99.1979
ENSG00000264006	340811	aldo-keto reductase family 1 member C8, pseudogene	AKR1C8P	6.17814	0	20.3665	9.1923e-06	2.10529e-05	0	0	0	0	2.91194	7.00346	5.05127	1.05822	10.0585	12.2315	5.15834	5.95187
ENSG00000229901	101929901	uncharacterized LOC101929901	LOC101929901	6.0238	0	20.3191	5.99917e-06	1.38888e-05	0	0	0	0	4.85323	5.2526	2.02051	5.29108	11.0644	7.52706	7.22167	4.95989
ENSG00000135525	9053	microtubule associated protein 7	MAP7	131.729	6.3207	20.2938	1.93887e-49	1.34297e-48	3.09903	13.0962	5.55205	3.53551	133.949	119.059	130.323	139.685	132.773	126.078	133.085	138.877
ENSG00000222009	149478	BTB domain containing 19	BTBD19	305.624	14.6928	20.2927	7.21676e-77	7.45196e-76	19.6272	5.037	15.5457	18.5614	288.282	324.786	265.697	232.808	375.183	377.294	248.632	332.313
ENSG00000100626	57452	polypeptide N-acetylgalactosaminyltransferase 16	GALNT16	213.083	10.3488	20.2055	8.23925e-67	7.41304e-66	10.3301	15.111	8.88328	7.07101	250.427	183.841	221.245	257.147	220.282	220.167	165.067	186.492
ENSG00000138411	57520	HECT, C2 and WW domain containing E3 ubiquitin protein ligase 2	HECW2	355.39	17.5435	20.1534	2.15849e-97	2.87008e-96	13.4291	33.2442	15.5457	7.95489	405.73	378.187	363.691	367.201	352.049	382.939	312.595	280.73
ENSG00000182389	785	calcium voltage-gated channel auxiliary subunit beta 4	CACNB4	126.005	5.97737	20.1298	2.46142e-42	1.52256e-41	4.13204	17.1258	0	2.65163	149.48	115.557	127.292	151.325	116.679	117.61	102.135	127.965
ENSG00000187479	387763	chromosome 11 open reading frame 96	C11orf96	135.885	6.48118	20.1185	6.33851e-46	4.15364e-45	4.13204	8.05921	6.66246	7.07101	119.39	140.069	149.517	120.637	128.749	102.556	149.592	176.572
ENSG00000239389	56136	protocadherin alpha 13	PCDHA13	14.4789	0.472819	20.1006	1.06702e-07	2.71964e-07	0	1.0074	0	0.883877	8.73582	11.3806	12.123	19.0479	15.0878	15.0541	17.5383	16.8636
ENSG00000137819	54852	progestin and adipoQ receptor family member 5	PAQR5	1286.9	63.7692	20.0745	0	0	67.1456	50.37	67.735	69.8263	1227.87	1245.74	1283.02	1273.03	1291.52	1306.89	1358.71	1308.42
ENSG00000259974	140828	long intergenic non-protein coding RNA 261	LINC00261	521.759	25.5774	20.0562	1.15779e-172	3.14866e-171	22.7262	28.2072	22.2082	29.1679	503.766	549.772	543.516	551.331	463.699	482.673	542.657	536.661
ENSG00000156298	7102	tetraspanin 7	TSPAN7	190.546	9.26303	20.0538	1.08861e-65	9.65791e-65	9.29708	6.04441	11.1041	10.6065	192.188	202.225	218.215	217.993	181.054	183.472	177.447	151.773
ENSG00000111052	8825	lin-7 homolog A, crumbs cell polarity complex component	LIN7A	19.5704	0.781303	20.0212	2.26824e-09	6.24656e-09	0	2.0148	1.11041	0	25.2368	14.8824	20.2051	15.8732	20.1171	15.0541	14.4433	30.7513
ENSG00000135549	5570	protein kinase (cAMP-dependent, catalytic) inhibitor beta	PKIB	100.289	4.74002	20.0162	3.81142e-33	2.00385e-32	5.16504	6.04441	3.33123	4.41938	127.155	113.806	106.077	124.87	96.5619	83.7386	59.8367	90.2701
ENSG00000174792	152816	chromosome 4 open reading frame 26	C4orf26	100.915	4.89071	20.0002	1.8502e-32	9.58759e-32	2.06602	9.06661	6.66246	1.76775	66.9746	117.308	121.23	92.0648	86.5034	80.9159	136.18	106.142
ENSG00000104055	9333	transglutaminase 5	TGM5	59.317	2.72267	19.9475	5.72268e-23	2.39015e-22	3.09903	4.0296	1.11041	2.65163	57.2681	80.5398	64.6562	45.5033	64.3746	47.0441	53.6467	61.5027
ENSG00000213694	1903	sphingosine-1-phosphate receptor 3	S1PR3	139.34	6.79606	19.9395	5.47759e-52	3.97306e-51	5.16504	8.05921	7.77287	6.18714	132.008	140.069	140.425	154.5	125.732	127.96	139.275	154.749
ENSG00000144834	29114	transgelin 3	TAGLN3	209.565	10.2087	19.9257	1.35259e-67	1.22785e-66	9.29708	8.05921	11.1041	12.3743	218.395	180.339	196.999	267.729	218.27	232.398	188.795	173.596
ENSG00000250548	101927780	uncharacterized LOC101927780	LOC101927780	168.534	8.02142	19.8959	1.56708e-60	1.29074e-59	7.23106	6.04441	5.55205	13.2581	161.127	165.457	142.446	154.5	194.13	177.827	171.257	181.532
ENSG00000074660	8578	scavenger receptor class F member 1	SCARF1	233.864	11.3973	19.8958	4.66822e-74	4.64731e-73	6.19805	7.05181	15.5457	16.7937	243.632	226.737	252.563	187.304	241.405	192.881	248.632	277.754
ENSG00000138759	80144	Fraser extracellular matrix complex subunit 1	FRAS1	482.967	23.8714	19.8919	5.00657e-141	1.03198e-139	14.4621	27.1998	25.5394	28.2841	497.942	439.467	420.265	491.012	539.138	536.303	417.825	521.781
ENSG00000110723	23086	exophilin 5	EXPH5	323.955	15.9922	19.8553	2.08666e-88	2.51578e-87	10.3301	24.1776	14.4353	15.0259	340.697	285.391	281.861	377.783	341.99	406.461	256.885	300.57
ENSG00000204382	653067	X antigen family member 1E	XAGE1E	6.09591	0	19.8375	1.34808e-05	3.0515e-05	0	0	0	0	3.88259	13.1315	6.06152	9.52395	5.02927	0.940883	7.22167	2.97594
ENSG00000173376	79625	neuron derived neurotrophic factor	NDNF	123.461	5.95031	19.8346	1.27291e-46	8.42997e-46	7.23106	7.05181	3.33123	6.18714	137.832	128.689	118.2	134.393	108.632	123.256	118.642	118.045
ENSG00000115361	33	acyl-CoA dehydrogenase, long chain	ACADL	44.194	2.06245	19.8311	2.82691e-18	1.05022e-17	1.03301	1.0074	4.44164	1.76775	38.8259	40.2699	34.3486	47.6197	41.24	49.8668	56.7417	44.6391
ENSG00000177614	79605	piggyBac transposable element derived 5	PGBD5	113.812	5.56515	19.7833	3.44519e-40	2.0619e-39	3.09903	10.074	5.55205	3.53551	116.478	104.177	110.118	94.1813	116.679	100.674	112.452	155.741
ENSG00000103089	79152	fatty acid 2-hydroxylase	FA2H	9.32806	0.220969	19.776	3.92836e-06	9.20228e-06	0	0	0	0.883877	7.76517	12.2561	11.1128	8.46573	11.0644	3.76353	9.28501	10.9118
ENSG00000184669	10819	olfactory receptor family 7 subfamily E member 14 pseudogene	OR7E14P	24.11	1.00867	19.7594	3.21723e-11	9.58052e-11	1.03301	1.0074	1.11041	0.883877	19.4129	24.5121	16.164	27.5136	24.1405	23.5221	27.855	29.7594
ENSG00000101842	340547	V-set and immunoglobulin domain containing 1	VSIG1	19.0663	0.776174	19.7067	1.79017e-09	4.95271e-09	0	0	2.22082	0.883877	22.3249	18.3841	21.2153	20.1061	21.1229	15.0541	15.475	18.8476
ENSG00000078900	7161	tumor protein p73	TP73	289.325	14.5635	19.6152	6.60128e-102	9.20774e-101	10.3301	17.1258	16.6561	14.142	296.047	300.273	258.625	295.242	283.651	284.147	269.265	327.353
ENSG00000151150	288	ankyrin 3	ANK3	1028.77	52.2531	19.6143	9.59083e-259	4.96276e-257	43.3864	65.4811	53.2997	46.8455	1102.65	989.239	1012.27	1110.07	1032.01	1141.29	864.537	978.091
ENSG00000126353	1236	C-C motif chemokine receptor 7	CCR7	82.7614	3.92656	19.5768	9.15434e-31	4.58268e-30	4.13204	6.04441	1.11041	4.41938	79.593	95.4222	83.851	68.7841	101.591	61.1574	79.4384	92.254
ENSG00000141622	494470	ring finger protein 165	RNF165	68.014	3.25212	19.5756	8.63326e-27	3.94726e-26	3.09903	5.037	2.22082	2.65163	78.6224	62.1557	61.6254	73.0169	72.4215	77.1524	53.6467	65.4706
ENSG00000170786	195814	short chain dehydrogenase/reductase family 16C, member 5	SDR16C5	233.892	11.8702	19.4826	3.70865e-82	4.11785e-81	14.4621	11.0814	12.2145	9.72264	227.131	250.374	231.348	214.818	205.194	220.167	266.17	255.931
ENSG00000188488	5104	serpin family A member 5	SERPINA5	92.3787	4.60783	19.4474	4.62418e-33	2.42683e-32	6.19805	4.0296	5.55205	2.65163	80.5637	112.931	86.8818	74.0751	88.5151	77.1524	94.9134	123.997
ENSG00000261183	102724362	uncharacterized LOC102724362	LOC102724362	9.2052	0.25185	19.4466	4.84635e-06	1.12851e-05	0	1.0074	0	0	8.73582	11.3806	6.06152	9.52395	5.02927	8.46794	16.5067	7.93583
ENSG00000167772	51129	angiopoietin like 4	ANGPTL4	262.295	13.1766	19.4205	2.71558e-83	3.07627e-82	15.4951	11.0814	11.1041	15.0259	245.574	301.149	265.697	215.876	258.504	219.226	286.803	305.53
ENSG00000267645	246721	RNA polymerase II subunit J2	POLR2J2	9.36671	0.277602	19.4067	7.58236e-06	1.74507e-05	0	0	1.11041	0	9.70646	20.135	5.05127	7.40751	7.04098	6.58618	4.12667	14.8797
ENSG00000082397	23136	erythrocyte membrane protein band 4.1 like 3	EPB41L3	254.001	12.8814	19.3948	1.37359e-69	1.28837e-68	13.4291	20.148	9.99368	7.95489	293.135	270.509	261.656	316.407	223.299	278.501	197.048	191.452
ENSG00000139209	55089	solute carrier family 38 member 4	SLC38A4	97.3481	4.87263	19.3921	2.34059e-33	1.23677e-32	4.13204	6.04441	6.66246	2.65163	117.448	103.301	91.933	125.928	99.5795	99.7336	77.375	63.4867
ENSG00000183379	646658	synapse differentiation inducing 1 like	SYNDIG1L	5.74962	0	19.3878	9.77605e-06	2.23394e-05	0	0	0	0	1.94129	7.8789	6.06152	3.17465	4.02341	4.70441	9.28501	8.92781
ENSG00000030304	4593	muscle associated receptor tyrosine kinase	MUSK	96.564	4.70273	19.3304	1.71598e-33	9.10139e-33	4.13204	6.04441	3.33123	5.30326	121.331	92.7959	89.9125	125.928	95.5561	102.556	67.0584	77.3744
ENSG00000198963	6096	RAR related orphan receptor B	RORB	226.774	11.4471	19.319	1.4121e-81	1.55565e-80	13.4291	13.0962	7.77287	11.4904	222.278	235.491	237.409	255.03	221.288	234.28	199.112	209.308
ENSG00000145911	23138	NEDD4 binding protein 3	N4BP3	120.444	6.07525	19.311	1.87837e-44	1.20344e-43	4.13204	11.0814	5.55205	3.53551	121.331	129.564	137.394	106.88	136.796	105.379	104.198	122.013
ENSG00000103647	10391	coronin 2B	CORO2B	436.12	22.1894	19.3082	1.36085e-104	1.9536e-103	17.5612	19.1406	25.5394	26.5163	339.726	451.723	380.865	389.424	422.459	408.343	548.847	547.572
ENSG00000237512	728978	UNC5B antisense RNA 1	UNC5B-AS1	5.6496	0	19.2769	8.30022e-06	1.90636e-05	0	0	0	0	4.85323	6.12803	8.08202	3.17465	3.01756	4.70441	9.28501	5.95187
ENSG00000115290	2888	growth factor receptor bound protein 14	GRB14	38.1223	1.83508	19.2545	4.99937e-16	1.74615e-15	0	2.0148	4.44164	0.883877	39.7965	35.8927	26.2666	50.7944	40.2341	44.2215	34.045	33.7273
ENSG00000089723	78990	OTU deubiquitinase, ubiquitin aldehyde binding 2	OTUB2	2732.05	141.991	19.2469	0	0	145.654	130.962	154.347	137.001	2666.37	2877.55	2728.69	2755.6	2626.28	2511.22	2881.45	2809.28
ENSG00000068078	2261	fibroblast growth factor receptor 3	FGFR3	100.837	5.01762	19.2431	9.78062e-37	5.51769e-36	5.16504	6.04441	4.44164	4.41938	86.3875	107.678	94.9638	89.9484	97.5678	83.7386	113.483	132.925
ENSG00000178947	399668	small integral membrane protein 10 like 2A	SMIM10L2A	61.9208	2.98874	19.2052	6.55127e-25	2.86493e-24	2.06602	3.0222	3.33123	3.53551	50.4736	57.7786	60.6152	61.3766	59.3454	62.0983	73.2484	70.4305
ENSG00000064886	1117	chitinase 3 like 2	CHI3L2	130.478	6.51461	19.2017	1.37627e-38	8.02658e-38	6.19805	3.0222	8.88328	7.95489	119.39	125.187	150.528	104.763	97.5678	95.0291	185.7	165.66
ENSG00000249242	441027	transmembrane protein 150C	TMEM150C	181.967	9.29776	19.1724	3.8942e-66	3.47766e-65	8.26407	12.0888	8.88328	7.95489	163.069	189.969	207.102	173.547	159.931	177.827	190.858	193.436
ENSG00000147394	7739	zinc finger protein 185 (LIM domain)	ZNF185	7956.12	414.153	19.1706	0	0	427.666	352.59	439.722	436.635	8206.82	7393.03	7429.4	8546.16	8337.52	8755.85	7306.27	7673.95
ENSG00000261105	101927155	LMO7 antisense RNA 1	LMO7-AS1	13.7624	0.516504	19.1598	1.86582e-07	4.69808e-07	2.06602	0	0	0	15.5303	14.8824	12.123	19.0479	9.05268	11.2906	10.3167	17.8556
ENSG00000028277	5452	POU class 2 homeobox 2	POU2F2	2333.88	121.343	19.0854	6.63793e-225	2.73648e-223	124.994	126.933	108.82	124.627	2083.98	2145.69	2357.93	1713.25	2662.49	2111.34	2826.77	2769.61
ENSG00000112796	59084	ectonucleotide pyrophosphatase/phosphodiesterase 5 (putative)	ENPP5	61.5575	3.02988	19.0686	1.15306e-24	5.01809e-24	2.06602	8.05921	1.11041	0.883877	58.2388	61.2803	66.6767	63.493	63.3688	54.5712	73.2484	51.5829
ENSG00000164093	5308	paired like homeodomain 2	PITX2	37.8231	1.73334	19.0269	5.68846e-15	1.92527e-14	1.03301	3.0222	1.11041	1.76775	37.8552	37.6436	55.5639	37.0376	19.1112	33.8718	29.9184	51.5829
ENSG00000168350	123099	delta 4-desaturase, sphingolipid 2	DEGS2	42.2381	1.89128	19.0032	4.26643e-17	1.5317e-16	0	4.0296	0	3.53551	39.7965	42.0208	39.3999	32.8047	45.2634	31.0491	62.9317	44.6391
ENSG00000165238	65268	WNK lysine deficient protein kinase 2	WNK2	132.546	6.75365	18.9945	1.21671e-48	8.3228e-48	4.13204	6.04441	8.88328	7.95489	149.48	138.318	116.179	140.743	119.697	147.719	109.357	138.877
ENSG00000117525	2152	coagulation factor III, tissue factor	F3	6504.5	341.551	18.9814	0	0	381.18	349.568	298.7	336.757	7168.22	6977.2	6717.17	7292.17	5956.66	6267.22	5816.54	5840.77
ENSG00000227634	102724539	uncharacterized LOC102724539	LOC102724539	18.5566	0.72467	18.9662	8.61576e-09	2.30997e-08	0	2.0148	0	0.883877	12.6184	18.3841	29.2973	9.52395	28.1639	16.9359	20.6333	12.8957
ENSG00000168497	8436	serum deprivation response	SDPR	1006.31	53.3291	18.9232	1.0262e-305	7.15999e-304	48.5514	54.3996	64.4037	45.9616	1043.44	1048.77	989.038	1089.96	901.245	1015.21	997.622	965.195
ENSG00000143416	8991	selenium binding protein 1	SELENBP1	108.19	5.50211	18.9079	1.01374e-41	6.2033e-41	2.06602	11.0814	4.44164	4.41938	99.0059	120.81	111.128	103.705	105.615	100.674	113.483	111.102
ENSG00000106789	7464	coronin 2A	CORO2A	639.611	33.6342	18.904	4.24868e-189	1.31656e-187	37.1883	19.1406	41.0851	37.1228	583.359	643.443	606.152	574.611	667.887	626.628	702.565	712.241
ENSG00000236502	100506108	SIX3 antisense RNA 1	SIX3-AS1	8.96438	0.258252	18.8997	6.68786e-06	1.54358e-05	1.03301	0	0	0	6.79453	7.00346	4.04101	5.29108	14.082	11.2906	10.3167	12.8957
ENSG00000248599	441374	uncharacterized LOC441374	FLJ42969	18.2658	0.781303	18.8877	3.87582e-09	1.05617e-08	0	2.0148	1.11041	0	15.5303	24.5121	18.1846	21.1643	14.082	13.1724	20.6333	18.8476
ENSG00000157502	139221	MUM1 like 1	MUM1L1	70.7394	3.40878	18.8688	4.83033e-24	2.07323e-23	1.03301	9.06661	0	3.53551	52.4149	60.4049	51.5229	65.6094	67.3922	79.975	80.47	108.126
ENSG00000049089	1298	collagen type IX alpha 2 chain	COL9A2	457.441	23.9781	18.8664	1.25416e-160	3.09666e-159	17.5612	25.185	26.6498	26.5163	464.94	485.865	451.583	433.869	488.845	460.092	422.984	451.35
ENSG00000162366	10158	PDZK1 interacting protein 1	PDZK1IP1	8.86602	0.220969	18.8093	6.30349e-06	1.45725e-05	0	0	0	0.883877	4.85323	10.5052	11.1128	7.40751	7.04098	5.6453	14.4433	9.91979
ENSG00000104140	171177	ras homolog family member V	RHOV	89.0865	4.49726	18.7018	3.26584e-29	1.58239e-28	4.13204	1.0074	6.66246	6.18714	82.5049	99.7994	85.8715	64.5512	81.4741	60.2165	108.325	129.949
ENSG00000153292	266977	adhesion G protein-coupled receptor F1	ADGRF1	98.4301	5.00867	18.6929	1.32341e-32	6.8798e-32	2.06602	13.0962	2.22082	2.65163	110.654	110.305	92.9433	136.51	79.4624	94.0883	72.2167	91.2621
ENSG00000170442	3892	keratin 86	KRT86	711.918	37.0313	18.6763	2.2683e-53	1.68212e-52	41.3204	24.1776	41.0851	41.5422	514.443	769.506	755.669	500.536	613.571	500.55	1123.49	917.581
ENSG00000224383	92340	proline rich 29	PRR29	51.0053	2.46442	18.6663	1.01507e-19	3.91406e-19	2.06602	4.0296	1.11041	2.65163	41.7378	46.3979	42.4306	32.8047	59.3454	53.6303	71.185	60.5107
ENSG00000203727	389432	sterile alpha motif domain containing 5	SAMD5	247.783	13.1733	18.6432	5.29967e-82	5.86835e-81	12.3961	18.1332	13.3249	8.83877	291.194	217.983	217.204	267.729	268.563	267.211	233.157	219.227
ENSG00000128610	389549	FEZ family zinc finger 1	FEZF1	102.497	5.35454	18.6396	8.20833e-38	4.72266e-37	3.09903	3.0222	9.99368	5.30326	73.7691	99.7994	104.056	120.637	108.632	96.9109	101.103	115.07
ENSG00000187068	285382	chromosome 3 open reading frame 70	C3orf70	78.8427	4.04623	18.6176	1.64931e-30	8.21843e-30	5.16504	5.037	3.33123	2.65163	98.0353	64.782	81.8305	81.4827	87.5093	70.5662	70.1534	76.3824
ENSG00000168993	10815	complexin 1	CPLX1	69.0833	3.41133	18.6035	8.77377e-28	4.10582e-27	3.09903	3.0222	2.22082	5.30326	63.092	74.4118	65.6664	62.4348	80.4683	66.8027	75.3117	64.4786
ENSG00000272143	283481	FGF14 antisense RNA 2	FGF14-AS2	5.55321	0	18.5505	1.81714e-05	4.07206e-05	0	0	0	0	0.970646	9.62976	8.08202	2.11643	5.02927	7.52706	4.12667	6.94385
ENSG00000135744	183	angiotensinogen	AGT	13.259	0.510102	18.5427	2.64117e-07	6.60375e-07	1.03301	1.0074	0	0	17.4716	11.3806	14.1435	12.6986	8.04683	16.9359	15.475	9.91979
ENSG00000139547	8608	retinol dehydrogenase 16 (all-trans)	RDH16	17.8119	0.700191	18.5094	5.45978e-09	1.47774e-08	1.03301	0	0	1.76775	15.5303	16.6332	24.2461	14.815	21.1229	16.9359	12.38	20.8316
ENSG00000047648	395	Rho GTPase activating protein 6	ARHGAP6	69.081	3.63517	18.4979	1.75139e-27	8.13835e-27	5.16504	6.04441	3.33123	0	66.9746	67.4083	75.769	84.6573	68.398	61.1574	59.8367	68.4465
ENSG00000169583	9022	chloride intracellular channel 3	CLIC3	55.2602	2.71114	18.4538	8.85985e-20	3.4216e-19	2.06602	3.0222	2.22082	3.53551	43.6791	73.5364	62.6357	32.8047	44.2576	40.458	74.28	70.4305
ENSG00000144451	79582	sperm associated antigen 16	SPAG16	225.641	11.799	18.4378	3.80177e-79	4.05472e-78	11.3631	18.1332	4.44164	13.2581	238.779	224.111	226.297	239.157	201.171	203.231	263.075	209.308
ENSG00000151376	10873	malic enzyme 3	ME3	941.655	50.8298	18.4278	1.31655e-280	7.71012e-279	60.9475	47.3478	45.5268	49.4971	945.41	930.585	920.34	946.045	1049.11	1001.1	843.904	896.749
ENSG00000120211	3641	insulin like 4	INSL4	36.3812	1.76935	18.4233	1.88e-15	6.45775e-15	1.03301	6.04441	0	0	28.1487	33.2665	42.4306	28.5718	46.2693	36.6944	33.0134	42.6551
ENSG00000131969	145447	abhydrolase domain containing 12B	ABHD12B	95.8514	5.06272	18.371	7.75008e-38	4.46059e-37	4.13204	5.037	6.66246	4.41938	95.1234	103.301	95.974	84.6573	103.603	94.0883	92.8501	97.2139
ENSG00000103888	57214	cell migration inducing hyaluronan binding protein	CEMIP	1817.36	98.6217	18.34	2.17505e-258	1.1219e-256	104.334	100.74	96.6056	92.807	1725.81	1721.98	1740.67	1405.31	1941.3	1710.52	2140.71	2152.59
ENSG00000135643	27345	potassium calcium-activated channel subfamily M regulatory beta subunit 4	KCNMB4	59.1334	3.10201	18.3234	9.25341e-24	3.94556e-23	2.06602	3.0222	5.55205	1.76775	57.2681	69.1592	68.6972	55.0273	52.3044	49.8668	70.1534	50.5909
ENSG00000197587	127343	diencephalon/mesencephalon homeobox 1	DMBX1	49.8941	2.5404	18.316	1.72837e-20	6.8003e-20	1.03301	4.0296	3.33123	1.76775	48.5323	55.1523	51.5229	45.5033	46.2693	35.7535	60.8684	55.5508
ENSG00000152969	152789	janus kinase and microtubule interacting protein 1	JAKMIP1	258.252	13.9491	18.283	6.50846e-69	6.04352e-68	20.6602	12.0888	13.3249	9.72264	295.077	262.63	256.604	325.931	263.534	285.087	185.7	191.452
ENSG00000135299	22881	ankyrin repeat domain 6	ANKRD6	264.276	14.1997	18.2378	5.74193e-90	7.02986e-89	11.3631	13.0962	15.5457	16.7937	250.427	290.644	257.615	226.458	230.34	272.856	299.184	286.682
ENSG00000116774	56944	olfactomedin like 3	OLFML3	228.146	12.235	18.2367	9.60307e-76	9.77296e-75	10.3301	17.1258	9.99368	11.4904	237.808	257.377	235.389	270.903	193.124	190.999	209.428	230.139
ENSG00000143194	84944	maelstrom spermatogenic transposon silencer	MAEL	54.1134	2.67898	18.2285	5.13961e-22	2.10118e-21	1.03301	5.037	1.11041	3.53551	55.3268	57.7786	54.5537	52.9108	49.2868	38.5762	63.9634	60.5107
ENSG00000171051	2357	formyl peptide receptor 1	FPR1	196.687	10.3279	18.2192	4.56281e-47	3.04475e-46	10.3301	9.06661	7.77287	14.142	148.509	225.862	183.866	148.15	156.913	152.423	290.93	266.842
ENSG00000118898	5493	periplakin	PPL	666.694	36.2333	18.1904	2.04665e-141	4.23479e-140	40.2874	30.222	35.5331	38.8906	606.654	667.08	602.111	512.177	732.261	637.918	698.439	876.909
ENSG00000163993	6286	S100 calcium binding protein P	S100P	45.0076	2.28073	18.1723	1.60333e-18	5.99569e-18	3.09903	4.0296	1.11041	0.883877	46.591	44.6471	59.6049	34.9211	40.2341	33.8718	51.5834	48.607
ENSG00000204528	100130889	psoriasis susceptibility 1 candidate 3 (non-protein coding)	PSORS1C3	5.33457	0	18.1483	1.42853e-05	3.22482e-05	0	0	0	0	5.82388	2.6263	4.04101	4.23287	10.0585	4.70441	7.22167	3.96792
ENSG00000127415	3425	iduronidase, alpha-L-	IDUA	271.282	14.6876	18.0436	1.37943e-78	1.45922e-77	19.6272	14.1036	9.99368	15.0259	252.368	241.619	282.871	189.421	307.791	285.087	284.74	326.361
ENSG00000172794	326624	RAB37, member RAS oncogene family	RAB37	321.307	17.4645	18.034	7.34222e-84	8.36122e-83	20.6602	13.0962	16.6561	19.4453	281.487	353.675	332.373	245.506	301.756	262.506	401.319	391.832
ENSG00000186104	120227	cytochrome P450 family 2 subfamily R member 1	CYP2R1	929.025	50.8925	18.0329	8.98575e-300	6.02342e-298	49.5844	48.3552	45.5268	60.1036	916.29	899.945	863.766	885.727	967.631	981.341	928.501	989.003
ENSG00000187595	201181	zinc finger protein 385C	ZNF385C	48.9421	2.40778	18.0106	5.40648e-20	2.09818e-19	2.06602	4.0296	0	3.53551	50.4736	48.1488	47.4819	38.0958	62.3629	40.458	60.8684	43.6471
ENSG00000125337	3834	kinesin family member 25	KIF25	192.079	10.6368	17.876	2.85143e-69	2.66068e-68	10.3301	8.05921	14.4353	9.72264	196.071	224.986	207.102	192.595	176.024	172.182	197.048	170.62
ENSG00000016391	55349	choline dehydrogenase	CHDH	119.948	6.61238	17.8195	3.57662e-45	2.31848e-44	6.19805	8.05921	7.77287	4.41938	128.125	119.059	117.189	95.2395	139.814	131.724	110.388	118.045
ENSG00000081923	5205	ATPase phospholipid transporting 8B1	ATP8B1	178.325	9.76149	17.7712	2.63111e-55	2.00809e-54	9.29708	17.1258	5.55205	7.07101	195.1	160.204	145.476	211.643	192.118	212.639	178.478	130.941
ENSG00000165757	57608	KIAA1462	KIAA1462	315.465	17.5623	17.7566	3.49858e-106	5.12451e-105	16.5281	32.2368	9.99368	11.4904	301.871	352.799	304.086	316.407	319.861	303.905	279.582	345.209
ENSG00000189143	1364	claudin 4	CLDN4	3325.16	186.907	17.7286	0	0	196.272	169.243	187.659	194.453	2935.23	3479.85	3469.21	2975.7	3436	2952.49	3641.79	3710.99
ENSG00000144649	729085	family with sequence similarity 198 member A	FAM198A	70.3445	3.83806	17.718	2.83477e-28	1.34088e-27	7.23106	3.0222	3.33123	1.76775	70.8572	73.5364	64.6562	55.0273	79.4624	69.6253	72.2167	77.3744
ENSG00000168824	27065	neuron specific gene family member 1	NSG1	105.566	5.62262	17.6829	2.857e-41	1.73744e-40	4.13204	9.06661	2.22082	7.07101	109.683	91.045	113.148	101.589	105.615	112.906	109.357	101.182
ENSG00000269994	440173	uncharacterized LOC440173	LOC440173	26.1431	1.25412	17.6777	1.95132e-11	5.85323e-11	0	3.0222	1.11041	0.883877	27.1781	28.0139	28.2871	21.1643	11.0644	23.5221	38.1717	31.7433
ENSG00000066185	84217	zinc finger MYND-type containing 12	ZMYND12	79.2412	4.22224	17.6747	7.58846e-30	3.7303e-29	2.06602	9.06661	2.22082	3.53551	76.6811	83.1661	83.851	70.9005	75.439	60.2165	107.293	76.3824
ENSG00000189419	388182	spermatogenesis associated 41 (non-protein coding)	SPATA41	16.942	0.761953	17.6651	9.83379e-09	2.63024e-08	1.03301	2.0148	0	0	14.5597	20.135	19.1948	10.5822	16.0937	21.6403	15.475	17.8556
ENSG00000186854	129293	TraB domain containing 2A	TRABD2A	697.792	39.1837	17.6574	1.0789e-247	5.1552e-246	32.0233	42.3108	39.9747	42.4261	694.983	741.492	694.044	710.063	678.951	677.435	685.027	700.337
ENSG00000254951	283299	uncharacterized LOC283299	LOC283299	52.2348	2.79992	17.6125	4.59473e-22	1.88103e-21	3.09903	1.0074	4.44164	2.65163	53.3856	53.4014	51.5229	53.969	57.3337	47.0441	52.615	48.607
ENSG00000214999	107985075	uncharacterized LOC107985075	LOC107985075	39.0031	2.09973	17.574	1.09456e-16	3.88363e-16	2.06602	1.0074	4.44164	0.883877	33.002	44.6471	33.3383	34.9211	47.2751	48.9259	38.1717	31.7433
ENSG00000230778	100131244	ankyrin repeat domain 63	ANKRD63	5.17205	0	17.5686	2.085e-05	4.65176e-05	0	0	0	0	7.76517	3.50173	7.07177	2.11643	2.01171	4.70441	8.25334	5.95187
ENSG00000162687	343450	potassium sodium-activated channel subfamily T member 2	KCNT2	25.5797	1.10485	17.5592	1.35833e-11	4.09644e-11	0	0	0	4.41938	24.2662	29.7647	27.2768	13.7568	28.1639	20.6994	30.95	29.7594
ENSG00000198440	147949	zinc finger protein 583	ZNF583	52.251	2.79738	17.5411	2.64867e-21	1.06327e-20	1.03301	7.05181	2.22082	0.883877	55.3268	48.1488	50.5127	66.6676	46.2693	53.6303	57.7734	39.6792
ENSG00000148426	254427	proline and serine rich 2	PROSER2	1331.43	75.7155	17.5349	0	0	72.3106	78.5773	77.7287	74.2456	1276.4	1315.78	1303.23	1503.73	1324.71	1311.59	1293.71	1322.31
ENSG00000116761	1491	cystathionine gamma-lyase	CTH	3884.72	220.371	17.5282	0	0	205.569	260.917	179.886	235.111	4113.6	3702.21	4060.21	3825.45	4018.39	4078.73	3739.79	3539.38
ENSG00000196730	1612	death associated protein kinase 1	DAPK1	280.22	15.9217	17.5056	6.2485e-102	8.71941e-101	15.4951	21.1554	15.5457	11.4904	298.959	269.633	271.758	252.914	272.586	291.674	308.469	275.77
ENSG00000231752	647121	embigin pseudogene 1	EMBP1	38.7809	1.93496	17.4888	1.01729e-16	3.61422e-16	2.06602	3.0222	0	2.65163	43.6791	31.5156	36.3691	42.3287	44.2576	29.1674	41.2667	41.6631
ENSG00000159713	51673	tubulin polymerization promoting protein family member 3	TPPP3	38.7627	2.02248	17.4744	1.42243e-16	5.03264e-16	2.06602	4.0296	1.11041	0.883877	35.9139	42.8962	32.3281	30.6883	44.2576	31.0491	44.3617	48.607
ENSG00000161040	222235	F-box and leucine rich repeat protein 13	FBXL13	993.057	56.7448	17.4658	0	0	59.9145	55.407	57.7413	53.9165	982.294	966.478	980.956	911.124	989.76	1022.74	1057.46	1033.64
ENSG00000116396	3749	potassium voltage-gated channel subfamily C member 4	KCNC4	414.978	23.5306	17.4637	2.03569e-148	4.48987e-147	25.8252	28.2072	18.877	21.213	422.231	403.575	376.824	394.715	429.499	422.456	427.11	443.415
ENSG00000036448	9172	myomesin 2	MYOM2	95.4077	5.16915	17.4444	2.06146e-37	1.17605e-36	3.09903	8.05921	3.33123	6.18714	107.742	88.4187	111.128	96.2977	88.5151	92.2065	87.6917	91.2621
ENSG00000174640	6578	solute carrier organic anion transporter family member 2A1	SLCO2A1	647.452	36.4192	17.4148	2.76869e-158	6.66871e-157	24.7922	40.296	31.0915	49.4971	581.417	729.236	681.921	598.95	580.378	560.766	712.882	734.064
ENSG00000231999	400761	uncharacterized LOC400761	FLJ27354	16.7604	0.662907	17.3984	1.58835e-08	4.20812e-08	0	0	0	2.65163	16.501	10.5052	15.1538	22.2225	21.1229	12.2315	16.5067	19.8396
ENSG00000134569	4038	LDL receptor related protein 4	LRP4	530.307	29.9153	17.3916	1.5019e-176	4.21154e-175	22.7262	25.185	31.0915	40.6583	523.178	502.498	465.727	539.69	563.278	552.298	532.34	563.444
ENSG00000112175	653	bone morphogenetic protein 5	BMP5	68.8445	3.84974	17.3143	1.64646e-27	7.65516e-27	4.13204	7.05181	3.33123	0.883877	65.0333	67.4083	61.6254	79.3662	67.3922	82.7977	55.71	71.4225
ENSG00000107159	768	carbonic anhydrase 9	CA9	1639.03	94.65	17.245	1.68744e-191	5.32562e-190	96.0698	75.5551	117.703	89.2715	1714.16	1476.86	1465.88	2150.3	1650.61	1823.43	1286.49	1544.51
ENSG00000182261	338322	NLR family pyrin domain containing 10	NLRP10	64.9815	3.49757	17.1884	7.39493e-21	2.93553e-20	2.06602	7.05181	2.22082	2.65163	71.8278	47.2734	51.5229	89.9484	72.4215	100.674	48.4884	37.6952
ENSG00000066056	7075	tyrosine kinase with immunoglobulin like and EGF like domains 1	TIE1	99.3253	5.40551	17.176	1.95369e-28	9.28182e-28	3.09903	14.1036	0	4.41938	66.004	98.0485	95.974	71.9587	89.521	98.7927	142.37	131.933
ENSG00000187037	353345	G protein-coupled receptor 141	GPR141	5.17465	0	17.1687	3.94765e-05	8.63637e-05	0	0	0	0	7.76517	10.5052	3.03076	2.11643	2.01171	1.88177	5.15834	8.92781
ENSG00000249693	100506564	theg spermatid protein-like	THEGL	25.0127	1.26052	17.1397	8.00941e-12	2.43586e-11	1.03301	2.0148	1.11041	0.883877	29.1194	28.8893	29.2973	24.339	23.1346	18.8177	22.6967	23.8075
ENSG00000214140	768206	progressive rod-cone degeneration	PRCD	540.577	31.3661	17.133	9.07873e-184	2.70975e-182	36.1553	35.259	26.6498	27.4002	521.237	537.516	609.183	517.468	556.237	502.431	523.055	557.492
ENSG00000174951	2523	fucosyltransferase 1 (H blood group)	FUT1	325.632	18.7018	17.1296	2.91315e-107	4.32164e-106	19.6272	24.1776	13.3249	17.6775	310.607	331.789	331.363	258.205	368.142	324.605	356.957	323.385
ENSG00000228962	414764	HLA complex group 23 (non-protein coding)	HCG23	8.03701	0.25185	17.0681	1.6917e-05	3.7986e-05	0	1.0074	0	0	10.6771	10.5052	4.04101	3.17465	9.05268	4.70441	8.25334	13.8877
ENSG00000180044	401097	chromosome 3 open reading frame 80	C3orf80	20.7409	0.977793	17.0657	5.27182e-10	1.49366e-09	1.03301	0	1.11041	1.76775	16.501	18.3841	18.1846	17.9897	21.1229	17.8768	34.045	21.8235
ENSG00000123360	5153	phosphodiesterase 1B	PDE1B	66.8562	3.51263	16.9247	4.48477e-26	2.01585e-25	2.06602	4.0296	0	7.95489	80.5637	70.9101	74.7587	49.7362	72.4215	58.3347	55.71	72.4145
ENSG00000168209	54541	DNA damage inducible transcript 4	DDIT4	13558.2	798.83	16.8972	0	0	654.928	979.194	716.214	844.986	12270.9	13844.1	14340.5	10734.5	14231.8	13354.9	15140.7	14548.4
ENSG00000150782	3606	interleukin 18	IL18	510.526	29.9244	16.865	1.1386e-181	3.33101e-180	25.8252	38.2812	25.5394	30.0518	497.942	503.374	500.075	500.536	494.88	491.141	544.72	551.54
ENSG00000140285	2252	fibroblast growth factor 7	FGF7	58.7255	3.25212	16.8618	8.2775e-23	3.44346e-22	3.09903	5.037	2.22082	2.65163	65.0333	61.2803	68.6972	55.0273	48.281	36.6944	74.28	60.5107
ENSG00000184363	11187	plakophilin 3	PKP3	1904.91	112.877	16.856	0	0	114.664	94.6957	125.476	116.672	1880.14	1981.98	2027.58	1840.24	1977.51	1766.04	1863.19	1902.62
ENSG00000132470	3691	integrin subunit beta 4	ITGB4	5593.08	331.573	16.7991	0	0	315.068	296.176	350.889	364.157	4789.17	5896.92	5464.46	4864.62	5606.63	5041.25	6224.05	6857.55
ENSG00000171049	2358	formyl peptide receptor 2	FPR2	20.3529	0.982922	16.7686	8.36739e-10	2.34939e-09	1.03301	2.0148	0	0.883877	18.4423	23.6367	29.2973	12.6986	19.1112	13.1724	21.665	24.7995
ENSG00000165810	153579	butyrophilin like 9	BTNL9	96.2328	5.54067	16.7532	9.91465e-35	5.37641e-34	4.13204	8.05921	5.55205	4.41938	90.2701	91.045	80.8202	70.9005	132.773	98.7927	101.103	104.158
ENSG00000138135	9023	cholesterol 25-hydroxylase	CH25H	11.9535	0.529453	16.717	9.20732e-07	2.23327e-06	0	1.0074	1.11041	0	8.73582	11.3806	19.1948	9.52395	7.04098	10.3497	16.5067	12.8957
ENSG00000214107	4112	MAGE family member B1	MAGEB1	96.057	5.68609	16.7087	1.21909e-35	6.74144e-35	5.16504	6.04441	8.88328	2.65163	99.0059	117.308	108.097	111.113	79.4624	81.8568	77.375	94.238
ENSG00000250334	100506035	long intergenic non-protein coding RNA 989	LINC00989	83.6706	4.77872	16.6969	5.69493e-28	2.67739e-27	3.09903	6.04441	5.55205	4.41938	82.5049	119.934	104.056	74.0751	61.3571	52.6894	81.5017	93.246
ENSG00000133067	59352	leucine rich repeat containing G protein-coupled receptor 6	LGR6	91.379	5.25139	16.6905	1.03507e-35	5.73164e-35	7.23106	4.0296	4.44164	5.30326	94.1527	81.4153	94.9638	75.1334	104.609	82.7977	91.8184	106.142
ENSG00000166510	80323	coiled-coil domain containing 68	CCDC68	141.484	8.30844	16.6824	1.08282e-54	8.17569e-54	6.19805	11.0814	8.88328	7.07101	131.037	140.069	127.292	156.616	134.784	149.6	150.623	141.853
ENSG00000256287	100506393	uncharacterized LOC100506393	LOC100506393	7.87387	0.220969	16.6628	2.16675e-05	4.82916e-05	0	0	0	0.883877	6.79453	3.50173	7.07177	2.11643	12.0702	12.2315	9.28501	9.91979
ENSG00000112293	2822	glycosylphosphatidylinositol specific phospholipase D1	GPLD1	28.5627	1.56246	16.6539	3.81569e-13	1.21871e-12	4.13204	1.0074	1.11041	0	30.09	21.8858	26.2666	30.6883	28.1639	33.8718	25.7917	31.7433
ENSG00000067141	4756	neogenin 1	NEO1	2174.08	130.477	16.6491	0	0	132.225	113.836	147.684	128.162	2038.36	2124.68	2006.36	1982.04	2213.88	2185.67	2419.26	2422.41
ENSG00000092068	23428	solute carrier family 7 member 8	SLC7A8	87.1914	5.11026	16.6463	6.21384e-34	3.32292e-33	5.16504	9.06661	4.44164	1.76775	72.7985	73.5364	90.9228	85.7155	105.615	95.0291	85.6284	88.2861
ENSG00000019186	1591	cytochrome P450 family 24 subfamily A member 1	CYP24A1	53.9136	2.91788	16.6453	3.32171e-19	1.26609e-18	3.09903	5.037	0	3.53551	67.9453	63.0312	64.6562	65.6094	58.3395	49.8668	35.0767	26.7834
ENSG00000205363	388135	chromosome 15 open reading frame 59	C15orf59	57.7286	3.3281	16.5837	3.72432e-23	1.56194e-22	2.06602	5.037	4.44164	1.76775	45.6204	54.2768	55.5639	46.5615	70.4098	51.7485	71.185	66.4626
ENSG00000182983	389114	zinc finger protein 662	ZNF662	74.101	4.35471	16.5584	4.90604e-29	2.36722e-28	5.16504	6.04441	4.44164	1.76775	83.4756	80.5398	55.5639	75.1334	71.4156	92.2065	66.0267	68.4465
ENSG00000170689	3219	homeobox B9	HOXB9	3227.17	195.273	16.5332	0	0	180.777	192.414	218.751	189.15	3142.95	3055.26	3252	3106.92	3382.69	3512.31	3292.05	3073.15
ENSG00000231964	102724323	uncharacterized LOC102724323	LOC102724323	4.78122	0	16.4824	3.05193e-05	6.73262e-05	0	0	0	0	2.91194	5.2526	1.01025	6.3493	5.02927	6.58618	5.15834	5.95187
ENSG00000164266	6690	serine peptidase inhibitor, Kazal type 1	SPINK1	49.3196	2.79865	16.4734	4.84051e-19	1.83743e-18	2.06602	4.0296	3.33123	1.76775	39.7965	44.6471	56.5742	35.9794	41.24	40.458	76.3434	59.5187
ENSG00000197943	5336	phospholipase C gamma 2	PLCG2	645.583	38.6769	16.4532	1.36705e-203	4.75886e-202	34.0893	45.333	31.0915	44.1938	638.685	672.332	617.265	559.796	688.004	639.8	636.539	712.241
ENSG00000236393	101927476	uncharacterized LOC101927476	LOC101927476	32.2374	1.81573	16.4453	1.34271e-14	4.49194e-14	1.03301	2.0148	3.33123	0.883877	27.1781	36.7682	25.2563	30.6883	34.199	31.99	36.1084	35.7112
ENSG00000128422	3872	keratin 17	KRT17	32.4273	1.81573	16.4353	2.83441e-14	9.38075e-14	1.03301	2.0148	3.33123	0.883877	26.2075	35.0173	39.3999	34.9211	34.199	19.7585	38.1717	31.7433
ENSG00000258708	100129794	SLC25A21 antisense RNA 1	SLC25A21-AS1	24.0302	1.22324	16.4014	5.15651e-11	1.52144e-10	0	2.0148	1.11041	1.76775	26.2075	20.135	16.164	20.1061	35.2049	33.8718	22.6967	17.8556
ENSG00000173269	79812	multimerin 2	MMRN2	147.271	8.67068	16.394	2.66478e-51	1.90895e-50	4.13204	9.06661	9.99368	11.4904	135.891	164.581	153.558	128.044	131.767	117.61	168.162	178.556
ENSG00000157214	261729	STEAP2 metalloreductase	STEAP2	184.096	10.9667	16.3921	4.24042e-70	4.00279e-69	11.3631	16.1184	6.66246	9.72264	187.335	177.713	179.825	183.071	168.983	178.768	187.763	209.308
ENSG00000128482	7732	ring finger protein 112	RNF112	155.128	9.34771	16.3287	1.78011e-56	1.3787e-55	15.4951	7.05181	7.77287	7.07101	135.891	149.699	152.548	130.161	180.048	148.659	175.383	168.636
ENSG00000188707	113763	ZBED6 C-terminal like	ZBED6CL	121.797	7.1542	16.3186	7.39886e-47	4.91903e-46	8.26407	9.06661	3.33123	7.95489	100.947	127.813	126.282	108.996	135.79	126.078	115.547	132.925
ENSG00000140479	5046	proprotein convertase subtilisin/kexin type 6	PCSK6	596.758	36.9134	16.205	2.82563e-213	1.06972e-211	45.4524	37.2738	36.6435	28.2841	629.95	573.409	601.101	590.485	599.489	573.938	578.765	626.931
ENSG00000107242	8395	phosphatidylinositol-4-phosphate 5-kinase type 1 beta	PIP5K1B	40.2135	2.29881	16.194	1.00431e-16	3.56898e-16	1.03301	7.05181	1.11041	0	36.8846	30.6402	31.3178	48.678	42.2459	38.5762	54.6784	38.6872
ENSG00000107014	6019	relaxin 2	RLN2	4.97835	0	16.1869	7.84154e-05	0.000168028	0	0	0	0	0	7.00346	9.09228	2.11643	5.02927	6.58618	2.06333	7.93583
ENSG00000146555	221935	sidekick cell adhesion molecule 1	SDK1	457.211	27.8141	16.1811	2.02592e-142	4.23238e-141	32.0233	27.1998	21.0978	30.9357	464.94	434.215	404.101	439.16	536.12	505.254	411.635	462.262
ENSG00000256751	101928290	PLBD1 antisense RNA 1	PLBD1-AS1	4.60773	0	16.1037	3.33696e-05	7.34044e-05	0	0	0	0	3.88259	6.12803	5.05127	3.17465	2.01171	7.52706	4.12667	4.95989
ENSG00000101280	51378	angiopoietin 4	ANGPT4	164.444	10.1858	16.0535	5.96165e-60	4.85979e-59	11.3631	12.0888	11.1041	6.18714	162.098	172.46	160.63	131.219	168.983	189.117	147.528	183.516
ENSG00000183578	388121	TNF alpha induced protein 8 like 3	TNFAIP8L3	35.3532	1.998	16.0444	7.56246e-16	2.62751e-15	3.09903	2.0148	1.11041	1.76775	30.09	44.6471	36.3691	37.0376	32.1873	35.7535	33.0134	33.7273
ENSG00000125207	9271	piwi like RNA-mediated gene silencing 1	PIWIL1	72.0342	4.26607	15.9868	1.19444e-24	5.19676e-24	0	11.0814	3.33123	2.65163	89.2995	96.2976	78.7997	78.308	69.4039	61.1574	47.4567	55.5508
ENSG00000169435	166824	Ras association domain family member 6	RASSF6	15.3665	0.750422	15.967	5.35766e-08	1.38428e-07	0	1.0074	1.11041	0.883877	17.4716	15.7578	21.2153	16.9315	12.0702	15.995	17.5383	5.95187
ENSG00000138161	50624	CUB and zona pellucida like domains 1	CUZD1	90.797	5.27558	15.9172	1.66426e-34	8.98722e-34	2.06602	11.0814	0	7.95489	70.8572	90.1696	95.974	88.8902	98.5737	111.965	85.6284	84.3182
ENSG00000121361	3764	potassium voltage-gated channel subfamily J member 8	KCNJ8	19.3583	1.0074	15.9016	2.13307e-09	5.88379e-09	0	4.0296	0	0	18.4423	14.8824	26.2666	19.0479	13.0761	17.8768	16.5067	28.7674
ENSG00000133661	6441	surfactant protein D	SFTPD	11.2498	0.472819	15.9007	1.97063e-06	4.69008e-06	0	1.0074	0	0.883877	13.5891	17.5087	7.07177	4.23287	13.0761	13.1724	13.4117	7.93583
ENSG00000173200	165631	poly(ADP-ribose) polymerase family member 15	PARP15	58.8964	3.3998	15.8914	3.71056e-24	1.59874e-23	2.06602	2.0148	3.33123	6.18714	52.4149	58.654	73.7485	44.4451	65.3805	59.2756	56.7417	60.5107
ENSG00000153930	162282	ankyrin repeat and fibronectin type III domain containing 1	ANKFN1	519.594	32.376	15.8537	6.46402e-156	1.52412e-154	29.9573	30.222	32.2019	37.1228	513.472	481.488	495.024	445.509	608.541	575.82	497.264	539.637
ENSG00000247498	100506314	uncharacterized LOC100506314	LOC100506314	225.122	14.0597	15.8176	2.18372e-83	2.47809e-82	10.3301	26.1924	9.99368	9.72264	232.955	234.616	237.409	203.178	210.223	242.748	216.65	223.195
ENSG00000174808	685	betacellulin	BTC	98.4417	6.08165	15.8087	5.46805e-38	3.15388e-37	5.16504	10.074	5.55205	3.53551	94.1527	110.305	93.9535	82.5409	90.5268	87.5021	113.483	115.07
ENSG00000198976	554210	microRNA 429	MIR429	4.54061	0	15.8004	3.85179e-05	8.43576e-05	0	0	0	0	3.88259	3.50173	2.02051	3.17465	7.04098	6.58618	5.15834	4.95989
ENSG00000143320	1382	cellular retinoic acid binding protein 2	CRABP2	489.574	30.4655	15.7658	1.0303e-70	9.78545e-70	26.8582	29.2146	32.2019	33.5873	584.329	471.858	473.809	729.111	480.798	549.475	316.722	310.489
ENSG00000146197	222663	signal peptide, CUB domain and EGF like domain containing 3	SCUBE3	224.118	13.9514	15.7477	5.55653e-82	6.15067e-81	18.5942	11.0814	11.1041	15.0259	220.337	217.983	187.907	221.167	243.417	247.452	215.618	239.067
ENSG00000232629	3120	major histocompatibility complex, class II, DQ beta 2	HLA-DQB2	109.555	6.60056	15.7224	7.47531e-41	4.51973e-40	1.03301	12.0888	4.44164	8.83877	94.1527	112.931	121.23	112.171	133.779	93.1474	95.9451	113.086
ENSG00000229415	253970	surfactant associated 3	SFTA3	10.9887	0.472819	15.7051	1.52566e-06	3.65113e-06	0	1.0074	0	0.883877	12.6184	11.3806	9.09228	6.3493	13.0761	13.1724	10.3167	11.9037
ENSG00000138083	6496	SIX homeobox 3	SIX3	81.9028	5.09091	15.6846	5.97301e-33	3.12511e-32	6.19805	9.06661	3.33123	1.76775	76.6811	77.9135	70.7177	73.0169	86.5034	90.3247	90.7867	89.2781
ENSG00000259120	100130933	small integral membrane protein 6	SMIM6	15.0089	0.700191	15.6678	7.25405e-08	1.86269e-07	1.03301	0	0	1.76775	17.4716	15.7578	19.1948	15.8732	22.1288	9.40883	10.3167	9.91979
ENSG00000254535	132430	poly(A) binding protein cytoplasmic 4 like	PABPC4L	4.55945	0	15.6615	4.85803e-05	0.000105682	0	0	0	0	0.970646	5.2526	4.04101	5.29108	6.03512	2.82265	4.12667	7.93583
ENSG00000113231	8622	phosphodiesterase 8B	PDE8B	609.862	38.8649	15.6148	1.68015e-207	6.04333e-206	40.2874	51.3774	31.0915	32.7034	558.122	627.685	572.813	617.998	589.43	628.51	637.57	646.77
ENSG00000164199	84059	adhesion G protein-coupled receptor V1	ADGRV1	280.094	17.5209	15.5765	3.6371e-92	4.55783e-91	12.3961	21.1554	14.4353	22.0969	288.282	244.246	256.604	305.825	280.633	343.422	256.885	264.858
ENSG00000178343	152573	shisa family member 3	SHISA3	205.916	12.8542	15.5431	2.05527e-64	1.79058e-63	8.26407	18.1332	9.99368	15.0259	238.779	215.356	238.42	230.691	172.001	155.246	181.573	215.259
ENSG00000180815	389840	mitogen-activated protein kinase kinase kinase 15	MAP3K15	69.181	4.15266	15.53	7.49894e-28	3.51532e-27	4.13204	8.05921	0	4.41938	71.8278	73.5364	52.5332	67.7258	62.3629	78.0933	66.0267	81.3423
ENSG00000138435	1134	cholinergic receptor nicotinic alpha 1 subunit	CHRNA1	26.4422	1.53685	15.5059	2.55022e-12	7.90026e-12	0	5.037	1.11041	0	23.2955	34.1419	26.2666	22.2225	22.1288	32.9309	24.76	25.7915
ENSG00000050438	9498	solute carrier family 4 member 8	SLC4A8	274.855	17.5109	15.4815	1.72644e-99	2.35149e-98	16.5281	23.1702	14.4353	15.9098	247.515	266.132	289.943	269.845	245.428	280.383	295.057	304.538
ENSG00000176387	3291	hydroxysteroid 11-beta dehydrogenase 2	HSD11B2	49.8148	3.02602	15.4563	2.25601e-20	8.8559e-20	3.09903	3.0222	3.33123	2.65163	42.7084	47.2734	54.5537	64.5512	50.2927	53.6303	30.95	54.5588
ENSG00000224189	401022	HOXD antisense growth-associated long non-coding RNA	HAGLR	386.333	25.0101	15.4417	1.91136e-145	4.10405e-144	24.7922	23.1702	29.9811	22.0969	375.64	391.319	411.173	383.074	379.207	380.117	396.16	373.976
ENSG00000128833	55930	myosin VC	MYO5C	1160.56	75.331	15.4408	0	0	64.0466	82.6069	86.6119	68.0585	1138.57	1170.45	1108.25	1116.42	1210.04	1172.34	1175.07	1193.35
ENSG00000125850	58495	ovo like zinc finger 2	OVOL2	26.3498	1.42486	15.4207	1.04581e-11	3.16809e-11	1.03301	2.0148	0	2.65163	17.4716	37.6436	27.2768	17.9897	21.1229	21.6403	30.95	36.7032
ENSG00000241359	100874016	SYNPR antisense RNA 1	SYNPR-AS1	4.39816	0	15.337	5.00044e-05	0.000108663	0	0	0	0	6.79453	5.2526	7.07177	3.17465	3.01756	3.76353	4.12667	1.98396
ENSG00000183570	54039	poly(rC) binding protein 3	PCBP3	2033.91	132.809	15.2677	0	0	118.796	120.888	151.016	140.536	1788.9	2038.01	2026.57	1796.85	2103.24	1947.63	2218.08	2351.98
ENSG00000204060	100132074	forkhead box O6	FOXO6	98.7309	6.26148	15.2652	1.61709e-38	9.41414e-38	5.16504	5.037	7.77287	7.07101	85.4169	110.305	102.036	85.7155	89.521	90.3247	112.452	114.078
ENSG00000006747	85477	scinderin	SCIN	60.3088	3.68893	15.2643	2.08241e-25	9.21337e-25	3.09903	3.0222	3.33123	5.30326	55.3268	61.2803	57.5844	57.1437	67.3922	69.6253	52.615	61.5027
ENSG00000141293	8631	src kinase associated phosphoprotein 1	SKAP1	29.9212	1.79638	15.2597	1.91133e-13	6.15861e-13	2.06602	2.0148	2.22082	0.883877	28.1487	35.8927	36.3691	30.6883	27.158	38.5762	22.6967	19.8396
ENSG00000154165	2838	G protein-coupled receptor 15	GPR15	25.9949	1.4879	15.2454	3.62057e-12	1.11479e-11	2.06602	1.0074	1.11041	1.76775	21.3542	27.1384	29.2973	16.9315	34.199	26.3447	28.8867	23.8075
ENSG00000120693	4093	SMAD family member 9	SMAD9	106.22	6.69946	15.2116	3.71332e-39	2.18767e-38	6.19805	11.0814	3.33123	6.18714	86.3875	89.2942	111.128	122.753	105.615	133.605	92.8501	108.126
ENSG00000134769	1837	dystrobrevin alpha	DTNA	403.208	26.1789	15.2044	3.56022e-127	6.46741e-126	22.7262	35.259	21.0978	25.6324	429.026	418.457	387.937	456.091	366.131	426.22	330.134	411.671
ENSG00000153012	55203	leucine rich repeat LGI family member 2	LGI2	68.0533	4.33536	15.1924	6.02335e-27	2.76683e-26	6.19805	6.04441	3.33123	1.76775	75.7104	64.782	71.728	78.308	77.4507	72.448	47.4567	56.5428
ENSG00000226806	100507600	uncharacterized LOC100507600	LOC100507600	33.5656	2.03528	15.1707	5.53645e-15	1.8748e-14	4.13204	2.0148	1.11041	0.883877	31.0607	37.6436	25.2563	37.0376	36.2107	28.2265	43.33	29.7594
ENSG00000226416	100133545	MRPL23 antisense RNA 1	MRPL23-AS1	4.27387	0	15.1059	4.73277e-05	0.000103005	0	0	0	0	3.88259	4.37716	4.04101	3.17465	4.02341	5.6453	3.095	5.95187
ENSG00000272543	100616138	microRNA 4787	MIR4787	4.34823	0	15.0838	6.63368e-05	0.000142835	0	0	0	0	5.82388	7.8789	6.06152	4.23287	3.01756	3.76353	1.03167	2.97594
ENSG00000166317	79933	synaptopodin 2 like	SYNPO2L	10.6418	0.510102	15.0775	2.72977e-06	6.44293e-06	1.03301	1.0074	0	0	5.82388	14.0069	12.123	10.5822	7.04098	9.40883	9.28501	16.8636
ENSG00000167711	5345	serpin family F member 2	SERPINF2	105.281	6.86037	15.0625	1.70017e-40	1.02186e-39	7.23106	4.0296	9.99368	6.18714	96.094	100.675	120.22	101.589	101.591	84.6794	111.42	125.981
ENSG00000107859	5309	paired like homeodomain 3	PITX3	6.91125	0.277602	15.0622	3.34305e-05	7.35335e-05	0	0	1.11041	0	4.85323	6.12803	4.04101	7.40751	7.04098	7.52706	11.3483	6.94385
ENSG00000231274	100130827	SH3 domain binding kinase family member 3	SBK3	10.6061	0.5037	15.049	2.48523e-06	5.87817e-06	0	2.0148	0	0	7.76517	10.5052	9.09228	13.7568	15.0878	10.3497	11.3483	6.94385
ENSG00000149527	9651	phospholipase C eta 2	PLCH2	153.425	9.86803	15.0182	1.49323e-54	1.12561e-53	8.26407	9.06661	8.88328	13.2581	137.832	155.827	171.743	117.462	177.03	162.773	134.117	170.62
ENSG00000019169	8685	macrophage receptor with collagenous structure	MARCO	33.824	2.09846	15.0085	1.63219e-13	5.27122e-13	1.03301	4.0296	3.33123	0	34.9433	18.3841	28.2871	20.1061	38.2224	40.458	49.52	40.6711
ENSG00000154358	84033	obscurin, cytoskeletal calmodulin and titin-interacting RhoGEF	OBSCN	359.445	23.2629	15.0083	7.86471e-126	1.40199e-124	13.4291	34.2516	14.4353	30.9357	375.64	350.173	340.455	338.629	397.312	350.949	341.482	380.92
ENSG00000176040	344805	transmembrane protease, serine 7	TMPRSS7	6.89284	0.258252	14.9895	3.71073e-05	8.13232e-05	1.03301	0	0	0	9.70646	3.50173	5.05127	4.23287	7.04098	8.46794	7.22167	9.91979
ENSG00000196632	65267	WNK lysine deficient protein kinase 3	WNK3	146.257	9.79662	14.985	2.65083e-55	2.02266e-54	12.3961	7.05181	14.4353	5.30326	136.861	126.938	134.364	150.267	154.901	172.182	152.687	141.853
ENSG00000124731	54210	triggering receptor expressed on myeloid cells 1	TREM1	117.174	7.43038	14.9837	1.20132e-29	5.88047e-29	11.3631	9.06661	2.22082	7.07101	90.2701	96.2976	119.21	68.7841	110.644	97.8518	185.7	168.636
ENSG00000236404	401491	VLDLR antisense RNA 1	VLDLR-AS1	227.872	14.7826	14.9623	1.05292e-72	1.02925e-71	13.4291	19.1406	8.88328	17.6775	247.515	207.478	260.645	162.965	242.411	222.989	253.79	225.179
ENSG00000174469	26047	contactin associated protein-like 2	CNTNAP2	100.16	6.45928	14.9142	1.29376e-38	7.55078e-38	3.09903	14.1036	3.33123	5.30326	106.771	104.177	111.128	105.822	93.5444	106.32	75.3117	98.2059
ENSG00000151338	145282	mirror-image polydactyly 1	MIPOL1	265.226	17.6253	14.9137	3.62605e-92	4.54574e-91	17.5612	31.2294	11.1041	10.6065	264.986	252.125	235.389	296.301	258.504	277.56	290.93	246.011
ENSG00000160349	3933	lipocalin 1	LCN1	6.76039	0.220969	14.8606	3.44174e-05	7.56428e-05	0	0	0	0.883877	6.79453	5.2526	7.07177	4.23287	8.04683	7.52706	7.22167	7.93583
ENSG00000142661	127294	myomesin 3	MYOM3	73.8205	4.75682	14.8287	1.04763e-28	5.01611e-28	2.06602	12.0888	2.22082	2.65163	57.2681	73.5364	73.7485	67.7258	72.4215	67.7435	91.8184	86.3022
ENSG00000151090	7068	thyroid hormone receptor beta	THRB	237.748	16.2512	14.8235	1.4708e-88	1.77657e-87	15.4951	17.1258	24.429	7.95489	240.72	244.246	250.543	242.332	231.346	203.231	245.537	244.027
ENSG00000154874	284047	coiled-coil domain containing 144B (pseudogene)	CCDC144B	29.0348	1.7591	14.8059	3.59369e-13	1.14916e-12	1.03301	2.0148	2.22082	1.76775	24.2662	21.8858	28.2871	29.6301	37.2166	38.5762	21.665	30.7513
ENSG00000198865	100129792	coiled-coil domain containing 152	CCDC152	107.089	7.00139	14.8	1.86356e-38	1.08334e-37	9.29708	10.074	3.33123	5.30326	83.4756	112.931	87.892	89.9484	135.79	124.197	110.388	112.094
ENSG00000111817	29940	dermatan sulfate epimerase	DSE	2103.18	142.085	14.7975	0	0	130.159	156.147	147.684	134.349	2065.54	2085.28	2234.68	2060.35	2069.04	1992.79	2235.62	2082.16
ENSG00000127533	9002	F2R like thrombin/trypsin receptor 3	F2RL3	18.0949	0.982922	14.7852	1.14543e-08	3.05361e-08	1.03301	2.0148	0	0.883877	12.6184	7.8789	14.1435	24.339	20.1171	16.9359	28.8867	19.8396
ENSG00000116701	4688	neutrophil cytosolic factor 2	NCF2	303.426	20.2674	14.7833	5.21796e-98	6.98109e-97	13.4291	17.1258	26.6498	23.8647	294.106	323.035	341.466	288.893	269.569	250.275	345.609	314.457
ENSG00000115896	5334	phospholipase C like 1	PLCL1	62.2345	3.9035	14.7802	5.04223e-25	2.20978e-24	2.06602	4.0296	3.33123	6.18714	56.2975	62.1557	48.4921	56.0855	75.439	57.3938	81.5017	60.5107
ENSG00000105894	5764	pleiotrophin	PTN	1649.24	111.629	14.7269	6.7638e-287	4.1249e-285	99.1689	135.999	108.82	102.53	1809.29	1756.99	1818.46	1801.08	1518.84	1585.39	1452.59	1451.27
ENSG00000065809	83641	family with sequence similarity 107 member B	FAM107B	5704.66	387.119	14.7191	0	0	390.477	482.545	343.117	332.338	5653.04	5585.26	5645.29	5632.89	5663.96	5981.19	5786.62	5689
ENSG00000140563	55784	multiple C2 and transmembrane domain containing 2	MCTP2	1224.25	83.1831	14.6822	0	0	84.7067	98.7253	73.287	76.0134	1260.87	1268.5	1193.11	1248.7	1213.06	1163.87	1229.75	1216.17
ENSG00000139971	145407	chromosome 14 open reading frame 37	C14orf37	381.98	25.6532	14.6778	5.27504e-137	1.0506e-135	25.8252	25.185	23.3186	28.2841	371.758	350.173	380.865	433.869	365.125	365.062	396.16	392.824
ENSG00000164236	651746	ankyrin repeat domain 33B	ANKRD33B	1880.55	127.786	14.6693	0	0	131.192	121.896	125.476	132.581	1821.9	1882.18	1848.76	1983.1	1920.17	1906.23	1826.05	1855.99
ENSG00000108370	8787	regulator of G-protein signaling 9	RGS9	191.181	12.7878	14.6687	1.30721e-58	1.04874e-57	8.26407	12.0888	16.6561	14.142	160.157	206.602	198.01	147.092	180.048	165.595	251.727	220.219
ENSG00000153404	153478	pleckstrin homology and RhoGEF domain containing G4B	PLEKHG4B	76.2793	4.83619	14.6521	1.51218e-29	7.38874e-29	4.13204	5.037	2.22082	7.95489	61.1507	84.917	79.81	71.9587	77.4507	58.3347	78.4067	98.2059
ENSG00000129595	64097	erythrocyte membrane protein band 4.1 like 4A	EPB41L4A	83.796	5.5135	14.6342	1.92615e-33	1.01995e-32	7.23106	9.06661	2.22082	3.53551	68.9159	72.6609	83.851	81.4827	86.5034	85.6203	100.072	91.2621
ENSG00000101938	91851	chordin like 1	CHRDL1	1914.34	130.493	14.6208	0	0	124.994	140.029	124.366	132.581	1918.97	1940.83	1786.13	1980.98	1839.71	1980.56	1928.19	1939.32
ENSG00000074370	489	ATPase sarcoplasmic/endoplasmic reticulum Ca2+ transporting 3	ATP2A3	65.3464	4.26734	14.6007	2.88122e-25	1.27043e-24	1.03301	8.05921	4.44164	3.53551	45.6204	78.789	63.6459	58.2019	67.3922	54.5712	72.2167	82.3343
ENSG00000152910	85445	contactin associated protein like 4	CNTNAP4	50.5094	3.2766	14.6005	2.38331e-21	9.58166e-21	2.06602	7.05181	2.22082	1.76775	42.7084	54.2768	63.6459	45.5033	48.281	56.453	50.5517	42.6551
ENSG00000112183	221662	RNA binding motif protein 24	RBM24	301.357	20.5938	14.5367	4.56748e-74	4.54981e-73	19.6272	35.259	17.7666	9.72264	297.018	278.388	293.984	406.355	295.721	322.723	279.582	237.083
ENSG00000271109	102723540	uncharacterized LOC102723540	LOC102723540	10.2309	0.5037	14.5325	3.71259e-06	8.70186e-06	0	2.0148	0	0	11.6478	11.3806	12.123	15.8732	8.04683	6.58618	8.25334	7.93583
ENSG00000239697	8742	tumor necrosis factor superfamily member 12	TNFSF12	403.297	27.4303	14.525	1.67472e-134	3.25747e-133	28.9243	27.1998	24.429	29.1679	387.288	413.204	407.132	364.026	381.219	363.181	455.997	454.326
ENSG00000163032	7447	visinin like 1	VSNL1	57.485	3.7699	14.516	1.76086e-23	7.45816e-23	6.19805	2.0148	3.33123	3.53551	66.9746	63.0312	55.5639	40.2122	54.3161	52.6894	54.6784	72.4145
ENSG00000250846	100144602	EPHA5 antisense RNA 1	EPHA5-AS1	39.178	2.53258	14.4856	2.79311e-17	1.00958e-16	3.09903	5.037	1.11041	0.883877	33.9726	49.0242	31.3178	44.4451	37.2166	39.5171	40.235	37.6952
ENSG00000124915	26070	uncharacterized LOC26070	DKFZP434K028	4.22881	0	14.4646	9.54207e-05	0.000203165	0	0	0	0	2.91194	1.75087	7.07177	4.23287	3.01756	2.82265	3.095	8.92781
ENSG00000171119	4902	neurturin	NRTN	180.491	12.1076	14.4634	4.41517e-60	3.60911e-59	11.3631	8.05921	12.2145	16.7937	180.54	194.346	198.01	166.14	140.82	147.719	199.112	217.243
ENSG00000136040	10154	plexin C1	PLXNC1	235.037	16.154	14.4545	1.89418e-83	2.15027e-82	20.6602	19.1406	13.3249	11.4904	233.926	266.132	188.917	246.564	226.317	224.871	246.568	247.003
ENSG00000137727	57569	Rho GTPase activating protein 20	ARHGAP20	71.7585	4.73234	14.4214	7.9916e-28	3.74519e-27	3.09903	10.074	2.22082	3.53551	81.5343	56.0277	61.6254	77.2498	73.4273	77.1524	57.7734	89.2781
ENSG00000122694	152007	GLI pathogenesis related 2	GLIPR2	670.286	46.2712	14.3906	3.61395e-204	1.26212e-202	44.4194	53.3922	42.1956	45.0777	617.331	705.599	678.89	638.104	639.723	602.165	733.515	746.96
ENSG00000074181	4854	notch 3	NOTCH3	337.126	23.2561	14.3739	2.06708e-79	2.21115e-78	23.7592	23.1702	26.6498	19.4453	295.077	369.433	326.312	291.01	299.744	254.038	396.16	465.238
ENSG00000184923	728118	NUT family member 2A	NUTM2A	13.61	0.756824	14.3582	1.39961e-07	3.54341e-07	1.03301	0	1.11041	0.883877	11.6478	15.7578	17.1743	10.5822	13.0761	12.2315	16.5067	11.9037
ENSG00000127585	146330	F-box and leucine rich repeat protein 16	FBXL16	74.4582	4.885	14.3217	9.98264e-31	4.9904e-30	6.19805	6.04441	1.11041	6.18714	78.6224	80.5398	76.7792	62.4348	74.4332	63.98	81.5017	77.3744
ENSG00000164128	4886	neuropeptide Y receptor Y1	NPY1R	17.1944	0.989324	14.3159	6.89998e-09	1.85902e-08	2.06602	1.0074	0	0.883877	14.5597	18.3841	22.2256	13.7568	12.0702	15.0541	21.665	19.8396
ENSG00000171757	151827	leucine rich repeat containing 34	LRRC34	35.3485	2.2305	14.2956	1.08837e-14	3.652e-14	4.13204	3.0222	0	1.76775	45.6204	29.7647	53.5434	29.6301	23.1346	30.1082	40.235	30.7513
ENSG00000180644	5551	perforin 1	PRF1	20.8338	1.34291	14.2945	2.92136e-10	8.36472e-10	1.03301	1.0074	3.33123	0	25.2368	20.135	20.2051	19.0479	12.0702	24.4629	22.6967	22.8155
ENSG00000116574	58480	ras homolog family member U	RHOU	232.681	16.3036	14.2922	6.95195e-86	8.11035e-85	16.5281	14.1036	22.2082	12.3743	222.278	232.865	223.266	237.04	256.493	199.467	257.917	232.123
ENSG00000213077	80039	family with sequence similarity 106 member A	FAM106A	4.16366	0	14.2474	0.00011671	0.000247083	0	0	0	0	6.79453	4.37716	2.02051	5.29108	8.04683	3.76353	1.03167	1.98396
ENSG00000105929	50617	ATPase H+ transporting V0 subunit a4	ATP6V0A4	194.031	13.4274	14.1323	1.08077e-71	1.04328e-70	10.3301	18.1332	11.1041	14.142	196.071	168.959	183.866	192.595	181.054	229.575	189.827	210.3
ENSG00000272138	101927067	long intergenic non-protein coding RNA 1607	LINC01607	34.6777	2.25767	14.1172	2.72979e-15	9.32953e-15	1.03301	2.0148	3.33123	2.65163	27.1781	42.8962	34.3486	28.5718	30.1756	28.2265	44.3617	41.6631
ENSG00000241484	23779	Rho GTPase activating protein 8	ARHGAP8	10.0079	0.479221	14.0966	7.2367e-06	1.66693e-05	1.03301	0	0	0.883877	15.5303	5.2526	4.04101	13.7568	14.082	11.2906	6.19	9.91979
ENSG00000081051	174	alpha fetoprotein	AFP	27.6995	1.80791	14.0757	1.66333e-12	5.19194e-12	3.09903	3.0222	1.11041	0	39.7965	19.2595	26.2666	29.6301	20.1171	33.8718	27.855	24.7995
ENSG00000061918	2983	guanylate cyclase 1 soluble subunit beta	GUCY1B3	173.211	12.2253	14.0638	1.85928e-55	1.4227e-54	6.19805	14.1036	18.877	9.72264	202.865	156.702	180.835	220.109	164.96	178.768	147.528	133.917
ENSG00000064042	22998	LIM and calponin homology domains 1	LIMCH1	6548.41	465.123	14.0452	0	0	413.204	522.841	467.482	456.964	5986.95	6036.11	6039.29	5874.16	6992.69	7462.14	7067.95	6927.98
ENSG00000111700	28234	solute carrier organic anion transporter family member 1B3	SLCO1B3	221.515	15.5835	14.045	5.2719e-76	5.38374e-75	16.5281	27.1998	8.88328	9.72264	260.133	214.481	191.948	234.924	196.141	213.58	222.84	238.075
ENSG00000145569	54491	family with sequence similarity 105 member A	FAM105A	359.123	25.6491	14.0385	5.85809e-124	1.02348e-122	21.6932	22.1628	36.6435	22.0969	326.137	353.675	371.773	424.345	342.996	361.299	344.577	348.185
ENSG00000066468	2263	fibroblast growth factor receptor 2	FGFR2	125.542	8.59059	14.0192	1.56339e-47	1.05103e-46	10.3301	12.0888	2.22082	9.72264	101.918	142.696	116.179	126.986	129.755	136.428	139.275	111.102
ENSG00000147036	347404	LanC like 3	LANCL3	76.3344	5.09444	14.0171	1.47941e-30	7.37637e-30	5.16504	5.037	2.22082	7.95489	84.4462	78.789	70.7177	81.4827	80.4683	82.7977	52.615	79.3583
ENSG00000152284	83439	transcription factor 7 like 1	TCF7L1	111.753	7.89225	13.9958	3.87256e-43	2.43067e-42	6.19805	10.074	9.99368	5.30326	97.0646	113.806	122.241	88.8902	119.697	103.497	124.832	123.997
ENSG00000227591	101930114	uncharacterized LOC101930114	LOC101930114	79.8104	5.35411	13.9936	2.72588e-32	1.40713e-31	3.09903	5.037	4.44164	8.83877	80.5637	73.5364	66.6767	80.4244	100.585	80.9159	78.4067	77.3744
ENSG00000250654	100240735	uncharacterized LOC100240735	LOC100240735	6.47241	0.220969	13.9638	7.36001e-05	0.000158012	0	0	0	0.883877	3.88259	1.75087	8.08202	8.46573	6.03512	10.3497	8.25334	4.95989
ENSG00000148468	221061	family with sequence similarity 171 member A1	FAM171A1	4601.11	329.493	13.9402	0	0	333.662	317.331	327.571	339.409	4530.98	4742.22	4585.54	4800.07	4310.08	4408.04	4776.62	4655.36
ENSG00000107954	9148	neuralized E3 ubiquitin protein ligase 1	NEURL1	147.568	10.6422	13.9133	2.95869e-46	1.95026e-45	14.4621	5.037	17.7666	5.30326	114.536	161.08	159.62	115.346	145.849	128.901	182.605	172.604
ENSG00000142583	6518	solute carrier family 2 member 5	SLC2A5	34.2873	2.1508	13.9131	2.74537e-14	9.09256e-14	2.06602	1.0074	1.11041	4.41938	34.9433	25.3876	32.3281	28.5718	35.2049	21.6403	51.5834	44.6391
ENSG00000162745	25903	olfactomedin like 2B	OLFML2B	305.44	21.8838	13.8745	3.05355e-109	4.61863e-108	19.6272	21.1554	25.5394	21.213	285.37	339.668	318.23	307.941	282.645	266.27	324.975	318.425
ENSG00000165072	256691	MAM domain containing 2	MAMDC2	86.1849	5.96057	13.8581	1.06582e-33	5.67153e-33	7.23106	11.0814	1.11041	4.41938	73.7691	84.0416	70.7177	79.3662	99.5795	84.6794	101.103	96.222
ENSG00000135454	2583	beta-1,4-N-acetyl-galactosaminyltransferase 1	B4GALNT1	720.997	52.2248	13.7854	3.25795e-252	1.6064e-250	49.5844	44.3256	61.0725	53.9165	738.662	741.492	671.818	704.772	724.215	777.169	702.565	707.281
ENSG00000089486	29965	cell death inducing p53 target 1	CDIP1	1201.23	87.4268	13.7399	0	0	82.6407	83.6143	97.716	85.736	1123.04	1209.85	1208.26	1203.19	1186.91	1198.68	1261.73	1218.15
ENSG00000168530	4632	myosin light chain 1	MYL1	6.22469	0.25185	13.7272	7.05708e-05	0.00015173	0	1.0074	0	0	3.88259	8.75433	9.09228	3.17465	6.03512	5.6453	8.25334	4.95989
ENSG00000232301	101927721	uncharacterized LOC101927721	LOC101927721	3.92591	0	13.7166	0.000120829	0.000255569	0	0	0	0	2.91194	4.37716	1.01025	5.29108	5.02927	5.6453	5.15834	1.98396
ENSG00000142149	30811	hormonally up-regulated Neu-associated kinase	HUNK	67.8779	4.65763	13.6852	7.08407e-28	3.32276e-27	5.16504	7.05181	1.11041	5.30326	54.3562	67.4083	60.6152	78.308	67.3922	62.0983	79.4384	73.4064
ENSG00000079841	22999	regulating synaptic membrane exocytosis 1	RIMS1	64.473	4.46256	13.682	7.6867e-26	3.43651e-25	1.03301	9.06661	3.33123	4.41938	70.8572	66.5329	66.6767	66.6676	83.4858	56.453	50.5517	54.5588
ENSG00000182557	201305	sphingolipid transporter 3 (putative)	SPNS3	157.935	11.2714	13.6459	3.5989e-42	2.21813e-41	8.26407	15.111	11.1041	10.6065	105.8	152.325	163.661	107.938	159.931	148.659	221.808	203.356
ENSG00000226742	440498	heat shock factor binding protein 1 like 1	HSBP1L1	111.604	8.10155	13.5922	2.1619e-45	1.40647e-44	9.29708	6.04441	9.99368	7.07101	105.8	126.938	113.148	114.287	110.644	103.497	110.388	108.126
ENSG00000280693	100505839	SH3PXD2A antisense RNA 1	SH3PXD2A-AS1	254.158	18.4088	13.5758	4.8671e-99	6.58225e-98	19.6272	18.1332	15.5457	20.3292	245.574	266.132	259.635	270.903	249.452	254.979	245.537	241.051
ENSG00000184012	7113	transmembrane protease, serine 2	TMPRSS2	46.7736	3.28173	13.5483	1.4864e-20	5.85536e-20	2.06602	9.06661	1.11041	0.883877	48.5323	46.3979	48.4921	45.5033	42.2459	47.985	46.425	48.607
ENSG00000160179	9619	ATP binding cassette subfamily G member 1	ABCG1	61.4606	4.23773	13.5031	1.38843e-17	5.06136e-17	2.06602	4.0296	5.55205	5.30326	57.2681	70.9101	81.8305	21.1643	44.2576	42.3397	85.6284	88.2861
ENSG00000183032	89874	solute carrier family 25 member 21	SLC25A21	46.6752	3.31516	13.5007	2.50756e-20	9.82788e-20	4.13204	4.0296	3.33123	1.76775	47.5617	53.4014	45.4614	49.7362	50.2927	34.8127	48.4884	43.6471
ENSG00000236064	101928335	uncharacterized LOC101928335	LOC101928335	3.80104	0	13.4881	0.000113948	0.000241456	0	0	0	0	4.85323	2.6263	4.04101	2.11643	4.02341	5.6453	4.12667	2.97594
ENSG00000143867	130497	odd-skipped related transciption factor 1	OSR1	120.216	8.78253	13.4116	9.59735e-45	6.16953e-44	7.23106	9.06661	9.99368	8.83877	126.184	150.574	114.159	99.4723	95.5561	126.078	121.737	127.965
ENSG00000090539	8646	chordin	CHRD	72.9564	5.15249	13.3883	2.59907e-30	1.28936e-29	2.06602	5.037	5.55205	7.95489	67.9453	77.9135	71.728	85.7155	62.3629	76.2115	75.3117	66.4626
ENSG00000183629	283768	golgin A8 family member G	GOLGA8G	9.24317	0.529453	13.2872	7.53924e-06	1.73551e-05	0	1.0074	1.11041	0	8.73582	7.8789	10.1025	8.46573	12.0702	7.52706	8.25334	10.9118
ENSG00000276386	79937	contactin associated protein-like 3	CNTNAP3	6.00961	0.258252	13.2788	8.82913e-05	0.000188381	1.03301	0	0	0	6.79453	6.12803	4.04101	9.52395	4.02341	7.52706	3.095	6.94385
ENSG00000124507	29993	protein kinase C and casein kinase substrate in neurons 1	PACSIN1	22.7406	1.50597	13.2522	1.70551e-10	4.92773e-10	0	4.0296	1.11041	0.883877	17.4716	21.8858	22.2256	20.1061	25.1463	15.0541	39.2034	20.8316
ENSG00000124243	55653	breast carcinoma amplified sequence 4	BCAS4	770.098	58.2363	13.2482	1.93303e-260	1.01154e-258	47.5184	60.4441	71.0662	53.9165	778.458	798.395	784.967	714.296	800.659	710.366	783.035	790.607
ENSG00000129514	3169	forkhead box A1	FOXA1	35.749	2.52745	13.2369	3.07097e-16	1.0776e-15	3.09903	3.0222	2.22082	1.76775	35.9139	38.519	37.3794	31.7465	33.1932	29.1674	44.3617	35.7112
ENSG00000119946	26507	cyclin and CBS domain divalent metal cation transport mediator 1	CNNM1	39.2823	2.68411	13.2207	9.37937e-16	3.24903e-15	1.03301	7.05181	0	2.65163	22.3249	34.1419	29.2973	48.678	42.2459	42.3397	51.5834	43.6471
ENSG00000157927	55698	Rap associating with DIL domain	RADIL	155.238	11.6535	13.2186	1.5528e-59	1.26106e-58	5.16504	11.0814	18.877	11.4904	138.802	146.197	163.661	165.082	140.82	157.127	151.655	178.556
ENSG00000143502	55061	sushi domain containing 4	SUSD4	104.986	7.76374	13.1833	1.78347e-41	1.08744e-40	2.06602	7.05181	12.2145	9.72264	112.595	93.6713	105.066	88.8902	110.644	111.024	96.9767	121.021
ENSG00000249751	641700	endothelial cell surface expressed chemotaxis and apoptosis regulator	ECSCR	12.4941	0.807055	13.1638	4.6248e-07	1.13974e-06	0	1.0074	2.22082	0	12.6184	10.5052	9.09228	9.52395	11.0644	18.8177	14.4433	13.8877
ENSG00000240225	147947	zinc finger protein 542, pseudogene	ZNF542P	25.5698	1.7591	13.1439	2.09827e-12	6.52258e-12	1.03301	2.0148	2.22082	1.76775	25.2368	22.7613	27.2768	24.339	25.1463	29.1674	26.8233	23.8075
ENSG00000139269	83729	inhibin beta E subunit	INHBE	373.457	27.8538	13.1226	2.43651e-89	2.96401e-88	26.8582	29.2146	19.9874	35.3551	342.638	359.803	407.132	253.972	383.23	357.535	450.839	432.503
ENSG00000176049	9832	janus kinase and microtubule interacting protein 2	JAKMIP2	137.876	10.3386	13.1172	2.34652e-47	1.57327e-46	10.3301	11.0814	11.1041	8.83877	130.067	154.952	137.394	113.229	134.784	101.615	171.257	159.709
ENSG00000161249	93099	dermokine	DMKN	1547.45	117.708	13.1074	0	0	114.664	111.821	123.255	121.091	1366.67	1510.12	1631.56	1369.33	1684.8	1511.06	1671.3	1634.78
ENSG00000101049	10110	SGK2, serine/threonine kinase 2	SGK2	12.3414	0.731072	13.1048	4.89621e-07	1.2058e-06	1.03301	1.0074	0	0.883877	10.6771	14.8824	10.1025	11.6404	11.0644	12.2315	9.28501	18.8476
ENSG00000007516	8938	BAI1 associated protein 3	BAIAP3	566.403	43.2373	13.0984	1.74505e-115	2.80419e-114	46.4854	45.333	51.0788	30.0518	540.65	604.924	483.911	424.345	597.477	533.48	678.837	667.602
ENSG00000179546	3352	5-hydroxytryptamine receptor 1D	HTR1D	91.6301	6.81014	13.096	5.42524e-33	2.84219e-32	8.26407	3.0222	8.88328	7.07101	83.4756	96.2976	106.077	77.2498	74.4332	70.5662	122.768	102.174
ENSG00000156269	84779	N(alpha)-acetyltransferase 11, NatA catalytic subunit	NAA11	363.825	27.9476	13.0864	6.32748e-133	1.21617e-131	30.9903	23.1702	35.5331	22.0969	369.816	384.315	348.537	350.27	361.101	328.368	397.192	371
ENSG00000111885	4121	mannosidase alpha class 1A member 1	MAN1A1	569.134	43.3447	13.054	1.48989e-166	3.86395e-165	29.9573	61.4515	42.1956	39.7744	562.004	578.661	536.444	595.776	485.827	557.003	602.494	634.867
ENSG00000257219	105369848	uncharacterized LOC105369848	LOC105369848	35.1641	2.45929	13.0062	1.00045e-15	3.46151e-15	2.06602	2.0148	2.22082	3.53551	40.7672	25.3876	42.4306	32.8047	40.2341	34.8127	36.1084	28.7674
ENSG00000149582	84866	transmembrane protein 25	TMEM25	295.55	22.6548	12.9884	7.61416e-110	1.15761e-108	19.6272	19.1406	28.8706	22.9808	295.077	298.523	324.291	261.379	312.82	274.738	294.025	303.546
ENSG00000255435	101929089	uncharacterized LOC101929089	LOC101929089	15.5472	0.982922	12.9427	3.97487e-08	1.03309e-07	1.03301	2.0148	0	0.883877	12.6184	14.0069	10.1025	14.815	23.1346	11.2906	18.57	19.8396
ENSG00000227640	100507533	SOX21 antisense RNA 1 (head to head)	SOX21-AS1	8.90651	0.472819	12.942	1.04421e-05	2.38245e-05	0	1.0074	0	0.883877	12.6184	9.62976	8.08202	7.40751	8.04683	10.3497	6.19	8.92781
ENSG00000239605	285051	chromosome 2 open reading frame 61	C2orf61	64.2124	4.6976	12.9367	2.34283e-25	1.03571e-24	4.13204	4.0296	4.44164	6.18714	76.6811	63.0312	67.687	85.7155	61.3571	59.2756	45.3934	54.5588
ENSG00000164604	54329	G protein-coupled receptor 85	GPR85	281.571	21.6059	12.9358	5.03892e-101	6.96561e-100	23.7592	29.2146	16.6561	16.7937	305.754	269.633	303.076	302.65	271.58	292.614	241.41	265.85
ENSG00000230316	154860	FEZF1 antisense RNA 1	FEZF1-AS1	161.254	12.2711	12.922	2.04272e-60	1.67867e-59	10.3301	9.06661	15.5457	14.142	135.891	168.083	164.671	171.431	168.983	155.246	138.243	187.484
ENSG00000167080	124872	beta-1,4-N-acetyl-galactosaminyltransferase 2	B4GALNT2	38.0928	2.69833	12.9119	2.32421e-16	8.18127e-16	0	5.037	2.22082	3.53551	41.7378	46.3979	40.4101	29.6301	31.1815	26.3447	45.3934	43.6471
ENSG00000179428	541472	uncharacterized LOC541472	LOC541472	28.6355	2.10614	12.9095	1.04724e-12	3.29488e-12	3.09903	0	4.44164	0.883877	37.8552	27.1384	39.3999	23.2808	26.1522	33.8718	18.57	22.8155
ENSG00000167083	2793	G protein subunit gamma transducin 2	GNGT2	12.1827	0.72467	12.9078	5.86066e-07	1.43906e-06	0	2.0148	0	0.883877	14.5597	11.3806	16.164	12.6986	13.0761	11.2906	11.3483	6.94385
ENSG00000142279	126374	Wilms tumor 1 interacting protein	WTIP	609.617	46.9972	12.882	3.0877e-183	9.17375e-182	45.4524	52.3848	43.306	46.8455	564.916	645.194	649.593	590.485	547.184	549.475	692.249	637.842
ENSG00000101489	56853	CUGBP, Elav-like family member 4	CELF4	34.8079	2.51465	12.8792	1.01651e-15	3.51669e-15	1.03301	5.037	2.22082	1.76775	26.2075	35.0173	29.2973	39.154	33.1932	38.5762	42.2984	34.7193
ENSG00000171462	65989	delta like non-canonical Notch ligand 2	DLK2	635.793	49.2181	12.8763	1.22879e-180	3.5723e-179	45.4524	41.3034	58.8517	51.2648	595.977	687.215	637.47	553.447	631.676	574.879	723.199	682.482
ENSG00000164855	202915	transmembrane protein 184A	TMEM184A	200.743	15.4683	12.8619	4.35814e-56	3.35777e-55	14.4621	9.06661	23.3186	15.0259	209.66	164.581	191.948	172.489	267.557	252.157	164.035	183.516
ENSG00000106541	10551	anterior gradient 2, protein disulphide isomerase family member	AGR2	25.0774	1.75782	12.8562	9.98544e-12	3.0266e-11	0	5.037	1.11041	0.883877	22.3249	33.2665	27.2768	27.5136	17.0995	25.4038	28.8867	18.8476
ENSG00000138772	306	annexin A3	ANXA3	8976.31	698.118	12.8521	0	0	620.838	766.632	721.766	683.237	9181.34	8916.28	9322.61	9011.77	8737.85	9061.64	9027.09	8551.85
ENSG00000221994	57232	zinc finger protein 630	ZNF630	12.1228	0.693789	12.8396	6.54495e-07	1.60224e-06	0	1.0074	0	1.76775	12.6184	8.75433	9.09228	11.6404	14.082	9.40883	16.5067	14.8797
ENSG00000125378	652	bone morphogenetic protein 4	BMP4	2093.16	162.7	12.8318	3.4222e-266	1.85668e-264	154.951	151.11	182.107	162.633	1940.32	2344.41	2188.21	1896.32	1852.78	1783.91	2414.1	2325.2
ENSG00000018236	1272	contactin 1	CNTN1	125	9.54194	12.8054	3.35225e-41	2.0371e-40	6.19805	17.1258	7.77287	7.07101	151.421	138.318	117.189	151.325	126.738	127.96	91.8184	95.23
ENSG00000182463	128553	teashirt zinc finger homeobox 2	TSHZ2	114.451	8.76049	12.7511	1.05468e-41	6.45139e-41	10.3301	12.0888	5.55205	7.07101	109.683	133.941	108.097	89.9484	103.603	100.674	124.832	144.829
ENSG00000108932	9120	solute carrier family 16 member 6	SLC16A6	91.7081	6.83804	12.7137	3.4003e-36	1.89911e-35	6.19805	12.0888	1.11041	7.95489	98.0353	70.0346	101.025	94.1813	92.5385	83.7386	94.9134	99.1979
ENSG00000122641	3624	inhibin beta A subunit	INHBA	801.311	62.8404	12.6924	1.28826e-239	5.86204e-238	59.9145	68.5033	61.0725	61.8714	829.903	783.512	839.52	894.193	729.244	776.228	837.714	720.177
ENSG00000204334	285141	glutamate rich 2	ERICH2	56.6185	4.40621	12.6728	2.83274e-23	1.19358e-22	5.16504	4.0296	6.66246	1.76775	56.2975	63.0312	61.6254	35.9794	50.2927	60.2165	64.995	60.5107
ENSG00000079931	26002	monooxygenase DBH like 1	MOXD1	480.087	37.5268	12.6283	4.2262e-151	9.61535e-150	39.2543	43.3182	27.7602	39.7744	535.797	451.723	533.414	526.992	449.617	444.097	446.712	452.342
ENSG00000155622	9502	X antigen family member 2	XAGE2	340.913	27.0041	12.6166	3.02494e-126	5.43418e-125	28.9243	31.2294	26.6498	21.213	340.697	373.81	341.466	350.27	309.803	318.018	356.957	336.281
ENSG00000185352	266722	heparan sulfate 6-O-sulfotransferase 3	HS6ST3	27.5919	1.92856	12.5644	7.2236e-13	2.28602e-12	1.03301	4.0296	0	2.65163	26.2075	25.3876	36.3691	32.8047	29.1698	25.4038	19.6017	25.7915
ENSG00000143333	6004	regulator of G-protein signaling 16	RGS16	292.221	23.2301	12.5553	2.23366e-109	3.38166e-108	32.0233	18.1332	23.3186	19.4453	291.194	288.893	307.117	276.194	317.85	264.388	307.437	284.698
ENSG00000182583	26609	variable charge, X-linked	VCX	5.62726	0.220969	12.5385	0.000129696	0.000273521	0	0	0	0.883877	6.79453	6.12803	9.09228	5.29108	4.02341	6.58618	4.12667	2.97594
ENSG00000084453	6579	solute carrier organic anion transporter family member 1A2	SLCO1A2	77.5647	5.87574	12.5205	1.52243e-31	7.759e-31	5.16504	7.05181	3.33123	7.95489	73.7691	70.9101	82.8407	61.3766	83.4858	93.1474	83.565	71.4225
ENSG00000115226	64838	fibronectin type III domain containing 4	FNDC4	197.019	15.3457	12.5148	6.89543e-59	5.55539e-58	11.3631	18.1332	13.3249	18.5614	165.981	216.232	215.184	177.78	164.96	154.305	247.6	234.107
ENSG00000188916	642938	family with sequence similarity 196 member A	FAM196A	36.9084	2.69051	12.4938	1.5112e-15	5.20373e-15	2.06602	6.04441	0	2.65163	39.7965	34.1419	43.4409	17.9897	38.2224	37.6353	44.3617	39.6792
ENSG00000151704	3758	potassium voltage-gated channel subfamily J member 1	KCNJ1	3.54691	0	12.4883	0.000236666	0.0004901	0	0	0	0	3.88259	3.50173	4.04101	2.11643	2.01171	2.82265	2.06333	7.93583
ENSG00000171291	90594	zinc finger protein 439	ZNF439	227.371	17.9633	12.4789	1.07662e-85	1.25151e-84	12.3961	19.1406	19.9874	20.3292	218.395	226.737	237.409	201.061	204.188	244.629	244.505	242.043
ENSG00000113578	2246	fibroblast growth factor 1	FGF1	1162.46	92.2217	12.4735	0	0	75.4097	108.799	77.7287	106.949	1205.54	1114.43	1197.15	1183.09	1178.86	1230.67	1098.73	1091.18
ENSG00000172348	10231	regulator of calcineurin 2	RCAN2	199.477	15.9835	12.4694	5.38893e-76	5.50153e-75	15.4951	12.0888	22.2082	14.142	191.217	217.983	205.081	200.003	175.019	181.59	215.618	209.308
ENSG00000234380	100506385	long intergenic non-protein coding RNA 1426	LINC01426	61.7826	4.74143	12.4556	3.13484e-24	1.35374e-23	2.06602	6.04441	5.55205	5.30326	46.591	73.5364	72.7382	42.3287	56.3278	63.98	74.28	64.4786
ENSG00000205642	425054	variable charge, X-linked 3B	VCX3B	3.5109	0	12.4008	0.000254161	0.00052499	0	0	0	0	2.91194	5.2526	3.03076	4.23287	3.01756	6.58618	2.06333	0.991979
ENSG00000233901	100506119	long intergenic non-protein coding RNA 1503	LINC01503	36.7291	2.68026	12.3766	3.47164e-14	1.14547e-13	2.06602	2.0148	2.22082	4.41938	22.3249	40.2699	33.3383	17.9897	43.2517	35.7535	44.3617	56.5428
ENSG00000257642	105369954	renal clear cell carcinoma-associated transcript 198	KCCAT198	17.8581	1.25412	12.3273	4.54806e-09	1.23489e-08	0	3.0222	1.11041	0.883877	16.501	13.1315	13.1333	16.9315	23.1346	19.7585	15.475	24.7995
ENSG00000131378	23180	raftlin, lipid raft linker 1	RFTN1	2765.1	224.429	12.3264	0	0	213.833	242.784	229.855	211.247	2784.78	2742.73	2767.08	2826.5	2841.54	2791.6	2784.47	2582.12
ENSG00000196358	84628	netrin G2	NTNG2	556.612	44.4213	12.3262	1.53756e-104	2.20631e-103	45.4524	35.259	37.7539	59.2197	453.292	599.672	622.316	432.811	560.26	473.264	641.697	669.586
ENSG00000178031	92949	ADAMTS like 1	ADAMTSL1	1237.44	100.519	12.2676	5.44392e-237	2.42947e-235	105.367	103.762	96.6056	96.3426	1208.45	1075.91	1128.45	1118.53	1395.12	1436.73	1181.26	1355.04
ENSG00000184922	752	formin like 1	FMNL1	12083.9	983.739	12.2547	0	0	961.731	859.313	1038.23	1075.68	11088.7	11570.6	11945.2	10288	12962.4	11867.4	13122.8	13826.2
ENSG00000175175	22843	protein phosphatase, Mg2+/Mn2+ dependent 1E	PPM1E	644.283	52.5124	12.2321	5.66163e-177	1.59727e-175	53.7165	56.4144	52.1892	47.7293	579.476	625.935	585.947	562.971	688.004	673.672	744.864	693.393
ENSG00000174292	8711	tyrosine kinase non receptor 1	TNK1	594.56	48.5653	12.2297	6.33457e-186	1.91358e-184	49.5844	42.3108	55.5205	46.8455	589.182	584.789	582.916	504.769	631.676	588.052	603.525	671.57
ENSG00000138172	51063	calcium homeostasis modulator 2	CALHM2	1324.34	107.647	12.2155	1.45589e-145	3.13229e-144	108.466	88.6513	113.262	120.207	1100.71	1438.34	1462.85	1061.39	1235.19	1089.54	1588.77	1617.92
ENSG00000264278	100131655	uncharacterized LOC100131655	LOC100131655	81.805	6.44517	12.2154	1.1448e-32	5.96084e-32	4.13204	5.037	7.77287	8.83877	92.2114	96.2976	80.8202	84.6573	86.5034	68.6844	62.9317	82.3343
ENSG00000112782	53405	chloride intracellular channel 5	CLIC5	72.6614	5.70373	12.1772	2.00803e-28	9.53577e-28	3.09903	11.0814	3.33123	5.30326	66.004	62.1557	69.7075	79.3662	84.4917	86.5612	79.4384	53.5669
ENSG00000162692	7412	vascular cell adhesion molecule 1	VCAM1	1504.06	122.724	12.1706	2.81088e-122	4.82775e-121	131.192	98.7253	135.47	125.51	1248.25	1553.89	1502.25	1153.46	1384.05	1256.08	1916.84	2017.69
ENSG00000183508	54855	family with sequence similarity 46 member C	FAM46C	1058.75	87.2108	12.1332	9.45105e-219	3.70774e-217	95.0368	85.6291	92.164	76.0134	1042.47	1152.07	1041.57	993.665	920.356	923.006	1166.82	1230.05
ENSG00000204442	728215	family with sequence similarity 155 member A	FAM155A	628.135	51.426	12.1256	3.08322e-199	1.03983e-197	48.5514	74.5477	36.6435	45.9616	635.773	657.45	645.552	643.396	557.243	599.342	637.57	648.754
ENSG00000226864	100130887	ATE1 antisense RNA 1	ATE1-AS1	20.4563	1.46214	12.0928	2.67124e-10	7.66003e-10	2.06602	2.0148	0	1.76775	21.3542	17.5087	22.2256	24.339	18.1054	22.5812	21.665	15.8717
ENSG00000138670	153020	RasGEF domain family member 1B	RASGEF1B	32.5518	2.46314	12.0832	1.38013e-14	4.61049e-14	1.03301	7.05181	0	1.76775	29.1194	41.1453	37.3794	29.6301	25.1463	27.2856	33.0134	37.6952
ENSG00000197461	5154	platelet derived growth factor subunit A	PDGFA	786.471	65.7741	12.0477	8.17423e-249	3.95881e-247	70.2446	46.3404	89.9432	56.5681	777.488	774.758	797.09	713.238	815.747	801.632	821.207	790.607
ENSG00000148541	220965	family with sequence similarity 13 member C	FAM13C	44.7495	3.47964	12.0428	4.1761e-17	1.49994e-16	0	7.05181	3.33123	3.53551	44.6497	59.5294	45.4614	24.339	31.1815	49.8668	46.425	56.5428
ENSG00000196436	440348	nuclear pore complex interacting protein family member B15	NPIPB15	56.8139	4.51392	11.9697	6.6928e-20	2.5918e-19	5.16504	4.0296	4.44164	4.41938	56.2975	40.2699	58.5947	32.8047	84.4917	78.0933	46.425	57.5348
ENSG00000203875	387066	small nucleolar RNA host gene 5	SNHG5	9421.01	786.434	11.961	0	0	741.7	684.025	879.444	840.567	9427.89	9822.36	9933.82	8605.42	8767.02	8847.12	10310.5	9653.94
ENSG00000073910	10129	FRY microtubule binding protein	FRY	104.344	8.60284	11.9412	6.39205e-39	3.75763e-38	3.09903	17.1258	8.88328	5.30326	100.947	94.5468	100.015	89.9484	130.761	118.551	92.8501	107.134
ENSG00000176697	627	brain derived neurotrophic factor	BDNF	1134.51	95.2718	11.8632	0	0	84.7067	115.851	87.7223	92.807	1127.89	1116.18	1107.24	1188.38	1122.53	1161.05	1135.87	1116.97
ENSG00000270164	101927931	long intergenic non-protein coding RNA 1480	LINC01480	17.1873	1.26693	11.8468	1.25818e-08	3.34704e-08	2.06602	1.0074	1.11041	0.883877	20.3836	10.5052	15.1538	9.52395	21.1229	24.4629	16.5067	19.8396
ENSG00000225206	400765	MIR137 host gene	MIR137HG	242.249	19.9235	11.8407	9.24623e-63	7.85918e-62	18.5942	20.148	14.4353	26.5163	280.517	203.1	214.174	271.962	290.692	295.437	185.7	196.412
ENSG00000168772	80319	CXXC finger protein 4	CXXC4	53.3034	4.29553	11.8155	2.62236e-18	9.75352e-18	3.09903	12.0888	1.11041	0.883877	45.6204	57.7786	53.5434	28.5718	46.2693	63.98	70.1534	60.5107
ENSG00000142173	1292	collagen type VI alpha 2 chain	COL6A2	10222.6	864.048	11.796	0	0	804.714	793.832	873.892	983.755	9508.45	10859.7	10503.6	8973.67	9896.59	8804.78	11604.2	11630
ENSG00000128849	84952	cingulin like 1	CGNL1	256.339	21.7183	11.7802	3.55133e-96	4.66475e-95	14.4621	27.1998	26.6498	18.5614	252.368	246.872	262.666	225.4	246.434	263.447	283.708	269.818
ENSG00000269186	100506542	long intergenic non-protein coding RNA 1082	LINC01082	3.34931	0	11.7685	0.000351687	0.000718386	0	0	0	0	2.91194	1.75087	2.02051	3.17465	2.01171	2.82265	5.15834	6.94385
ENSG00000103490	29108	PYD and CARD domain containing	PYCARD	19.8856	1.4879	11.7628	5.67787e-10	1.60674e-09	2.06602	1.0074	1.11041	1.76775	14.5597	21.0104	22.2256	22.2225	13.0761	22.5812	19.6017	23.8075
ENSG00000050730	79931	TNFAIP3 interacting protein 3	TNIP3	22.9023	1.77063	11.7613	6.36875e-11	1.87129e-10	2.06602	3.0222	1.11041	0.883877	25.2368	26.263	34.3486	15.8732	19.1112	18.8177	23.7283	19.8396
ENSG00000163995	84448	actin binding LIM protein family member 2	ABLIM2	81.8484	6.81541	11.7525	4.13774e-32	2.12817e-31	4.13204	8.05921	8.88328	6.18714	74.7398	84.917	88.9023	60.3183	89.521	79.975	73.2484	103.166
ENSG00000164318	133584	EGF like, fibronectin type III and laminin G domains	EGFLAM	52.2587	4.1811	11.7369	5.90387e-22	2.41059e-21	2.06602	4.0296	4.44164	6.18714	55.3268	49.0242	56.5742	62.4348	41.24	49.8668	62.9317	40.6711
ENSG00000163430	11167	follistatin like 1	FSTL1	2570.37	218.814	11.6805	0	0	201.437	237.747	196.542	239.531	2598.42	2602.66	2656.97	2612.74	2554.87	2515.92	2449.18	2572.2
ENSG00000246379	283856	uncharacterized LOC283856	LOC283856	22.5615	1.67031	11.6644	4.67399e-11	1.38184e-10	0	4.0296	0	2.65163	17.4716	25.3876	24.2461	26.4554	21.1229	24.4629	17.5383	23.8075
ENSG00000145242	2044	EPH receptor A5	EPHA5	149.37	12.797	11.654	2.28879e-49	1.58467e-48	11.3631	14.1036	17.7666	7.95489	182.482	152.325	149.517	191.537	138.808	133.605	120.705	125.981
ENSG00000085552	57549	immunoglobulin superfamily member 9	IGSF9	54.4177	4.25665	11.6312	3.50936e-23	1.47331e-22	1.03301	6.04441	1.11041	8.83877	51.4443	53.4014	55.5639	58.2019	63.3688	55.5121	42.2984	55.5508
ENSG00000082556	4986	opioid receptor kappa 1	OPRK1	22.6276	1.70119	11.6054	1.74352e-10	5.03443e-10	0	5.037	0	1.76775	17.4716	26.263	25.2563	25.3972	21.1229	13.1724	19.6017	32.7353
ENSG00000166831	348093	RNA binding protein with multiple splicing 2	RBPMS2	164.22	13.8949	11.5651	6.2806e-64	5.43961e-63	14.4621	14.1036	11.1041	15.9098	143.656	170.709	153.558	154.5	164.96	187.236	177.447	161.693
ENSG00000114654	79825	EF-hand and coiled-coil domain containing 1	EFCC1	13.6839	0.97652	11.5324	1.7615e-07	4.4416e-07	0	3.0222	0	0.883877	9.70646	16.6332	19.1948	10.5822	15.0878	15.0541	10.3167	12.8957
ENSG00000173947	128344	primary cilia formation	PIFO	25.3207	1.96071	11.5047	1.17371e-11	3.54858e-11	2.06602	2.0148	1.11041	2.65163	16.501	21.8858	25.2563	22.2225	31.1815	18.8177	31.9817	34.7193
ENSG00000123096	8082	sarcospan	SSPN	126.388	10.6351	11.503	5.23664e-38	3.02201e-37	9.29708	13.0962	7.77287	12.3743	134.92	161.08	141.435	99.4723	101.591	83.7386	159.908	128.957
ENSG00000162618	64123	adhesion G protein-coupled receptor L4	ADGRL4	54.2437	4.53199	11.4975	3.58208e-22	1.46943e-21	3.09903	7.05181	4.44164	3.53551	45.6204	42.0208	50.5127	44.4451	62.3629	59.2756	71.185	58.5268
ENSG00000060709	23504	RIMS binding protein 2	RIMBP2	252.225	21.9391	11.4621	9.11214e-95	1.17502e-93	18.5942	24.1776	25.5394	19.4453	232.955	264.381	270.748	274.078	235.37	247.452	226.967	265.85
ENSG00000164283	11082	endothelial cell specific molecule 1	ESM1	19.4932	1.51878	11.4439	2.41502e-09	6.64176e-09	2.06602	2.0148	1.11041	0.883877	26.2075	16.6332	14.1435	24.339	22.1288	26.3447	9.28501	16.8636
ENSG00000189056	5649	reelin	RELN	148.916	12.9214	11.4193	8.14663e-50	5.6853e-49	12.3961	17.1258	13.3249	8.83877	151.421	120.81	147.497	146.034	190.106	175.004	143.402	117.054
ENSG00000198691	24	ATP binding cassette subfamily A member 4	ABCA4	39.1319	3.09004	11.4128	1.61503e-17	5.87489e-17	1.03301	4.0296	1.11041	6.18714	40.7672	37.6436	46.4716	29.6301	42.2459	39.5171	36.1084	40.6711
ENSG00000137962	9411	Rho GTPase activating protein 29	ARHGAP29	10442.4	911.969	11.4086	4.21415e-224	1.72196e-222	885.289	1087.99	856.126	818.47	11532.3	9813.6	9661.05	13430.9	9814.11	11356.5	8925.99	9005.18
ENSG00000081181	384	arginase 2	ARG2	1210.32	105.385	11.3962	0	0	105.367	96.7105	96.6056	122.859	1305.52	1201.09	1236.55	1271.98	1193.95	1258.9	1068.81	1145.74
ENSG00000176928	51301	glucosaminyl (N-acetyl) transferase 4, core 2	GCNT4	13.5149	1.03315	11.377	1.50578e-07	3.80685e-07	0	3.0222	1.11041	0	13.5891	13.1315	15.1538	13.7568	11.0644	13.1724	12.38	15.8717
ENSG00000148704	11023	ventral anterior homeobox 1	VAX1	24.9341	2.00582	11.3581	5.24101e-12	1.60339e-11	1.03301	1.0074	3.33123	2.65163	23.2955	20.135	26.2666	27.5136	31.1815	21.6403	21.665	27.7754
ENSG00000227954	100507308	TCF21 antisense RNA inducing promoter demethylation	TARID	25.0194	2.07271	11.3329	1.1494e-11	3.47735e-11	1.03301	5.037	2.22082	0	18.4423	21.0104	20.2051	25.3972	22.1288	29.1674	34.045	29.7594
ENSG00000197915	388697	hornerin	HRNR	50.2659	4.12959	11.3313	1.58136e-20	6.22642e-20	2.06602	6.04441	2.22082	6.18714	57.2681	48.1488	38.3896	41.2704	60.3512	64.9209	39.2034	52.5749
ENSG00000162599	4774	nuclear factor I A	NFIA	245.918	21.6331	11.3038	1.30972e-94	1.6842e-93	20.6602	28.2072	19.9874	17.6775	225.19	241.619	235.389	263.496	238.387	242.748	250.695	269.818
ENSG00000198719	28514	delta like canonical Notch ligand 1	DLL1	78.7631	6.75736	11.2914	6.07278e-29	2.92452e-28	7.23106	8.05921	5.55205	6.18714	74.7398	81.4153	78.7997	59.2601	89.521	62.0983	71.185	113.086
ENSG00000149328	89944	galactosidase beta 1 like 2	GLB1L2	1220.95	107.792	11.29	0	0	105.367	100.74	111.041	114.02	1142.45	1238.74	1177.96	1121.71	1205.01	1249.49	1301.96	1330.24
ENSG00000072201	84708	ligand of numb-protein X 1	LNX1	355.82	31.3377	11.2739	2.8581e-112	4.44527e-111	34.0893	53.3922	16.6561	21.213	356.227	383.44	366.722	355.561	354.06	317.077	367.274	346.201
ENSG00000099954	27443	CECR2, histone acetyl-lysine reader	CECR2	208.96	18.466	11.2723	1.39744e-72	1.36397e-71	15.4951	19.1406	23.3186	15.9098	194.129	189.094	199.02	172.489	239.393	206.994	241.41	229.147
ENSG00000171408	27115	phosphodiesterase 7B	PDE7B	361.841	31.9617	11.2711	1.24883e-103	1.77395e-102	26.8582	27.1998	41.0851	32.7034	302.842	370.308	389.958	293.126	361.101	353.772	419.889	403.735
ENSG00000243232	56134	protocadherin alpha subfamily C, 2	PCDHAC2	30.2666	2.46442	11.2637	5.69463e-14	1.86434e-13	2.06602	4.0296	1.11041	2.65163	32.0313	29.7647	29.2973	28.5718	35.2049	38.5762	27.855	20.8316
ENSG00000159263	6493	single-minded family bHLH transcription factor 2	SIM2	252.131	22.2109	11.2154	5.47644e-94	6.98144e-93	22.7262	32.2368	14.4353	19.4453	241.691	275.761	228.317	279.369	247.44	244.629	254.822	245.019
ENSG00000095203	54566	erythrocyte membrane protein band 4.1 like 4B	EPB41L4B	445.916	39.7956	11.1859	1.60129e-140	3.28396e-139	40.2874	45.333	39.9747	33.5873	484.353	443.844	466.737	514.293	394.295	445.978	398.224	419.607
ENSG00000187764	10507	semaphorin 4D	SEMA4D	978.082	87.8369	11.1759	0	0	94.0038	83.6143	97.716	76.0134	974.529	1001.5	934.484	935.463	1016.92	916.42	1002.78	1042.57
ENSG00000107719	27143	phosphatase domain containing, paladin 1	PALD1	18.8277	1.47509	11.1678	2.76966e-09	7.59714e-09	0	3.0222	1.11041	1.76775	18.4423	27.1384	19.1948	14.815	23.1346	22.5812	13.4117	11.9037
ENSG00000155011	27123	dickkopf WNT signaling pathway inhibitor 2	DKK2	7.64685	0.472819	11.1598	4.27349e-05	9.32534e-05	0	1.0074	0	0.883877	8.73582	5.2526	11.1128	7.40751	5.02927	7.52706	6.19	9.91979
ENSG00000137745	4322	matrix metallopeptidase 13	MMP13	60.6228	5.25666	11.1373	1.76594e-25	7.82386e-25	3.09903	9.06661	4.44164	4.41938	54.3562	66.5329	69.7075	57.1437	49.2868	65.8618	53.6467	68.4465
ENSG00000140470	170691	ADAM metallopeptidase with thrombospondin type 1 motif 17	ADAMTS17	150.06	13.3646	11.1333	4.04608e-55	3.07931e-54	13.4291	14.1036	14.4353	11.4904	144.626	158.453	147.497	138.626	168.983	174.063	113.483	154.749
ENSG00000165626	222389	BEN domain containing 7	BEND7	825.751	74.0578	11.1084	8.98935e-298	5.86822e-296	70.2446	77.5699	73.287	75.1295	835.727	802.772	812.243	790.488	815.747	830.799	880.012	838.222
ENSG00000152785	651	bone morphogenetic protein 3	BMP3	27.1983	2.27305	11.0638	7.58125e-12	2.30737e-11	1.03301	8.05921	0	0	30.09	38.519	22.2256	33.8629	21.1229	27.2856	21.665	22.8155
ENSG00000165949	3429	interferon alpha inducible protein 27	IFI27	461.632	42.0026	11.0335	8.03371e-119	1.33939e-117	45.4524	31.2294	57.7413	33.5873	399.906	511.253	521.291	442.334	450.622	383.88	508.612	475.158
ENSG00000088756	79822	Rho GTPase activating protein 28	ARHGAP28	305.055	27.6104	10.9807	4.09324e-109	6.17393e-108	28.9243	31.2294	25.5394	24.7485	283.429	275.761	304.086	285.718	293.709	317.077	339.419	341.241
ENSG00000146950	357	shroom family member 2	SHROOM2	2476.28	225.781	10.9685	0	0	208.668	223.643	249.842	220.969	2391.67	2544.88	2501.39	2615.91	2321.51	2277.88	2518.3	2638.66
ENSG00000186567	56971	carcinoembryonic antigen related cell adhesion molecule 19	CEACAM19	523.306	47.4374	10.9607	7.75849e-85	8.92928e-84	43.3864	54.3996	52.1892	39.7744	464.94	473.609	424.306	377.783	668.893	513.722	603.525	659.666
ENSG00000158402	995	cell division cycle 25C	CDC25C	1218.79	111.628	10.9509	0	0	122.928	94.6957	125.476	103.414	1206.51	1243.11	1188.06	1150.28	1271.4	1293.71	1176.1	1221.13
ENSG00000241697	8577	transmembrane protein with EGF like and two follistatin like domains 1	TMEFF1	13.0744	1.03443	10.9439	3.62203e-07	8.98282e-07	1.03301	0	2.22082	0.883877	6.79453	13.1315	18.1846	17.9897	12.0702	13.1724	11.3483	11.9037
ENSG00000274386	100129924	uncharacterized LOC100129924	LOC100129924	7.4544	0.479221	10.9371	5.14809e-05	0.000111745	1.03301	0	0	0.883877	9.70646	7.00346	4.04101	5.29108	10.0585	9.40883	6.19	7.93583
ENSG00000170426	121214	short chain dehydrogenase/reductase family 9C, member 7	SDR9C7	4.8498	0.25185	10.9357	0.000353558	0.000722027	0	1.0074	0	0	1.94129	7.00346	5.05127	2.11643	5.02927	6.58618	4.12667	6.94385
ENSG00000130948	3293	hydroxysteroid 17-beta dehydrogenase 3	HSD17B3	87.0571	7.85482	10.9254	1.08572e-34	5.88165e-34	9.29708	7.05181	8.88328	6.18714	97.0646	96.2976	92.9433	91.0066	82.48	63.98	79.4384	93.246
ENSG00000185630	5087	PBX homeobox 1	PBX1	325.533	29.4992	10.9174	1.18594e-86	1.39611e-85	26.8582	30.222	29.9811	30.9357	292.165	316.031	280.85	275.136	324.891	300.142	403.382	411.671
ENSG00000148346	3934	lipocalin 2	LCN2	10.4859	0.72467	10.9108	1.24102e-05	2.81748e-05	0	2.0148	0	0.883877	5.82388	12.2561	5.05127	7.40751	10.0585	6.58618	25.7917	10.9118
ENSG00000171227	140738	transmembrane protein 37	TMEM37	32.0041	2.6545	10.9058	6.82451e-15	2.30496e-14	2.06602	3.0222	1.11041	4.41938	33.002	31.5156	33.3383	35.9794	31.1815	30.1082	36.1084	24.7995
ENSG00000057657	639	PR/SET domain 1	PRDM1	70.2236	6.09158	10.9035	3.44298e-28	1.62526e-27	5.16504	5.037	4.44164	9.72264	58.2388	62.1557	70.7177	63.493	60.3512	82.7977	86.66	77.3744
ENSG00000138741	7222	transient receptor potential cation channel subfamily C member 3	TRPC3	34.8906	3.01449	10.8828	1.4926e-15	5.14076e-15	2.06602	2.0148	4.44164	3.53551	30.09	29.7647	31.3178	46.5615	33.1932	30.1082	44.3617	33.7273
ENSG00000146648	1956	epidermal growth factor receptor	EGFR	12848.2	1178.91	10.8732	0	0	1071.23	1258.24	1133.73	1252.45	13127	11137.3	11123.9	12612.9	14349.5	14237.4	12495.6	13702.2
ENSG00000120162	79817	MOB kinase activator 3B	MOB3B	172.795	15.5974	10.8345	8.631e-62	7.2227e-61	15.4951	16.1184	12.2145	18.5614	202.865	189.969	190.938	180.955	147.86	169.359	150.623	149.789
ENSG00000138675	2250	fibroblast growth factor 5	FGF5	493.579	44.6913	10.8315	1.77852e-39	1.0545e-38	50.6174	39.2886	49.9684	38.8906	585.3	435.966	498.055	796.837	454.646	546.653	316.722	314.457
ENSG00000197776	122773	kelch domain containing 1	KLHDC1	72.6437	6.61507	10.8111	3.47736e-29	1.68312e-28	4.13204	5.037	11.1041	6.18714	66.9746	66.5329	74.7587	68.7841	73.4273	70.5662	61.9	98.2059
ENSG00000168477	7148	tenascin XB	TNXB	248.537	22.465	10.8002	2.43863e-49	1.68805e-48	24.7922	18.1332	17.7666	29.1679	183.452	260.004	250.543	169.315	225.311	217.344	331.165	351.161
ENSG00000273523	101929657	uncharacterized LOC101929657	LOC101929657	3.10574	0	10.7933	0.000857802	0.0016943	0	0	0	0	2.91194	7.00346	3.03076	0	3.01756	3.76353	4.12667	0.991979
ENSG00000175906	379	ADP ribosylation factor like GTPase 4D	ARL4D	928.737	85.6873	10.7857	7.15e-245	3.36683e-243	85.7397	79.5847	85.5015	91.9232	881.347	1005	955.699	904.775	879.116	802.573	1020.32	981.067
ENSG00000060656	10076	protein tyrosine phosphatase, receptor type U	PTPRU	7950.82	736.886	10.7799	0	0	772.691	661.862	752.858	760.134	7637.05	7983.07	7745.61	8493.24	7722.94	7769.81	7793.21	8461.58
ENSG00000039068	999	cadherin 1	CDH1	16.0828	1.25925	10.7267	8.02808e-07	1.95455e-06	0	5.037	0	0	17.4716	19.2595	19.1948	9.52395	6.03512	6.58618	25.7917	24.7995
ENSG00000239998	11027	leukocyte immunoglobulin like receptor A2	LILRA2	13.0926	1.0074	10.7141	1.97093e-06	4.69044e-06	0	4.0296	0	0	6.79453	12.2561	10.1025	8.46573	12.0702	8.46794	24.76	21.8235
ENSG00000124772	57699	copine 5	CPNE5	162.823	14.8664	10.7081	4.11243e-60	3.36334e-59	10.3301	18.1332	13.3249	17.6775	155.303	164.581	168.712	137.568	178.036	165.595	192.922	139.869
ENSG00000170516	170712	cytochrome c oxidase subunit 7B2	COX7B2	87.9469	8.14523	10.6952	1.52723e-34	8.25548e-34	11.3631	5.037	9.99368	6.18714	103.859	98.0485	90.9228	101.589	71.4156	79.975	78.4067	79.3583
ENSG00000251359	152641	WWC2 antisense RNA 2	WWC2-AS2	26.1775	2.39669	10.6571	3.4444e-12	1.06126e-11	1.03301	1.0074	6.66246	0.883877	25.2368	28.0139	35.3589	24.339	23.1346	18.8177	24.76	29.7594
ENSG00000153684	100132565	golgin A8 family member F	GOLGA8F	2.99601	0	10.6179	0.000656145	0.00130826	0	0	0	0	3.88259	0.875433	5.05127	3.17465	4.02341	1.88177	3.095	1.98396
ENSG00000140379	597	BCL2 related protein A1	BCL2A1	20.5507	1.7591	10.5878	4.08993e-10	1.16459e-09	1.03301	2.0148	2.22082	1.76775	26.2075	16.6332	16.164	23.2808	19.1112	19.7585	15.475	27.7754
ENSG00000144063	7851	mal, T-cell differentiation protein like	MALL	70.8805	6.46325	10.5861	6.24303e-28	2.93124e-27	2.06602	8.05921	7.77287	7.95489	62.1214	91.9205	75.769	76.1916	57.3337	59.2756	67.0584	77.3744
ENSG00000117643	57134	mannosidase alpha class 1C member 1	MAN1C1	86.5847	7.90975	10.5611	2.55196e-35	1.40142e-34	8.26407	12.0888	3.33123	7.95489	91.2408	74.4118	85.8715	77.2498	99.5795	93.1474	91.8184	79.3583
ENSG00000175928	57633	leucine rich repeat neuronal 1	LRRN1	20.529	1.67031	10.561	2.79209e-09	7.65736e-09	0	4.0296	0	2.65163	28.1487	27.1384	13.1333	17.9897	27.158	10.3497	16.5067	23.8075
ENSG00000204103	9935	MAF bZIP transcription factor B	MAFB	115.522	10.5926	10.5264	6.79299e-36	3.77448e-35	12.3961	8.05921	7.77287	14.142	115.507	121.685	129.312	105.822	94.5502	76.2115	164.035	117.054
ENSG00000161653	162417	N-acetylglutamate synthase	NAGS	1777.25	169.101	10.5144	0	0	160.116	164.206	192.101	159.982	1895.67	1714.97	1921.5	1768.28	1881.95	1846.95	1609.4	1579.23
ENSG00000065717	7089	transducin like enhancer of split 2	TLE2	360.099	34.2898	10.4899	1.37658e-126	2.47571e-125	35.1223	32.2368	38.8643	30.9357	353.315	355.426	342.476	385.191	347.019	314.255	398.224	384.888
ENSG00000173110	3310	heat shock protein family A (Hsp70) member 6	HSPA6	54.3919	4.91985	10.4777	3.11128e-22	1.27807e-21	5.16504	1.0074	5.55205	7.95489	50.4736	57.7786	55.5639	48.678	62.3629	41.3988	47.4567	71.4225
ENSG00000261175	102724344	uncharacterized LOC102724344	LOC102724344	25.7066	2.28073	10.4775	6.90018e-12	2.10324e-11	3.09903	4.0296	1.11041	0.883877	27.1781	18.3841	23.2358	22.2225	27.158	24.4629	39.2034	23.8075
ENSG00000079215	6507	solute carrier family 1 member 3	SLC1A3	613.332	58.1259	10.4762	8.76573e-106	1.27532e-104	63.0135	55.407	56.6309	57.452	511.531	614.554	589.988	499.478	570.319	545.712	794.384	780.687
ENSG00000186442	3850	keratin 3	KRT3	17.6373	1.47509	10.4714	6.32561e-09	1.70739e-08	0	3.0222	1.11041	1.76775	15.5303	16.6332	22.2256	10.5822	14.082	20.6994	17.5383	23.8075
ENSG00000268104	11254	solute carrier family 6 member 14	SLC6A14	12.4333	1.0074	10.4512	6.87872e-07	1.68179e-06	0	4.0296	0	0	14.5597	9.62976	10.1025	10.5822	18.1054	11.2906	10.3167	14.8797
ENSG00000197147	23507	leucine rich repeat containing 8 family member B	LRRC8B	695.135	66.5048	10.4387	2.81675e-170	7.54637e-169	84.7067	72.5329	56.6309	52.1487	727.985	637.315	654.644	828.583	678.951	729.184	669.552	634.867
ENSG00000128965	79094	ChaC glutathione specific gamma-glutamylcyclotransferase 1	CHAC1	2713.77	255.649	10.4247	6.47278e-45	4.1775e-44	150.819	451.316	167.672	252.789	2628.51	2631.55	2777.19	2480.46	2832.48	2896.04	2737.01	2726.95
ENSG00000115604	8809	interleukin 18 receptor 1	IL18R1	48.761	4.48944	10.4086	3.15752e-21	1.26488e-20	6.19805	2.0148	4.44164	5.30326	48.5323	56.0277	43.4409	47.6197	55.3219	49.8668	51.5834	37.6952
ENSG00000110848	969	CD69 molecule	CD69	9.8535	0.755551	10.404	1.09805e-05	2.50247e-05	0	3.0222	0	0	6.79453	5.2526	11.1128	5.29108	10.0585	15.995	13.4117	10.9118
ENSG00000140254	90527	dual oxidase maturation factor 1	DUOXA1	28.1142	2.52105	10.4031	1.93716e-12	6.02928e-12	2.06602	4.0296	2.22082	1.76775	26.2075	28.8893	21.2153	16.9315	31.1815	24.4629	42.2984	33.7273
ENSG00000252712	692149	small Cajal body-specific RNA 14	SCARNA14	2.96291	0	10.3893	0.000903156	0.00178117	0	0	0	0	2.91194	2.6263	8.08202	2.11643	1.00585	1.88177	3.095	1.98396
ENSG00000106003	3955	LFNG O-fucosylpeptide 3-beta-N-acetylglucosaminyltransferase	LFNG	603.876	57.6425	10.3814	1.06828e-100	1.47487e-99	58.8815	55.407	54.4101	61.8714	524.149	682.838	693.034	444.451	573.337	485.495	702.565	725.137
ENSG00000101213	5753	protein tyrosine kinase 6	PTK6	577.05	55.1303	10.3577	9.22166e-207	3.28056e-205	51.6504	52.3848	51.0788	65.4069	557.151	604.049	594.029	559.796	564.284	568.293	547.815	620.979
ENSG00000128040	6691	serine peptidase inhibitor, Kazal type 2	SPINK2	4.57525	0.25185	10.3121	0.00049165	0.000990864	0	1.0074	0	0	4.85323	3.50173	5.05127	7.40751	3.01756	3.76353	2.06333	6.94385
ENSG00000112541	10846	phosphodiesterase 10A	PDE10A	1249.15	122.036	10.2472	0	0	114.664	154.132	117.703	101.646	1226.9	1250.12	1171.89	1206.37	1231.16	1298.42	1275.14	1333.22
ENSG00000171798	85442	kinase non-catalytic C-lobe domain containing 1	KNDC1	58.6978	5.52274	10.241	3.22299e-22	1.32363e-21	2.06602	8.05921	6.66246	5.30326	60.1801	52.526	61.6254	56.0855	60.3512	37.6353	85.6284	55.5508
ENSG00000100985	4318	matrix metallopeptidase 9	MMP9	89.218	8.39806	10.2303	5.0616e-30	2.49648e-29	8.26407	8.05921	6.66246	10.6065	72.7985	93.6713	97.9945	75.1334	91.5327	57.3938	104.198	121.021
ENSG00000197415	79674	ventricular zone expressed PH domain containing 1	VEPH1	387.799	37.5453	10.2032	4.09425e-136	8.08483e-135	28.9243	41.3034	36.6435	43.31	402.818	353.675	428.347	414.821	360.096	373.53	395.129	373.976
ENSG00000099812	126353	mitotic spindle positioning	MISP	71.2577	6.94021	10.1879	1.2419e-26	5.65904e-26	5.16504	9.06661	9.99368	3.53551	57.2681	96.2976	76.7792	66.6676	75.439	51.7485	78.4067	67.4546
ENSG00000114805	23007	phospholipase C eta 1	PLCH1	297.892	28.8755	10.1845	6.93096e-108	1.03483e-106	34.0893	34.2516	18.877	28.2841	328.079	272.26	275.799	311.116	320.867	286.969	304.342	283.706
ENSG00000167600	29785	cytochrome P450 family 2 subfamily S member 1	CYP2S1	250.044	24.6042	10.1709	5.04194e-83	5.68779e-82	24.7922	26.1924	28.8706	18.5614	211.601	256.502	257.615	225.4	270.575	216.403	278.55	283.706
ENSG00000185442	400451	family with sequence similarity 174 member B	FAM174B	680.454	66.6761	10.1498	1.21163e-191	3.83139e-190	52.6835	66.4885	73.287	74.2456	633.832	740.616	707.177	602.125	683.98	634.155	680.9	760.848
ENSG00000123201	2974	guanylate cyclase 1 soluble subunit beta 2 (pseudogene)	GUCY1B2	12.0412	1.03315	10.1352	9.57873e-07	2.32058e-06	0	3.0222	1.11041	0	13.5891	9.62976	8.08202	8.46573	15.0878	12.2315	12.38	16.8636
ENSG00000164116	2982	guanylate cyclase 1 soluble subunit alpha	GUCY1A3	14.6219	1.29141	10.1197	1.28859e-07	3.26821e-07	1.03301	3.0222	1.11041	0	22.3249	12.2561	17.1743	16.9315	9.05268	16.9359	12.38	9.91979
ENSG00000144230	2840	G protein-coupled receptor 17	GPR17	358.168	35.1132	10.1165	1.7648e-81	1.94092e-80	36.1553	27.1998	39.9747	37.1228	297.988	321.284	349.548	273.02	367.137	379.176	471.472	405.719
ENSG00000099337	9424	potassium two pore domain channel subfamily K member 6	KCNK6	385.709	37.8641	10.1162	1.85426e-93	2.35274e-92	41.3204	24.1776	44.4164	41.5422	348.462	395.696	389.958	307.941	384.236	336.836	464.25	458.294
ENSG00000214290	120376	colorectal cancer associated 2	COLCA2	6.86292	0.441938	10.1039	0.000121156	0.000256193	0	0	0	1.76775	6.79453	7.8789	5.05127	8.46573	6.03512	9.40883	9.28501	1.98396
ENSG00000187554	7100	toll like receptor 5	TLR5	47.329	4.44448	10.096	1.20081e-18	4.50811e-18	3.09903	6.04441	3.33123	5.30326	64.0627	63.0312	45.4614	28.5718	47.2751	42.3397	41.2667	46.623
ENSG00000166482	4239	microfibrillar associated protein 4	MFAP4	32.2529	3.07625	10.0634	4.92802e-14	1.61859e-13	2.06602	4.0296	4.44164	1.76775	32.0313	28.8893	21.2153	27.5136	31.1815	37.6353	30.95	48.607
ENSG00000148513	91074	ankyrin repeat domain 30A	ANKRD30A	24.4886	2.19976	10.0573	1.27451e-11	3.84759e-11	0	5.037	1.11041	2.65163	21.3542	23.6367	22.2256	32.8047	21.1229	25.4038	19.6017	29.7594
ENSG00000130176	1264	calponin 1	CNN1	42.2175	4.10555	10.0414	2.1276e-18	7.93696e-18	3.09903	2.0148	7.77287	3.53551	38.8259	33.2665	39.3999	35.9794	51.2985	47.985	44.3617	46.623
ENSG00000225194	100188953	long intergenic non-protein coding RNA 92	LINC00092	2.81262	0	10.0366	0.00100872	0.00198165	0	0	0	0	3.88259	2.6263	1.01025	2.11643	6.03512	2.82265	1.03167	2.97594
ENSG00000152705	347732	cation channel sperm associated 3	CATSPER3	36.8463	3.47578	9.98886	9.88693e-17	3.51415e-16	1.03301	2.0148	5.55205	5.30326	34.9433	32.391	34.3486	38.0958	41.24	36.6944	43.33	33.7273
ENSG00000175318	196996	GRAM domain containing 2	GRAMD2	34.3561	3.24059	9.9782	6.368e-15	2.15279e-14	2.06602	4.0296	3.33123	3.53551	27.1781	34.1419	23.2358	30.6883	34.199	37.6353	38.1717	49.5989
ENSG00000253641	101929191	uncharacterized LINCR-0001	LINCR-0001	54.4647	5.44704	9.96944	3.33258e-23	1.39982e-22	7.23106	3.0222	8.88328	2.65163	54.3562	52.526	50.5127	66.6676	58.3395	59.2756	46.425	47.615
ENSG00000222012	105375614	uncharacterized LOC105375614	LOC105375614	14.3701	1.29781	9.9668	9.77813e-08	2.4962e-07	2.06602	2.0148	1.11041	0	14.5597	9.62976	13.1333	17.9897	18.1054	13.1724	15.475	12.8957
ENSG00000131096	5697	peptide YY	PYY	67.0294	6.49784	9.96208	3.39969e-24	1.46616e-23	5.16504	11.0814	4.44164	5.30326	55.3268	68.2838	76.7792	46.5615	73.4273	48.9259	84.5967	82.3343
ENSG00000115461	3488	insulin like growth factor binding protein 5	IGFBP5	108.815	10.5799	9.95983	3.37656e-43	2.12099e-42	6.19805	13.0962	8.88328	14.142	119.39	125.187	113.148	110.055	98.5737	102.556	109.357	92.254
ENSG00000189337	23254	kazrin, periplakin interacting protein	KAZN	191.523	19.0643	9.94626	6.54942e-71	6.25337e-70	21.6932	17.1258	18.877	18.5614	192.188	180.339	185.887	203.178	173.007	165.595	218.713	213.275
ENSG00000132464	10117	enamelin	ENAM	14.1562	1.19749	9.94426	1.18989e-07	3.0238e-07	0	3.0222	0	1.76775	15.5303	19.2595	11.1128	15.8732	11.0644	15.0541	14.4433	10.9118
ENSG00000115607	8807	interleukin 18 receptor accessory protein	IL18RAP	6.83177	0.5037	9.94419	0.000122393	0.000258708	0	2.0148	0	0	6.79453	3.50173	6.06152	6.3493	9.05268	6.58618	11.3483	4.95989
ENSG00000165935	341346	single-pass membrane protein with coiled-coil domains 2	SMCO2	39.2898	3.88316	9.92738	1.00434e-16	3.56898e-16	6.19805	2.0148	5.55205	1.76775	48.5323	43.7716	31.3178	39.154	49.2868	35.7535	26.8233	39.6792
ENSG00000255690	9865	TLR4 interactor with leucine rich repeats	TRIL	6.81276	0.529453	9.88912	0.000128986	0.000272096	0	1.0074	1.11041	0	2.91194	6.12803	11.1128	6.3493	6.03512	4.70441	10.3167	6.94385
ENSG00000185532	5592	protein kinase, cGMP-dependent, type I	PRKG1	304.092	30.4704	9.87271	1.07701e-86	1.26833e-85	26.8582	53.3922	17.7666	23.8647	318.372	294.145	287.922	349.211	298.739	325.545	291.962	266.842
ENSG00000181350	388341	leucine rich repeat containing 75A	LRRC75A	180.675	18.1934	9.87103	2.6897e-58	2.14726e-57	19.6272	18.1332	19.9874	15.0259	154.333	183.841	199.02	152.383	173.007	149.6	224.903	208.316
ENSG00000127241	5648	mannan binding lectin serine peptidase 1	MASP1	24.0052	2.14313	9.86994	4.01236e-11	1.18992e-10	0	5.037	0	3.53551	17.4716	23.6367	35.3589	20.1061	23.1346	19.7585	25.7917	26.7834
ENSG00000080823	5891	MOK protein kinase	MOK	6964.42	704.247	9.86724	0	0	681.786	668.914	692.895	773.392	7554.54	7024.47	7060.66	7201.16	7329.66	7295.6	5939.31	6309.98
ENSG00000131737	3885	keratin 34	KRT34	93.2575	9.1435	9.86641	4.64708e-37	2.64045e-36	4.13204	10.074	9.99368	12.3743	84.4462	80.5398	102.036	103.705	102.597	93.1474	78.4067	101.182
ENSG00000275832	57636	Rho GTPase activating protein 23	ARHGAP23	3228.81	326.872	9.86569	0	0	298.54	302.22	366.435	340.293	3015.8	3415.94	3175.23	2952.42	3236.84	2993.89	3488.07	3552.28
ENSG00000235687	101929520	long intergenic non-protein coding RNA 993	LINC00993	6.75824	0.5037	9.85495	0.000142456	0.000299594	0	2.0148	0	0	3.88259	5.2526	5.05127	6.3493	12.0702	10.3497	5.15834	5.95187
ENSG00000177106	64787	EPS8 like 2	EPS8L2	1587.83	160.957	9.84981	1.51502e-217	5.91497e-216	162.182	135.999	186.549	159.098	1338.52	1572.28	1531.54	1393.67	1697.88	1549.63	1763.12	1855.99
ENSG00000248538	101929128	uncharacterized LOC101929128	LOC101929128	9.16436	0.787705	9.84568	1.2e-05	2.72734e-05	1.03301	1.0074	1.11041	0	10.6771	12.2561	12.123	8.46573	9.05268	7.52706	8.25334	4.95989
ENSG00000280744	106144537	long intergenic non-protein coding RNA 1173	LINC01173	2.67931	0	9.83455	0.000892372	0.00176076	0	0	0	0	2.91194	3.50173	3.03076	2.11643	2.01171	2.82265	2.06333	2.97594
ENSG00000078053	273	amphiphysin	AMPH	549.317	55.4714	9.82932	1.2481e-115	2.0096e-114	48.5514	63.4663	53.2997	56.5681	594.036	534.014	476.839	673.026	574.342	625.687	464.25	452.342
ENSG00000196104	50859	SPARC/osteonectin, cwcv and kazal like domains proteoglycan 3	SPOCK3	21.5401	2.03542	9.82172	2.28414e-10	6.56393e-10	0	5.037	2.22082	0.883877	15.5303	20.135	24.2461	28.5718	19.1112	25.4038	16.5067	22.8155
ENSG00000122375	94233	opsin 4	OPN4	6.74349	0.5037	9.81499	0.000155078	0.000325296	0	2.0148	0	0	2.91194	9.62976	4.04101	7.40751	9.05268	3.76353	7.22167	9.91979
ENSG00000167419	4025	lactoperoxidase	LPO	38.3073	3.75069	9.74224	2.91165e-16	1.02269e-15	3.09903	5.037	3.33123	3.53551	38.8259	49.8997	41.4204	27.5136	38.2224	49.8668	30.95	29.7594
ENSG00000235899	101927171	long intergenic non-protein coding RNA 1564	LINC01564	2.81889	0	9.74046	0.00161712	0.00310927	0	0	0	0	0	4.37716	2.02051	2.11643	3.01756	0.940883	4.12667	5.95187
ENSG00000137968	204962	solute carrier family 44 member 5	SLC44A5	221.534	22.5234	9.73631	2.08419e-73	2.06094e-72	21.6932	27.1998	19.9874	21.213	243.632	241.619	222.256	209.527	179.042	188.177	256.885	231.131
ENSG00000101384	182	jagged 1	JAG1	4283.16	439.561	9.7362	0	0	424.567	442.249	448.605	442.822	4569.8	4318.51	4160.22	4545.04	4157.19	4306.42	3982.24	4225.83
ENSG00000196876	6334	sodium voltage-gated channel alpha subunit 8	SCN8A	38.2401	3.81514	9.7304	3.45276e-17	1.24344e-16	1.03301	4.0296	6.66246	3.53551	36.8846	47.2734	41.4204	34.9211	38.2224	40.458	33.0134	33.7273
ENSG00000169245	3627	C-X-C motif chemokine ligand 10	CXCL10	19.1235	1.74615	9.72673	2.66459e-08	6.98191e-08	3.09903	1.0074	1.11041	1.76775	9.70646	25.3876	24.2461	16.9315	9.05268	12.2315	22.6967	32.7353
ENSG00000113389	4883	natriuretic peptide receptor 3	NPR3	79.9331	7.87374	9.7246	1.4151e-25	6.28837e-25	8.26407	9.06661	4.44164	9.72264	93.1821	78.789	103.046	110.055	58.3395	81.8568	54.6784	59.5187
ENSG00000168079	286133	scavenger receptor class A member 5	SCARA5	23.8694	2.23704	9.71713	3.48852e-10	9.95966e-10	1.03301	5.037	1.11041	1.76775	9.70646	28.8893	25.2563	17.9897	28.1639	22.5812	21.665	36.7032
ENSG00000101311	55612	fermitin family member 1	FERMT1	693.992	71.1071	9.69632	2.19394e-178	6.26035e-177	70.2446	73.5403	65.5142	75.1295	751.28	629.436	681.921	772.498	713.15	771.524	621.064	611.059
ENSG00000175229	89792	galactose-3-O-sulfotransferase 3	GAL3ST3	11.4951	1.09106	9.69515	1.48628e-06	3.56038e-06	1.03301	0	3.33123	0	8.73582	13.1315	7.07177	10.5822	14.082	14.1132	11.3483	12.8957
ENSG00000188624	388555	IGF like family member 3	IGFL3	6.69572	0.5037	9.69317	0.00017559	0.000366805	0	2.0148	0	0	3.88259	6.12803	7.07177	9.52395	7.04098	6.58618	11.3483	1.98396
ENSG00000072163	55679	LIM zinc finger domain containing 2	LIMS2	902.157	92.9272	9.6721	5.04934e-140	1.03032e-138	96.0698	88.6513	97.716	89.2715	745.456	906.948	924.382	726.995	934.438	817.627	1028.57	1132.84
ENSG00000099953	4320	matrix metallopeptidase 11	MMP11	169.322	17.2822	9.66455	2.23468e-52	1.63109e-51	18.5942	13.0962	18.877	18.5614	144.626	168.959	184.876	139.685	162.948	137.369	192.922	223.195
ENSG00000170289	54714	cyclic nucleotide gated channel beta 3	CNGB3	18.8129	1.82213	9.64624	2.94767e-09	8.07516e-09	2.06602	1.0074	3.33123	0.883877	22.3249	15.7578	24.2461	24.339	15.0878	11.2906	19.6017	17.8556
ENSG00000006606	10344	C-C motif chemokine ligand 26	CCL26	74.1985	7.54634	9.63691	1.11176e-30	5.55518e-30	9.29708	6.04441	7.77287	7.07101	81.5343	68.2838	83.851	62.4348	64.3746	72.448	76.3434	84.3182
ENSG00000135577	4829	neuromedin B receptor	NMBR	11.4096	1.00227	9.63083	2.18936e-06	5.19504e-06	0	2.0148	1.11041	0.883877	15.5303	13.1315	7.07177	10.5822	11.0644	5.6453	12.38	15.8717
ENSG00000165730	219736	storkhead box 1	STOX1	59.4109	6.00181	9.61555	1.0471e-25	4.66713e-25	7.23106	5.037	5.55205	6.18714	53.3856	69.1592	54.5537	61.3766	56.3278	60.2165	57.7734	62.4947
ENSG00000198182	84775	zinc finger protein 607	ZNF607	246.553	25.5583	9.58188	7.41962e-90	9.07701e-89	27.8912	23.1702	25.5394	25.6324	292.165	244.246	224.276	222.225	255.487	248.393	246.568	239.067
ENSG00000142871	3491	cysteine rich angiogenic inducer 61	CYR61	62581.6	6529.55	9.56587	0	0	6667.04	6164.29	6526.99	6759.89	66243.7	59090.8	60308.1	74683.6	62465.5	69416.4	54032.5	54412
ENSG00000240108	149934	nuclear receptor corepressor 1 pseudogene 1	NCOR1P1	2.9538	0	9.54542	0.00290296	0.00543629	0	0	0	0	6.79453	1.75087	0	0	5.02927	1.88177	6.19	1.98396
ENSG00000139174	144165	prickle planar cell polarity protein 1	PRICKLE1	582.699	61.0808	9.54031	1.12271e-144	2.3964e-143	57.8485	76.5625	62.1829	47.7293	639.656	518.256	545.537	616.94	565.29	690.608	543.689	541.62
ENSG00000124194	78997	ganglioside induced differentiation associated protein 1 like 1	GDAP1L1	49.2969	4.83491	9.525	3.84216e-19	1.46223e-18	3.09903	8.05921	1.11041	7.07101	33.002	53.4014	52.5332	38.0958	59.3454	65.8618	48.4884	43.6471
ENSG00000092203	9878	TOX high mobility group box family member 4	TOX4	2609.48	274.345	9.52391	0	0	287.176	266.961	284.265	258.976	2585.8	2618.42	2576.15	2539.72	2637.35	2507.45	2699.87	2711.08
ENSG00000139725	54509	ras homolog family member F, filopodia associated	RHOF	325.524	33.9259	9.50372	2.92609e-92	3.67392e-91	27.8912	25.185	41.0851	41.5422	298.959	373.81	351.568	292.068	277.616	289.792	366.242	354.136
ENSG00000121753	576	adhesion G protein-coupled receptor B2	ADGRB2	799.744	84.38	9.50249	5.22675e-287	3.19956e-285	91.9378	83.6143	87.7223	74.2456	799.813	787.014	791.028	803.186	778.531	836.445	770.655	831.278
ENSG00000139835	79774	growth hormone regulated TBC protein 1	GRTP1	405.949	42.2336	9.50168	4.81819e-137	9.60205e-136	42.3534	32.2368	42.1956	52.1487	426.114	394.82	392.988	371.434	414.412	366.944	438.459	442.423
ENSG00000187800	375033	platelet endothelial aggregation receptor 1	PEAR1	87.6918	8.97619	9.49836	2.35909e-29	1.14802e-28	14.4621	7.05181	5.55205	8.83877	76.6811	68.2838	69.7075	78.308	91.5327	122.315	84.5967	110.11
ENSG00000159648	374739	testis, prostate and placenta expressed	TEPP	27.7704	2.77163	9.45023	7.91557e-13	2.50183e-12	1.03301	8.05921	1.11041	0.883877	31.0607	24.5121	28.2871	28.5718	24.1405	29.1674	22.6967	33.7273
ENSG00000145649	3001	granzyme A	GZMA	6.37913	0.498572	9.43756	0.000173671	0.000362912	0	0	1.11041	0.883877	7.76517	6.12803	8.08202	3.17465	5.02927	4.70441	7.22167	8.92781
ENSG00000104892	147700	kinesin light chain 3	KLC3	249.874	26.2532	9.43605	1.95691e-94	2.50651e-93	33.0563	18.1332	25.5394	28.2841	262.075	233.741	261.656	234.924	270.575	254.038	229.03	252.955
ENSG00000110675	55531	ELMO domain containing 1	ELMOD1	95.7849	9.85268	9.41282	4.70839e-39	2.77038e-38	4.13204	17.1258	6.66246	11.4904	102.889	104.177	95.974	95.2395	94.5502	93.1474	96.9767	83.3262
ENSG00000100253	55586	myo-inositol oxygenase	MIOX	16.0739	1.54453	9.40832	1.55342e-07	3.92517e-07	2.06602	1.0074	2.22082	0.883877	13.5891	19.2595	8.08202	5.29108	21.1229	17.8768	18.57	24.7995
ENSG00000143127	8515	integrin subunit alpha 10	ITGA10	521.94	55.4449	9.39293	2.29917e-160	5.65108e-159	47.5184	54.3996	63.2933	56.5681	510.56	548.021	502.096	437.043	578.366	539.126	512.739	547.572
ENSG00000117322	1380	complement C3d receptor 2	CR2	18.0649	1.7204	9.36473	4.01698e-09	1.09381e-08	3.09903	2.0148	0	1.76775	18.4423	21.0104	23.2358	21.1643	15.0878	14.1132	18.57	12.8957
ENSG00000205542	7114	thymosin beta 4, X-linked	TMSB4X	7440.2	794.393	9.34955	0	0	762.361	759.58	819.482	836.147	7620.55	8662.41	7439.5	7256.19	6518.94	6579.59	7845.83	7598.56
ENSG00000136404	53346	transmembrane 6 superfamily member 1	TM6SF1	4.11866	0.25185	9.32487	0.00109213	0.00213775	0	1.0074	0	0	2.91194	6.12803	1.01025	3.17465	4.02341	7.52706	6.19	1.98396
ENSG00000170421	3856	keratin 8	KRT8	7306.35	785.925	9.27858	0	0	754.097	695.107	815.041	879.457	6790.64	7640.78	7448.6	7022.32	7078.19	6748.95	7875.75	7845.56
ENSG00000162624	431707	LIM homeobox 8	LHX8	2.55475	0	9.27656	0.00148489	0.00286812	0	0	0	0	0.970646	4.37716	1.01025	3.17465	2.01171	2.82265	3.095	2.97594
ENSG00000196335	56164	serine/threonine kinase 31	STK31	52.9997	5.40307	9.25773	7.30495e-17	2.60613e-16	1.03301	9.06661	4.44164	7.07101	66.9746	59.5294	60.6152	77.2498	44.2576	53.6303	31.9817	29.7594
ENSG00000167037	129049	small G protein signaling modulator 1	SGSM1	59.2699	6.13541	9.19822	4.94424e-23	2.06982e-22	3.09903	7.05181	5.55205	8.83877	46.591	55.1523	57.5844	56.0855	81.4741	47.0441	58.805	71.4225
ENSG00000189001	374897	suprabasin	SBSN	78.903	8.38315	9.17315	7.10613e-21	2.82158e-20	4.13204	14.1036	9.99368	5.30326	50.4736	73.5364	71.728	47.6197	117.685	71.5071	84.5967	114.078
ENSG00000148942	159963	solute carrier family 5 member 12	SLC5A12	29.4343	3.10201	9.14062	3.28306e-12	1.0127e-11	2.06602	3.0222	5.55205	1.76775	24.2662	32.391	28.2871	14.815	30.1756	23.5221	43.33	38.6872
ENSG00000168135	3761	potassium voltage-gated channel subfamily J member 4	KCNJ4	54.5313	5.77444	9.13613	5.30807e-20	2.06024e-19	6.19805	6.04441	5.55205	5.30326	56.2975	44.6471	44.4511	30.6883	63.3688	69.6253	56.7417	70.4305
ENSG00000247151	338739	CSTF3 antisense RNA 1 (head to head)	CSTF3-AS1	72.8703	7.83176	9.12985	3.47646e-25	1.52874e-24	7.23106	5.037	11.1041	7.95489	99.0059	77.0381	77.7895	64.5512	53.3102	90.3247	49.52	71.4225
ENSG00000237870	102724434	uncharacterized LOC102724434	LOC102724434	43.1009	4.49598	9.12853	5.43476e-16	1.89577e-15	3.09903	4.0296	5.55205	5.30326	37.8552	37.6436	32.3281	68.7841	45.2634	58.3347	28.8867	35.7112
ENSG00000267254	284408	ZNF790 antisense RNA 1	ZNF790-AS1	10.8019	1.07171	9.11278	3.4818e-06	8.1757e-06	2.06602	0	2.22082	0	11.6478	11.3806	13.1333	8.46573	7.04098	7.52706	11.3483	15.8717
ENSG00000105329	7040	transforming growth factor beta 1	TGFB1	5736.82	627.371	9.10658	4.00797e-147	8.73302e-146	613.607	564.144	696.227	635.507	4759.08	6025.6	5947.36	4715.41	5358.18	4702.53	7238.18	7148.2
ENSG00000174370	219833	chromosome 11 open reading frame 45	C11orf45	108.598	11.7442	9.09628	2.91758e-43	1.83481e-42	8.26407	16.1184	11.1041	11.4904	121.331	111.18	117.189	100.531	89.521	116.669	105.23	107.134
ENSG00000134627	143689	piwi like RNA-mediated gene silencing 4	PIWIL4	22.0966	2.20744	9.09597	1.92462e-10	5.54649e-10	2.06602	1.0074	2.22082	3.53551	11.6478	22.7613	19.1948	20.1061	25.1463	27.2856	26.8233	23.8075
ENSG00000167895	147138	transmembrane channel like 8	TMC8	58.8589	6.13912	9.09244	1.59353e-18	5.95973e-18	6.19805	9.06661	2.22082	7.07101	41.7378	68.2838	58.5947	41.2704	58.3395	35.7535	83.565	83.3262
ENSG00000116785	10878	complement factor H related 3	CFHR3	13.1406	1.24117	9.08387	1.32125e-06	3.17673e-06	2.06602	2.0148	0	0.883877	6.79453	15.7578	11.1128	9.52395	10.0585	8.46794	19.6017	23.8075
ENSG00000237686	101929705	uncharacterized LOC101929705	LOC101929705	402.558	44.3262	9.08224	1.71819e-142	3.59181e-141	50.6174	38.2812	47.7476	40.6583	429.996	392.194	433.399	423.287	398.318	402.698	375.527	365.048
ENSG00000165606	644168	dorsal root ganglia homeobox	DRGX	22.2037	2.33096	9.07951	2.06041e-10	5.93149e-10	2.06602	5.037	2.22082	0	17.4716	23.6367	15.1538	24.339	17.0995	28.2265	28.8867	22.8155
ENSG00000178623	2859	G protein-coupled receptor 35	GPR35	94.8434	10.2589	9.07653	4.87812e-38	2.81612e-37	8.26407	9.06661	12.2145	11.4904	87.3582	99.7994	81.8305	89.9484	102.597	83.7386	108.325	105.15
ENSG00000167077	150365	meiotic double-stranded break formation protein 1	MEI1	49.4787	5.19861	9.07567	2.32973e-19	8.92394e-19	6.19805	9.06661	1.11041	4.41938	43.6791	36.7682	49.5024	35.9794	62.3629	61.1574	57.7734	48.607
ENSG00000250426	100130017	ferritin light chain pseudogene 10	FTLP10	10.7068	0.97652	9.07188	6.03351e-06	1.39663e-05	0	3.0222	0	0.883877	11.6478	14.0069	6.06152	8.46573	5.02927	12.2315	11.3483	16.8636
ENSG00000100031	2678	gamma-glutamyltransferase 1	GGT1	117.815	13.022	9.04818	7.6336e-42	4.67998e-41	10.3301	8.05921	22.2082	11.4904	97.0646	132.19	114.159	121.695	112.656	95.97	127.927	140.861
ENSG00000125285	11166	SRY-box 21	SOX21	17.7279	1.84661	9.03307	2.57019e-08	6.73783e-08	1.03301	3.0222	3.33123	0	25.2368	20.135	19.1948	24.339	17.0995	7.52706	13.4117	14.8797
ENSG00000179314	23302	WSC domain containing 1	WSCD1	194.178	21.2901	9.03107	9.60913e-64	8.28705e-63	13.4291	27.1998	23.3186	21.213	194.129	224.986	202.051	200.003	185.077	143.955	192.922	210.3
ENSG00000198108	337876	chondroitin sulfate synthase 3	CHSY3	44.6795	4.88544	9.02372	4.04762e-19	1.5388e-18	6.19805	4.0296	6.66246	2.65163	45.6204	47.2734	40.4101	46.5615	35.2049	39.5171	43.33	59.5187
ENSG00000152661	2697	gap junction protein alpha 1	GJA1	1350.53	149.113	9.01598	3.14603e-126	5.64545e-125	166.314	185.362	121.035	123.743	1498.68	1346.42	1315.35	1637.06	1262.35	1534.58	1099.76	1110.02
ENSG00000176903	9240	paraneoplastic Ma antigen 1	PNMA1	5841.78	647.503	9.01343	0	0	656.994	592.352	670.687	669.979	5559.86	6207.69	6018.08	5618.07	5525.15	5506.99	6003.27	6295.1
ENSG00000173262	144195	solute carrier family 2 member 14	SLC2A14	24.0203	2.38985	9.0074	5.47994e-11	1.61452e-10	0	4.0296	1.11041	4.41938	24.2662	36.7682	22.2256	23.2808	25.1463	15.995	21.665	22.8155
ENSG00000156711	5603	mitogen-activated protein kinase 13	MAPK13	1019.12	113.144	9.00231	7.51436e-215	2.88516e-213	118.796	96.7105	126.587	110.485	921.143	1085.54	975.904	902.659	1023.96	964.405	1129.68	1149.7
ENSG00000189223	654433	PAX8 antisense RNA 1	PAX8-AS1	1358.42	150.624	8.99785	0	0	144.621	158.162	147.684	152.027	1371.52	1314.02	1323.43	1234.94	1418.25	1357.69	1380.37	1467.14
ENSG00000137872	80031	semaphorin 6D	SEMA6D	37.9099	4.04764	8.98059	1.37522e-14	4.59548e-14	2.06602	5.037	5.55205	3.53551	26.2075	49.0242	29.2973	32.8047	37.2166	25.4038	55.71	47.615
ENSG00000205090	339453	transmembrane protein 240	TMEM240	86.6721	9.26386	8.96534	3.65381e-30	1.8068e-29	10.3301	5.037	6.66246	15.0259	72.7985	95.4222	71.728	66.6676	106.62	78.0933	94.9134	107.134
ENSG00000163273	4880	natriuretic peptide C	NPPC	3.87787	0.220969	8.94968	0.0011862	0.00231378	0	0	0	0.883877	2.91194	6.12803	3.03076	4.23287	4.02341	4.70441	1.03167	4.95989
ENSG00000170382	10446	leucine rich repeat neuronal 2	LRRN2	37.5515	3.92285	8.94876	4.51087e-14	1.48308e-13	1.03301	4.0296	4.44164	6.18714	28.1487	43.7716	33.3383	21.1643	44.2576	31.0491	38.1717	60.5107
ENSG00000198610	1109	aldo-keto reductase family 1 member C4	AKR1C4	3.90364	0.220969	8.94305	0.0012478	0.00242736	0	0	0	0.883877	4.85323	4.37716	4.04101	2.11643	6.03512	2.82265	1.03167	5.95187
ENSG00000179292	256472	transmembrane protein 151A	TMEM151A	12.8718	1.26693	8.94082	1.05109e-06	2.53978e-06	2.06602	1.0074	1.11041	0.883877	11.6478	13.1315	13.1333	4.23287	14.082	9.40883	16.5067	20.8316
ENSG00000242779	79986	zinc finger protein 702, pseudogene	ZNF702P	149.29	16.6489	8.9355	4.83187e-60	3.94676e-59	17.5612	17.1258	17.7666	14.142	148.509	163.706	141.435	159.791	147.86	143.955	139.275	149.789
ENSG00000138623	8482	semaphorin 7A (John Milton Hagen blood group)	SEMA7A	6872.41	769.429	8.92252	0	0	762.361	743.462	777.287	794.605	6679.99	6535.98	6826.28	7026.56	7067.13	6863.74	7082.4	6897.23
ENSG00000109047	5957	recoverin	RCVRN	6.03703	0.472819	8.90399	0.000388696	0.000790351	0	1.0074	0	0.883877	7.76517	7.00346	2.02051	2.11643	7.04098	12.2315	5.15834	4.95989
ENSG00000137709	25833	POU class 2 homeobox 3	POU2F3	61.8432	6.83975	8.89885	4.68768e-26	2.10676e-25	7.23106	7.05181	7.77287	5.30326	55.3268	56.9031	64.6562	67.7258	52.3044	69.6253	57.7734	70.4305
ENSG00000123977	164781	dynein assembly factor with WD repeats 1	DAW1	63.4465	6.92952	8.83817	1.93682e-26	8.78488e-26	5.16504	7.05181	6.66246	8.83877	66.004	73.5364	61.6254	76.1916	56.3278	54.5712	58.805	60.5107
ENSG00000182752	5069	pappalysin 1	PAPPA	472.887	53.4063	8.79529	4.85057e-147	1.05619e-145	49.5844	54.3996	52.1892	57.452	452.321	450.848	447.542	413.763	483.816	493.022	495.2	546.58
ENSG00000124406	10396	ATPase phospholipid transporting 8A1	ATP8A1	247.336	28.0437	8.76518	1.48262e-56	1.15022e-55	25.8252	47.3478	22.2082	16.7937	253.339	270.509	219.225	215.876	215.253	213.58	275.455	315.449
ENSG00000212916	54627	microtubule associated protein 10	MAP10	162.944	18.7387	8.75861	1.01536e-54	7.67174e-54	19.6272	23.1702	23.3186	8.83877	146.568	157.578	144.466	180.955	138.808	168.418	199.112	167.644
ENSG00000198846	9760	thymocyte selection associated high mobility group box	TOX	124.421	13.9994	8.75557	6.12486e-49	4.21185e-48	7.23106	24.1776	12.2145	12.3743	128.125	124.311	123.251	139.685	121.708	122.315	125.863	110.11
ENSG00000102554	688	Kruppel like factor 5	KLF5	590.31	67.8889	8.75288	3.79068e-205	1.33389e-203	64.0466	72.5329	81.0599	53.9165	588.212	587.415	576.854	591.543	549.196	614.396	584.955	629.907
ENSG00000242715	728591	coiled-coil domain containing 169	CCDC169	131.173	14.8242	8.75196	1.18373e-46	7.84097e-46	13.4291	22.1628	12.2145	11.4904	162.098	136.568	136.384	148.15	119.697	113.847	116.578	116.062
ENSG00000143355	56956	LIM homeobox 9	LHX9	21.289	2.23064	8.75132	1.24346e-09	3.46737e-09	0	6.04441	1.11041	1.76775	24.2662	25.3876	27.2768	14.815	15.0878	30.1082	16.5067	16.8636
ENSG00000148344	9536	prostaglandin E synthase	PTGES	4615.56	526.645	8.7261	2.936e-169	7.82066e-168	510.306	515.789	474.145	606.339	3903.94	4907.68	4695.66	3711.16	4467	4118.24	5536.96	5583.85
ENSG00000166035	3990	lipase C, hepatic type	LIPC	5.89966	0.472819	8.71971	0.000392437	0.000797659	0	1.0074	0	0.883877	3.88259	7.00346	4.04101	6.3493	2.01171	4.70441	9.28501	9.91979
ENSG00000160867	2264	fibroblast growth factor receptor 4	FGFR4	390.645	44.8946	8.71391	2.07422e-146	4.49839e-145	40.2874	45.333	53.2997	40.6583	365.934	375.561	399.05	411.646	406.365	382.939	386.875	396.792
ENSG00000138271	53836	G protein-coupled receptor 87	GPR87	115.743	13.0732	8.68807	7.09926e-31	3.5649e-30	6.19805	11.0814	19.9874	15.0259	125.213	98.0485	123.251	184.13	105.615	105.379	98.0084	86.3022
ENSG00000171368	11076	tubulin polymerization promoting protein	TPPP	407.133	46.7965	8.68072	2.36307e-79	2.52527e-78	44.4194	37.2738	62.1829	43.31	359.139	463.979	412.183	332.28	394.295	318.959	467.345	508.885
ENSG00000101441	1472	cystatin S	CST4	3.82708	0.258252	8.65409	0.00168881	0.00324096	1.03301	0	0	0	0.970646	2.6263	2.02051	5.29108	2.01171	6.58618	5.15834	5.95187
ENSG00000127324	7103	tetraspanin 8	TSPAN8	21.0562	2.31943	8.64588	2.72551e-10	7.8129e-10	1.03301	4.0296	3.33123	0.883877	24.2662	19.2595	21.2153	22.2225	17.0995	20.6994	26.8233	16.8636
ENSG00000157343	221481	armadillo repeat containing 12	ARMC12	77.2032	8.62158	8.64557	2.85986e-31	1.44864e-30	10.3301	2.0148	8.88328	13.2581	69.8865	75.2872	85.8715	74.0751	84.4917	70.5662	70.1534	87.2941
ENSG00000196754	6273	S100 calcium binding protein A2	S100A2	5765.79	668.189	8.62146	0	0	672.489	571.196	718.435	710.637	5619.07	5852.27	5946.35	6023.37	5582.49	5591.67	5754.64	5756.45
ENSG00000149970	22866	connector enhancer of kinase suppressor of Ras 2	CNKSR2	18.8504	1.95431	8.62103	9.09299e-09	2.4345e-08	1.03301	3.0222	1.11041	2.65163	31.0607	13.1315	20.2051	24.339	13.0761	20.6994	13.4117	14.8797
ENSG00000174669	3177	solute carrier family 29 member 2	SLC29A2	2071.97	239.775	8.60916	6.46298e-210	2.38821e-208	247.922	183.347	252.063	275.77	2088.83	1961.85	2007.37	2046.59	2442.21	2287.29	1827.08	1914.52
ENSG00000183691	9241	noggin	NOG	1596.35	185.291	8.60738	3.1933e-175	8.87017e-174	175.612	166.221	228.744	170.588	1593.8	1532.01	1573.97	2086.8	1477.6	1572.21	1473.22	1461.18
ENSG00000163793	285126	DnaJ heat shock protein family (Hsp40) member C5 gamma	DNAJC5G	3.78928	0.25185	8.59985	0.00177925	0.00340868	0	1.0074	0	0	0.970646	4.37716	2.02051	2.11643	6.03512	3.76353	3.095	7.93583
ENSG00000169432	6335	sodium voltage-gated channel alpha subunit 9	SCN9A	96.6032	11.0234	8.59251	1.63232e-32	8.4721e-32	7.23106	19.1406	8.88328	8.83877	88.3288	91.9205	103.046	91.0066	71.4156	85.6203	114.515	126.973
ENSG00000023608	6617	small nuclear RNA activating complex polypeptide 1	SNAPC1	6745.94	784.303	8.58338	9.71248e-256	4.89304e-254	776.823	831.106	785.059	744.224	7797.2	6735.58	6721.21	7765.19	6341.91	7215.63	5850.58	5540.2
ENSG00000124920	745	myelin regulatory factor	MYRF	1010.06	117.106	8.57775	2.26363e-208	8.21491e-207	110.532	111.821	114.372	131.698	893.965	1000.62	924.382	916.415	1085.32	1014.27	1075	1170.54
ENSG00000173801	3728	junction plakoglobin	JUP	4797.71	558.796	8.55695	1.98744e-205	7.00877e-204	487.58	510.752	590.738	646.114	4244.64	5044.24	4868.41	4200.06	4606.81	4213.27	5513.23	5690.98
ENSG00000137857	53905	dual oxidase 1	DUOX1	82.8022	9.52768	8.5533	1.0956e-33	5.82809e-33	11.3631	5.037	11.1041	10.6065	84.4462	85.7924	79.81	69.8423	94.5502	93.1474	79.4384	75.3904
ENSG00000277610	101954264	RNA, variant U1 small nuclear 4	RNVU1-4	5.8677	0.529453	8.55053	0.000489479	0.000986928	0	1.0074	1.11041	0	10.6771	3.50173	3.03076	4.23287	8.04683	10.3497	4.12667	2.97594
ENSG00000253910	56103	protocadherin gamma subfamily B, 2	PCDHGB2	342.172	39.9384	8.54409	2.76616e-106	4.06087e-105	30.9903	46.3404	44.4164	38.0067	331.961	378.187	334.394	278.311	356.072	319.9	374.495	364.056
ENSG00000162723	89886	SLAM family member 9	SLAMF9	5.80628	0.510102	8.537	0.000430424	0.000872193	1.03301	1.0074	0	0	7.76517	3.50173	7.07177	9.52395	5.02927	7.52706	2.06333	3.96792
ENSG00000129465	11035	receptor interacting serine/threonine kinase 3	RIPK3	5.9669	0.529453	8.52692	0.000593606	0.00118794	0	1.0074	1.11041	0	3.88259	3.50173	2.02051	3.17465	9.05268	3.76353	13.4117	8.92781
ENSG00000145217	10861	solute carrier family 26 member 1	SLC26A1	78.2261	9.00208	8.52576	3.89452e-32	2.00403e-31	10.3301	9.06661	7.77287	8.83877	83.4756	90.1696	86.8818	66.6676	78.4566	70.5662	72.2167	77.3744
ENSG00000138356	316	aldehyde oxidase 1	AOX1	9748.63	1140.4	8.51652	6.71162e-159	1.63232e-157	1059.87	1235.07	1093.75	1172.9	11667.2	9965.05	10458.1	11848.8	8884.7	9911.26	7509.51	7744.38
ENSG00000159588	149483	coiled-coil domain containing 17	CCDC17	185.116	21.4297	8.51332	1.56234e-51	1.12442e-50	22.7262	19.1406	19.9874	23.8647	201.894	163.706	142.446	159.791	225.311	224.871	150.623	212.283
ENSG00000099617	1943	ephrin A2	EFNA2	29.3124	3.20189	8.51321	3.01388e-12	9.31082e-12	4.13204	4.0296	1.11041	3.53551	20.3836	26.263	28.2871	28.5718	26.1522	25.4038	27.855	51.5829
ENSG00000183654	441061	membrane associated ring-CH-type finger 11	MARCH11	3.78039	0.220969	8.5088	0.00209515	0.00398214	0	0	0	0.883877	4.85323	2.6263	3.03076	0	5.02927	4.70441	2.06333	7.93583
ENSG00000106538	5919	retinoic acid receptor responder 2	RARRES2	24.9783	2.78712	8.50596	2.89445e-11	8.6312e-11	1.03301	3.0222	4.44164	2.65163	29.1194	28.8893	31.3178	20.1061	16.0937	24.4629	31.9817	17.8556
ENSG00000246223	388011	long intergenic non-protein coding RNA 1550	LINC01550	50.1614	5.52485	8.49737	7.79652e-20	3.01454e-19	4.13204	4.0296	3.33123	10.6065	54.3562	66.5329	51.5229	49.7362	38.2224	37.6353	54.6784	48.607
ENSG00000187821	391723	helt bHLH transcription factor	HELT	2.40342	0	8.48927	0.00339075	0.00630366	0	0	0	0	4.85323	2.6263	1.01025	0	3.01756	4.70441	1.03167	1.98396
ENSG00000162975	3754	potassium voltage-gated channel modifier subfamily F member 1	KCNF1	29.271	3.23419	8.47895	3.80696e-12	1.17096e-11	1.03301	5.037	3.33123	3.53551	23.2955	24.5121	46.4716	23.2808	35.2049	24.4629	36.1084	20.8316
ENSG00000169252	154	adrenoceptor beta 2	ADRB2	1202.82	141.917	8.4402	5.67897e-181	1.65542e-179	136.357	128.947	147.684	154.678	1259.9	1036.51	1151.69	1415.89	1234.18	1379.33	1067.78	1077.29
ENSG00000170054	327657	serpin family A member 9	SERPINA9	2.33408	0	8.43846	0.00272597	0.00511666	0	0	0	0	3.88259	0.875433	1.01025	1.05822	2.01171	3.76353	3.095	2.97594
ENSG00000123572	203447	Nik related kinase	NRK	31.859	3.56573	8.43647	1.11692e-10	3.25407e-10	3.09903	8.05921	2.22082	0.883877	29.1194	14.8824	17.1743	30.6883	35.2049	52.6894	44.3617	30.7513
ENSG00000183671	2825	G protein-coupled receptor 1	GPR1	768.757	91.1576	8.43572	1.15462e-191	3.6547e-190	103.301	107.792	81.0599	72.4779	792.048	811.526	857.705	784.138	684.986	719.775	773.75	726.129
ENSG00000133816	9645	microtubule associated monooxygenase, calponin and LIM domain containing 2	MICAL2	22708	2688.81	8.43353	0	0	2433.77	2609.17	2780.47	2931.82	20909.7	21771.1	22097.3	20173.8	24127.4	23332.9	24453.6	24798.5
ENSG00000107438	9124	PDZ and LIM domain 1	PDLIM1	4876.15	577.191	8.43306	0	0	545.429	558.1	587.407	617.83	4769.76	4919.06	4867.4	5260.39	4689.29	4849.31	4824.08	4829.95
ENSG00000166402	7275	tubby bipartite transcription factor	TUB	546.596	64.1794	8.4266	3.59611e-116	5.82778e-115	67.1456	53.3922	56.6309	79.5489	596.948	505.125	512.198	564.029	615.582	643.564	461.155	474.166
ENSG00000228672	389333	proline rich basic protein 1	PROB1	332.894	39.2349	8.42439	6.78126e-100	9.28709e-99	40.2874	34.2516	39.9747	42.4261	287.311	327.412	319.24	288.893	350.037	347.186	337.355	405.719
ENSG00000171557	2266	fibrinogen gamma chain	FGG	22.569	2.50297	8.41476	9.33237e-11	2.72774e-10	4.13204	1.0074	2.22082	2.65163	19.4129	15.7578	22.2256	24.339	25.1463	27.2856	19.6017	26.7834
ENSG00000253773	100616530	C8orf37 antisense RNA 1	C8orf37-AS1	26.8086	3.00027	8.40861	6.39355e-12	1.95102e-11	3.09903	4.0296	2.22082	2.65163	16.501	34.1419	26.2666	32.8047	28.1639	18.8177	31.9817	25.7915
ENSG00000180613	170825	GS homeobox 2	GSX2	7.76603	0.755551	8.40699	7.39406e-05	0.000158722	0	3.0222	0	0	7.76517	14.0069	8.08202	8.46573	5.02927	5.6453	6.19	6.94385
ENSG00000277758	83849	synaptotagmin 15	SYT15	14.3406	1.58323	8.40598	6.00362e-07	1.47305e-06	0	1.0074	4.44164	0.883877	7.76517	16.6332	15.1538	6.3493	17.0995	11.2906	19.6017	20.8316
ENSG00000277846	9299	small nucleolar RNA, C/D box 30	SNORD30	18.674	2.03528	8.38757	7.21941e-08	1.85409e-07	4.13204	2.0148	1.11041	0.883877	17.4716	12.2561	9.09228	24.339	29.1698	15.995	10.3167	30.7513
ENSG00000228775	285962	WEE2 antisense RNA 1	WEE2-AS1	16.1811	1.7591	8.38466	2.60333e-08	6.82304e-08	1.03301	2.0148	2.22082	1.76775	10.6771	14.8824	14.1435	21.1643	18.1054	15.995	19.6017	14.8797
ENSG00000103257	8140	solute carrier family 7 member 5	SLC7A5	30134.6	3590.05	8.38303	0	0	3316.99	3871.44	3435.61	3736.15	27761.5	28645	30800.6	26663.9	31809.1	30301.1	32903	32192.7
ENSG00000188910	2707	gap junction protein beta 3	GJB3	41.3467	4.6976	8.37723	3.4318e-17	1.23617e-16	4.13204	4.0296	4.44164	6.18714	26.2075	36.7682	42.4306	34.9211	45.2634	46.1032	48.4884	50.5909
ENSG00000172602	27289	Rho family GTPase 1	RND1	66.6726	7.75182	8.37554	6.77653e-26	3.03294e-25	9.29708	11.0814	4.44164	6.18714	57.2681	55.1523	74.7587	52.9108	73.4273	62.0983	78.4067	79.3583
ENSG00000156218	57188	ADAMTS like 3	ADAMTSL3	49.5381	5.62389	8.37353	8.48423e-21	3.36383e-20	5.16504	6.04441	3.33123	7.95489	54.3562	49.0242	60.6152	34.9211	51.2985	49.8668	51.5834	44.6391
ENSG00000127152	64919	B-cell CLL/lymphoma 11B	BCL11B	286.495	34.1718	8.37225	4.88905e-75	4.93837e-74	30.9903	53.3922	31.0915	21.213	298.959	288.893	269.738	291.01	255.487	238.043	337.355	312.473
ENSG00000177570	401474	sterile alpha motif domain containing 12	SAMD12	698.659	83.3568	8.35833	7.13052e-221	2.84554e-219	79.5417	86.6365	83.2807	83.9683	731.867	707.35	700.105	718.529	745.338	715.071	626.222	644.786
ENSG00000225968	392617	extracellular leucine rich repeat and fibronectin type III domain containing 1	ELFN1	66.1802	7.56155	8.35219	1.5716e-23	6.6635e-23	5.16504	6.04441	6.66246	12.3743	61.1507	77.0381	74.7587	61.3766	45.2634	49.8668	84.5967	75.3904
ENSG00000232907	101926987	DLGAP4 antisense RNA 1	DLGAP4-AS1	58.1077	6.80887	8.35168	1.20955e-22	5.01374e-22	7.23106	6.04441	7.77287	6.18714	46.591	54.2768	49.5024	51.8526	72.4215	59.2756	51.5834	79.3583
ENSG00000101188	4923	neurotensin receptor 1	NTSR1	281.721	33.5797	8.33474	2.76789e-76	2.83643e-75	47.5184	18.1332	33.3123	35.3551	304.783	278.388	268.727	266.671	300.75	314.255	216.65	303.546
ENSG00000147689	84985	family with sequence similarity 83 member A	FAM83A	20.2131	2.20616	8.32715	2.15475e-09	5.94109e-09	1.03301	4.0296	1.11041	2.65163	21.3542	28.0139	20.2051	21.1643	13.0761	13.1724	27.855	16.8636
ENSG00000100628	51676	ankyrin repeat and SOCS box containing 2	ASB2	1645.32	196.188	8.31864	3.31083e-77	3.43733e-76	183.876	187.377	189.88	223.621	1325.9	1792.89	1848.76	1167.21	1419.26	1262.66	2166.5	2179.38
ENSG00000171631	5031	pyrimidinergic receptor P2Y6	P2RY6	13.9055	1.47636	8.31441	2.29939e-07	5.76295e-07	1.03301	0	2.22082	2.65163	11.6478	14.8824	18.1846	13.7568	11.0644	9.40883	14.4433	17.8556
ENSG00000075618	6624	fascin actin-bundling protein 1	FSCN1	2771.71	332.44	8.3121	9.33233e-207	3.3163e-205	305.771	308.265	354.221	361.506	2664.42	3083.27	2798.4	2837.08	2408.01	2200.72	3063.02	3118.78
ENSG00000164400	1437	colony stimulating factor 2	CSF2	1867.8	223.807	8.31155	3.03408e-274	1.71494e-272	202.47	234.724	213.199	244.834	1844.23	1918.95	2000.3	1877.28	1741.13	1606.09	2151.03	1803.42
ENSG00000086696	3294	hydroxysteroid 17-beta dehydrogenase 2	HSD17B2	136.58	16.4601	8.29404	3.61929e-55	2.75708e-54	18.5942	15.111	18.877	13.2581	133.949	138.318	142.446	125.928	136.796	130.783	147.528	136.893
ENSG00000130783	84660	coiled-coil domain containing 62	CCDC62	76.178	8.93905	8.29367	1.94432e-29	9.4774e-29	9.29708	10.074	6.66246	9.72264	83.4756	77.0381	78.7997	51.8526	88.5151	68.6844	86.66	74.3984
ENSG00000114646	10675	chondroitin sulfate proteoglycan 5	CSPG5	304.809	36.4942	8.28738	6.21098e-99	8.38921e-98	39.2543	27.1998	38.8643	40.6583	316.431	290.644	324.291	367.201	287.674	287.91	280.613	283.706
ENSG00000138829	2201	fibrillin 2	FBN2	36.8274	4.2904	8.28624	5.90507e-16	2.05827e-15	3.09903	10.074	2.22082	1.76775	34.9433	34.1419	35.3589	37.0376	36.2107	30.1082	39.2034	47.615
ENSG00000160062	653121	zinc finger and BTB domain containing 8A	ZBTB8A	188.595	22.9816	8.27453	1.57893e-68	1.45366e-67	21.6932	29.2146	27.7602	13.2581	192.188	192.595	202.051	161.907	169.989	186.295	206.333	197.404
ENSG00000119411	54836	B-box and SPRY domain containing	BSPRY	18.2735	1.99032	8.26693	9.42562e-08	2.40829e-07	1.03301	6.04441	0	0.883877	11.6478	23.6367	17.1743	11.6404	24.1405	8.46794	22.6967	26.7834
ENSG00000206052	220164	docking protein 6	DOK6	26.4495	3.04923	8.26325	2.93796e-11	8.75934e-11	1.03301	8.05921	2.22082	0.883877	26.2075	37.6436	25.2563	31.7465	28.1639	15.995	24.76	21.8235
ENSG00000204866	147920	IGF like family member 2	IGFL2	5.5023	0.472819	8.26222	0.000501817	0.00101061	0	1.0074	0	0.883877	6.79453	4.37716	5.05127	3.17465	8.04683	7.52706	3.095	5.95187
ENSG00000257467	102724663	uncharacterized LOC102724663	LOC102724663	2.32272	0	8.25646	0.00361402	0.00669369	0	0	0	0	1.94129	1.75087	0	2.11643	1.00585	4.70441	3.095	3.96792
ENSG00000137642	6653	sortilin related receptor 1	SORL1	524.626	63.9349	8.23657	5.19244e-164	1.30896e-162	58.8815	72.5329	72.1766	52.1487	519.296	528.761	469.768	501.595	516.003	564.53	513.77	583.284
ENSG00000164684	619279	zinc finger protein 704	ZNF704	1274.13	154.135	8.22905	4.5514e-219	1.79206e-217	137.39	195.436	129.918	153.795	1262.81	1253.62	1164.82	1130.18	1276.43	1318.18	1407.19	1379.84
ENSG00000163362	55765	chromosome 1 open reading frame 106	C1orf106	79.6564	9.34898	8.22638	2.10208e-29	1.02371e-28	4.13204	15.111	6.66246	11.4904	74.7398	77.9135	87.892	59.2601	79.4624	69.6253	100.072	88.2861
ENSG00000113070	1839	heparin binding EGF like growth factor	HBEGF	5208.13	632.385	8.22211	0	0	609.475	582.278	669.577	668.211	5238.58	4723.84	4662.32	5670.98	5567.4	5857.94	5063.42	4880.54
ENSG00000131711	4131	microtubule associated protein 1B	MAP1B	5262.44	640.307	8.2055	5.98058e-267	3.26657e-265	663.192	709.21	619.608	569.217	5339.53	4623.16	4501.69	5066.74	6098.49	5812.77	5165.56	5491.6
ENSG00000250305	57604	KIAA1456	KIAA1456	23.9997	2.6417	8.20239	3.95255e-10	1.12587e-09	0	5.037	1.11041	4.41938	27.1781	28.8893	33.3383	26.4554	13.0761	18.8177	15.475	28.7674
ENSG00000139329	4060	lumican	LUM	114.039	13.4295	8.19945	7.06186e-35	3.84357e-34	12.3961	14.1036	7.77287	19.4453	90.2701	128.689	107.087	101.589	104.609	93.1474	160.94	125.981
ENSG00000122756	1271	ciliary neurotrophic factor receptor	CNTFR	15.8535	1.80933	8.19771	5.43416e-08	1.40349e-07	0	3.0222	3.33123	0.883877	14.5597	15.7578	16.164	11.6404	11.0644	14.1132	22.6967	20.8316
ENSG00000115380	2202	EGF containing fibulin like extracellular matrix protein 1	EFEMP1	3376.87	411.443	8.19469	0	0	366.718	405.983	445.274	427.796	3196.34	3273.24	3257.06	3043.43	3279.08	3397.53	3905.89	3662.39
ENSG00000187672	26059	ELKS/RAB6-interacting/CAST family member 2	ERC2	138.652	16.6176	8.19418	7.97117e-55	6.03399e-54	17.5612	18.1332	12.2145	18.5614	131.037	142.696	141.435	124.87	128.749	154.305	140.307	145.821
ENSG00000214553	342666	leucine rich repeat containing 37 member A11, pseudogene	LRRC37A11P	5.54206	0.5037	8.19117	0.000592616	0.00118604	0	2.0148	0	0	4.85323	3.50173	8.08202	6.3493	2.01171	8.46794	4.12667	6.94385
ENSG00000250709	100526761	CCDC169-SOHLH2 readthrough	CCDC169-SOHLH2	3.53891	0.277602	8.19108	0.00202954	0.00386309	0	0	1.11041	0	4.85323	5.2526	5.05127	4.23287	2.01171	2.82265	3.095	0.991979
ENSG00000178821	339456	transmembrane protein 52	TMEM52	152.851	18.2096	8.18498	9.43481e-53	6.93924e-52	12.3961	20.148	15.5457	24.7485	135.891	159.329	180.835	179.897	131.767	149.6	149.592	135.901
ENSG00000124491	2162	coagulation factor XIII A chain	F13A1	177.481	21.3823	8.17299	2.54397e-66	2.27624e-65	17.5612	18.1332	23.3186	26.5163	172.775	172.46	203.061	196.828	160.937	161.832	175.383	176.572
ENSG00000122733	23349	PHD finger protein 24	PHF24	34.2279	4.11068	8.15326	5.55458e-15	1.88055e-14	3.09903	4.0296	6.66246	2.65163	39.7965	34.1419	31.3178	42.3287	24.1405	29.1674	39.2034	33.7273
ENSG00000182218	84439	HHIP like 1	HHIPL1	15.616	1.72694	8.13932	6.87455e-08	1.76776e-07	0	4.0296	1.11041	1.76775	10.6771	21.8858	17.1743	11.6404	12.0702	15.0541	18.57	17.8556
ENSG00000160396	147746	homeodomain interacting protein kinase 4	HIPK4	17.7898	2.0303	8.13322	1.13757e-08	3.03314e-08	0	3.0222	3.33123	1.76775	12.6184	18.3841	17.1743	20.1061	18.1054	11.2906	25.7917	18.8476
ENSG00000129757	1028	cyclin dependent kinase inhibitor 1C	CDKN1C	874.494	107.397	8.13001	6.0853e-191	1.90939e-189	109.499	91.6735	118.814	109.601	886.2	966.478	952.669	849.748	787.583	739.534	887.234	926.508
ENSG00000123685	55509	basic leucine zipper ATF-like transcription factor 3	BATF3	573.997	70.6558	8.12735	2.06275e-183	6.13418e-182	70.2446	65.4811	78.8391	68.0585	590.153	586.54	569.783	607.416	586.413	609.692	500.359	541.62
ENSG00000197061	8364	histone cluster 1 H4 family member c	HIST1H4C	42.2754	5.11153	8.11965	7.69064e-18	2.82448e-17	6.19805	6.04441	5.55205	2.65163	35.9139	36.7682	35.3589	53.969	51.2985	47.0441	38.1717	39.6792
ENSG00000121742	10804	gap junction protein beta 6	GJB6	2.29511	0	8.11301	0.00429966	0.00789061	0	0	0	0	0.970646	5.2526	1.01025	3.17465	0	1.88177	3.095	2.97594
ENSG00000008128	728642	cyclin dependent kinase 11A	CDK11A	121.629	14.8935	8.09576	2.27106e-38	1.31693e-37	19.6272	17.1258	12.2145	10.6065	142.685	106.803	108.097	123.811	131.767	159.009	89.7551	111.102
ENSG00000226465	105372582	uncharacterized LOC105372582	LOC105372582	3.53179	0.220969	8.09113	0.00245309	0.00463017	0	0	0	0.883877	0.970646	7.00346	2.02051	5.29108	2.01171	2.82265	5.15834	2.97594
ENSG00000169918	161725	OTU deubiquitinase 7A	OTUD7A	80.4104	9.87515	8.07406	2.84861e-31	1.44316e-30	1.03301	12.0888	16.6561	9.72264	80.5637	81.4153	81.8305	71.9587	95.5561	72.448	72.2167	87.2941
ENSG00000152939	153562	MARVEL domain containing 2	MARVELD2	140.908	17.1715	8.07226	3.33841e-45	2.16623e-44	16.5281	21.1554	13.3249	17.6775	138.802	178.588	172.753	136.51	117.685	112.906	134.117	135.901
ENSG00000005981	51666	ankyrin repeat and SOCS box containing 4	ASB4	3.54776	0.25185	8.06885	0.00262946	0.00494581	0	1.0074	0	0	1.94129	5.2526	4.04101	3.17465	0	2.82265	6.19	4.95989
ENSG00000146090	255426	RasGEF domain family member 1C	RASGEF1C	7.39863	0.731072	8.06286	8.30561e-05	0.000177702	1.03301	1.0074	0	0.883877	7.76517	7.00346	6.06152	6.3493	9.05268	4.70441	10.3167	7.93583
ENSG00000137880	2644	GTP cyclohydrolase I feedback regulator	GCHFR	31.6697	3.74043	8.05219	5.13892e-14	1.68684e-13	3.09903	1.0074	5.55205	5.30326	29.1194	28.8893	25.2563	33.8629	41.24	26.3447	30.95	37.6952
ENSG00000010319	56920	semaphorin 3G	SEMA3G	75.709	9.08545	8.04844	9.17232e-31	4.59097e-30	7.23106	10.074	6.66246	12.3743	73.7691	76.1627	71.728	59.2601	79.4624	85.6203	76.3434	83.3262
ENSG00000226508	105373984	uncharacterized LOC105373984	LOC105373984	2.20932	0	8.04755	0.00343507	0.00638192	0	0	0	0	2.91194	1.75087	1.01025	2.11643	2.01171	1.88177	1.03167	4.95989
ENSG00000162490	374946	dorsal inhibitory axon guidance protein	DRAXIN	49.7748	5.88214	8.04366	1.18935e-18	4.46662e-18	6.19805	6.04441	3.33123	7.95489	40.7672	42.8962	44.4511	41.2704	44.2576	45.1624	64.995	74.3984
ENSG00000206077	653082	zinc finger DHHC-type containing 11B	ZDHHC11B	29.5894	3.48731	8.03662	8.3681e-13	2.6428e-12	2.06602	3.0222	4.44164	4.41938	22.3249	27.1384	31.3178	17.9897	40.2341	31.0491	30.95	35.7112
ENSG00000087086	2512	ferritin light chain	FTL	50764.1	6317.29	8.02241	0	0	5975.96	5781.47	6507	7004.72	48899.2	56615.1	55013.3	46300.1	47262	43736	54842.4	53444.8
ENSG00000144893	116931	mediator complex subunit 12 like	MED12L	97.8592	12.1287	8.0068	1.26612e-37	7.24993e-37	7.23106	17.1258	14.4353	9.72264	98.0353	97.1731	106.077	118.52	92.5385	101.615	84.5967	84.3182
ENSG00000124134	3787	potassium voltage-gated channel modifier subfamily S member 1	KCNS1	77.5207	9.53921	7.99643	9.22628e-29	4.42153e-28	12.3961	6.04441	9.99368	9.72264	71.8278	89.2942	92.9433	50.7944	82.48	76.2115	74.28	82.3343
ENSG00000269028	100462981	MT-RNR2-like 2	MTRNR2L2	177.439	22.0057	7.99139	2.43235e-66	2.17697e-65	18.5942	19.1406	25.5394	24.7485	178.599	174.211	151.538	167.198	200.165	193.822	176.415	177.564
ENSG00000107968	1326	mitogen-activated protein kinase kinase kinase 8	MAP3K8	77.7495	9.48643	7.98501	8.12613e-25	3.54837e-24	11.3631	11.0814	6.66246	8.83877	68.9159	73.5364	79.81	49.7362	73.4273	64.9209	112.452	99.1979
ENSG00000104951	259307	interleukin 4 induced 1	IL4I1	59.8883	7.29962	7.98068	3.29975e-19	1.25816e-18	9.29708	7.05181	6.66246	6.18714	51.4443	66.5329	54.5537	47.6197	56.3278	33.8718	80.47	88.2861
ENSG00000164120	3248	hydroxyprostaglandin dehydrogenase 15-(NAD)	HPGD	33.2584	3.9035	7.98022	8.05184e-14	2.62415e-13	2.06602	4.0296	3.33123	6.18714	27.1781	42.8962	37.3794	43.3869	25.1463	38.5762	23.7283	27.7754
ENSG00000154760	146857	schlafen family member 13	SLFN13	438.573	55.1405	7.96951	1.18981e-157	2.85098e-156	50.6174	53.3922	64.4037	52.1487	458.145	473.609	441.481	428.578	427.488	445.978	413.699	419.607
ENSG00000197766	1675	complement factor D	CFD	195.19	24.1423	7.96596	8.01799e-49	5.50319e-48	21.6932	22.1628	24.429	28.2841	167.922	221.485	203.061	200.003	138.808	159.009	207.365	263.866
ENSG00000177627	121273	chromosome 12 open reading frame 54	C12orf54	2.21032	0	7.9517	0.00406115	0.00747769	0	0	0	0	2.91194	1.75087	2.02051	1.05822	4.02341	2.82265	3.095	0
ENSG00000152766	118932	ankyrin repeat domain 22	ANKRD22	17.2337	2.01735	7.94488	2.1076e-08	5.55429e-08	2.06602	2.0148	2.22082	1.76775	14.5597	28.8893	12.123	16.9315	15.0878	15.995	14.4433	19.8396
ENSG00000120217	29126	CD274 molecule	CD274	724.438	90.857	7.94459	4.57634e-118	7.58299e-117	92.9708	91.6735	92.164	86.6199	836.697	645.194	642.521	869.854	741.314	832.681	597.335	629.907
ENSG00000169403	5724	platelet activating factor receptor	PTAFR	37.1609	4.55775	7.93689	1.02081e-16	3.62592e-16	3.09903	6.04441	5.55205	3.53551	37.8552	34.1419	42.4306	40.2122	35.2049	36.6944	34.045	36.7032
ENSG00000167281	146713	RNA binding protein, fox-1 homolog 3	RBFOX3	60.7872	7.33803	7.92597	2.14437e-21	8.63816e-21	3.09903	12.0888	4.44164	9.72264	43.6791	66.5329	53.5434	45.5033	80.4683	75.2706	58.805	62.4947
ENSG00000161610	3060	hypocretin neuropeptide precursor	HCRT	7.24042	0.719541	7.9259	0.000101706	0.000216178	0	0	1.11041	1.76775	5.82388	8.75433	8.08202	5.29108	8.04683	4.70441	9.28501	7.93583
ENSG00000107282	320	amyloid beta precursor protein binding family A member 1	APBA1	120.234	15.0223	7.90585	1.28149e-42	7.96947e-42	7.23106	23.1702	15.5457	14.142	116.478	132.19	108.097	108.996	132.773	108.202	108.325	146.813
ENSG00000244694	442213	patched domain containing 4	PTCHD4	11.5894	1.26565	7.90167	1.45928e-05	3.29173e-05	1.03301	4.0296	0	0	15.5303	7.00346	15.1538	23.2808	6.03512	6.58618	7.22167	11.9037
ENSG00000035664	23604	death associated protein kinase 2	DAPK2	108.852	13.4816	7.90057	1.19867e-27	5.5884e-27	8.26407	13.0962	16.6561	15.9098	78.6224	115.557	94.9638	69.8423	104.609	105.379	161.972	139.869
ENSG00000138166	1847	dual specificity phosphatase 5	DUSP5	11754.8	1487.62	7.88997	0	0	1403.86	1531.25	1419.1	1596.28	11917.6	11234.4	11458.3	12386.4	12129.6	11839.1	11829.1	11244.1
ENSG00000168298	3008	histone cluster 1 H1 family member e	HIST1H1E	118.023	14.6788	7.88988	3.51375e-39	2.0716e-38	16.5281	10.074	14.4353	17.6775	140.744	123.436	104.056	152.383	116.679	113.847	92.8501	100.19
ENSG00000163283	250	alkaline phosphatase, placental	ALPP	19.1944	2.1895	7.85713	4.83294e-08	1.251e-07	0	1.0074	3.33123	4.41938	26.2075	20.135	25.2563	26.4554	19.1112	15.995	14.4433	5.95187
ENSG00000205426	3887	keratin 81	KRT81	3590.18	449.131	7.84137	1.77842e-28	8.45408e-28	490.679	399.938	471.924	433.983	2414.97	3498.23	3426.78	2197.92	3343.46	2849.93	6009.46	4980.73
ENSG00000226091	389634	long intergenic non-protein coding RNA 937	LINC00937	24.6812	2.86907	7.82464	3.17644e-11	9.46078e-11	1.03301	4.0296	1.11041	5.30326	24.2662	32.391	21.2153	26.4554	30.1756	21.6403	16.5067	24.7995
ENSG00000176658	4642	myosin ID	MYO1D	2997.66	382.271	7.81847	0	0	353.289	395.909	369.766	410.119	3041.04	2978.22	2903.47	2931.26	2979.34	2882.86	3114.6	3150.53
ENSG00000154080	83539	carbohydrate sulfotransferase 9	CHST9	24.7117	2.90508	7.81794	2.94392e-11	8.7763e-11	1.03301	7.05181	0	3.53551	26.2075	27.1384	30.3076	19.0479	19.1112	28.2265	26.8233	20.8316
ENSG00000187682	3266	ES cell expressed Ras	ERAS	7.23243	0.750422	7.81755	0.000190204	0.000396541	0	1.0074	1.11041	0.883877	5.82388	11.3806	5.05127	1.05822	10.0585	9.40883	5.15834	9.91979
ENSG00000182247	7325	ubiquitin conjugating enzyme E2 E2	UBE2E2	1275.06	162.847	7.80154	0	0	141.522	185.362	156.568	167.937	1282.22	1272.88	1281	1334.41	1248.26	1225.03	1324.66	1232.04
ENSG00000263718	105371907	uncharacterized LOC105371907	LOC105371907	5.16139	0.441938	7.7995	0.000794242	0.00157239	0	0	0	1.76775	8.73582	4.37716	7.07177	4.23287	4.02341	3.76353	4.12667	4.95989
ENSG00000169126	55130	armadillo repeat containing 4	ARMC4	250.871	32.0946	7.78288	8.55136e-90	1.04576e-88	39.2543	28.2072	29.9811	30.9357	277.605	257.377	228.317	234.924	234.364	241.807	254.822	277.754
ENSG00000188848	389206	BEN domain containing 4	BEND4	20.8098	2.43866	7.7764	1.52893e-09	4.24478e-09	2.06602	5.037	0	2.65163	16.501	15.7578	24.2461	22.2225	20.1171	24.4629	13.4117	29.7594
ENSG00000182578	1436	colony stimulating factor 1 receptor	CSF1R	324.787	41.3848	7.76458	6.51053e-61	5.38984e-60	33.0563	44.3256	42.1956	45.9616	268.869	351.049	303.076	252.914	332.938	256.861	420.92	411.671
ENSG00000133083	9201	doublecortin like kinase 1	DCLK1	1661.75	213.927	7.74779	1.43069e-160	3.52447e-159	186.975	277.035	204.315	187.382	1655.92	1503.99	1419.41	1814.84	1773.32	1949.51	1565.04	1611.97
ENSG00000239799	100873993	ITIH4 antisense RNA 1	ITIH4-AS1	3.38796	0.220969	7.74026	0.00342319	0.00636058	0	0	0	0.883877	2.91194	7.00346	0	3.17465	5.02927	1.88177	4.12667	2.97594
ENSG00000272142	100129461	LYRM4 antisense RNA 1	LYRM4-AS1	186.776	24.0295	7.72022	2.16543e-69	2.02464e-68	17.5612	34.2516	22.2082	22.0969	188.305	214.481	185.887	184.13	172.001	189.117	185.7	174.588
ENSG00000157680	9162	diacylglycerol kinase iota	DGKI	200.898	25.8436	7.71916	2.89807e-62	2.44347e-61	25.8252	33.2442	22.2082	22.0969	230.043	189.969	184.876	231.749	197.147	232.398	174.352	166.652
ENSG00000172081	126308	MOB kinase activator 3A	MOB3A	6336.53	820.714	7.70408	1.26849e-244	5.95587e-243	814.011	796.854	821.703	850.289	5673.43	6519.35	6457.54	5296.37	6374.09	5662.23	7404.28	7304.93
ENSG00000178342	26251	potassium voltage-gated channel modifier subfamily G member 2	KCNG2	5.23075	0.535855	7.69382	0.00102651	0.00201512	1.03301	0	1.11041	0	5.82388	6.12803	3.03076	4.23287	1.00585	6.58618	4.12667	10.9118
ENSG00000166813	374654	kinesin family member 7	KIF7	803.997	104.448	7.68451	2.87804e-234	1.26012e-232	102.268	79.5847	121.035	114.904	790.106	808.025	798.1	740.751	796.636	814.804	803.669	879.885
ENSG00000087494	5744	parathyroid hormone like hormone	PTHLH	78.1411	9.91571	7.68111	5.16673e-31	2.60415e-30	5.16504	16.1184	7.77287	10.6065	79.593	84.0416	79.81	84.6573	85.4976	75.2706	60.8684	75.3904
ENSG00000166394	51700	cytochrome b5 reductase 2	CYB5R2	690.67	89.7402	7.67596	3.77109e-150	8.4847e-149	96.0698	78.5773	93.2744	91.0393	771.664	732.737	742.536	770.382	615.582	670.849	579.797	641.81
ENSG00000186205	64757	mitochondrial amidoxime reducing component 1	MARC1	24.4646	3.01707	7.66985	1.86756e-10	5.38397e-10	0	10.074	1.11041	0.883877	26.2075	28.8893	25.2563	24.339	30.1756	24.4629	17.5383	18.8476
ENSG00000188389	5133	programmed cell death 1	PDCD1	5.21564	0.555205	7.65957	0.00103573	0.00203187	0	0	2.22082	0	8.73582	8.75433	4.04101	5.29108	7.04098	2.82265	2.06333	2.97594
ENSG00000015133	440193	coiled-coil domain containing 88C	CCDC88C	2151.89	280.71	7.65312	0	0	282.011	303.228	260.946	276.653	2137.36	2073.03	2092.23	2019.08	2285.3	2232.71	2160.31	2215.09
ENSG00000180535	168620	basic helix-loop-helix family member a15	BHLHA15	11.0598	1.22964	7.65206	1.53848e-05	3.46555e-05	1.03301	1.0074	1.11041	1.76775	13.5891	5.2526	10.1025	7.40751	9.05268	4.70441	17.5383	20.8316
ENSG00000261794	728498	golgin A8 family member H	GOLGA8H	6.98963	0.719541	7.63983	0.000166594	0.000348641	0	0	1.11041	1.76775	4.85323	7.00346	7.07177	3.17465	12.0702	6.58618	7.22167	7.93583
ENSG00000154342	89780	Wnt family member 3A	WNT3A	3.30713	0.25185	7.63312	0.003247	0.00605052	0	1.0074	0	0	0	3.50173	4.04101	3.17465	4.02341	5.6453	3.095	2.97594
ENSG00000130720	84929	fibrinogen C domain containing 1	FIBCD1	505.364	66.2062	7.60665	1.1597e-109	1.75984e-108	58.8815	54.3996	79.9495	71.594	494.059	550.647	509.168	428.578	514.997	409.284	576.702	559.476
ENSG00000255339	4714	NADH:ubiquinone oxidoreductase subunit B8	NDUFB8	8.98502	1.02802	7.60615	3.90568e-05	8.54688e-05	0	1.0074	2.22082	0.883877	4.85323	7.00346	5.05127	7.40751	14.082	10.3497	8.25334	14.8797
ENSG00000128606	10234	leucine rich repeat containing 17	LRRC17	43.8097	5.61651	7.59923	2.00365e-14	6.668e-14	7.23106	5.037	6.66246	3.53551	32.0313	35.8927	24.2461	45.5033	60.3512	71.5071	41.2667	39.6792
ENSG00000223485	101929484	long intergenic non-protein coding RNA 1615	LINC01615	295.262	38.518	7.59838	8.26263e-62	6.91801e-61	38.2213	42.3108	35.5331	38.0067	273.722	316.907	264.686	235.982	250.458	255.92	376.559	387.864
ENSG00000135443	3891	keratin 85	KRT85	3.41067	0.220969	7.59406	0.00464276	0.0084795	0	0	0	0.883877	1.94129	3.50173	7.07177	2.11643	1.00585	4.70441	0	6.94385
ENSG00000078177	55728	NEDD4 binding protein 2	N4BP2	626.991	82.2733	7.58627	3.2306e-129	5.96889e-128	80.5747	93.6883	74.3974	80.4328	618.302	631.187	568.772	505.827	595.465	637.918	728.357	730.096
ENSG00000100842	10278	embryonal Fyn-associated substrate	EFS	21.174	2.64213	7.57654	2.00711e-07	5.04601e-07	0	3.0222	6.66246	0.883877	8.73582	14.0069	16.164	11.6404	21.1229	30.1082	29.9184	37.6952
ENSG00000089225	6910	T-box 5	TBX5	18.3997	2.2305	7.57574	8.52239e-09	2.28513e-08	4.13204	3.0222	0	1.76775	18.4423	10.5052	16.164	15.8732	19.1112	22.5812	22.6967	21.8235
ENSG00000213366	2946	glutathione S-transferase mu 2	GSTM2	128.541	16.7889	7.57401	9.99969e-48	6.7421e-47	14.4621	18.1332	17.7666	16.7937	111.624	126.938	105.066	148.15	136.796	128.901	129.99	140.861
ENSG00000120440	83887	tubulin tyrosine ligase like 2	TTLL2	12.6708	1.50597	7.56548	1.17767e-06	2.83991e-06	0	4.0296	1.11041	0.883877	11.6478	13.1315	12.123	19.0479	12.0702	15.0541	11.3483	6.94385
ENSG00000101542	28316	cadherin 20	CDH20	10.7869	1.26052	7.55562	5.72628e-06	1.32721e-05	1.03301	2.0148	1.11041	0.883877	7.76517	7.8789	15.1538	11.6404	16.0937	7.52706	10.3167	9.91979
ENSG00000198515	1259	cyclic nucleotide gated channel alpha 1	CNGA1	56.2718	7.26619	7.55503	9.04412e-22	3.67289e-21	7.23106	12.0888	4.44164	5.30326	56.2975	58.654	45.4614	53.969	47.2751	55.5121	79.4384	53.5669
ENSG00000122133	5047	progestagen associated endometrial protein	PAEP	381.309	50.2506	7.54176	1.66481e-111	2.57574e-110	49.5844	54.3996	46.6372	50.381	355.257	347.547	369.753	346.037	438.552	355.654	398.224	439.447
ENSG00000125872	164312	leucine rich repeat neuronal 4	LRRN4	8.86845	0.945639	7.5317	6.64122e-05	0.000142987	0	2.0148	0	1.76775	12.6184	7.8789	6.06152	16.9315	9.05268	10.3497	3.095	4.95989
ENSG00000053918	3784	potassium voltage-gated channel subfamily Q member 1	KCNQ1	8.80794	0.97652	7.52512	4.44767e-05	9.68979e-05	0	3.0222	0	0.883877	8.73582	8.75433	9.09228	2.11643	9.05268	8.46794	11.3483	12.8957
ENSG00000175984	163259	DENN domain containing 2C	DENND2C	61.5702	8.12617	7.52371	7.17754e-26	3.21153e-25	4.13204	11.0814	11.1041	6.18714	57.2681	67.4083	58.5947	63.493	63.3688	60.2165	56.7417	65.4706
ENSG00000196482	2104	estrogen related receptor gamma	ESRRG	20.0468	2.46314	7.52197	1.91281e-09	5.28703e-09	1.03301	7.05181	0	1.76775	16.501	27.1384	22.2256	20.1061	18.1054	16.9359	17.5383	21.8235
ENSG00000161243	126433	F-box protein 27	FBXO27	900.069	119.222	7.51263	9.07885e-265	4.86063e-263	113.631	126.933	109.931	126.394	870.67	922.706	905.187	849.748	897.221	836.445	982.147	936.428
ENSG00000259023	338002	long intergenic non-protein coding RNA 524	LINC00524	21.8357	2.67244	7.51123	4.45963e-10	1.26753e-09	4.13204	3.0222	0	3.53551	25.2368	28.0139	13.1333	16.9315	21.1229	21.6403	25.7917	22.8155
ENSG00000237883	100874048	DGUOK antisense RNA 1	DGUOK-AS1	95.7354	12.8134	7.50314	7.11104e-36	3.94917e-35	20.6602	11.0814	13.3249	6.18714	99.0059	90.1696	110.118	92.0648	85.4976	91.2656	112.452	85.3102
ENSG00000166106	170689	ADAM metallopeptidase with thrombospondin type 1 motif 15	ADAMTS15	311.323	41.3035	7.49739	3.44294e-88	4.13561e-87	50.6174	28.2072	42.1956	44.1938	266.928	344.921	311.158	275.136	291.698	307.669	327.039	366.04
ENSG00000079308	7145	tensin 1	TNS1	851.631	113.428	7.49471	9.05302e-269	4.99517e-267	95.0368	117.866	123.255	117.556	841.55	892.942	835.479	831.758	839.888	796.928	872.79	901.709
ENSG00000106868	64420	sushi domain containing 1	SUSD1	457.211	61.3704	7.49263	3.4454e-144	7.33481e-143	58.8815	75.5551	67.735	43.31	429.026	446.471	432.388	504.769	460.681	452.565	446.712	485.078
ENSG00000237575	23615	peptide YY 2 (pseudogene)	PYY2	20.0677	2.5468	7.49097	2.62557e-09	7.20919e-09	2.06602	3.0222	3.33123	1.76775	14.5597	21.8858	28.2871	12.6986	23.1346	24.4629	20.6333	14.8797
ENSG00000178662	80034	cysteine and serine rich nuclear protein 3	CSRNP3	35.0522	4.5165	7.48338	4.4108e-15	1.49769e-14	3.09903	12.0888	1.11041	1.76775	37.8552	32.391	37.3794	34.9211	38.2224	34.8127	35.0767	29.7594
ENSG00000049769	89801	protein phosphatase 1 regulatory subunit 3F	PPP1R3F	790.662	105.31	7.48257	1.57884e-163	3.96469e-162	92.9708	91.6735	119.924	116.672	784.282	873.682	848.613	779.905	703.092	667.086	854.22	814.415
ENSG00000154639	1525	coxsackie virus and adenovirus receptor	CXADR	27.4172	3.46669	7.46229	3.58757e-12	1.10484e-11	2.06602	6.04441	2.22082	3.53551	24.2662	30.6402	19.1948	33.8629	23.1346	23.5221	31.9817	32.7353
ENSG00000085741	7481	Wnt family member 11	WNT11	6.86212	0.794107	7.45355	0.000187608	0.000391306	2.06602	0	1.11041	0	5.82388	7.00346	9.09228	4.23287	9.05268	5.6453	4.12667	9.91979
ENSG00000253873	56105	protocadherin gamma subfamily A, 11	PCDHGA11	21.8421	2.78443	7.45331	9.43331e-10	2.64181e-09	3.09903	6.04441	1.11041	0.883877	30.09	27.1384	27.2768	20.1061	19.1112	20.6994	14.4433	15.8717
ENSG00000110987	605	BCL tumor suppressor 7A	BCL7A	884.544	118.888	7.43484	5.54176e-263	2.92829e-261	112.598	112.829	129.918	120.207	822.138	884.187	853.664	943.929	928.403	935.237	840.809	867.982
ENSG00000184260	8338	histone cluster 2 H2A family member c	HIST2H2AC	88.8049	11.8688	7.43004	1.28777e-33	6.84588e-33	17.5612	11.0814	9.99368	8.83877	91.2408	98.0485	86.8818	89.9484	104.609	94.0883	72.2167	73.4064
ENSG00000164185	133923	zinc finger protein 474	ZNF474	21.7126	2.67898	7.4142	1.66364e-09	4.60971e-09	1.03301	5.037	1.11041	3.53551	10.6771	17.5087	22.2256	23.2808	32.1873	25.4038	19.6017	22.8155
ENSG00000018625	477	ATPase Na+/K+ transporting subunit alpha 2	ATP1A2	27.1181	3.40493	7.41212	1.12977e-11	3.41924e-11	2.06602	4.0296	2.22082	5.30326	23.2955	28.8893	25.2563	13.7568	27.158	33.8718	31.9817	32.7353
ENSG00000047662	27146	family with sequence similarity 184 member B	FAM184B	16.1921	2.11126	7.4087	3.73269e-08	9.71391e-08	3.09903	2.0148	3.33123	0	15.5303	10.5052	15.1538	16.9315	18.1054	17.8768	18.57	16.8636
ENSG00000164509	133396	interleukin 31 receptor A	IL31RA	513.493	69.3019	7.40417	1.13534e-158	2.74889e-157	51.6504	75.5551	81.0599	68.9424	464.94	569.907	515.229	520.642	500.915	486.436	525.119	524.757
ENSG00000172889	51162	EGF like domain multiple 7	EGFL7	1501.42	203.043	7.39691	0	0	213.833	174.28	224.303	199.756	1437.53	1490.86	1532.55	1538.65	1467.54	1380.27	1665.11	1498.88
ENSG00000114812	7433	vasoactive intestinal peptide receptor 1	VIPR1	219.92	29.5534	7.3884	9.75326e-63	8.28147e-62	24.7922	25.185	35.5331	32.7034	185.393	229.363	211.143	179.897	214.247	218.285	238.315	282.714
ENSG00000073464	1183	chloride voltage-gated channel 4	CLCN4	2096.48	283.191	7.38693	0	0	260.318	308.265	274.271	289.912	2129.6	2237.61	2065.97	2287.86	1865.86	2063.36	2034.45	2087.12
ENSG00000160097	252995	fibronectin type III domain containing 5	FNDC5	19.6119	2.44776	7.37947	1.4563e-09	4.04729e-09	1.03301	1.0074	3.33123	4.41938	18.4423	20.135	21.2153	19.0479	23.1346	22.5812	15.475	16.8636
ENSG00000135439	116986	ArfGAP with GTPase domain, ankyrin repeat and PH domain 2	AGAP2	417.348	55.9692	7.37202	1.94784e-120	3.28631e-119	48.5514	56.4144	49.9684	68.9424	423.202	463.104	467.747	369.318	408.377	369.767	413.699	423.575
ENSG00000228695	51716	carboxylesterase 1 pseudogene 1	CES1P1	34.5769	4.48958	7.37078	4.00831e-13	1.27935e-12	2.06602	5.037	5.55205	5.30326	29.1194	49.0242	19.1948	33.8629	48.281	26.3447	35.0767	35.7112
ENSG00000162078	124220	zymogen granule protein 16B	ZG16B	284.731	38.5931	7.37001	2.58184e-78	2.72141e-77	40.2874	29.2146	47.7476	37.1228	240.72	309.028	321.26	244.448	279.627	250.275	324.975	307.513
ENSG00000157152	6854	synapsin II	SYN2	10.4182	1.28628	7.35559	9.20947e-06	2.10907e-05	1.03301	1.0074	2.22082	0.883877	13.5891	17.5087	7.07177	7.40751	9.05268	7.52706	9.28501	11.9037
ENSG00000256574	79290	olfactory receptor family 13 subfamily A member 1	OR13A1	4.88274	0.5037	7.34713	0.00119388	0.00232819	0	2.0148	0	0	7.76517	5.2526	6.06152	3.17465	5.02927	3.76353	2.06333	5.95187
ENSG00000065325	9340	glucagon like peptide 2 receptor	GLP2R	21.4141	2.70346	7.32804	1.90396e-09	5.26301e-09	0	7.05181	1.11041	2.65163	19.4129	27.1384	25.2563	17.9897	13.0761	16.9359	23.7283	27.7754
ENSG00000143382	54507	ADAMTS like 4	ADAMTSL4	174.451	23.5538	7.32724	2.68426e-46	1.77044e-45	27.8912	19.1406	23.3186	23.8647	173.746	126.062	153.558	155.558	238.387	191.94	186.732	169.628
ENSG00000160161	148113	cartilage intermediate layer protein 2	CILP2	120.59	16.334	7.3195	2.02406e-42	1.25465e-41	16.5281	17.1258	16.6561	15.0259	110.654	109.429	114.159	92.0648	130.761	138.31	142.37	126.973
ENSG00000105550	26291	fibroblast growth factor 21	FGF21	24.9194	3.14013	7.31848	1.22455e-11	3.6992e-11	4.13204	2.0148	1.11041	5.30326	31.0607	22.7613	24.2461	23.2808	25.1463	25.4038	21.665	25.7915
ENSG00000185972	881	calicin	CCIN	3.33792	0.220969	7.3145	0.00621253	0.0111897	0	0	0	0.883877	0	3.50173	1.01025	3.17465	2.01171	4.70441	10.3167	1.98396
ENSG00000227507	4050	lymphotoxin beta	LTB	16.153	2.07398	7.31107	2.99215e-07	7.45488e-07	2.06602	2.0148	3.33123	0.883877	11.6478	19.2595	18.1846	17.9897	11.0644	5.6453	20.6333	24.7995
ENSG00000204618	80352	ring finger protein 39	RNF39	280.367	38.1364	7.28677	6.16093e-88	7.38947e-87	33.0563	41.3034	36.6435	41.5422	242.662	290.644	316.209	242.332	273.592	269.092	317.754	290.65
ENSG00000117407	9048	artemin	ARTN	446.442	61.0437	7.28656	1.33052e-140	2.73039e-139	70.2446	46.3404	62.1829	65.4069	462.028	442.094	450.573	388.365	490.857	458.21	426.079	453.334
ENSG00000198246	55315	solute carrier family 29 member 3	SLC29A3	732.936	100.448	7.28301	2.21114e-139	4.49206e-138	97.1028	90.6661	113.262	100.762	629.95	744.993	777.895	619.057	736.285	681.199	816.049	858.062
ENSG00000158578	212	5'-aminolevulinate synthase 2	ALAS2	4.79814	0.441938	7.26509	0.00141194	0.00273324	0	0	0	1.76775	4.85323	2.6263	3.03076	3.17465	8.04683	7.52706	5.15834	3.96792
ENSG00000163053	151473	solute carrier family 16 member 14	SLC16A14	10.3296	1.19749	7.26231	1.8279e-05	4.09504e-05	0	3.0222	0	1.76775	8.73582	8.75433	10.1025	4.23287	9.05268	8.46794	14.4433	18.8476
ENSG00000166897	114794	extracellular leucine rich repeat and fibronectin type III domain containing 2	ELFN2	1605.49	220.546	7.25969	1.69486e-276	9.71519e-275	212.8	220.621	215.419	233.343	1550.12	1728.98	1550.74	1407.43	1688.83	1484.71	1647.57	1785.56
ENSG00000214894	401247	long intergenic non-protein coding RNA 243	LINC00243	41.1426	5.45956	7.24213	4.95789e-17	1.77562e-16	5.16504	6.04441	4.44164	6.18714	33.9726	36.7682	48.4921	33.8629	41.24	34.8127	46.425	53.5669
ENSG00000171116	100506164	heat shock transcription factor family, X-linked 1	HSFX1	1.95239	0	7.23839	0.00571756	0.0103314	0	0	0	0	0.970646	2.6263	1.01025	2.11643	3.01756	2.82265	2.06333	0.991979
ENSG00000139973	83851	synaptotagmin 16	SYT16	135.838	18.2789	7.23223	6.66264e-24	2.84949e-23	14.4621	29.2146	9.99368	19.4453	174.716	128.689	121.23	204.236	118.691	166.536	77.375	95.23
ENSG00000185924	146760	reticulon 4 receptor like 1	RTN4RL1	55.5179	7.43307	7.22719	3.06671e-22	1.2604e-21	9.29708	6.04441	5.55205	8.83877	47.5617	59.5294	67.687	62.4348	52.3044	46.1032	61.9	46.623
ENSG00000273129	103752588	PTGS2 antisense NFKB1 complex-mediated expression regulator RNA	PACERR	4.83782	0.516504	7.22275	0.00130699	0.00253658	2.06602	0	0	0	5.82388	3.50173	4.04101	5.29108	5.02927	1.88177	6.19	6.94385
ENSG00000231636	100874031	AGBL5 antisense RNA 1	AGBL5-AS1	3.26637	0.25185	7.20802	0.00674308	0.0120896	0	1.0074	0	0	0	7.8789	4.04101	2.11643	6.03512	0.940883	4.12667	0.991979
ENSG00000006042	26022	transmembrane protein 98	TMEM98	861.706	119.892	7.20487	6.79918e-264	3.62221e-262	117.763	126.933	128.807	106.065	902.701	848.294	834.469	921.706	865.034	884.43	831.524	805.487
ENSG00000046604	1829	desmoglein 2	DSG2	12598	1747.91	7.2045	0	0	1716.86	1857.65	1733.35	1683.79	12626.2	12263.9	12188.7	13775.9	12326.7	13233.5	12129.3	12240
ENSG00000204283	400624	FLJ45079 protein	FLJ45079	4.81431	0.472819	7.20051	0.001593	0.00306489	0	1.0074	0	0.883877	3.88259	4.37716	7.07177	2.11643	10.0585	1.88177	5.15834	3.96792
ENSG00000139055	121506	endoplasmic reticulum protein 27	ERP27	6.58949	0.731072	7.1671	0.000448719	0.000907437	1.03301	1.0074	0	0.883877	2.91194	12.2561	5.05127	2.11643	6.03512	11.2906	4.12667	8.92781
ENSG00000135324	112609	melanocortin 2 receptor accessory protein 2	MRAP2	10.2805	1.285	7.15812	1.64307e-05	3.69295e-05	0	4.0296	1.11041	0	10.6771	6.12803	14.1435	15.8732	7.04098	12.2315	7.22167	8.92781
ENSG00000213722	23564	dimethylarginine dimethylaminohydrolase 2	DDAH2	2199.66	306.26	7.15622	2.09351e-128	3.84173e-127	354.322	249.835	300.921	319.963	1893.73	2398.69	2362.98	1920.66	2017.74	1824.37	2654.48	2524.59
ENSG00000133808	84953	MICAL C-terminal like	MICALCL	97.644	13.4235	7.14288	1.39651e-34	7.55646e-34	11.3631	13.0962	13.3249	15.9098	87.3582	99.7994	90.9228	70.9005	101.591	123.256	103.167	104.158
ENSG00000144935	7220	transient receptor potential cation channel subfamily C member 1	TRPC1	284.058	39.9159	7.11807	1.30033e-79	1.39418e-78	24.7922	56.4144	46.6372	31.8196	294.106	309.903	278.83	312.174	246.434	256.861	304.342	269.818
ENSG00000060982	586	branched chain amino acid transaminase 1	BCAT1	6519.02	913.917	7.11777	4.08988e-182	1.2052e-180	963.797	1193.77	779.507	718.592	6477.12	6388.91	6333.28	6422.32	6444.5	6650.16	6821.38	6614.52
ENSG00000260128	100288380	ULK4 pseudogene 2	ULK4P2	1.99556	0	7.11395	0.00770257	0.0137136	0	0	0	0	0.970646	0.875433	0	2.11643	3.01756	1.88177	4.12667	2.97594
ENSG00000187123	130574	LY6/PLAUR domain containing 6	LYPD6	382.152	53.298	7.10874	3.3163e-135	6.47377e-134	53.7165	53.3922	47.7476	58.3359	373.699	370.308	363.691	402.122	365.125	373.53	419.889	388.856
ENSG00000178395	164127	coiled-coil domain containing 185	CCDC185	6.47192	0.761953	7.09628	0.000283291	0.000582969	1.03301	2.0148	0	0	6.79453	7.00346	5.05127	5.29108	3.01756	8.46794	7.22167	8.92781
ENSG00000262185	102724927	uncharacterized LOC102724927	LOC102724927	45.535	6.23573	7.09538	2.32659e-19	8.91298e-19	5.16504	6.04441	6.66246	7.07101	42.7084	46.3979	55.5639	40.2122	38.2224	46.1032	47.4567	47.615
ENSG00000257138	5726	taste 2 receptor member 38	TAS2R38	6.63497	0.731072	7.09407	0.000599213	0.00119828	1.03301	1.0074	0	0.883877	9.70646	1.75087	7.07177	3.17465	12.0702	11.2906	2.06333	5.95187
ENSG00000123901	10888	G protein-coupled receptor 83	GPR83	24.3276	3.35386	7.08978	4.26463e-11	1.26335e-10	2.06602	4.0296	5.55205	1.76775	29.1194	18.3841	24.2461	23.2808	24.1405	31.0491	19.6017	24.7995
ENSG00000149294	4684	neural cell adhesion molecule 1	NCAM1	2059.03	289.63	7.083	4.80553e-226	1.99629e-224	298.54	269.983	266.498	323.499	1900.53	2032.76	1931.6	1815.9	2069.04	2003.14	2358.39	2360.91
ENSG00000166664	89832	CHRNA7 (exons 5-10) and FAM7A (exons A-E) fusion	CHRFAM7A	10.093	1.34291	7.07567	1.14304e-05	2.60153e-05	1.03301	1.0074	3.33123	0	12.6184	9.62976	7.07177	10.5822	14.082	8.46794	11.3483	6.94385
ENSG00000149972	53942	contactin 5	CNTN5	41.9376	5.70759	7.05937	1.88669e-15	6.4795e-15	2.06602	16.1184	1.11041	3.53551	46.591	39.3945	34.3486	35.9794	38.2224	47.0441	43.33	50.5909
ENSG00000148516	6935	zinc finger E-box binding homeobox 1	ZEB1	2284.26	323.62	7.05537	0	0	291.309	406.99	309.804	286.376	2266.46	2269.12	2236.7	2230.72	2311.45	2411.48	2241.81	2306.35
ENSG00000106689	9355	LIM homeobox 2	LHX2	6.44861	0.781303	7.05234	0.000316057	0.000647603	0	2.0148	1.11041	0	7.76517	7.00346	3.03076	5.29108	6.03512	9.40883	4.12667	8.92781
ENSG00000166165	1152	creatine kinase B	CKB	4197.17	594.343	7.04965	0	0	621.871	478.515	618.498	658.488	4186.4	4062.01	4109.71	4494.24	4313.1	4218.92	4105	4087.95
ENSG00000076067	5939	RNA binding motif single stranded interacting protein 2	RBMS2	2901.36	412.869	7.02778	0	0	401.84	419.079	427.508	403.048	2998.33	2739.23	2811.53	3024.38	2948.16	3020.23	2807.17	2861.86
ENSG00000187690	340602	chromosome X open reading frame 67	CXorf67	11.6825	1.50084	7.01057	4.68478e-06	1.09237e-05	0	2.0148	2.22082	1.76775	10.6771	15.7578	4.04101	12.6986	14.082	15.0541	8.25334	12.8957
ENSG00000165807	145376	protein phosphatase 1 regulatory subunit 36	PPP1R36	34.3918	4.76577	7.00114	4.8703e-15	1.65215e-14	5.16504	5.037	4.44164	4.41938	28.1487	43.7716	36.3691	33.8629	30.1756	32.9309	37.14	32.7353
ENSG00000124613	346157	zinc finger protein 391	ZNF391	253.68	36.2066	6.99863	4.75412e-93	6.01101e-92	39.2543	43.3182	32.2019	30.0518	244.603	255.626	239.43	263.496	250.458	276.619	238.315	260.89
ENSG00000114541	23150	FERM domain containing 4B	FRMD4B	230.48	33.0578	6.99736	2.35191e-65	2.0707e-64	36.1553	43.3182	33.3123	19.4453	187.335	263.505	245.491	248.681	201.171	221.107	242.442	234.107
ENSG00000223510	146822	CMT1A duplicated region transcript 15	CDRT15	3.07771	0.258252	6.99645	0.00615622	0.0110913	1.03301	0	0	0	4.85323	1.75087	1.01025	5.29108	0	5.6453	3.095	2.97594
ENSG00000088387	23348	dedicator of cytokinesis 9	DOCK9	8440.98	1206.15	6.99418	0	0	1127.01	1271.34	1234.78	1191.47	8301.94	8028.6	7786.02	8130.28	8909.85	9075.75	8464.83	8830.6
ENSG00000213424	125113	keratin 222	KRT222	6.43428	0.755551	6.99224	0.000356153	0.000727052	0	3.0222	0	0	5.82388	5.2526	6.06152	9.52395	3.01756	5.6453	7.22167	8.92781
ENSG00000197584	10242	potassium calcium-activated channel subfamily M regulatory beta subunit 2	KCNMB2	6.45301	0.807055	6.98458	0.000391826	0.000796567	0	1.0074	2.22082	0	6.79453	10.5052	9.09228	6.3493	5.02927	2.82265	3.095	7.93583
ENSG00000118308	4033	lymphoid restricted membrane protein	LRMP	9.87071	1.19749	6.98164	2.74275e-05	6.06996e-05	0	3.0222	0	1.76775	8.73582	13.1315	9.09228	3.17465	9.05268	7.52706	12.38	15.8717
ENSG00000205476	317762	coiled-coil domain containing 85C	CCDC85C	4129.22	592.212	6.96815	0	0	573.32	514.782	662.914	617.83	4185.43	4141.67	4237	4492.13	4141.1	4137.06	3883.2	3816.14
ENSG00000175093	92369	splA/ryanodine receptor domain and SOCS box containing 4	SPSB4	4.70631	0.555205	6.96422	0.00176535	0.00338345	0	0	2.22082	0	2.91194	3.50173	2.02051	6.3493	7.04098	3.76353	4.12667	7.93583
ENSG00000224417	105378138	uncharacterized LOC105378138	LOC105378138	1.9288	0	6.94371	0.00906277	0.0160026	0	0	0	0	2.91194	3.50173	1.01025	1.05822	4.02341	0.940883	0	1.98396
ENSG00000125731	10045	SH2 domain containing 3A	SH2D3A	683.747	97.9974	6.94223	8.62078e-158	2.0672e-156	111.565	75.5551	94.3848	110.485	653.245	784.388	736.474	688.899	675.934	607.81	668.52	654.706
ENSG00000171916	284194	galectin 9B	LGALS9B	2.91667	0.25185	6.93743	0.00463718	0.00847074	0	1.0074	0	0	3.88259	3.50173	3.03076	1.05822	3.01756	3.76353	3.095	1.98396
ENSG00000245105	144571	A2M antisense RNA 1 (head to head)	A2M-AS1	8.3332	1.09106	6.93157	0.000151005	0.000316956	1.03301	0	3.33123	0	3.88259	9.62976	15.1538	5.29108	12.0702	9.40883	8.25334	2.97594
ENSG00000204967	56144	protocadherin alpha 4	PCDHA4	9.75014	1.20389	6.93078	1.99311e-05	4.45408e-05	1.03301	2.0148	0	1.76775	5.82388	14.0069	11.1128	6.3493	6.03512	10.3497	13.4117	10.9118
ENSG00000162398	163747	lymphocyte expansion molecule	LEXM	2.92983	0.220969	6.9153	0.00495109	0.0090137	0	0	0	0.883877	1.94129	4.37716	5.05127	2.11643	4.02341	1.88177	2.06333	1.98396
ENSG00000270800	100529239	RPS10-NUDT3 readthrough	RPS10-NUDT3	1.92077	0	6.90159	0.00953235	0.0167843	0	0	0	0	1.94129	5.2526	2.02051	2.11643	2.01171	0	1.03167	0.991979
ENSG00000138669	5593	protein kinase, cGMP-dependent, type II	PRKG2	106.373	15.1815	6.89698	6.78627e-41	4.10619e-40	7.23106	21.1554	15.5457	16.7937	104.83	115.557	111.128	105.822	104.609	106.32	112.452	90.2701
ENSG00000145283	345274	solute carrier family 10 member 6	SLC10A6	2.98951	0.25185	6.89632	0.00565599	0.0102236	0	1.0074	0	0	4.85323	1.75087	4.04101	5.29108	4.02341	0.940883	1.03167	1.98396
ENSG00000164099	8492	protease, serine 12	PRSS12	1060.08	153.886	6.89278	1.60759e-239	7.29464e-238	154.951	147.081	167.672	145.84	1114.3	1054.02	1071.88	1183.09	1016.92	1109.3	947.071	984.043
ENSG00000248144	126	alcohol dehydrogenase 1C (class I), gamma polypeptide	ADH1C	4.74798	0.5037	6.88445	0.00276057	0.0051777	0	2.0148	0	0	4.85323	0.875433	8.08202	6.3493	1.00585	3.76353	4.12667	8.92781
ENSG00000143494	79805	vasohibin 2	VASH2	40.9029	5.79765	6.88248	9.53665e-17	3.39299e-16	4.13204	11.0814	4.44164	3.53551	36.8846	32.391	42.4306	47.6197	43.2517	47.985	33.0134	43.6471
ENSG00000203721	554279	long intergenic non-protein coding RNA 862	LINC00862	13.1271	1.7591	6.87541	5.94333e-07	1.45892e-06	1.03301	2.0148	2.22082	1.76775	13.5891	13.1315	10.1025	15.8732	12.0702	15.0541	10.3167	14.8797
ENSG00000249961	283847	telomere repeat binding bouquet formation protein 1	TERB1	1.85416	0	6.85595	0.00752323	0.0134141	0	0	0	0	0.970646	1.75087	1.01025	3.17465	1.00585	1.88177	2.06333	2.97594
ENSG00000213626	81606	limb bud and heart development	LBH	493.084	71.6052	6.85547	2.88449e-74	2.88752e-73	73.3436	69.5107	75.5078	68.0585	436.791	540.142	502.096	412.704	438.552	376.353	620.032	618.003
ENSG00000003989	6542	solute carrier family 7 member 2	SLC7A2	1593.28	231.911	6.85312	1.74335e-130	3.25439e-129	215.899	256.887	240.959	213.898	1772.4	1540.76	1487.09	1919.6	1589.25	1824.37	1362.83	1249.89
ENSG00000185046	56899	ankyrin repeat and sterile alpha motif domain containing 1B	ANKS1B	33.8987	4.80691	6.85211	6.69454e-14	2.18773e-13	5.16504	10.074	2.22082	1.76775	40.7672	24.5121	35.3589	34.9211	35.2049	32.9309	26.8233	40.6711
ENSG00000179148	59344	arachidonate lipoxygenase 3	ALOXE3	132.906	19.0485	6.84644	3.46532e-46	2.28189e-45	21.6932	13.0962	16.6561	24.7485	150.45	121.685	133.353	125.928	136.796	158.068	125.863	111.102
ENSG00000196353	131034	copine 4	CPNE4	33.6442	4.75809	6.83875	5.2273e-14	1.71533e-13	3.09903	9.06661	3.33123	3.53551	38.8259	34.1419	33.3383	29.6301	36.2107	36.6944	20.6333	39.6792
ENSG00000132837	29958	dimethylglycine dehydrogenase	DMGDH	11.7292	1.53158	6.8297	3.87788e-05	8.48947e-05	4.13204	0	1.11041	0.883877	10.6771	19.2595	15.1538	1.05822	8.04683	13.1724	17.5383	8.92781
ENSG00000233327	220594	ubiquitin specific peptidase 32 pseudogene 2	USP32P2	2.94831	0.258252	6.82587	0.00617849	0.0111302	1.03301	0	0	0	1.94129	2.6263	4.04101	0	3.01756	1.88177	4.12667	5.95187
ENSG00000232871	653677	secretory blood group 1, pseudogene	SEC1P	16.394	2.25127	6.80853	4.1831e-08	1.0853e-07	0	3.0222	3.33123	2.65163	12.6184	19.2595	17.1743	14.815	14.082	16.9359	14.4433	21.8235
ENSG00000242732	340526	retrotransposon gag domain containing 4	RGAG4	571.945	83.2472	6.80832	2.19752e-101	3.04946e-100	87.8058	77.5699	67.735	99.8781	488.235	549.772	529.373	466.673	638.717	672.731	619	611.059
ENSG00000112599	2979	guanylate cyclase activator 1B	GUCA1B	73.8553	10.5654	6.77862	3.19483e-28	1.50922e-27	15.4951	9.06661	4.44164	13.2581	81.5343	79.6644	65.6664	65.6094	86.5034	70.5662	62.9317	78.3663
ENSG00000116014	84634	KISS1 receptor	KISS1R	4.52488	0.472819	6.77495	0.00265764	0.00499619	0	1.0074	0	0.883877	0.970646	7.00346	8.08202	5.29108	7.04098	3.76353	2.06333	1.98396
ENSG00000279012	79345	olfactory receptor family 51 subfamily B member 2 (gene/pseudogene)	OR51B2	1.86739	0	6.76694	0.00908408	0.0160385	0	0	0	0	0.970646	0.875433	1.01025	2.11643	5.02927	1.88177	2.06333	0.991979
ENSG00000184619	124751	KRAB-A domain containing 2	KRBA2	9.59	1.20389	6.76675	3.64637e-05	7.99506e-05	1.03301	2.0148	0	1.76775	4.85323	12.2561	6.06152	14.815	12.0702	6.58618	6.19	13.8877
ENSG00000029993	3149	high mobility group box 3	HMGB3	13071.2	1931.3	6.76282	0	0	2007.14	2013.79	1884.36	1819.9	13814.2	14186.4	13122.2	14386.5	11956.6	12528.8	11947.7	12626.9
ENSG00000179046	205860	tripartite motif family like 2	TRIML2	572.047	84.4469	6.75971	6.0263e-178	1.71056e-176	105.367	79.5847	73.287	79.5489	543.562	590.917	624.336	578.844	562.272	533.48	572.575	570.388
ENSG00000165186	139411	patched domain containing 1	PTCHD1	9.62444	1.25925	6.75645	2.91882e-05	6.44731e-05	0	5.037	0	0	7.76517	7.00346	7.07177	10.5822	10.0585	10.3497	9.28501	14.8797
ENSG00000175344	1139	cholinergic receptor nicotinic alpha 7 subunit	CHRNA7	4.39891	0.472819	6.74497	0.00195632	0.00372723	0	1.0074	0	0.883877	3.88259	5.2526	3.03076	4.23287	3.01756	4.70441	4.12667	6.94385
ENSG00000013725	923	CD6 molecule	CD6	7.9304	1.03956	6.73842	0.000115342	0.000244299	1.03301	2.0148	1.11041	0	3.88259	4.37716	11.1128	8.46573	12.0702	9.40883	6.19	7.93583
ENSG00000165359	203522	integrator complex subunit 6 like	INTS6L	270.304	40.4247	6.72455	8.6876e-78	9.08056e-77	41.3204	35.259	53.2997	31.8196	287.311	246.872	241.45	235.982	258.504	317.077	280.613	294.618
ENSG00000137331	8870	immediate early response 3	IER3	27545.3	4093.98	6.72336	0	0	4141.33	3699.18	4288.4	4247.03	26008.5	29162.4	28239.6	25205.7	27594.6	26212	29174.5	28765.4
ENSG00000120088	1394	corticotropin releasing hormone receptor 1	CRHR1	9.50195	1.22837	6.70962	2.72938e-05	6.04162e-05	0	4.0296	0	0.883877	7.76517	9.62976	12.123	8.46573	10.0585	6.58618	14.4433	6.94385
ENSG00000180616	6752	somatostatin receptor 2	SSTR2	129.119	19.1225	6.70899	5.88541e-40	3.51133e-39	14.4621	20.148	23.3186	18.5614	111.624	156.702	142.446	113.229	107.626	107.261	140.307	153.757
ENSG00000233009	100885778	NALCN antisense RNA 1	NALCN-AS1	56.3461	8.10766	6.70763	9.68923e-22	3.93242e-21	6.19805	10.074	5.55205	10.6065	66.004	55.1523	68.6972	49.7362	47.2751	63.0391	43.33	57.5348
ENSG00000149506	22917	zona pellucida glycoprotein 1	ZP1	29.8476	4.26592	6.70503	4.98084e-12	1.52466e-11	4.13204	8.05921	2.22082	2.65163	22.3249	21.0104	24.2461	32.8047	32.1873	27.2856	40.235	38.6872
ENSG00000104313	2138	EYA transcriptional coactivator and phosphatase 1	EYA1	173.986	26.1651	6.67876	9.78335e-57	7.61725e-56	36.1553	24.1776	26.6498	17.6775	190.247	175.087	186.897	158.732	161.942	188.177	141.338	189.468
ENSG00000137225	11131	calpain 11	CAPN11	17.7755	2.51592	6.66962	2.01915e-08	5.32597e-08	2.06602	2.0148	3.33123	2.65163	17.4716	14.8824	13.1333	11.6404	18.1054	23.5221	20.6333	22.8155
ENSG00000162426	50651	solute carrier family 45 member 1	SLC45A1	121.098	17.778	6.66852	3.06721e-38	1.77511e-37	12.3961	13.0962	19.9874	25.6324	118.419	118.183	133.353	87.832	121.708	108.202	138.243	142.845
ENSG00000249328	101927040	uncharacterized LOC101927040	LOC101927040	14.4016	1.92343	6.66076	6.69864e-07	1.63862e-06	1.03301	2.0148	1.11041	3.53551	13.5891	11.3806	11.1128	7.40751	16.0937	13.1724	20.6333	21.8235
ENSG00000112539	168090	chromosome 6 open reading frame 118	C6orf118	6.22911	0.72467	6.65134	0.00102539	0.0020132	0	2.0148	0	0.883877	0.970646	5.2526	2.02051	11.6404	10.0585	5.6453	9.28501	4.95989
ENSG00000231439	100132169	WASH and IL9R antisense RNA 2	WASIR2	2.89378	0.25185	6.64968	0.00805483	0.0143062	0	1.0074	0	0	1.94129	7.00346	2.02051	2.11643	5.02927	0	2.06333	2.97594
ENSG00000127528	10365	Kruppel like factor 2	KLF2	985.595	148.282	6.64238	2.93148e-238	1.31912e-236	145.654	122.903	169.893	154.678	949.292	971.731	969.843	993.665	978.696	899.484	1036.83	1085.22
ENSG00000128713	3237	homeobox D11	HOXD11	1.86981	0	6.62633	0.011597	0.0202199	0	0	0	0	0	0.875433	4.04101	1.05822	2.01171	0.940883	2.06333	3.96792
ENSG00000137573	23213	sulfatase 1	SULF1	21.0295	2.96171	6.6202	5.78154e-09	1.5634e-08	1.03301	7.05181	1.11041	2.65163	17.4716	21.8858	17.1743	22.2225	16.0937	24.4629	34.045	14.8797
ENSG00000231948	100874343	HS1BP3 intronic transcript 1	HS1BP3-IT1	6.00078	0.693789	6.61684	0.000661089	0.00131763	0	1.0074	0	1.76775	3.88259	6.12803	11.1128	3.17465	8.04683	7.52706	5.15834	2.97594
ENSG00000206549	29122	protease, serine 50	PRSS50	3.05301	0.258252	6.61483	0.0116691	0.020338	1.03301	0	0	0	0	1.75087	5.05127	0	2.01171	8.46794	5.15834	1.98396
ENSG00000249784	677770	small Cajal body-specific RNA 22	SCARNA22	25.8796	3.75709	6.59788	1.3988e-11	4.21498e-11	4.13204	4.0296	3.33123	3.53551	23.2955	23.6367	27.2768	22.2225	24.1405	22.5812	36.1084	27.7754
ENSG00000214510	153218	serine peptidase inhibitor, Kazal type 13 (putative)	SPINK13	6.00023	0.731072	6.59693	0.000603202	0.00120596	1.03301	1.0074	0	0.883877	7.76517	6.12803	2.02051	6.3493	4.02341	5.6453	5.15834	10.9118
ENSG00000107099	81704	dedicator of cytokinesis 8	DOCK8	49.1085	7.26506	6.59381	6.03598e-18	2.22333e-17	2.06602	18.1332	4.44164	4.41938	42.7084	54.2768	42.4306	47.6197	57.3337	44.2215	54.6784	49.5989
ENSG00000235890	54082	TSPEAR antisense RNA 1	TSPEAR-AS1	20.8641	3.03384	6.59295	1.00731e-09	2.81709e-09	1.03301	2.0148	5.55205	3.53551	21.3542	21.0104	24.2461	22.2225	15.0878	24.4629	21.665	16.8636
ENSG00000235831	100507582	BHLHE40 antisense RNA 1	BHLHE40-AS1	15.8639	2.2369	6.58251	1.42378e-07	3.60349e-07	5.16504	2.0148	0	1.76775	13.5891	19.2595	21.2153	10.5822	15.0878	19.7585	16.5067	10.9118
ENSG00000156009	4107	MAGE family member A8	MAGEA8	9.4141	1.30563	6.57993	5.12068e-05	0.000111194	0	1.0074	3.33123	0.883877	9.70646	8.75433	11.1128	3.17465	16.0937	9.40883	5.15834	11.9037
ENSG00000172987	60495	heparanase 2 (inactive)	HPSE2	17.5283	2.5468	6.57387	2.19112e-08	5.76879e-08	2.06602	3.0222	3.33123	1.76775	23.2955	19.2595	12.123	19.0479	13.0761	15.0541	17.5383	20.8316
ENSG00000128567	5420	podocalyxin like	PODXL	10507	1597.71	6.56901	5.19657e-298	3.41291e-296	1563.98	1583.63	1686.71	1556.51	9617.17	10668	10245	9202.25	10263.7	10042	11844.6	12173.6
ENSG00000184916	3714	jagged 2	JAG2	522.597	79.4221	6.55999	2.51357e-130	4.67873e-129	89.8718	61.4515	83.2807	83.0844	450.38	513.004	513.209	509.002	552.214	483.614	585.987	573.364
ENSG00000229009	644759	transmembrane protease, serine 11G, pseudogene	TMPRSS11GP	4.30823	0.5037	6.54389	0.0024253	0.00457984	0	2.0148	0	0	4.85323	3.50173	3.03076	3.17465	6.03512	4.70441	6.19	2.97594
ENSG00000108405	5023	purinergic receptor P2X 1	P2RX1	17.3371	2.38985	6.53839	3.14347e-08	8.20754e-08	0	4.0296	1.11041	4.41938	18.4423	14.0069	14.1435	12.6986	17.0995	18.8177	21.665	21.8235
ENSG00000253846	56106	protocadherin gamma subfamily A, 10	PCDHGA10	79.7061	11.9688	6.52854	9.36518e-28	4.37815e-27	15.4951	15.111	6.66246	10.6065	71.8278	77.0381	87.892	71.9587	79.4624	58.3347	94.9134	96.222
ENSG00000029534	286	ankyrin 1	ANK1	197.54	30.0969	6.5259	1.35954e-53	1.01121e-52	27.8912	32.2368	31.0915	29.1679	180.54	246.872	169.723	176.722	177.03	170.3	227.998	231.131
ENSG00000214193	79729	SH3 domain containing 21	SH3D21	318.725	48.4745	6.52432	1.28303e-56	9.9609e-56	59.9145	29.2146	49.9684	54.8004	301.871	286.267	263.676	249.739	367.137	391.407	316.722	372.984
ENSG00000165272	360	aquaporin 3 (Gill blood group)	AQP3	119.382	18.2644	6.52148	7.46265e-35	4.05898e-34	14.4621	19.1406	24.429	15.0259	95.1234	149.699	123.251	102.647	114.667	96.9109	153.718	119.037
ENSG00000245067	255130	IGFBP7 antisense RNA 1	IGFBP7-AS1	20.5812	3.00809	6.51671	1.35819e-09	3.78014e-09	1.03301	3.0222	4.44164	3.53551	23.2955	22.7613	26.2666	16.9315	18.1054	16.9359	17.5383	22.8155
ENSG00000143851	5778	protein tyrosine phosphatase, non-receptor type 7	PTPN7	10.9131	1.50084	6.50209	1.42336e-05	3.21383e-05	0	2.0148	2.22082	1.76775	16.501	7.8789	13.1333	17.9897	10.0585	6.58618	7.22167	7.93583
ENSG00000185669	333929	snail family transcriptional repressor 3	SNAI3	36.4756	5.1805	6.49949	1.47928e-13	4.78312e-13	0	3.0222	4.44164	13.2581	31.0607	41.1453	33.3383	26.4554	37.2166	37.6353	42.2984	42.6551
ENSG00000203756	253582	transmembrane protein 244	TMEM244	2.83783	0.220969	6.48978	0.00893492	0.0157898	0	0	0	0.883877	5.82388	1.75087	4.04101	0	2.01171	0.940883	5.15834	2.97594
ENSG00000178033	254228	family with sequence similarity 26 member E	FAM26E	20.8127	3.07753	6.48299	2.16225e-08	5.69556e-08	3.09903	1.0074	5.55205	2.65163	13.5891	19.2595	8.08202	23.2808	22.1288	25.4038	30.95	23.8075
ENSG00000134198	10100	tetraspanin 2	TSPAN2	87.7758	13.6657	6.48218	5.61659e-30	2.76769e-29	15.4951	14.1036	18.877	6.18714	99.0059	97.1731	105.066	91.0066	75.439	67.7435	80.47	86.3022
ENSG00000177875	387856	coiled-coil domain containing 184	CCDC184	4.31223	0.479221	6.48089	0.00327711	0.00610207	1.03301	0	0	0.883877	1.94129	5.2526	2.02051	3.17465	3.01756	2.82265	10.3167	5.95187
ENSG00000144460	57624	neuronal tyrosine-phosphorylated phosphoinositide-3-kinase adaptor 2	NYAP2	10.7522	1.38758	6.47888	5.04394e-05	0.000109587	0	2.0148	0	3.53551	3.88259	16.6332	9.09228	4.23287	11.0644	15.995	8.25334	16.8636
ENSG00000204128	257407	chromosome 2 open reading frame 72	C2orf72	72.2871	10.9191	6.47613	1.41765e-25	6.29886e-25	10.3301	12.0888	8.88328	12.3743	68.9159	87.5433	84.8613	50.7944	64.3746	62.0983	77.375	82.3343
ENSG00000237819	101927497	uncharacterized LOC101927497	LOC101927497	22.2113	3.33451	6.47606	3.30637e-10	9.44878e-10	3.09903	4.0296	4.44164	1.76775	24.2662	17.5087	25.2563	27.5136	19.1112	23.5221	21.665	18.8476
ENSG00000172671	93550	zinc finger AN1-type containing 4	ZFAND4	457.219	70.7263	6.46454	3.72412e-128	6.81475e-127	77.4757	68.5033	73.287	63.6391	499.883	404.45	450.573	504.769	473.757	481.732	422.984	419.607
ENSG00000103942	9455	homer scaffolding protein 2	HOMER2	1057.96	163.367	6.45763	3.41582e-254	1.71023e-252	154.951	170.251	157.678	170.588	1131.77	1106.55	1004.19	1109.01	1032.01	1122.47	966.672	990.987
ENSG00000197181	55124	piwi like RNA-mediated gene silencing 2	PIWIL2	18.8225	2.66745	6.45109	5.44221e-08	1.40545e-07	0	4.0296	2.22082	4.41938	22.3249	20.135	22.2256	13.7568	12.0702	10.3497	28.8867	20.8316
ENSG00000170743	143425	synaptotagmin 9	SYT9	9.12791	1.20389	6.44815	6.07565e-05	0.000131141	1.03301	2.0148	0	1.76775	6.79453	7.00346	12.123	14.815	7.04098	12.2315	3.095	9.91979
ENSG00000101197	79444	baculoviral IAP repeat containing 7	BIRC7	7.69116	1.02802	6.44001	0.000351104	0.000717242	0	1.0074	2.22082	0.883877	2.91194	2.6263	11.1128	3.17465	14.082	9.40883	9.28501	8.92781
ENSG00000136750	2572	glutamate decarboxylase 2	GAD2	7.57826	1.00227	6.43637	0.000239903	0.000496581	0	2.0148	1.11041	0.883877	6.79453	6.12803	4.04101	8.46573	14.082	2.82265	11.3483	6.94385
ENSG00000169184	4330	MN1 proto-oncogene, transcriptional regulator	MN1	54.3469	8.40504	6.43074	9.25013e-21	3.66391e-20	5.16504	8.05921	13.3249	7.07101	44.6497	61.2803	53.5434	43.3869	60.3512	49.8668	69.1217	52.5749
ENSG00000079393	51207	dual specificity phosphatase 13	DUSP13	7.60882	1.03315	6.42514	0.000287938	0.000592081	0	3.0222	1.11041	0	3.88259	11.3806	5.05127	8.46573	14.082	3.76353	9.28501	4.95989
ENSG00000127364	50832	taste 2 receptor member 4	TAS2R4	12.27	1.76422	6.41636	2.43489e-06	5.76288e-06	1.03301	4.0296	1.11041	0.883877	12.6184	9.62976	17.1743	8.46573	11.0644	15.995	10.3167	12.8957
ENSG00000025039	58528	Ras related GTP binding D	RRAGD	1122.72	174.624	6.41409	5.44415e-226	2.2587e-224	168.38	204.502	157.678	167.937	1160.89	1186.21	1125.42	1107.95	1045.08	991.69	1228.72	1135.82
ENSG00000136928	9568	gamma-aminobutyric acid type B receptor subunit 2	GABBR2	23.3384	3.39725	6.40009	3.63131e-10	1.03573e-09	0	8.05921	1.11041	4.41938	23.2955	28.8893	23.2358	26.4554	22.1288	25.4038	15.475	21.8235
ENSG00000143167	10223	glycoprotein A33	GPA33	23.514	3.60429	6.39917	1.79426e-10	5.17769e-10	5.16504	5.037	3.33123	0.883877	19.4129	27.1384	21.2153	16.9315	27.158	23.5221	29.9184	22.8155
ENSG00000212402	677841	small nucleolar RNA, H/ACA box 74B	SNORA74B	1.83113	0	6.394	0.0155591	0.0266413	0	0	0	0	0.970646	1.75087	0	2.11643	2.01171	4.70441	3.095	0
ENSG00000128512	9732	dedicator of cytokinesis 4	DOCK4	4524.94	707.064	6.39229	7.15584e-269	3.95509e-267	681.786	743.462	720.656	682.353	4820.23	4083.89	4014.75	4817	4816.03	5145.69	4091.59	4410.34
ENSG00000081052	1286	collagen type IV alpha 4 chain	COL4A4	40.8849	6.0196	6.38953	5.30325e-15	1.79696e-14	1.03301	13.0962	1.11041	8.83877	33.9726	35.8927	41.4204	42.3287	39.2283	48.9259	51.5834	33.7273
ENSG00000130208	341	apolipoprotein C1	APOC1	214.571	32.9932	6.38876	1.53246e-55	1.17373e-54	35.1223	30.222	23.3186	43.31	200.924	214.481	243.471	164.024	201.171	198.526	231.093	262.874
ENSG00000174460	170261	zinc finger CCHC-type containing 12	ZCCHC12	9.02032	1.25412	6.37732	6.22723e-05	0.000134342	0	3.0222	1.11041	0.883877	10.6771	11.3806	14.1435	8.46573	4.02341	11.2906	7.22167	4.95989
ENSG00000010295	25900	intermediate filament family orphan 1	IFFO1	76.3635	11.9627	6.37565	2.24396e-29	1.09248e-28	18.5942	11.0814	11.1041	7.07101	77.6517	73.5364	75.769	82.5409	83.4858	64.9209	83.565	69.4385
ENSG00000196748	389383	colipase like 2	CLPSL2	71.1055	11.0093	6.36745	8.77553e-28	4.10605e-27	8.26407	10.074	13.3249	12.3743	60.1801	79.6644	76.7792	73.0169	64.3746	71.5071	63.9634	79.3583
ENSG00000014914	10903	myotubularin related protein 11	MTMR11	1565.73	245.881	6.35708	0	0	272.714	209.539	243.18	258.092	1518.09	1565.27	1537.61	1493.14	1667.71	1581.62	1519.65	1642.72
ENSG00000155754	151254	amyotrophic lateral sclerosis 2 chromosome region candidate 11	ALS2CR11	23.44	3.57726	6.33795	7.97338e-10	2.24089e-09	4.13204	9.06661	1.11041	0	19.4129	17.5087	27.2768	23.2808	27.158	23.5221	19.6017	29.7594
ENSG00000248713	285556	uncharacterized LOC285556	LOC285556	23.129	3.46669	6.33774	1.43819e-10	4.17134e-10	2.06602	6.04441	2.22082	3.53551	28.1487	25.3876	22.2256	20.1061	25.1463	21.6403	18.57	23.8075
ENSG00000174332	148979	GLIS family zinc finger 1	GLIS1	30.9658	4.69633	6.33153	2.87329e-13	9.21064e-13	3.09903	7.05181	3.33123	5.30326	33.002	41.1453	28.2871	25.3972	26.1522	31.0491	30.95	31.7433
ENSG00000159251	70	actin, alpha, cardiac muscle 1	ACTC1	10.4549	1.45574	6.30862	1.37584e-05	3.11042e-05	1.03301	3.0222	0	1.76775	5.82388	13.1315	10.1025	14.815	10.0585	7.52706	9.28501	12.8957
ENSG00000153558	25827	F-box and leucine rich repeat protein 2	FBXL2	861.376	136.147	6.30533	8.61001e-249	4.15689e-247	126.027	150.103	128.807	139.653	806.607	900.82	837.5	935.463	831.841	858.085	866.6	854.094
ENSG00000230156	100874173	long intergenic non-protein coding RNA 443	LINC00443	1.73639	0	6.29983	0.0131932	0.0228065	0	0	0	0	0.970646	1.75087	1.01025	2.11643	2.01171	0	2.06333	3.96792
ENSG00000170962	80310	platelet derived growth factor D	PDGFD	121.211	19.1507	6.29238	8.84354e-42	5.41767e-41	16.5281	24.1776	19.9874	15.9098	113.566	112.931	129.312	135.452	104.609	101.615	139.275	132.925
ENSG00000042980	10863	ADAM metallopeptidase domain 28	ADAM28	237.583	37.7215	6.29009	1.01336e-84	1.16462e-83	42.3534	40.296	35.5331	32.7034	234.896	232.865	240.44	220.109	262.528	222.048	250.695	237.083
ENSG00000205181	149837	long intergenic non-protein coding RNA 654	LINC00654	123.723	19.4626	6.2846	1.25165e-41	7.64326e-41	19.6272	18.1332	18.877	21.213	143.656	129.564	110.118	131.219	144.843	123.256	98.0084	109.118
ENSG00000181085	225689	mitogen-activated protein kinase 15	MAPK15	75.4935	11.883	6.27968	2.26236e-21	9.10557e-21	16.5281	9.06661	12.2145	9.72264	66.9746	74.4118	51.5229	52.9108	106.62	93.1474	68.09	90.2701
ENSG00000126583	5582	protein kinase C gamma	PRKCG	64.1576	10.2451	6.27116	1.37291e-22	5.68148e-22	9.29708	9.06661	15.5457	7.07101	56.2975	65.6575	54.5537	46.5615	78.4566	71.5071	60.8684	79.3583
ENSG00000166432	84460	zinc finger matrin-type 1	ZMAT1	44.8832	6.94618	6.26132	3.00584e-16	1.05531e-15	6.19805	10.074	4.44164	7.07101	32.0313	50.7751	44.4511	32.8047	60.3512	47.985	36.1084	54.5588
ENSG00000143858	127833	synaptotagmin 2	SYT2	24.5069	3.62589	6.23499	3.44785e-08	8.98345e-08	2.06602	4.0296	2.22082	6.18714	17.4716	26.263	16.164	9.52395	25.1463	20.6994	37.14	43.6471
ENSG00000164211	134429	StAR related lipid transfer domain containing 4	STARD4	1711.54	274.279	6.23034	5.27911e-154	1.23308e-152	263.417	375.761	238.738	219.201	1757.84	1681.71	1740.67	1732.3	1631.49	1697.35	1672.33	1778.62
ENSG00000135362	79899	proline rich 5 like	PRR5L	487.171	77.941	6.23033	3.0286e-96	3.9862e-95	76.4427	68.5033	85.5015	81.3167	436.791	508.627	498.055	396.831	444.587	468.56	597.335	546.58
ENSG00000241684	100507098	ADAMTS9 antisense RNA 2	ADAMTS9-AS2	11.9427	1.76422	6.22842	4.56321e-06	1.06456e-05	1.03301	4.0296	1.11041	0.883877	6.79453	8.75433	13.1333	10.5822	12.0702	15.995	11.3483	16.8636
ENSG00000204099	129807	neuraminidase 4	NEU4	18.1197	2.73562	6.21996	4.08276e-08	1.0602e-07	1.03301	5.037	2.22082	2.65163	21.3542	19.2595	21.2153	8.46573	22.1288	13.1724	17.5383	21.8235
ENSG00000116117	117583	par-3 family cell polarity regulator beta	PARD3B	786.497	125.555	6.21398	5.09547e-213	1.92006e-211	114.664	113.836	119.924	153.795	771.664	764.253	790.018	724.878	789.595	795.987	850.094	805.487
ENSG00000173157	80070	ADAM metallopeptidase with thrombospondin type 1 motif 20	ADAMTS20	14.8543	2.14953	6.20703	5.62716e-07	1.38298e-06	1.03301	4.0296	0	3.53551	16.501	17.5087	14.1435	11.6404	20.1171	19.7585	8.25334	10.9118
ENSG00000172425	143941	tetratricopeptide repeat domain 36	TTC36	13.3385	1.98647	6.20359	8.25518e-07	2.00863e-06	2.06602	1.0074	2.22082	2.65163	14.5597	15.7578	10.1025	16.9315	10.0585	15.0541	11.3483	12.8957
ENSG00000138798	1950	epidermal growth factor	EGF	266.01	42.7182	6.19644	9.69571e-83	1.08734e-81	47.5184	40.296	38.8643	44.1938	257.221	297.647	249.532	245.506	252.469	312.373	244.505	268.826
ENSG00000186462	4674	nucleosome assembly protein 1 like 2	NAP1L2	186.059	30.3702	6.18713	6.07118e-47	4.04297e-46	36.1553	29.2146	41.0851	15.0259	193.159	203.976	192.958	142.859	156.913	195.704	210.46	192.444
ENSG00000234546	102724571	uncharacterized LOC102724571	LOC102724571	4.1062	0.5037	6.18661	0.00377798	0.00698181	0	2.0148	0	0	3.88259	2.6263	2.02051	7.40751	6.03512	2.82265	3.095	4.95989
ENSG00000205097	448831	FSHD region gene 2	FRG2	2.60031	0.25185	6.18203	0.00841646	0.0149166	0	1.0074	0	0	2.91194	2.6263	2.02051	3.17465	3.01756	0.940883	4.12667	1.98396
ENSG00000130766	83667	sestrin 2	SESN2	3929.98	634.271	6.17935	9.44394e-176	2.6323e-174	558.858	778.721	546.321	653.185	4081.57	3692.58	4074.35	3750.32	4177.31	4520.94	3623.22	3519.54
ENSG00000188766	399473	sprouty related EVH1 domain containing 3	SPRED3	503.068	81.1105	6.17059	1.12271e-115	1.81039e-114	75.4097	79.5847	81.0599	88.3877	453.292	509.502	502.096	471.965	479.792	469.5	505.517	632.883
ENSG00000149564	90952	endothelial cell adhesion molecule	ESAM	355.689	57.8977	6.16051	1.26337e-103	1.79382e-102	73.3436	46.3404	63.2933	48.6132	333.902	335.291	367.732	340.746	384.236	319.9	383.78	379.928
ENSG00000165646	6571	solute carrier family 18 member A2	SLC18A2	39.6886	6.23318	6.14722	1.65226e-13	5.33392e-13	3.09903	12.0888	4.44164	5.30326	39.7965	35.0173	62.6357	46.5615	28.1639	40.458	36.1084	28.7674
ENSG00000197937	84671	zinc finger protein 347	ZNF347	518.127	84.4451	6.12488	5.08362e-157	1.21096e-155	82.6407	100.74	76.6183	77.7811	561.034	509.502	477.85	520.642	491.862	555.121	524.087	504.917
ENSG00000135480	3855	keratin 7	KRT7	5086.8	827.755	6.12257	2.382e-93	3.01763e-92	823.308	762.602	882.775	842.334	4101.95	5395.29	5107.84	3894.24	4980.99	4322.41	6651.16	6240.54
ENSG00000133169	55859	brain expressed X-linked 1	BEX1	2.58837	0.220969	6.11999	0.00955414	0.016819	0	0	0	0.883877	1.94129	2.6263	2.02051	2.11643	1.00585	2.82265	6.19	1.98396
ENSG00000167771	283248	REST corepressor 2	RCOR2	36.3576	5.69988	6.11986	1.15021e-12	3.61427e-12	4.13204	6.04441	5.55205	7.07101	33.002	32.391	40.4101	22.2225	31.1815	26.3447	55.71	49.5989
ENSG00000092421	57556	semaphorin 6A	SEMA6A	36.0264	5.63557	6.11094	1.03734e-14	3.48329e-14	2.06602	10.074	3.33123	7.07101	36.8846	36.7682	28.2871	30.6883	44.2576	40.458	37.14	33.7273
ENSG00000256612	1556	cytochrome P450 family 2 subfamily B member 7, pseudogene	CYP2B7P	5.5198	0.755551	6.10587	0.000936046	0.00184446	0	3.0222	0	0	6.79453	5.2526	4.04101	5.29108	6.03512	6.58618	6.19	3.96792
ENSG00000237136	646603	chromosome 4 open reading frame 51	C4orf51	1.70293	0	6.09498	0.0174434	0.029672	0	0	0	0	2.91194	2.6263	0	2.11643	0	1.88177	3.095	0.991979
ENSG00000158220	83850	extended synaptotagmin 3	ESYT3	92.3039	14.8586	6.09441	5.17541e-33	2.71218e-32	12.3961	19.1406	11.1041	16.7937	99.0059	112.055	76.7792	102.647	82.48	87.5021	87.6917	90.2701
ENSG00000112584	84498	family with sequence similarity 120B	FAM120B	2152.96	353.347	6.0822	0	0	337.794	339.494	363.104	372.996	2085.92	2083.53	2100.32	2168.29	2157.56	2109.46	2246.97	2271.63
ENSG00000145555	4651	myosin X	MYO10	8913.49	1467.34	6.06727	0	0	1367.7	1503.04	1466.85	1531.76	8427.15	9020.46	8260.84	8090.06	9097.95	8656.12	9438.72	10316.6
ENSG00000205502	388125	C2 calcium dependent domain containing 4B	C2CD4B	1.66984	0	6.06442	0.0173551	0.0295249	0	0	0	0	0.970646	4.37716	1.01025	1.05822	3.01756	0.940883	0	1.98396
ENSG00000143845	55224	ethanolamine kinase 2	ETNK2	593.657	97.4256	6.05152	5.84996e-127	1.05913e-125	94.0038	86.6365	93.2744	115.788	502.795	634.689	627.367	541.807	581.383	557.943	665.425	637.842
ENSG00000074527	59277	netrin 4	NTN4	2893.23	477.822	6.04808	0	0	442.128	511.76	473.034	484.364	2762.46	3060.51	2961.05	2783.11	2777.16	2810.42	3031.04	2960.07
ENSG00000186994	256949	KN motif and ankyrin repeat domains 3	KANK3	32.5761	5.15107	6.0428	7.03354e-14	2.29689e-13	5.16504	5.037	3.33123	7.07101	30.09	38.519	32.3281	27.5136	38.2224	28.2265	31.9817	33.7273
ENSG00000185905	283897	chromosome 16 open reading frame 54	C16orf54	3.9388	0.479221	6.03113	0.00430663	0.00790161	1.03301	0	0	0.883877	3.88259	5.2526	6.06152	6.3493	2.01171	1.88177	3.095	2.97594
ENSG00000112212	222642	translocator protein 2	TSPO2	7.00043	1.00227	6.02863	0.000351799	0.00071857	0	2.0148	1.11041	0.883877	3.88259	6.12803	4.04101	8.46573	8.04683	9.40883	4.12667	11.9037
ENSG00000118495	5325	PLAG1 like zinc finger 1	PLAGL1	10.0435	1.49302	6.02838	2.32569e-05	5.17202e-05	2.06602	3.0222	0	0.883877	12.6184	6.12803	9.09228	14.815	9.05268	10.3497	11.3483	6.94385
ENSG00000245680	92285	zinc finger protein 585B	ZNF585B	340.38	56.6905	6.01908	6.65707e-119	1.11102e-117	44.4194	62.4589	67.735	52.1487	342.638	341.419	339.445	328.047	329.92	357.535	349.735	334.297
ENSG00000223802	2657	growth differentiation factor 1	GDF1	28.0777	4.45601	6.01486	5.75298e-11	1.69404e-10	4.13204	7.05181	2.22082	4.41938	25.2368	28.8893	25.2563	16.9315	24.1405	25.4038	36.1084	42.6551
ENSG00000163874	80149	zinc finger CCCH-type containing 12A	ZC3H12A	1187.13	197.24	6.00243	3.41436e-96	4.48665e-95	205.569	153.125	228.744	201.524	1121.1	1219.48	1301.21	953.453	1196.97	950.291	1414.42	1340.16
ENSG00000146411	154091	solute carrier family 2 member 12	SLC2A12	310.459	51.2754	5.98965	8.18802e-73	8.02332e-72	47.5184	43.3182	48.858	65.4069	280.517	355.426	319.24	271.962	277.616	275.679	333.229	370.008
ENSG00000091986	151887	coiled-coil domain containing 80	CCDC80	2266.3	378.11	5.9864	2.98128e-298	1.96595e-296	374.982	407.997	360.883	368.577	2167.45	2304.14	2248.82	2002.15	2335.59	2137.69	2461.56	2473
ENSG00000186446	115560	zinc finger protein 501	ZNF501	128.34	21.3552	5.9741	4.83244e-46	3.17569e-45	28.9243	22.1628	16.6561	17.6775	116.478	128.689	120.22	142.859	126.738	115.729	135.148	140.861
ENSG00000108813	1748	distal-less homeobox 4	DLX4	259.329	43.3856	5.97094	1.36323e-65	1.20613e-64	50.6174	38.2812	46.6372	38.0067	205.777	271.384	275.799	246.564	270.575	216.403	306.405	281.722
ENSG00000070669	440	asparagine synthetase (glutamine-hydrolyzing)	ASNS	19792.5	3315.75	5.96183	1.31904e-281	7.79505e-280	3237.45	3442.29	3206.86	3376.41	18693.7	19709.5	20427.3	16247.9	19898.8	19370.9	22478	21514
ENSG00000161381	57125	plexin domain containing 1	PLXDC1	78.894	13.307	5.95486	6.3343e-26	2.83893e-25	16.5281	12.0888	16.6561	7.95489	76.6811	90.1696	80.8202	61.3766	97.5678	92.2065	61.9	70.4305
ENSG00000244588	642636	RAD21 cohesin complex component like 1	RAD21L1	48.5606	8.0475	5.94565	1.72196e-19	6.61699e-19	7.23106	14.1036	5.55205	5.30326	41.7378	54.2768	46.4716	51.8526	49.2868	49.8668	45.3934	49.5989
ENSG00000136155	8796	sciellin	SCEL	9.86024	1.50597	5.94305	2.3929e-05	5.31785e-05	0	4.0296	1.11041	0.883877	10.6771	10.5052	10.1025	13.7568	9.05268	7.52706	10.3167	6.94385
ENSG00000149418	6768	suppression of tumorigenicity 14	ST14	27.7818	4.53854	5.94119	1.94581e-11	5.83778e-11	0	9.06661	5.55205	3.53551	34.9433	26.263	25.2563	30.6883	25.1463	29.1674	30.95	19.8396
ENSG00000236546	105378668	uncharacterized LOC105378668	LOC105378668	1.61971	0	5.93716	0.0164777	0.0281153	0	0	0	0	1.94129	0	1.01025	2.11643	2.01171	2.82265	2.06333	0.991979
ENSG00000145476	285440	cytochrome P450 family 4 subfamily V member 2	CYP4V2	819.126	137.492	5.93553	1.79426e-90	2.21258e-89	132.225	131.97	144.353	141.42	726.044	812.402	799.11	641.279	809.712	725.421	1045.08	993.963
ENSG00000236714	101926975	uncharacterized LOC101926975	LOC101926975	17.2443	2.7793	5.93447	4.5648e-08	1.183e-07	3.09903	4.0296	2.22082	1.76775	10.6771	20.135	17.1743	15.8732	15.0878	22.5812	18.57	17.8556
ENSG00000186790	2301	forkhead box E3	FOXE3	6.96028	1.02802	5.92028	0.000609993	0.00121916	0	1.0074	2.22082	0.883877	5.82388	6.12803	5.05127	2.11643	12.0702	12.2315	9.28501	2.97594
ENSG00000231298	100216001	long intergenic non-protein coding RNA 704	LINC00704	1862.32	314.636	5.91477	1.13124e-164	2.87633e-163	316.101	301.213	348.669	292.563	1962.65	1813.9	1881.09	2211.67	1779.36	2035.13	1541.31	1673.47
ENSG00000110195	2348	folate receptor 1	FOLR1	14.1358	2.138	5.90421	8.80511e-07	2.13843e-06	0	3.0222	1.11041	4.41938	14.5597	10.5052	15.1538	11.6404	17.0995	15.995	9.28501	18.8476
ENSG00000133561	474344	GTPase, IMAP family member 6	GIMAP6	12.7796	1.98006	5.89605	6.04711e-06	1.39948e-05	1.03301	2.0148	2.22082	2.65163	16.501	7.00346	15.1538	5.29108	9.05268	16.9359	14.4433	17.8556
ENSG00000274267	8358	histone cluster 1 H3 family member b	HIST1H3B	50.6919	8.25661	5.87392	2.24528e-17	8.13647e-17	6.19805	4.0296	7.77287	15.0259	40.7672	55.1523	47.4819	60.3183	54.3161	61.1574	52.615	33.7273
ENSG00000154040	26256	calcium binding tyrosine phosphorylation regulated	CABYR	124.467	21.1085	5.8726	4.54822e-45	2.94066e-44	28.9243	23.1702	15.5457	16.7937	123.272	130.44	131.333	114.287	134.784	122.315	109.357	129.949
ENSG00000167617	148170	CDC42 effector protein 5	CDC42EP5	864.416	146.436	5.8712	7.23161e-85	8.33176e-84	142.555	135.999	141.022	166.169	855.14	1017.25	956.71	875.145	723.209	603.106	954.292	930.476
ENSG00000172296	55304	serine palmitoyltransferase long chain base subunit 3	SPTLC3	2413.9	410.911	5.86682	0	0	403.907	457.36	381.981	400.396	2624.63	2553.64	2376.12	2569.35	2241.04	2310.81	2297.52	2338.09
ENSG00000144218	3899	AF4/FMR2 family member 3	AFF3	287.217	48.7933	5.86252	8.69872e-87	1.02589e-85	55.7825	48.3552	43.306	47.7293	321.284	297.647	270.748	314.29	267.557	306.728	249.663	269.818
ENSG00000152475	116412	zinc finger protein 837	ZNF837	229.288	38.6551	5.85597	1.19285e-74	1.19891e-73	33.0563	40.296	34.4227	46.8455	246.544	228.488	241.45	252.914	214.247	238.984	206.333	205.34
ENSG00000268324	83598	LRRC2 antisense RNA 1	LRRC2-AS1	9.93553	1.60116	5.85213	5.79713e-05	0.000125363	2.06602	1.0074	3.33123	0	9.70646	7.00346	5.05127	19.0479	9.05268	11.2906	12.38	5.95187
ENSG00000232237	647219	achaete-scute family bHLH transcription factor 5	ASCL5	8.24983	1.19749	5.84669	0.000206139	0.000428859	0	3.0222	0	1.76775	6.79453	7.8789	6.06152	5.29108	13.0761	3.76353	8.25334	14.8797
ENSG00000158825	978	cytidine deaminase	CDA	1392.54	237.97	5.8451	1.00203e-240	4.5983e-239	245.856	246.813	227.634	231.576	1379.29	1559.15	1472.95	1486.79	1298.56	1367.1	1323.63	1252.87
ENSG00000179477	242	arachidonate 12-lipoxygenase, 12R type	ALOX12B	63.9063	10.7031	5.83999	1.61984e-23	6.86711e-23	14.4621	11.0814	6.66246	10.6065	62.1214	49.8997	76.7792	57.1437	71.4156	57.3938	67.0584	69.4385
ENSG00000236901	81571	MIR600 host gene	MIR600HG	147.994	25.4253	5.83743	1.15351e-42	7.18599e-42	27.8912	22.1628	32.2019	19.4453	159.186	120.81	129.312	129.102	167.978	184.413	142.37	150.781
ENSG00000131738	3884	keratin 33B	KRT33B	2.51898	0.25185	5.83612	0.013425	0.0231744	0	1.0074	0	0	2.91194	0	3.03076	2.11643	3.01756	0.940883	5.15834	2.97594
ENSG00000138100	57159	tripartite motif containing 54	TRIM54	14.0673	2.38246	5.81805	1.12096e-06	2.70559e-06	2.06602	3.0222	4.44164	0	18.4423	20.135	13.1333	10.5822	12.0702	15.995	9.28501	12.8957
ENSG00000140807	85407	naked cuticle homolog 1	NKD1	34.3247	5.6986	5.81721	4.55426e-14	1.49689e-13	3.09903	9.06661	4.44164	6.18714	27.1781	34.1419	33.3383	31.7465	38.2224	44.2215	33.0134	32.7353
ENSG00000183960	131096	potassium voltage-gated channel subfamily H member 8	KCNH8	12.458	1.95431	5.81699	2.53896e-06	6.00107e-06	1.03301	3.0222	1.11041	2.65163	16.501	14.8824	8.08202	12.6986	11.0644	12.2315	10.3167	13.8877
ENSG00000204131	340527	NHS like 2	NHSL2	548.789	94.0026	5.81657	7.23718e-71	6.89583e-70	92.9708	129.955	78.8391	74.2456	497.942	565.53	544.526	500.536	505.944	455.387	647.887	672.562
ENSG00000100532	10668	cell growth regulator with ring finger domain 1	CGRRF1	993.146	170.857	5.80956	7.27254e-247	3.44956e-245	163.215	206.517	159.899	153.795	1024.03	956.848	1027.43	976.734	972.66	937.119	1055.4	994.955
ENSG00000197555	26037	signal induced proliferation associated 1 like 1	SIPA1L1	11129.8	1915.06	5.80721	0	0	1853.22	1824.4	2044.26	1938.34	10481	10507.8	10584.4	10007.6	11981.7	11576.6	11547.5	12352.1
ENSG00000187987	222696	zinc finger and SCAN domain containing 23	ZSCAN23	19.7084	3.17115	5.80404	1.19994e-08	3.19603e-08	0	6.04441	2.22082	4.41938	14.5597	25.3876	19.1948	22.2225	25.1463	18.8177	15.475	16.8636
ENSG00000091129	4897	neuronal cell adhesion molecule	NRCAM	298.465	51.3146	5.80243	3.29022e-75	3.33275e-74	57.8485	61.4515	44.4164	41.5422	276.634	267.007	305.096	269.845	313.826	265.329	349.735	340.249
ENSG00000196092	5079	paired box 5	PAX5	13.9233	2.17401	5.80037	2.33899e-06	5.54157e-06	0	6.04441	0	2.65163	9.70646	15.7578	16.164	11.6404	9.05268	17.8768	11.3483	19.8396
ENSG00000140279	50506	dual oxidase 2	DUOX2	16.8535	2.70986	5.7983	9.78132e-08	2.49682e-07	1.03301	6.04441	1.11041	2.65163	13.5891	15.7578	17.1743	16.9315	11.0644	19.7585	22.6967	17.8556
ENSG00000269834	102724105	ZNF528 antisense RNA 1	ZNF528-AS1	436.31	75.0262	5.79718	2.57393e-81	2.82124e-80	92.9708	64.4737	71.0662	71.594	443.585	382.564	459.665	340.746	510.974	428.102	420.92	503.925
ENSG00000224023	399821	uncharacterized LOC399821	FLJ37035	34.0531	5.66118	5.78476	6.83466e-13	2.16378e-12	6.19805	6.04441	3.33123	7.07101	33.9726	50.7751	32.3281	22.2225	40.2341	29.1674	31.9817	31.7433
ENSG00000124225	56937	prostate transmembrane protein, androgen induced 1	PMEPA1	5540.62	955.349	5.78298	3.43937e-111	5.30608e-110	927.642	862.335	1023.8	1007.62	4725.11	5773.48	5581.65	4532.34	5261.62	4756.16	6764.64	6929.96
ENSG00000197467	1305	collagen type XIII alpha 1 chain	COL13A1	9624.04	1665.47	5.77402	0	0	1634.22	1464.76	1763.33	1799.57	9932.63	9883.64	9366.06	9813.9	9813.11	9809.64	9073.51	9299.8
ENSG00000207607	406983	microRNA 200a	MIR200A	1.62516	0	5.76676	0.0222173	0.0372131	0	0	0	0	2.91194	0	1.01025	2.11643	3.01756	1.88177	2.06333	0
ENSG00000225778	219731	PROSER2 antisense RNA 1	PROSER2-AS1	8.20406	1.20389	5.75998	0.000334481	0.000684187	1.03301	2.0148	0	1.76775	3.88259	2.6263	4.04101	10.5822	15.0878	12.2315	8.25334	8.92781
ENSG00000168461	11031	RAB31, member RAS oncogene family	RAB31	4334.09	750.708	5.75651	1.42717e-106	2.09801e-105	726.205	790.81	753.968	731.85	3722.43	4604.78	4403.69	3640.26	3958.03	3557.48	5551.4	5234.67
ENSG00000134326	129607	cytidine/uridine monophosphate kinase 2	CMPK2	56.9209	9.75392	5.74858	4.9332e-22	2.01756e-21	7.23106	10.074	11.1041	10.6065	58.2388	63.9066	58.5947	60.3183	54.3161	64.9209	47.4567	47.615
ENSG00000158714	56833	SLAM family member 8	SLAMF8	35.7797	6.101	5.74188	6.12653e-12	1.87059e-11	4.13204	10.074	6.66246	3.53551	35.9139	36.7682	35.3589	25.3972	32.1873	20.6994	44.3617	55.5508
ENSG00000254887	100505622	uncharacterized LOC100505622	LOC100505622	52.392	8.69073	5.74142	6.14555e-17	2.19637e-16	8.26407	5.037	5.55205	15.9098	45.6204	49.8997	61.6254	43.3869	48.281	37.6353	71.185	61.5027
ENSG00000154914	124739	ubiquitin specific peptidase 43	USP43	1144.22	199.671	5.73925	5.17124e-277	2.96948e-275	230.361	164.206	213.199	190.917	1169.63	1117.05	1156.74	1076.21	1170.81	1141.29	1128.64	1193.35
ENSG00000124496	55809	transcriptional regulating factor 1	TRERF1	2969.42	517.773	5.73122	8.49755e-235	3.7256e-233	532	491.612	546.321	501.158	2705.19	3071.89	2887.3	2584.16	3006.5	2897.92	3113.57	3488.79
ENSG00000238793	101340251	small nucleolar RNA, C/D box 124	SNORD124	2.43578	0.220969	5.72935	0.0148068	0.0254256	0	0	0	0.883877	1.94129	2.6263	0	3.17465	2.01171	5.6453	3.095	0.991979
ENSG00000100055	27128	cytohesin 4	CYTH4	725.324	125.847	5.72895	2.16528e-77	2.25234e-76	117.763	106.784	127.697	151.143	668.775	780.886	754.659	570.379	662.858	605.928	859.379	899.725
ENSG00000007314	6329	sodium voltage-gated channel alpha subunit 4	SCN4A	39.4935	6.6892	5.72716	2.84051e-15	9.70181e-15	6.19805	7.05181	5.55205	7.95489	30.09	49.8997	50.5127	32.8047	35.2049	40.458	41.2667	35.7112
ENSG00000187244	4059	basal cell adhesion molecule (Lutheran blood group)	BCAM	2657.85	463.112	5.7258	2.14562e-291	1.34647e-289	448.326	436.205	455.268	512.648	2372.26	2722.6	2612.51	2455.06	2703.73	2663.64	2768.99	2964.03
ENSG00000197603	65250	chromosome 5 open reading frame 42	C5orf42	823.754	143.347	5.72003	3.1836e-222	1.28789e-220	142.555	151.11	127.697	152.027	856.11	787.014	760.721	819.059	878.11	868.435	791.289	829.294
ENSG00000171502	255631	collagen type XXIV alpha 1 chain	COL24A1	23.8287	3.93823	5.7172	3.39981e-09	9.2874e-09	1.03301	10.074	1.11041	3.53551	22.3249	19.2595	18.1846	16.9315	34.199	28.2265	23.7283	27.7754
ENSG00000258130	613038	SAGA complex associated factor 29 pseudogene	LOC613038	1.58522	0	5.71652	0.0225333	0.0377094	0	0	0	0	2.91194	1.75087	0	1.05822	0	1.88177	3.095	1.98396
ENSG00000277215	619455	SPANXA2 overlapping transcript 1	SPANXA2-OT1	2.44485	0.258252	5.70509	0.0157765	0.0269873	1.03301	0	0	0	0.970646	3.50173	3.03076	1.05822	7.04098	0.940883	1.03167	1.98396
ENSG00000006459	80853	lysine demethylase 7A	KDM7A	957.046	167.126	5.70462	2.5648e-147	5.60352e-146	157.017	206.517	138.801	166.169	1014.33	918.329	872.859	862.446	998.813	1098.95	978.021	912.621
ENSG00000233277	105372626	uncharacterized LOC105372626	LOC105372626	6.56472	0.971391	5.70435	0.000435132	0.000881183	0	1.0074	1.11041	1.76775	4.85323	4.37716	6.06152	9.52395	7.04098	7.52706	6.19	6.94385
ENSG00000145362	287	ankyrin 2	ANK2	3323.45	582.139	5.69535	4.33731e-188	1.3288e-186	512.372	731.373	499.684	585.126	3373.97	3221.59	3219.68	2985.23	3379.67	3345.78	3449.9	3611.8
ENSG00000099282	23555	tetraspanin 15	TSPAN15	1211.76	212.022	5.69157	9.04143e-133	1.73369e-131	199.371	209.539	198.763	240.414	1126.92	1461.97	1278.98	1120.65	1112.47	1008.63	1297.84	1286.6
ENSG00000250326	105377623	uncharacterized LOC105377623	LOC105377623	18.1464	3.10572	5.68155	2.0404e-07	5.12733e-07	5.16504	5.037	2.22082	0	18.4423	26.263	28.2871	13.7568	13.0761	16.9359	16.5067	11.9037
ENSG00000235098	441869	ankyrin repeat domain 65	ANKRD65	5.13681	0.72467	5.67653	0.00221463	0.0041989	0	2.0148	0	0.883877	9.70646	5.2526	6.06152	1.05822	6.03512	2.82265	6.19	3.96792
ENSG00000187017	83715	espin	ESPN	125.909	22.0171	5.67451	1.81713e-41	1.10776e-40	23.7592	17.1258	23.3186	23.8647	118.419	137.443	146.487	122.753	103.603	122.315	111.42	144.829
ENSG00000136425	10518	calcium and integrin binding family member 2	CIB2	46.21	7.81852	5.67344	1.57588e-16	5.56828e-16	5.16504	9.06661	5.55205	11.4904	33.002	49.0242	33.3383	47.6197	60.3512	45.1624	51.5834	49.5989
ENSG00000183087	2621	growth arrest specific 6	GAS6	11595.5	2043.79	5.66875	0	0	2003	1861.68	2121.99	2188.48	11123.6	11616.1	11708.8	10931.4	11387.3	11001.7	12461.5	12533.7
ENSG00000215915	219293	ATPase family, AAA domain containing 3C	ATAD3C	6.69917	1.03315	5.66505	0.00104751	0.00205387	0	3.0222	1.11041	0	1.94129	10.5052	8.08202	3.17465	7.04098	3.76353	6.19	12.8957
ENSG00000169218	284654	R-spondin 1	RSPO1	5.19473	0.755551	5.6613	0.00232479	0.00440003	0	3.0222	0	0	4.85323	3.50173	12.123	3.17465	4.02341	3.76353	5.15834	4.95989
ENSG00000274602	728233	phosphatidylinositol 4-kinase alpha pseudogene 1	PI4KAP1	135.912	23.8197	5.6575	3.93826e-34	2.11195e-33	30.9903	15.111	24.429	24.7485	134.92	117.308	111.128	130.161	179.042	165.595	107.293	141.853
ENSG00000196337	94027	chorionic gonadotropin beta subunit 7	CGB7	14.977	2.51592	5.63534	4.91256e-07	1.20974e-06	2.06602	2.0148	3.33123	2.65163	11.6478	16.6332	12.123	13.7568	24.1405	12.2315	13.4117	15.8717
ENSG00000057468	4438	mutS homolog 4	MSH4	10.8093	1.87236	5.63259	1.37561e-05	3.11012e-05	1.03301	2.0148	4.44164	0	12.6184	8.75433	12.123	9.52395	14.082	12.2315	7.22167	9.91979
ENSG00000069667	6095	RAR related orphan receptor A	RORA	248.389	44.3154	5.6297	4.60759e-74	4.58835e-73	37.1883	55.407	51.0788	33.5873	245.574	263.505	236.399	220.109	237.381	235.221	267.202	281.722
ENSG00000141682	5366	phorbol-12-myristate-13-acetate-induced protein 1	PMAIP1	1249.23	221.771	5.62327	2.47672e-142	5.17083e-141	213.833	300.205	186.549	186.498	1295.81	1321.9	1263.83	1278.33	1183.89	1270.19	1215.3	1164.58
ENSG00000099985	5008	oncostatin M	OSM	2.32282	0.220969	5.61961	0.0132296	0.02286	0	0	0	0.883877	2.91194	1.75087	2.02051	2.11643	2.01171	3.76353	1.03167	2.97594
ENSG00000144410	130749	carboxypeptidase O	CPO	5.05265	0.72467	5.61892	0.00186949	0.00356933	0	2.0148	0	0.883877	2.91194	6.12803	5.05127	7.40751	5.02927	2.82265	4.12667	6.94385
ENSG00000132932	51761	ATPase phospholipid transporting 8A2	ATP8A2	148.67	26.3641	5.61696	5.6726e-53	4.18753e-52	26.8582	27.1998	26.6498	24.7485	153.362	150.574	169.723	153.441	135.79	137.369	140.307	148.797
ENSG00000052850	60529	ALX homeobox 4	ALX4	20.7125	3.49757	5.60906	8.24492e-08	2.11194e-07	2.06602	7.05181	2.22082	2.65163	22.3249	16.6332	33.3383	10.5822	16.0937	14.1132	26.8233	25.7915
ENSG00000203791	399818	methyltransferase like 10	METTL10	973.525	173.814	5.58839	3.10808e-255	1.56339e-253	203.503	149.095	163.23	179.427	1024.03	961.225	976.915	1019.06	924.379	967.227	950.166	965.195
ENSG00000175262	148345	chromosome 1 open reading frame 127	C1orf127	3.65792	0.555205	5.58492	0.00643043	0.0115603	0	0	2.22082	0	1.94129	6.12803	2.02051	4.23287	4.02341	2.82265	4.12667	3.96792
ENSG00000264553	100422997	microRNA 4257	MIR4257	1.59237	0	5.58476	0.0278441	0.0459195	0	0	0	0	0.970646	1.75087	0	0	5.02927	0.940883	2.06333	1.98396
ENSG00000188672	6006	Rh blood group CcEe antigens	RHCE	9.23089	1.47509	5.58218	6.4886e-05	0.00013985	0	3.0222	1.11041	1.76775	7.76517	9.62976	13.1333	8.46573	6.03512	5.6453	9.28501	13.8877
ENSG00000021488	11136	solute carrier family 7 member 9	SLC7A9	10.6723	1.73334	5.57796	3.61582e-05	7.93022e-05	1.03301	3.0222	1.11041	1.76775	7.76517	14.8824	10.1025	8.46573	9.05268	3.76353	15.475	15.8717
ENSG00000164403	134549	shroom family member 1	SHROOM1	1058.94	189.784	5.57015	5.49749e-194	1.7677e-192	199.371	156.147	202.095	201.524	964.823	1019	1012.27	1006.36	1170.81	1044.38	1111.11	1142.76
ENSG00000100600	5641	legumain	LGMN	4594.74	824.053	5.5672	0	0	775.79	780.736	837.249	902.438	4480.5	4814.88	4873.46	4255.09	4353.33	4197.28	5014.93	4768.44
ENSG00000166407	4004	LIM domain only 1	LMO1	9.12521	1.45061	5.56687	6.51969e-05	0.000140492	1.03301	1.0074	1.11041	2.65163	4.85323	14.0069	9.09228	6.3493	12.0702	9.40883	9.28501	7.93583
ENSG00000092067	1053	CCAAT/enhancer binding protein epsilon	CEBPE	1.75498	0	5.56617	0.038033	0.0611892	0	0	0	0	1.94129	0	1.01025	0	7.04098	0	2.06333	1.98396
ENSG00000229414	338653	KCNQ1 antisense RNA 1	KCNQ1-AS1	3.60609	0.472819	5.56558	0.00644193	0.0115803	0	1.0074	0	0.883877	2.91194	2.6263	5.05127	5.29108	4.02341	1.88177	3.095	3.96792
ENSG00000169618	10887	prokineticin receptor 1	PROKR1	4.97695	0.750422	5.55872	0.00204477	0.00389048	0	1.0074	1.11041	0.883877	4.85323	8.75433	5.05127	3.17465	3.01756	2.82265	6.19	5.95187
ENSG00000276410	3018	histone cluster 1 H2B family member b	HIST1H2BB	10.5851	1.73462	5.55543	2.20529e-05	4.91167e-05	2.06602	0	2.22082	2.65163	9.70646	12.2561	5.05127	16.9315	10.0585	9.40883	11.3483	9.91979
ENSG00000204363	494197	SPANX family member N5	SPANXN5	1.48628	0	5.52516	0.0218181	0.036588	0	0	0	0	1.94129	1.75087	2.02051	2.11643	1.00585	0	2.06333	0.991979
ENSG00000264672	101927688	SEPT4 antisense RNA 1	SEPT4-AS1	13.3109	2.36439	5.51263	2.20694e-06	5.23559e-06	4.13204	0	4.44164	0.883877	18.4423	14.8824	13.1333	8.46573	15.0878	12.2315	11.3483	12.8957
ENSG00000075826	25956	SEC31 homolog B, COPII coat complex component	SEC31B	677.509	122.289	5.51164	5.49463e-44	3.49545e-43	161.149	92.6809	131.028	104.297	694.012	556.775	565.742	526.992	932.426	868.435	541.625	734.064
ENSG00000254656	388015	retrotransposon-like 1	RTL1	188.02	33.765	5.50799	3.67457e-31	1.85669e-30	35.1223	35.259	31.0915	33.5873	152.391	158.453	126.282	160.849	222.294	175.004	232.125	276.762
ENSG00000177025	147685	chromosome 19 open reading frame 18	C19orf18	11.8029	1.94791	5.50539	1.1825e-05	2.68889e-05	0	4.0296	1.11041	2.65163	12.6184	16.6332	9.09228	9.52395	7.04098	10.3497	10.3167	18.8476
ENSG00000166450	283659	protogenin	PRTG	158.168	28.614	5.50015	1.43845e-44	9.22314e-44	29.9573	30.222	27.7602	26.5163	174.716	142.696	146.487	157.674	184.071	194.763	131.022	133.917
ENSG00000137474	4647	myosin VIIA	MYO7A	40.7425	7.22378	5.49607	2.79518e-15	9.54999e-15	6.19805	10.074	5.55205	7.07101	36.8846	36.7682	37.3794	34.9211	56.3278	50.8077	37.14	35.7112
ENSG00000183644	399949	chromosome 11 open reading frame 88	C11orf88	2.2888	0.277602	5.48224	0.0170306	0.0290018	0	0	1.11041	0	0.970646	5.2526	1.01025	2.11643	4.02341	1.88177	2.06333	0.991979
ENSG00000177599	126069	zinc finger protein 491	ZNF491	20.0034	3.48589	5.47825	8.12375e-09	2.18076e-08	5.16504	3.0222	2.22082	3.53551	22.3249	19.2595	25.2563	15.8732	19.1112	16.9359	15.475	25.7915
ENSG00000179841	9495	A-kinase anchoring protein 5	AKAP5	45.8873	8.08191	5.4771	5.96421e-17	2.13273e-16	6.19805	11.0814	4.44164	10.6065	34.9433	49.8997	48.4921	41.2704	39.2283	60.2165	46.425	46.623
ENSG00000249158	56138	protocadherin alpha 11	PCDHA11	3.56965	0.472819	5.46608	0.00870903	0.0154124	0	1.0074	0	0.883877	1.94129	3.50173	2.02051	1.05822	8.04683	2.82265	6.19	2.97594
ENSG00000185862	2124	ecotropic viral integration site 2B	EVI2B	1701.34	311.099	5.46488	1.59615e-181	4.66535e-180	311.969	367.701	294.258	270.466	1684.07	1669.45	1687.12	1545	1622.44	1642.78	2017.94	1741.92
ENSG00000248550	100309464	OTX2 antisense RNA 1 (head to head)	OTX2-AS1	3.67594	0.5037	5.46361	0.0105398	0.0184571	0	2.0148	0	0	4.85323	3.50173	8.08202	0	5.02927	2.82265	4.12667	0.991979
ENSG00000260583	282566	long intergenic non-protein coding RNA 515	LINC00515	11.9705	2.04168	5.45608	2.96622e-05	6.54891e-05	5.16504	1.0074	1.11041	0.883877	13.5891	14.0069	15.1538	11.6404	11.0644	3.76353	19.6017	6.94385
ENSG00000136997	4609	v-myc avian myelocytomatosis viral oncogene homolog	MYC	15514.2	2846.88	5.4421	2.60936e-259	1.35888e-257	2672.39	2921.46	2663.87	3129.81	16311.7	15041.7	15296.2	17392.8	15711.4	16720.4	13997.7	13641.7
ENSG00000185272	54033	RNA binding motif protein 11	RBM11	9.07111	1.52391	5.43419	0.000133581	0.000281403	2.06602	4.0296	0	0	9.70646	8.75433	15.1538	9.52395	7.04098	12.2315	6.19	3.96792
ENSG00000111863	84830	androgen dependent TFPI regulating protein	ADTRP	104.204	18.9654	5.43289	4.24704e-37	2.41527e-36	16.5281	18.1332	19.9874	21.213	110.654	103.301	113.148	103.705	118.691	92.2065	89.7551	102.174
ENSG00000168811	3592	interleukin 12A	IL12A	88.1966	15.9703	5.43059	1.15685e-21	4.68808e-21	13.4291	16.1184	16.6561	17.6775	110.654	77.0381	67.687	128.044	84.4917	106.32	61.9	69.4385
ENSG00000143119	963	CD53 molecule	CD53	26.7525	4.93068	5.42908	3.40258e-11	1.01156e-10	1.03301	6.04441	9.99368	2.65163	28.1487	27.1384	31.3178	24.339	28.1639	26.3447	24.76	23.8075
ENSG00000104848	3743	potassium voltage-gated channel subfamily A member 7	KCNA7	1.52133	0	5.42871	0.0314168	0.0513003	0	0	0	0	1.94129	4.37716	0	0	1.00585	2.82265	1.03167	0.991979
ENSG00000173698	10149	adhesion G protein-coupled receptor G2	ADGRG2	60.4923	10.972	5.42275	8.75708e-23	3.63969e-22	7.23106	10.074	13.3249	13.2581	67.9453	54.2768	56.5742	56.0855	61.3571	70.5662	53.6467	63.4867
ENSG00000164756	169026	solute carrier family 30 member 8	SLC30A8	40.0742	7.07963	5.41917	4.20519e-14	1.38413e-13	6.19805	9.06661	3.33123	9.72264	39.7965	43.7716	55.5639	35.9794	37.2166	24.4629	38.1717	45.631
ENSG00000248445	101927233	SEMA6A antisense RNA 1	SEMA6A-AS1	7.75105	1.25412	5.41832	0.000627627	0.0012534	0	3.0222	1.11041	0.883877	9.70646	2.6263	8.08202	8.46573	10.0585	15.0541	2.06333	5.95187
ENSG00000236094	440132	long intergenic non-protein coding RNA 545	LINC00545	1.46949	0	5.39563	0.0266377	0.0440638	0	0	0	0	1.94129	1.75087	4.04101	1.05822	0	0.940883	1.03167	0.991979
ENSG00000153879	1054	CCAAT/enhancer binding protein gamma	CEBPG	5073.05	940.348	5.38623	1.81786e-251	8.92263e-250	888.388	1143.4	809.488	920.116	5354.09	4864.78	5153.3	4995.84	5125.83	5241.66	5068.58	4780.35
ENSG00000101265	9770	Ras association domain family member 2	RASSF2	385.147	71.3284	5.37978	1.33211e-94	1.71164e-93	74.3766	68.5033	69.9558	72.4779	362.051	402.699	401.07	371.434	350.037	325.545	447.744	420.599
ENSG00000243902	114794	extracellular leucine rich repeat and fibronectin type III domain containing 2	ELFN2	14.2887	2.52232	5.37761	8.63205e-07	2.09766e-06	3.09903	1.0074	3.33123	2.65163	17.4716	13.1315	16.164	13.7568	15.0878	12.2315	17.5383	8.92781
ENSG00000186998	129080	EMI domain containing 1	EMID1	7.48064	1.19749	5.37709	0.000262708	0.000542022	0	3.0222	0	1.76775	5.82388	9.62976	8.08202	6.3493	10.0585	4.70441	8.25334	6.94385
ENSG00000173868	162466	phosphoethanolamine/phosphocholine phosphatase	PHOSPHO1	38.6582	7.19832	5.36812	1.67857e-14	5.59706e-14	10.3301	6.04441	8.88328	3.53551	31.0607	42.0208	42.4306	28.5718	40.2341	32.9309	45.3934	46.623
ENSG00000227268	100144748	killin, p53-regulated DNA replication inhibitor	KLLN	26.2903	4.67825	5.35805	5.09624e-10	1.44492e-09	5.16504	4.0296	3.33123	6.18714	12.6184	23.6367	28.2871	22.2225	31.1815	35.7535	27.855	28.7674
ENSG00000254670	105376557	uncharacterized LOC105376557	LOC105376557	3.4373	0.472819	5.35429	0.00823159	0.0146046	0	1.0074	0	0.883877	3.88259	1.75087	3.03076	2.11643	3.01756	5.6453	3.095	4.95989
ENSG00000166343	118490	MSS51 mitochondrial translational activator	MSS51	65.152	12.0743	5.35247	3.82876e-24	1.64923e-23	17.5612	5.037	13.3249	12.3743	71.8278	64.782	61.6254	56.0855	72.4215	64.9209	67.0584	62.4947
ENSG00000163293	152519	NIPA like domain containing 1	NIPAL1	491.454	91.9601	5.34991	1.36821e-117	2.25674e-116	90.9048	104.77	94.3848	77.7811	519.296	486.741	470.778	548.156	500.915	497.727	499.327	408.695
ENSG00000130023	55780	ER membrane associated RNA degradation	ERMARD	1409.43	262.966	5.34808	5.11896e-303	3.48175e-301	302.672	261.924	226.524	260.744	1452.09	1348.17	1350.71	1390.5	1464.52	1443.31	1365.93	1460.19
ENSG00000177098	6330	sodium voltage-gated channel beta subunit 4	SCN4B	22.2769	3.97821	5.34756	6.67786e-09	1.80112e-08	0	7.05181	4.44164	4.41938	18.4423	20.135	22.2256	16.9315	17.0995	21.6403	31.9817	29.7594
ENSG00000086730	7462	linker for activation of T-cells family member 2	LAT2	967.719	180.624	5.34125	6.00291e-134	1.16413e-132	199.371	163.199	169.893	190.033	894.936	999.744	957.72	834.933	965.619	875.962	1153.4	1059.43
ENSG00000186517	257106	Rho GTPase activating protein 30	ARHGAP30	316.956	59.0461	5.33516	8.41951e-50	5.8732e-49	54.7495	53.3922	64.4037	63.6391	247.515	306.402	327.322	229.633	358.084	287.91	388.939	389.848
ENSG00000170298	284194	galectin 9B	LGALS9B	4.8091	0.72467	5.33045	0.00319647	0.00595945	0	2.0148	0	0.883877	5.82388	6.12803	7.07177	7.40751	3.01756	1.88177	5.15834	1.98396
ENSG00000258818	6038	ribonuclease A family member 4	RNASE4	14.3747	2.59689	5.32805	3.23266e-06	7.60444e-06	5.16504	1.0074	3.33123	0.883877	9.70646	14.0069	18.1846	16.9315	11.0644	7.52706	22.6967	14.8797
ENSG00000053747	3909	laminin subunit alpha 3	LAMA3	2645.52	496.228	5.32544	3.5253e-230	1.50692e-228	458.656	521.834	508.568	495.855	2683.84	2495.86	2415.51	2433.9	2963.24	2845.23	2440.92	2885.67
ENSG00000166002	56935	single-pass membrane protein with coiled-coil domains 4	SMCO4	358.592	67.4346	5.32427	3.13962e-76	3.21432e-75	79.5417	50.37	78.8391	60.9875	321.284	391.319	387.937	314.29	351.043	309.55	405.445	387.864
ENSG00000112137	221692	phosphatase and actin regulator 1	PHACTR1	232.302	43.4316	5.31452	5.31659e-70	5.00846e-69	38.2213	47.3478	42.1956	45.9616	257.221	220.609	227.307	250.797	228.329	261.565	204.27	208.316
ENSG00000207730	406984	microRNA 200b	MIR200B	1.43686	0	5.30147	0.0295178	0.0484433	0	0	0	0	0.970646	2.6263	2.02051	0	2.01171	1.88177	0	1.98396
ENSG00000203724	388722	chromosome 1 open reading frame 53	C1orf53	152.47	28.8753	5.29592	2.09021e-51	1.49966e-50	28.9243	25.185	36.6435	24.7485	139.773	150.574	159.62	155.558	144.843	135.487	170.225	163.677
ENSG00000147003	57393	transmembrane protein 27	TMEM27	32.5833	6.00196	5.28816	3.06372e-12	9.4639e-12	3.09903	8.05921	6.66246	6.18714	33.002	36.7682	31.3178	43.3869	30.1756	36.6944	18.57	30.7513
ENSG00000166046	255394	t-complex 11 like 2	TCP11L2	382.014	71.7758	5.28703	7.08059e-59	5.70314e-58	83.6737	85.6291	48.858	68.9424	391.171	420.208	378.845	266.671	357.078	381.057	439.49	421.591
ENSG00000203999	284751	long intergenic non-protein coding RNA 1270	LINC01270	84.0593	15.7042	5.28373	1.79252e-30	8.917e-30	14.4621	17.1258	14.4353	16.7937	78.6224	79.6644	86.8818	74.0751	95.5561	95.0291	76.3434	86.3022
ENSG00000180305	140832	WAP four-disulfide core domain 10A	WFDC10A	2.231	0.220969	5.27822	0.0204186	0.0343867	0	0	0	0.883877	3.88259	1.75087	3.03076	4.23287	1.00585	1.88177	2.06333	0
ENSG00000153531	113622	ADP-ribosylhydrolase like 1	ADPRHL1	217.087	40.9091	5.27327	8.85907e-68	8.06463e-67	43.3864	29.2146	43.306	47.7293	240.72	234.616	222.256	192.595	216.259	206.994	223.872	199.388
ENSG00000204538	170680	psoriasis susceptibility 1 candidate 2	PSORS1C2	10.1277	1.78998	5.26142	6.70062e-05	0.000144257	1.03301	3.0222	2.22082	0.883877	7.76517	7.00346	10.1025	14.815	12.0702	11.2906	3.095	14.8797
ENSG00000234210	101927914	uncharacterized LOC101927914	LOC101927914	7.32224	1.22324	5.25819	0.000371613	0.000757135	0	2.0148	1.11041	1.76775	4.85323	8.75433	3.03076	5.29108	10.0585	9.40883	8.25334	8.92781
ENSG00000180787	124961	ZFP3 zinc finger protein	ZFP3	11.4178	2.02761	5.25776	2.76379e-05	6.11528e-05	2.06602	6.04441	0	0	11.6478	7.8789	9.09228	10.5822	15.0878	16.9359	7.22167	12.8957
ENSG00000253958	137075	claudin 23	CLDN23	133.239	24.9361	5.25508	3.38113e-38	1.95539e-37	19.6272	27.1998	21.0978	31.8196	138.802	161.08	137.394	122.753	103.603	113.847	148.56	139.869
ENSG00000205089	645121	cyclin I family member 2	CCNI2	6.01349	0.945639	5.2466	0.00133725	0.00259391	0	2.0148	0	1.76775	5.82388	5.2526	8.08202	6.3493	7.04098	9.40883	5.15834	0.991979
ENSG00000140107	283600	solute carrier family 25 member 47	SLC25A47	2.19072	0.220969	5.24306	0.0207276	0.0348673	0	0	0	0.883877	0.970646	4.37716	1.01025	2.11643	4.02341	0.940883	3.095	0.991979
ENSG00000056736	55540	interleukin 17 receptor B	IL17RB	128.183	24.3456	5.24024	3.33975e-42	2.06076e-41	19.6272	31.2294	24.429	22.0969	125.213	117.308	112.138	120.637	141.825	146.778	120.705	140.861
ENSG00000258647	100144604	long intergenic non-protein coding RNA 930	LINC00930	2.1925	0.25185	5.23923	0.0210204	0.0353178	0	1.0074	0	0	0.970646	2.6263	2.02051	0	3.01756	1.88177	2.06333	4.95989
ENSG00000198729	81706	protein phosphatase 1 regulatory inhibitor subunit 14C	PPP1R14C	656.538	125.459	5.23741	6.63333e-182	1.94938e-180	122.928	132.977	131.028	114.904	688.188	624.184	665.757	718.529	638.717	632.273	620.032	664.626
ENSG00000167244	3481	insulin like growth factor 2	IGF2	16.6127	3.06331	5.23398	3.68541e-07	9.13512e-07	4.13204	3.0222	3.33123	1.76775	21.3542	14.8824	15.1538	13.7568	9.05268	15.0541	25.7917	17.8556
ENSG00000132274	10346	tripartite motif containing 22	TRIM22	69.024	12.8901	5.233	8.73928e-18	3.20453e-17	12.3961	18.1332	7.77287	13.2581	54.3562	89.2942	81.8305	58.2019	57.3337	42.3397	82.5334	86.3022
ENSG00000124449	56269	immunity related GTPase cinema	IRGC	1.58102	0	5.22911	0.0439165	0.0698341	0	0	0	0	0	3.50173	1.01025	0	3.01756	0	4.12667	0.991979
ENSG00000264859	100652770	DSG2 antisense RNA 1	DSG2-AS1	13.9184	2.54553	5.22769	1.6533e-06	3.94991e-06	1.03301	6.04441	2.22082	0.883877	14.5597	12.2561	13.1333	15.8732	17.0995	15.0541	14.4433	8.92781
ENSG00000041515	23026	myosin XVI	MYO16	36.441	6.93254	5.22132	4.70685e-12	1.44215e-11	3.09903	13.0962	8.88328	2.65163	44.6497	41.1453	31.3178	35.9794	37.2166	32.9309	21.665	46.623
ENSG00000142675	10256	connector enhancer of kinase suppressor of Ras 1	CNKSR1	75.9144	14.6693	5.22124	7.63515e-24	3.26069e-23	16.5281	13.0962	21.0978	7.95489	76.6811	67.4083	68.6972	53.969	85.4976	91.2656	80.47	83.3262
ENSG00000261634	102723548	uncharacterized LOC102723548	LOC102723548	8.64763	1.44934	5.2163	0.000350003	0.000715081	0	4.0296	0	1.76775	10.6771	7.00346	4.04101	7.40751	9.05268	18.8177	7.22167	4.95989
ENSG00000153093	55289	acyl-CoA oxidase-like	ACOXL	37.6215	7.13528	5.2157	4.55577e-13	1.45151e-12	9.29708	7.05181	7.77287	4.41938	26.2075	36.7682	30.3076	28.5718	41.24	36.6944	51.5834	49.5989
ENSG00000106302	23553	hyaluronoglucosaminidase 4	HYAL4	3.49386	0.472819	5.21367	0.0145181	0.0249523	0	1.0074	0	0.883877	2.91194	0	4.04101	1.05822	6.03512	1.88177	3.095	8.92781
ENSG00000228340	284757	MIR646 host gene	MIR646HG	123.738	23.7473	5.21036	7.29932e-40	4.3501e-39	17.5612	19.1406	34.4227	23.8647	119.39	119.059	125.271	125.928	150.878	127.019	107.293	115.07
ENSG00000277196	102724788	proline dehydrogenase 1, mitochondrial	LOC102724788	2.19283	0.258252	5.20491	0.022571	0.0377666	1.03301	0	0	0	1.94129	3.50173	4.04101	1.05822	0	1.88177	4.12667	0.991979
ENSG00000170373	1469	cystatin SN	CST1	7.44811	1.27206	5.2042	0.000900982	0.0017771	2.06602	3.0222	0	0	3.88259	9.62976	2.02051	3.17465	10.0585	7.52706	12.38	10.9118
ENSG00000253563	100506237	NKX2-1 antisense RNA 1	NKX2-1-AS1	5.97266	1.0138	5.20271	0.00114303	0.00223267	1.03301	3.0222	0	0	9.70646	7.00346	5.05127	4.23287	6.03512	6.58618	6.19	2.97594
ENSG00000266094	83593	Ras association domain family member 5	RASSF5	609.808	116.646	5.20271	5.54786e-100	7.61399e-99	112.598	119.881	107.71	126.394	531.914	656.575	641.511	520.642	592.448	538.185	708.755	688.433
ENSG00000139926	122786	FERM domain containing 6	FRMD6	13961.5	2681.81	5.19962	3.98058e-203	1.3842e-201	2617.64	2946.65	2648.33	2514.63	15345.9	13169.1	13195.9	16088.1	13845.6	15219.7	12533.7	12293.6
ENSG00000205696	642394	ADARB2 antisense RNA 1	ADARB2-AS1	8.62634	1.57541	5.19871	0.000107623	0.000228411	2.06602	2.0148	2.22082	0	6.79453	8.75433	12.123	10.5822	9.05268	6.58618	6.19	8.92781
ENSG00000124391	27189	interleukin 17C	IL17C	1.46634	0	5.1978	0.0361406	0.0583966	0	0	0	0	0.970646	2.6263	2.02051	1.05822	4.02341	0	1.03167	0
ENSG00000143869	151449	growth differentiation factor 7	GDF7	41.0543	7.64495	5.19573	2.3938e-15	8.19506e-15	10.3301	10.074	2.22082	7.95489	34.9433	44.6471	45.4614	35.9794	42.2459	31.99	49.52	43.6471
ENSG00000205754	338821	solute carrier organic anion transporter family member 1B7 (putative)	SLCO1B7	2.25287	0.25185	5.19517	0.0251901	0.0418425	0	1.0074	0	0	0	1.75087	5.05127	4.23287	4.02341	0.940883	1.03167	0.991979
ENSG00000215529	388795	EF-hand calcium binding domain 8	EFCAB8	22.8993	4.21071	5.19332	3.6904e-09	1.00682e-08	1.03301	8.05921	3.33123	4.41938	27.1781	15.7578	27.2768	16.9315	29.1698	24.4629	19.6017	22.8155
ENSG00000106113	1395	corticotropin releasing hormone receptor 2	CRHR2	9.81891	1.74487	5.1851	3.48705e-05	7.6592e-05	2.06602	4.0296	0	0.883877	10.6771	9.62976	9.09228	10.5822	10.0585	11.2906	9.28501	7.93583
ENSG00000064489	4207	BORCS8-MEF2B readthrough	BORCS8-MEF2B	29.5329	5.63073	5.18488	1.31485e-11	3.96643e-11	6.19805	3.0222	8.88328	4.41938	27.1781	21.8858	28.2871	30.6883	38.2224	25.4038	28.8867	35.7112
ENSG00000272666	105373098	uncharacterized LOC105373098	LOC105373098	2.17969	0.220969	5.18062	0.02328	0.0388787	0	0	0	0.883877	1.94129	4.37716	4.04101	1.05822	0	0.940883	3.095	1.98396
ENSG00000134824	9415	fatty acid desaturase 2	FADS2	8855.93	1709.74	5.17524	0	0	1748.88	1598.75	1724.47	1766.87	8222.35	8988.95	8976.1	8207.53	8807.25	8198.85	9866.87	9579.54
ENSG00000106123	2051	EPH receptor B6	EPHB6	77.2631	14.7394	5.17411	3.30996e-24	1.42766e-23	11.3631	18.1332	14.4353	15.0259	66.9746	83.1661	65.6664	64.5512	64.3746	79.975	102.135	91.2621
ENSG00000163568	9447	absent in melanoma 2	AIM2	507.303	98.162	5.16483	1.22913e-127	2.24034e-126	94.0038	117.866	93.2744	87.5038	498.912	535.765	550.588	494.187	474.763	450.683	542.657	510.869
ENSG00000265203	5949	retinol binding protein 3	RBP3	4.72404	0.807055	5.16367	0.00361191	0.00669017	0	1.0074	2.22082	0	4.85323	2.6263	6.06152	5.29108	2.01171	2.82265	6.19	7.93583
ENSG00000151623	4306	nuclear receptor subfamily 3 group C member 2	NR3C2	315.345	60.6991	5.16352	1.0095e-79	1.08523e-78	66.1126	67.4959	49.9684	59.2197	306.724	292.395	287.922	392.598	294.715	304.846	329.102	314.457
ENSG00000233338	349408	TLR8 antisense RNA 1	TLR8-AS1	15.0716	2.75995	5.16249	1.38822e-06	3.33328e-06	4.13204	4.0296	1.11041	1.76775	12.6184	10.5052	9.09228	12.6986	21.1229	15.0541	20.6333	18.8476
ENSG00000128165	79924	adrenomedullin 2	ADM2	1315.7	253.789	5.16189	4.1003e-89	4.98427e-88	217.965	324.383	207.647	265.163	1202.63	1384.93	1423.45	1044.46	1357.9	1183.63	1450.52	1478.05
ENSG00000231920	100128511	NEBL antisense RNA 1	NEBL-AS1	3.33951	0.516504	5.15389	0.00979949	0.0172313	2.06602	0	0	0	3.88259	2.6263	3.03076	5.29108	4.02341	2.82265	2.06333	2.97594
ENSG00000100557	55195	chromosome 14 open reading frame 105	C14orf105	3.29745	0.441938	5.15251	0.0119506	0.0207926	0	0	0	1.76775	6.79453	2.6263	1.01025	2.11643	5.02927	3.76353	2.06333	2.97594
ENSG00000141744	5409	phenylethanolamine N-methyltransferase	PNMT	8.59063	1.56388	5.14901	0.000201917	0.000420366	1.03301	1.0074	3.33123	0.883877	7.76517	10.5052	15.1538	5.29108	5.02927	4.70441	11.3483	8.92781
ENSG00000153283	10225	CD96 molecule	CD96	2155.12	419.461	5.14729	0	0	457.623	413.034	438.612	368.577	2162.6	2281.38	2175.07	2178.87	2005.67	2037.95	2191.26	2208.15
ENSG00000140015	27133	potassium voltage-gated channel subfamily H member 5	KCNH5	119.178	22.7416	5.14551	5.7499e-33	3.00984e-32	11.3631	41.3034	14.4353	23.8647	122.301	105.052	116.179	128.044	111.65	118.551	120.705	130.941
ENSG00000196284	8464	SPT3 homolog, SAGA and STAGA complex component	SUPT3H	2145.57	416.525	5.14369	0	0	447.293	406.99	391.975	419.841	2096.6	2101.91	2158.91	2133.36	2086.14	2109.46	2304.74	2173.43
ENSG00000104369	56704	junctophilin 1	JPH1	383.982	74.5745	5.13937	1.01498e-76	1.0464e-75	76.4427	72.5329	77.7287	71.594	435.82	372.934	320.25	432.811	405.359	437.51	323.944	343.225
ENSG00000150526	4253	melanoma inhibitory activity 2	MIA2	2.21208	0.220969	5.13571	0.0267271	0.0442032	0	0	0	0.883877	1.94129	2.6263	4.04101	2.11643	2.01171	0	0	4.95989
ENSG00000225756	138948	DBH antisense RNA 1	DBH-AS1	105.548	20.5335	5.13172	8.12642e-29	3.89962e-28	20.6602	19.1406	25.5394	16.7937	76.6811	98.9239	95.974	96.2977	132.773	101.615	105.23	136.893
ENSG00000110328	374378	polypeptide N-acetylgalactosaminyltransferase 18	GALNT18	1688.24	328.534	5.12508	0	0	315.068	302.22	335.344	361.506	1719.01	1692.21	1627.52	1796.85	1693.86	1666.3	1648.6	1661.56
ENSG00000125965	8200	growth differentiation factor 5	GDF5	16.0797	2.83819	5.12393	5.56322e-07	1.36747e-06	1.03301	3.0222	1.11041	6.18714	20.3836	10.5052	16.164	20.1061	20.1171	15.0541	13.4117	12.8957
ENSG00000278272	8352	histone cluster 1 H3 family member c	HIST1H3C	65.0601	12.5587	5.11994	5.47045e-22	2.23474e-21	18.5942	7.05181	12.2145	12.3743	54.3562	58.654	84.8613	68.7841	66.3863	65.8618	66.0267	55.5508
ENSG00000130635	1289	collagen type V alpha 1 chain	COL5A1	3970.69	775.311	5.116	1.55128e-208	5.64867e-207	808.846	656.825	829.476	806.096	3835.02	4146.05	3868.26	3547.14	4050.57	3635.57	4154.52	4528.38
ENSG00000167286	915	CD3d molecule	CD3D	2.16372	0.220969	5.10251	0.0265432	0.0439215	0	0	0	0.883877	0.970646	6.12803	2.02051	3.17465	2.01171	0.940883	2.06333	0
ENSG00000119698	57718	protein phosphatase 4 regulatory subunit 4	PPP4R4	534.483	104.644	5.08656	8.2114e-144	1.73784e-142	99.1689	126.933	89.9432	102.53	559.092	509.502	500.075	569.32	531.091	528.776	508.612	569.396
ENSG00000261040	645638	WAP four-disulfide core domain 21, pseudogene	WFDC21P	26.243	4.88129	5.08419	1.25839e-08	3.34733e-08	3.09903	4.0296	4.44164	7.95489	18.4423	28.0139	25.2563	19.0479	20.1171	20.6994	51.5834	26.7834
ENSG00000233077	101927586	long intergenic non-protein coding RNA 1271	LINC01271	14.813	2.78443	5.0802	1.12782e-06	2.72154e-06	3.09903	6.04441	1.11041	0.883877	12.6184	12.2561	17.1743	14.815	12.0702	12.2315	16.5067	20.8316
ENSG00000107796	59	actin, alpha 2, smooth muscle, aorta	ACTA2	94.9182	18.54	5.07796	1.4094e-33	7.48387e-33	21.6932	18.1332	16.6561	17.6775	95.1234	91.045	97.9945	82.5409	96.5619	85.6203	107.293	103.166
ENSG00000100504	5836	phosphorylase, glycogen, liver	PYGL	21137.1	4164.86	5.07193	0	0	3986.38	4220	4079.64	4373.42	21676.5	21048	21563.9	21110.4	21009.3	21345.8	21074.9	20268.1
ENSG00000180739	53637	sphingosine-1-phosphate receptor 5	S1PR5	66.9155	12.9685	5.07099	6.9439e-20	2.6884e-19	17.5612	9.06661	11.1041	14.142	62.1214	62.1557	57.5844	51.8526	63.3688	58.3347	86.66	93.246
ENSG00000252835	677763	small Cajal body-specific RNA 21	SCARNA21	4.55331	0.761953	5.06736	0.00385665	0.00711666	1.03301	2.0148	0	0	5.82388	2.6263	6.06152	2.11643	4.02341	4.70441	4.12667	6.94385
ENSG00000197540	3004	granzyme M	GZMM	36.4096	7.16758	5.06146	9.38724e-14	3.05354e-13	6.19805	8.05921	9.99368	4.41938	39.7965	33.2665	27.2768	38.0958	29.1698	36.6944	43.33	43.6471
ENSG00000253598	347051	solute carrier family 10 member 5	SLC10A5	17.1709	3.18268	5.05894	2.92929e-07	7.30275e-07	1.03301	7.05181	1.11041	3.53551	20.3836	17.5087	14.1435	15.8732	26.1522	15.0541	12.38	15.8717
ENSG00000123500	1300	collagen type X alpha 1 chain	COL10A1	16.0074	2.93851	5.05549	3.86961e-06	9.06729e-06	3.09903	2.0148	2.22082	4.41938	7.76517	13.1315	16.164	8.46573	14.082	15.995	22.6967	29.7594
ENSG00000121570	55211	developmental pluripotency associated 4	DPPA4	10.1691	1.73847	5.05314	0.00179313	0.00343263	1.03301	5.037	0	0.883877	15.5303	14.8824	23.2358	14.815	2.01171	2.82265	3.095	4.95989
ENSG00000172650	729092	ArfGAP with GTPase domain, ankyrin repeat and PH domain 5	AGAP5	8.43998	1.52518	5.04415	0.000300151	0.000616457	3.09903	1.0074	1.11041	0.883877	12.6184	2.6263	6.06152	11.6404	12.0702	9.40883	5.15834	7.93583
ENSG00000077420	54518	amyloid beta precursor protein binding family B member 1 interacting protein	APBB1IP	2068.58	409.483	5.04232	9.45128e-194	3.03301e-192	384.279	455.345	386.422	411.887	2085.92	1944.34	2020.51	2232.84	2209.86	2334.33	1854.94	1865.91
ENSG00000164508	221613	histone cluster 1 H2A family member a	HIST1H2AA	2.07453	0.25185	5.04104	0.0226567	0.0378983	0	1.0074	0	0	2.91194	2.6263	2.02051	2.11643	0	1.88177	2.06333	2.97594
ENSG00000159387	79190	iroquois homeobox 6	IRX6	2.06985	0.220969	5.03964	0.022586	0.0377877	0	0	0	0.883877	0.970646	2.6263	1.01025	1.05822	4.02341	2.82265	2.06333	1.98396
ENSG00000164825	1672	defensin beta 1	DEFB1	3.29002	0.5037	5.03577	0.0135395	0.0233598	0	2.0148	0	0	0.970646	6.12803	5.05127	3.17465	4.02341	0.940883	2.06333	3.96792
ENSG00000257913	105369758	uncharacterized LOC105369758	LOC105369758	79.873	15.5663	5.03353	1.69583e-25	7.52042e-25	19.6272	12.0888	11.1041	19.4453	86.3875	79.6644	83.851	66.6676	67.3922	104.438	72.2167	78.3663
ENSG00000106078	23242	cordon-bleu WH2 repeat protein	COBL	171.17	33.8886	5.03332	1.24086e-45	8.09379e-45	35.1223	39.2886	31.0915	30.0518	168.892	187.343	185.887	190.479	170.995	185.354	120.705	159.709
ENSG00000125266	1948	ephrin B2	EFNB2	2012.36	399.693	5.02987	6.32893e-285	3.82376e-283	392.543	427.138	387.533	391.557	1956.82	2075.65	2069	2044.47	1786.4	1892.11	2113.89	2160.53
ENSG00000121797	9034	C-C motif chemokine receptor like 2	CCRL2	305.432	60.3753	5.01638	1.36953e-68	1.26338e-67	57.8485	46.3404	62.1829	75.1295	297.018	309.903	288.932	297.359	270.575	269.092	343.545	367.032
ENSG00000197046	284266	sialic acid binding Ig like lectin 15	SIGLEC15	124.669	24.4502	5.013	2.20509e-33	1.16594e-32	25.8252	22.1628	18.877	30.9357	129.096	140.945	131.333	118.52	92.5385	98.7927	140.307	145.821
ENSG00000182931	280664	WAP four-disulfide core domain 10B	WFDC10B	54.7303	10.8796	5.01111	1.31262e-20	5.18022e-20	11.3631	13.0962	11.1041	7.95489	66.004	54.2768	52.5332	53.969	53.3102	53.6303	50.5517	53.5669
ENSG00000175985	400224	pleckstrin homology and coiled-coil domain containing D1	PLEKHD1	5.79093	1.0074	5.00661	0.00181712	0.00347548	0	4.0296	0	0	4.85323	5.2526	6.06152	4.23287	9.05268	5.6453	8.25334	2.97594
ENSG00000119686	55640	feline leukemia virus subgroup C cellular receptor family member 2	FLVCR2	108.391	21.3848	5.00598	7.95624e-32	4.07213e-31	19.6272	23.1702	18.877	23.8647	92.2114	126.062	114.159	89.9484	100.585	95.97	108.325	139.869
ENSG00000235180	101101772	long intergenic non-protein coding RNA 601	LINC00601	147.332	29.1199	5.00568	2.14404e-43	1.35175e-42	27.8912	31.2294	25.5394	31.8196	152.391	133.941	156.589	154.5	156.913	174.063	136.18	114.078
ENSG00000170477	3851	keratin 4	KRT4	10.8621	2.00454	4.9931	8.41062e-05	0.00017983	0	4.0296	2.22082	1.76775	16.501	5.2526	9.09228	5.29108	11.0644	8.46794	12.38	18.8476
ENSG00000180263	55785	FYVE, RhoGEF and PH domain containing 6	FGD6	678.751	136.534	4.98636	1.45346e-191	4.59162e-190	120.862	157.155	148.795	119.323	674.599	681.087	697.075	644.454	683.98	675.554	705.66	667.602
ENSG00000164687	2171	fatty acid binding protein 5	FABP5	109.588	21.7084	4.98599	3.00057e-22	1.23353e-21	27.8912	13.0962	21.0978	24.7485	123.272	126.062	79.81	116.404	99.5795	161.832	80.47	89.2781
ENSG00000241794	6700	small proline rich protein 2A	SPRR2A	1.4353	0	4.98097	0.0469161	0.0742003	0	0	0	0	2.91194	2.6263	3.03076	0	0	1.88177	1.03167	0
ENSG00000143786	149111	cornichon family AMPA receptor auxiliary protein 3	CNIH3	821.419	164.311	4.97692	3.86949e-117	6.35332e-116	145.654	174.28	154.347	182.962	778.458	880.686	864.777	732.286	770.484	703.78	896.519	944.364
ENSG00000171643	170591	S100 calcium binding protein Z	S100Z	4.58029	0.781303	4.97516	0.0059783	0.0107857	0	2.0148	1.11041	0	3.88259	1.75087	3.03076	5.29108	1.00585	8.46794	8.25334	4.95989
ENSG00000186153	51741	WW domain containing oxidoreductase	WWOX	879.885	176.175	4.97442	1.17929e-227	4.94325e-226	171.479	164.206	175.445	193.569	876.494	852.672	902.156	893.135	868.052	813.863	941.912	890.797
ENSG00000227487	100288346	NCAM1 antisense RNA1	NCAM1-AS1	1.45138	0	4.97182	0.0484696	0.0764151	0	0	0	0	2.91194	1.75087	0	0	4.02341	0.940883	0	1.98396
ENSG00000185650	677	ZFP36 ring finger protein like 1	ZFP36L1	15201.5	3056.88	4.97057	0	0	3116.59	3204.54	2891.51	3014.9	15416.8	14664.4	14763.8	15474.3	16000.1	15829.4	14623.9	14839
ENSG00000250508	105369364	uncharacterized LOC105369364	LOC105369364	5.68802	0.945639	4.9691	0.00270394	0.00507795	0	2.0148	0	1.76775	4.85323	10.5052	7.07177	2.11643	5.02927	1.88177	4.12667	9.91979
ENSG00000123329	64333	Rho GTPase activating protein 9	ARHGAP9	105.24	20.8912	4.96878	3.9759e-29	1.92328e-28	23.7592	22.1628	15.5457	22.0969	81.5343	107.678	96.9843	81.4827	118.691	99.7336	125.863	129.949
ENSG00000143839	5972	renin	REN	15.7537	3.06985	4.96739	9.19573e-07	2.23063e-06	1.03301	5.037	4.44164	1.76775	20.3836	15.7578	11.1128	16.9315	21.1229	12.2315	18.57	9.91979
ENSG00000142920	113451	antizyme inhibitor 2	AZIN2	829.254	166.923	4.96572	2.51399e-140	5.14275e-139	174.579	156.147	174.334	162.633	747.398	892.942	854.674	701.597	837.876	788.46	895.487	915.597
ENSG00000166143	54866	protein phosphatase 1 regulatory inhibitor subunit 14D	PPP1R14D	2.24999	0.277602	4.96445	0.0383242	0.0616089	0	0	1.11041	0	0	0.875433	1.01025	0	4.02341	0.940883	6.19	4.95989
ENSG00000197245	79927	family with sequence similarity 110 member D	FAM110D	34.3969	6.84757	4.96282	1.20811e-12	3.7929e-12	5.16504	6.04441	9.99368	6.18714	30.09	34.1419	26.2666	28.5718	44.2576	30.1082	36.1084	45.631
ENSG00000184709	389816	leucine rich repeat containing 26	LRRC26	31.9658	6.24726	4.96222	6.15736e-10	1.73939e-09	6.19805	7.05181	5.55205	6.18714	46.591	41.1453	33.3383	44.4451	16.0937	23.5221	25.7917	24.7995
ENSG00000117016	9783	regulating synaptic membrane exocytosis 3	RIMS3	502.396	101.068	4.96066	4.10333e-83	4.63862e-82	108.466	79.5847	111.041	105.181	445.527	568.156	455.624	461.382	502.927	437.51	575.67	572.372
ENSG00000183128	119395	calcium homeostasis modulator 3	CALHM3	221.222	44.2849	4.95964	2.43566e-28	1.15462e-27	54.7495	30.222	48.858	43.31	162.098	269.633	251.553	165.082	186.083	167.477	295.057	272.794
ENSG00000189052	93659	chorionic gonadotropin beta subunit 5	CGB5	1.38324	0	4.95896	0.0401223	0.064267	0	0	0	0	2.91194	0	1.01025	2.11643	2.01171	0	1.03167	1.98396
ENSG00000214456	440503	perilipin 5	PLIN5	18.001	3.39852	4.95596	1.69078e-07	4.26495e-07	1.03301	5.037	2.22082	5.30326	18.4423	17.5087	19.1948	10.5822	20.1171	16.9359	14.4433	26.7834
ENSG00000166126	81693	amnion associated transmembrane protein	AMN	73.7522	14.5333	4.95359	2.15763e-25	9.54229e-25	15.4951	12.0888	11.1041	19.4453	67.9453	69.1592	68.6972	80.4244	86.5034	78.0933	59.8367	79.3583
ENSG00000154529	728577	contactin associated protein-like 3B	CNTNAP3B	10.6205	1.97366	4.94588	2.74918e-05	6.0838e-05	0	3.0222	2.22082	2.65163	9.70646	8.75433	13.1333	12.6986	7.04098	11.2906	13.4117	8.92781
ENSG00000114861	27086	forkhead box P1	FOXP1	2104.63	425.629	4.94206	3.13804e-263	1.66357e-261	439.029	488.589	388.643	386.254	2210.16	2085.28	2025.56	2295.27	2071.05	2137.69	1997.31	2014.71
ENSG00000129450	27180	sialic acid binding Ig like lectin 9	SIGLEC9	11.8779	2.31943	4.9419	1.10065e-05	2.50801e-05	1.03301	4.0296	3.33123	0.883877	15.5303	9.62976	11.1128	7.40751	13.0761	15.0541	10.3167	12.8957
ENSG00000104881	10848	protein phosphatase 1 regulatory subunit 13 like	PPP1R13L	4564.09	923.031	4.93827	1.59083e-222	6.44356e-221	934.873	732.38	996.037	1028.83	4534.86	4468.21	4450.16	4605.36	4836.14	4783.45	4330.94	4503.58
ENSG00000002746	23072	HECT, C2 and WW domain containing E3 ubiquitin protein ligase 1	HECW1	217.109	43.911	4.93749	8.31743e-71	7.91583e-70	43.3864	53.3922	39.9747	38.8906	218.395	225.862	225.286	204.236	210.223	213.58	202.207	237.083
ENSG00000207475	677823	small nucleolar RNA, H/ACA box 80E	SNORA80E	2.07903	0.220969	4.93688	0.0286227	0.0471102	0	0	0	0.883877	1.94129	3.50173	5.05127	2.11643	1.00585	0	1.03167	1.98396
ENSG00000204179	26095	protein tyrosine phosphatase, non-receptor type 20	PTPN20	3.18114	0.5037	4.93337	0.0133626	0.0230776	0	2.0148	0	0	0.970646	5.2526	3.03076	4.23287	3.01756	1.88177	3.095	3.96792
ENSG00000251664	56137	protocadherin alpha 12	PCDHA12	1.35974	0	4.92796	0.0406425	0.0650104	0	0	0	0	1.94129	0.875433	1.01025	0	2.01171	0	2.06333	2.97594
ENSG00000166415	256764	WD repeat domain 72	WDR72	291.496	58.9545	4.92695	1.20303e-62	1.01989e-61	64.0466	83.6143	42.1956	45.9616	288.282	296.772	282.871	332.28	277.616	293.555	312.595	247.995
ENSG00000127366	54429	taste 2 receptor member 5	TAS2R5	13.046	2.45787	4.9266	1.38754e-05	3.13645e-05	5.16504	2.0148	0	2.65163	13.5891	12.2561	8.08202	5.29108	17.0995	19.7585	13.4117	14.8797
ENSG00000203688	441178	uncharacterized LOC441178	LOC441178	4.45042	0.755551	4.92577	0.00520762	0.00945629	0	3.0222	0	0	2.91194	4.37716	5.05127	4.23287	5.02927	3.76353	8.25334	1.98396
ENSG00000165914	145567	tetratricopeptide repeat domain 7B	TTC7B	3624.22	736.921	4.9075	0	0	660.093	747.491	738.422	801.676	3613.72	3598.9	3639.94	3608.52	3642.2	3644.98	3637.66	3607.83
ENSG00000001630	1595	cytochrome P450 family 51 subfamily A member 1	CYP51A1	433.547	87.6993	4.90691	8.56858e-87	1.01091e-85	71.2776	84.6217	88.8328	106.065	366.904	413.204	453.604	468.79	474.763	413.047	391.002	487.062
ENSG00000178796	284485	regulatory subunit of type II PKA R-subunit (RIIa) domain containing 1	RIIAD1	1.37906	0	4.90265	0.0435084	0.0692294	0	0	0	0	0.970646	0.875433	1.01025	3.17465	3.01756	0	0	1.98396
ENSG00000187581	341947	cytochrome c oxidase subunit 8C	COX8C	1.32917	0	4.8877	0.0413366	0.0660132	0	0	0	0	0.970646	1.75087	2.02051	0	3.01756	1.88177	0	0.991979
ENSG00000204767	100131897	family with sequence similarity 196 member B	FAM196B	260.981	53.1898	4.88723	5.8677e-51	4.17757e-50	48.5514	46.3404	62.1829	55.6842	237.808	213.606	213.163	285.718	281.639	337.777	266.17	251.963
ENSG00000197385	344787	zinc finger protein 860	ZNF860	93.7894	19.2331	4.8847	3.01401e-33	1.58977e-32	16.5281	23.1702	22.2082	15.0259	88.3288	92.7959	89.9125	97.3559	92.5385	104.438	88.7234	96.222
ENSG00000180438	348825	tetrapeptide repeat homeobox like	TPRXL	16.6554	3.27787	4.88418	2.79349e-07	6.97331e-07	3.09903	4.0296	3.33123	2.65163	17.4716	13.1315	14.1435	16.9315	14.082	14.1132	18.57	24.7995
ENSG00000100644	3091	hypoxia inducible factor 1 alpha subunit	HIF1A	16634.2	3404.21	4.88414	0	0	3247.78	3918.79	3295.7	3154.56	16507.8	16502.8	16195.4	16647.9	16195.2	16919	17147.3	16957.9
ENSG00000141524	11322	transmembrane channel like 6	TMC6	811.861	166.026	4.88143	1.53032e-84	1.75131e-83	167.347	142.044	187.659	167.053	693.042	853.547	825.377	633.872	805.689	777.169	969.767	936.428
ENSG00000239732	54106	toll like receptor 9	TLR9	3.1508	0.510102	4.87358	0.0150974	0.0258972	1.03301	1.0074	0	0	3.88259	4.37716	1.01025	1.05822	4.02341	4.70441	5.15834	0.991979
ENSG00000232973	285154	CYP1B1 antisense RNA 1	CYP1B1-AS1	11.6729	2.2628	4.86837	1.30814e-05	2.96398e-05	1.03301	4.0296	2.22082	1.76775	13.5891	13.1315	9.09228	11.6404	13.0761	6.58618	12.38	13.8877
ENSG00000154451	115362	guanylate binding protein 5	GBP5	28.7749	5.68053	4.86676	1.12609e-10	3.2796e-10	5.16504	6.04441	4.44164	7.07101	18.4423	25.3876	38.3896	28.5718	24.1405	26.3447	38.1717	30.7513
ENSG00000139988	145226	retinol dehydrogenase 12 (all-trans/9-cis/11-cis)	RDH12	22.6226	4.52545	4.86151	1.90262e-09	5.25976e-09	6.19805	5.037	3.33123	3.53551	18.4423	21.0104	23.2358	17.9897	25.1463	22.5812	25.7917	26.7834
ENSG00000140022	85439	stonin 2	STON2	166.776	34.2354	4.8615	7.86017e-41	4.75154e-40	41.3204	34.2516	32.2019	29.1679	182.482	192.595	160.63	200.003	148.866	180.649	133.085	135.901
ENSG00000011465	1634	decorin	DCN	11.6828	2.23064	4.86012	2.51899e-05	5.59155e-05	0	6.04441	1.11041	1.76775	9.70646	12.2561	18.1846	9.52395	8.04683	10.3497	15.475	9.91979
ENSG00000105289	27134	tight junction protein 3	TJP3	100.281	20.2989	4.85722	7.39339e-25	3.23102e-24	18.5942	14.1036	21.0978	27.4002	83.4756	104.177	121.23	75.1334	77.4507	96.9109	124.832	119.037
ENSG00000119900	79627	opioid growth factor receptor like 1	OGFRL1	10624.8	2185.23	4.85692	4.92933e-205	1.73081e-203	2091.84	2692.78	1997.63	1958.67	10841.2	10795.8	10591.5	10271	9864.41	10658.3	11376.2	10600.3
ENSG00000131480	314	amine oxidase, copper containing 2	AOC2	259.477	53.1205	4.85273	4.67392e-63	3.98844e-62	64.0466	46.3404	45.5268	56.5681	246.544	234.616	247.512	224.342	298.739	270.974	246.568	306.521
ENSG00000133026	4628	myosin heavy chain 10	MYH10	5145.13	1060.27	4.85125	0	0	1104.29	945.949	1133.73	1057.12	5227.9	4845.52	4781.53	5303.78	5454.74	5509.81	4870.5	5167.22
ENSG00000108375	54894	ring finger protein 43	RNF43	954.757	196.066	4.84936	3.32627e-198	1.11141e-196	189.041	197.451	182.107	215.666	943.468	958.599	936.505	871.97	983.725	900.425	976.989	1066.38
ENSG00000069431	10060	ATP binding cassette subfamily C member 9	ABCC9	40.4	8.13388	4.84347	4.02014e-09	1.09448e-08	2.06602	21.1554	6.66246	2.65163	55.3268	35.0173	43.4409	52.9108	40.2341	38.5762	29.9184	27.7754
ENSG00000178409	57673	BEN domain containing 3	BEND3	667.216	137.421	4.84053	3.47672e-163	8.72381e-162	133.258	147.081	128.807	140.536	679.453	654.824	721.321	660.327	723.209	671.79	611.779	615.027
ENSG00000060140	55359	serine/threonine/tyrosine kinase 1	STYK1	222.564	46.2333	4.83027	1.43422e-70	1.36058e-69	50.6174	46.3404	49.9684	38.0067	228.102	211.855	215.184	243.39	203.182	238.043	214.587	226.171
ENSG00000232810	7124	tumor necrosis factor	TNF	5.70555	1.03956	4.82932	0.00343708	0.00638529	1.03301	2.0148	1.11041	0	0.970646	4.37716	7.07177	2.11643	9.05268	3.76353	11.3483	6.94385
ENSG00000124749	81578	collagen type XXI alpha 1 chain	COL21A1	7.9254	1.48662	4.82396	0.000367093	0.000748254	1.03301	4.0296	0	0.883877	7.76517	9.62976	5.05127	3.17465	10.0585	7.52706	9.28501	10.9118
ENSG00000119688	5826	ATP binding cassette subfamily D member 4	ABCD4	5501.14	1140.48	4.82154	0	0	1183.83	1029.56	1200.35	1148.16	5213.34	5390.04	5728.13	4972.56	5705.2	5366.79	5805.19	5827.88
ENSG00000151012	23657	solute carrier family 7 member 11	SLC7A11	4368.3	904.733	4.81649	7.62146e-86	8.87865e-85	909.048	1215.93	789.501	704.45	4725.11	3937.7	4189.52	4324.93	4698.34	4983.86	3901.77	4185.16
ENSG00000231638	100506895	lncRNA#32	LOC100506895	36.5786	7.37659	4.801	7.46537e-14	2.43619e-13	5.16504	9.06661	5.55205	9.72264	35.9139	39.3945	36.3691	31.7465	28.1639	44.2215	37.14	39.6792
ENSG00000105699	51599	lipolysis stimulated lipoprotein receptor	LSR	3228.93	673.837	4.78334	1.12992e-142	2.36815e-141	638.4	593.359	727.318	736.269	2798.37	3197.08	3298.48	2883.64	3379.67	2934.61	3686.15	3653.46
ENSG00000205832	342346	chromosome 16 open reading frame 96	C16orf96	3.03821	0.472819	4.78126	0.0160184	0.0273757	0	1.0074	0	0.883877	0.970646	4.37716	4.04101	2.11643	5.02927	3.76353	1.03167	2.97594
ENSG00000125788	81623	defensin beta 126	DEFB126	1.95562	0.220969	4.77968	0.0281268	0.0463574	0	0	0	0.883877	0.970646	2.6263	4.04101	1.05822	2.01171	1.88177	2.06333	0.991979
ENSG00000003987	9108	myotubularin related protein 7	MTMR7	145.845	30.7526	4.77629	3.83385e-46	2.52354e-45	34.0893	37.2738	32.2019	19.4453	138.802	142.696	143.456	135.452	149.872	169.359	140.307	146.813
ENSG00000069535	4129	monoamine oxidase B	MAOB	4.5333	0.755551	4.77343	0.0136793	0.0235844	0	3.0222	0	0	0	3.50173	1.01025	3.17465	9.05268	9.40883	5.15834	4.95989
ENSG00000092200	57096	retinitis pigmentosa GTPase regulator interacting protein 1	RPGRIP1	88.0089	18.224	4.7719	1.21036e-28	5.78759e-28	15.4951	24.1776	15.5457	17.6775	86.3875	81.4153	85.8715	80.4244	93.5444	73.3888	94.9134	108.126
ENSG00000146216	84630	tau tubulin kinase 1	TTBK1	9.13564	1.75782	4.77046	0.000333583	0.000682481	0	5.037	1.11041	0.883877	3.88259	12.2561	6.06152	4.23287	14.082	10.3497	10.3167	11.9037
ENSG00000008083	3720	jumonji and AT-rich interaction domain containing 2	JARID2	2468.33	517.347	4.76844	0	0	483.448	476.501	564.088	545.352	2493.59	2374.17	2392.28	2405.33	2593.09	2555.44	2388.31	2544.43
ENSG00000142235	114783	lemur tyrosine kinase 3	LMTK3	234.93	48.9568	4.7649	6.50767e-36	3.61718e-35	46.4854	35.259	56.6309	57.452	187.335	297.647	248.522	190.479	232.352	174.063	270.297	278.746
ENSG00000255330	387104	SOGA family member 3	SOGA3	5.48364	0.97652	4.75542	0.0027089	0.00508667	0	3.0222	0	0.883877	6.79453	1.75087	7.07177	7.40751	3.01756	5.6453	7.22167	4.95989
ENSG00000130201	90332	exocyst complex component 3 like 2	EXOC3L2	1.94274	0.220969	4.75068	0.0295376	0.0484733	0	0	0	0.883877	3.88259	2.6263	2.02051	1.05822	1.00585	0.940883	1.03167	2.97594
ENSG00000258777	100750246	HIF1A antisense RNA 1	HIF1A-AS1	7.73168	1.38245	4.7486	0.000538474	0.00108135	0	0	1.11041	4.41938	10.6771	7.8789	11.1128	9.52395	4.02341	7.52706	5.15834	5.95187
ENSG00000119636	80127	basal body orientation factor 1	BBOF1	239.904	50.273	4.74695	2.29275e-50	1.61674e-49	34.0893	60.4441	54.4101	52.1487	204.806	240.744	240.44	192.595	246.434	236.162	298.152	259.898
ENSG00000165046	137994	leucine zipper and EF-hand containing transmembrane protein 2	LETM2	835.292	176.027	4.74352	9.42089e-143	1.97577e-141	183.876	186.369	172.113	161.749	903.672	832.537	807.192	951.337	832.847	867.494	729.389	757.872
ENSG00000204882	2843	G protein-coupled receptor 20	GPR20	7.86985	1.58836	4.737	0.000499119	0.00100537	0	3.0222	3.33123	0	5.82388	11.3806	9.09228	4.23287	7.04098	10.3497	4.12667	10.9118
ENSG00000120738	1958	early growth response 1	EGR1	909.408	191.555	4.73518	1.45836e-183	4.34481e-182	185.942	205.51	177.666	197.104	897.848	942.841	807.192	861.388	887.163	926.769	950.166	1001.9
ENSG00000100167	55964	septin 3	SEPT3	182.487	37.9068	4.73326	3.02777e-53	2.24225e-52	35.1223	35.259	29.9811	51.2648	192.188	187.343	169.723	159.791	185.077	167.477	193.953	204.348
ENSG00000087085	43	acetylcholinesterase (Cartwright blood group)	ACHE	139.342	29.3349	4.72826	5.69926e-43	3.56756e-42	26.8582	30.222	31.0915	29.1679	141.714	134.817	149.517	118.52	137.802	122.315	143.402	166.652
ENSG00000251381	100506305	long intergenic non-protein coding RNA 958	LINC00958	6.52338	1.17941	4.72167	0.000865953	0.00170997	2.06602	0	0	2.65163	5.82388	7.00346	7.07177	6.3493	9.05268	4.70441	7.22167	4.95989
ENSG00000215595	400831	chromosome 20 open reading frame 202	C20orf202	1.93153	0.220969	4.71894	0.0311254	0.0508758	0	0	0	0.883877	0.970646	4.37716	2.02051	1.05822	1.00585	0.940883	3.095	1.98396
ENSG00000148120	84909	chromosome 9 open reading frame 3	C9orf3	2931.45	620.911	4.71563	7.22104e-149	1.60136e-147	661.126	525.863	662.914	633.74	2711.99	3179.57	3022.68	2561.94	2790.24	2667.4	3157.93	3359.83
[truncated: 8,877 more rows]
