# Supplementary material for: Selection of established tumour cells through narrow diameter micropores enriches for elevated Ras/Raf/MEK/ERK MAPK signalling and enhanced tumour growth
Source: Small GTPases. 2020 Jun 22;12(4):294–310. doi: 10.1080/21541248.2020.1780108 (PMC8204978; doi:10.1080/21541248.2020.1780108)
Supplement: Supplemental Material [file KSGT_A_1780108_SM3666.zip › Supplemental Table S5.xlsx]

## Sheet: Invasion gene set
ensembl_id	gene_id	gene_name	symbol	Mean Sel MDA MB 435	Mean Parent MDA MB 435	FC	pvalue	padj	No. padj <0.05	MDA MB 435 Parental 1	MDA MB 435 Parental 2	MDA MB 435 Parental 3	MDA MB 435 Parental 4	MDA MB 435 Sel1-1	MDA MB 435 Sel1-2	MDA MB 435 Sel1-3	MDA MB 435 Sel1-4	MDA MB 435 Sel2-1	MDA MB 435 Sel2-2	MDA MB 435 Sel2-3	MDA MB 435 Sel2-4		MDA MB 231	ensembl_id	gene_id	gene_name	symbol	baseMean	log2FoldChange(Selected_vs_Parental)	FoldChange(Sel_v_Parental)	lfcSE	stat	pvalue(Selected_vs_Parental)	padj(Selected_vs_Parental)	log2FoldChange(Selected_vs_Flowsorted)	FoldChange(Sel_v_Flowsorted)	lfcSE	stat	pvalue(Selected_vs_Flowsorted)	padj(Selected_vs_Flowsorted)	log2FoldChange(Flowsorted_vs_Parental)	FoldChange(Flowsorted_vs_Parental)	lfcSE	stat	pvalue(Flowsorted_vs_Parental)	padj(Flowsorted_vs_Parental)	ensembl_id	Parental1	Parental2
ENSG00000257893	105369900	uncharacterized LOC105369900	LOC105369900	108.541	0.258252	180.204	8.92291e-19	3.36036e-18	2	1.03301	0	0	0	116.478	122.561	99.0048	98.4141	99.5795	83.7386	143.402	105.15			ENSG00000257893	NA	NA	NA	23.7534	3.20286	9.20782	0.438111	7.31062	2.6592e-13	1.61427e-11	2.15107	4.44158	0.350651	6.13451	8.54208e-10	2.75624e-08	1.05179	2.07309	0.460358	2.28471	0.0223297	0.067456	ENSG00000257893	2.85025	3.11116
ENSG00000204019	203413	cancer/testis antigen 83	CT83	267.706	3.44221	70.4698	5.5413e-61	4.59213e-60	2	3.09903	4.0296	2.22082	4.41938	247.515	256.502	272.768	237.04	265.545	306.728	258.948	296.602			ENSG00000204019	203413	cancer/testis antigen 83	CT83	64.3129	1.63306	3.1017	0.183984	8.87612	6.92336e-19	7.99893e-17	1.20555	2.30624	0.154147	7.82074	5.25139e-15	3.34669e-13	0.427516	1.34492	0.195305	2.18896	0.0285994	0.081463	ENSG00000204019	4.8577	5.43587
ENSG00000125538	3553	interleukin 1 beta	IL1B	1604.35	23.5137	66.3501	9.65101e-222	3.88966e-220	2	20.6602	30.222	16.6561	26.5163	1419.09	1501.37	1675	1342.88	1532.92	1359.58	2149.99	1854.01			ENSG00000125538	3553	interleukin 1, beta	IL1B	183.651	0.845936	1.79743	0.163326	5.17943	2.22563e-07	4.28566e-06	1.72092	3.29647	0.151953	11.3254	9.82374e-30	2.11956e-27	-0.874988	0.545258	0.171364	-5.10603	3.2899e-07	1.07707e-05	ENSG00000125538	6.87275	7.43625
ENSG00000104972	10859	leukocyte immunoglobulin like receptor B1	LILRB1	722.564	10.699	63.9243	8.7555e-157	2.07497e-155	2	11.3631	11.0814	4.44164	15.9098	662.952	787.89	773.854	660.327	706.109	657.677	750.022	781.679			ENSG00000104972	10859	leukocyte immunoglobulin-like receptor, subfamily B (with TM and ITIM domains), member 1	LILRB1	172.185	2.25319	4.76737	0.129387	17.4144	6.41689e-68	8.83951e-65	1.99572	3.98816	0.109908	18.1581	1.10867e-73	1.24087e-70	0.257471	1.19538	0.140971	1.82641	0.067788	0.158066	ENSG00000104972	6.18096	6.2114
ENSG00000027869	9047	SH2 domain containing 2A	SH2D2A	407.215	7.50779	52.1557	5.29056e-99	7.15196e-98	2	7.23106	9.06661	6.66246	7.07101	347.491	359.803	456.634	405.297	406.365	469.5	417.825	394.808			ENSG00000027869	9047	SH2 domain containing 2A	SH2D2A	76.1629	0.956034	1.93997	0.139336	6.86135	6.82114e-12	3.31938e-10	1.00038	2.00052	0.124431	8.03961	9.01232e-16	6.20741e-14	-0.0443406	0.969733	0.150246	-0.29512	0.767902	0.86233	ENSG00000027869	5.55158	6.03694
ENSG00000181634	9966	tumor necrosis factor superfamily member 15	TNFSF15	782.308	15.3858	49.8118	3.95613e-140	8.08267e-139	3	14.4621	21.1554	14.4353	11.4904	728.955	613.678	628.377	655.036	957.573	893.838	913.026	867.982			ENSG00000181634	9966	tumor necrosis factor (ligand) superfamily, member 15	TNFSF15	147.597	2.58494	5.9999	0.333179	7.75841	8.59989e-15	6.4438e-13	1.56381	2.95633	0.293022	5.33682	9.45886e-08	2.15782e-06	1.02113	2.02951	0.336551	3.0341	0.00241255	0.0121564	ENSG00000181634	5.36692	5.51403
ENSG00000198092	389208	transmembrane protease, serine 11F	TMPRSS11F	111.448	2.01095	48.9832	6.19532e-32	3.17788e-31	2	1.03301	3.0222	2.22082	1.76775	99.9766	108.554	92.9433	100.531	114.667	128.901	128.958	117.054			ENSG00000198092	389208	transmembrane protease, serine 11F	TMPRSS11F	30.6642	1.59643	3.02393	0.271206	5.88639	3.94716e-09	1.13279e-07	1.9041	3.74276	0.249505	7.63151	2.32019e-14	1.38963e-12	-0.307676	0.807942	0.299349	-1.02782	0.304036	0.47087	ENSG00000198092	4.10845	4.68304
ENSG00000122861	5328	plasminogen activator, urokinase	PLAU	28386.4	609.979	46.3383	0	0	3	603.277	534.93	657.362	644.346	24968.9	25629.2	26133.2	24531.6	31374.6	30518.5	32324.2	31611.4			ENSG00000122861	5328	plasminogen activator, urokinase	PLAU	10644.3	0.587745	1.5029	0.0855677	6.86877	6.47595e-12	3.16862e-10	0.662064	1.58234	0.0765803	8.64535	5.36401e-18	4.57423e-16	-0.0743194	0.94979	0.0856566	-0.867643	0.38559	0.556014	ENSG00000122861	13.0398	13.1755
ENSG00000119714	8111	G protein-coupled receptor 68	GPR68	2355.83	51.5388	44.8516	5.57439e-223	2.26636e-221	2	48.5514	45.333	47.7476	64.523	1978.18	2498.49	2610.49	1822.25	2132.41	1827.19	3042.39	2935.27			ENSG00000119714	8111	G protein-coupled receptor 68	GPR68	414.523	0.607109	1.5232	0.151219	4.01475	5.95078e-05	0.000576659	1.04676	2.06589	0.136591	7.66345	1.80997e-14	1.09503e-12	-0.439651	0.737313	0.15333	-2.86736	0.00413911	0.018402	ENSG00000119714	8.46415	8.51099
ENSG00000250546	101928978	uncharacterized LOC101928978	LOC101928978	40.7389	0.700191	40.4709	1.22331e-14	4.098e-14	2	1.03301	0	0	1.76775	45.6204	43.7716	42.4306	38.0958	38.2224	42.3397	26.8233	48.607			ENSG00000250546	101928978	uncharacterized LOC101928978	LOC101928978	22.7368	0.584975	1.50001	0.25755	2.27131	0.0231284	0.074547	0.701564	1.62627	0.233864	2.99988	0.00270087	0.0170077	-0.116589	0.922366	0.270857	-0.430443	0.666873	0.792169	ENSG00000250546	4.64263	4.04746
ENSG00000105605	59284	calcium voltage-gated channel auxiliary subunit gamma 7	CACNG7	329.473	7.99228	39.68	4.02046e-86	4.70393e-85	2	4.13204	14.1036	6.66246	7.07101	257.221	327.412	313.178	307.941	348.025	311.432	381.717	388.856			ENSG00000105605	59284	calcium channel, voltage-dependent, gamma subunit 7	CACNG7	120.994	0.979974	1.97243	0.127526	7.68451	1.53581e-14	1.10455e-12	0.973377	1.96343	0.113291	8.59186	8.5576e-18	7.19481e-16	0.00659636	1.00458	0.134872	0.0489081	0.960993	0.978184	ENSG00000105605	6.5077	6.50471
ENSG00000123689	50486	G0/G1 switch 2	G0S2	9167.54	244.533	37.4255	0	0	2	259.285	202.488	299.811	216.55	9228.91	7901.66	8633.62	9631.89	10325.1	10166.2	9052.88	8400.08			ENSG00000123689	50486	G0/G1switch 2	G0S2	4524.91	0.848908	1.80114	0.095538	8.88555	6.36064e-19	7.39651e-17	1.05566	2.07866	0.0855687	12.3369	5.72883e-35	1.57834e-32	-0.206749	0.866488	0.095843	-2.15716	0.030993	0.0868416	ENSG00000123689	11.7327	11.802
ENSG00000114115	5947	retinol binding protein 1	RBP1	130.382	3.19549	37.1371	3.35713e-40	2.00994e-39	2	3.09903	5.037	1.11041	3.53551	118.419	147.948	142.446	112.171	132.773	107.261	137.212	144.829			ENSG00000114115	5947	retinol binding protein 1, cellular	RBP1	27.1903	1.32254	2.50106	0.294817	4.48598	7.25791e-06	9.37768e-05	1.01545	2.02153	0.255651	3.972	7.12709e-05	0.000804741	0.307095	1.23721	0.307991	0.99709	0.318721	0.487792	ENSG00000114115	3.78668	4.36184
ENSG00000179097	3355	5-hydroxytryptamine receptor 1F	HTR1F	46.0753	0.952041	36.6062	3.622e-16	1.26848e-15	2	1.03301	1.0074	0	1.76775	46.591	61.2803	44.4511	47.6197	39.2283	26.3447	49.52	53.5669			ENSG00000179097	3355	5-hydroxytryptamine (serotonin) receptor 1F, G protein-coupled	HTR1F	59.2514	1.36385	2.57372	0.198022	6.88739	5.68262e-12	2.81896e-10	2.14965	4.43721	0.191945	11.1993	4.11061e-29	8.55962e-27	-0.785798	0.580031	0.223665	-3.51328	0.000442614	0.00324318	ENSG00000179097	5.39106	5.57701
ENSG00000196460	731220	RFX family member 8, lacking RFX DNA binding domain	RFX8	533.567	14.4915	35.8782	2.04432e-112	3.18262e-111	2	10.3301	11.0814	18.877	17.6775	538.709	466.606	433.399	425.403	694.039	627.569	478.694	604.115			ENSG00000196460	731220	RFX family member 8, lacking RFX DNA binding domain	RFX8	82.2082	2.35522	5.11673	0.219248	10.7423	6.44456e-27	1.39047e-24	2.30915	4.95592	0.193035	11.9623	5.59705e-33	1.43189e-30	0.0460694	1.03245	0.236839	0.194518	0.845771	0.912218	ENSG00000196460	5.04016	5.4676
ENSG00000163359	1293	collagen type VI alpha 3 chain	COL6A3	4364.74	125.674	33.9838	1.33378e-125	2.36723e-124	2	102.268	124.918	124.366	151.143	3666.13	4196.83	3961.2	3080.47	4217.54	3548.07	5794.87	6452.82			ENSG00000163359	1293	collagen, type VI, alpha 3	COL6A3	1018.03	1.29063	2.44635	0.127836	10.096	5.7548e-24	1.03057e-21	1.03422	2.048	0.113912	9.07912	1.09457e-19	1.12653e-17	0.256411	1.1945	0.128763	1.99134	0.0464431	0.118426	ENSG00000163359	9.09274	9.33182
ENSG00000197594	5167	ectonucleotide pyrophosphatase/phosphodiesterase 1	ENPP1	16945	501.239	33.6891	0	0	2	538.198	535.937	416.404	514.416	16919.3	16049.3	15263.9	17750.5	17292.6	17888.1	16571.7	17824.9			ENSG00000197594	5167	ectonucleotide pyrophosphatase/phosphodiesterase 1	ENPP1	12953.5	0.866754	1.82355	0.0842003	10.2939	7.50383e-25	1.46064e-22	1.1319	2.19148	0.0753826	15.0154	5.81792e-51	3.59267e-48	-0.26515	0.832112	0.084332	-3.14411	0.0016659	0.00910097	ENSG00000197594	13.2775	13.365
ENSG00000058085	3918	laminin subunit gamma 2	LAMC2	13563.4	421.927	32.0788	0	0	2	412.171	421.094	431.949	422.493	14239.4	14649.5	14267.8	13684.9	12211.1	11694.2	13686.1	14074.2			ENSG00000058085	3918	laminin, gamma 2	LAMC2	5049.67	0.899418	1.86531	0.0651513	13.8051	2.3751e-43	1.21524e-40	1.11313	2.16314	0.0583781	19.0675	4.70093e-81	8.41842e-78	-0.213707	0.862319	0.0655773	-3.25885	0.00111864	0.00667485	ENSG00000058085	11.8067	11.9638
ENSG00000102287	574412	microRNA 452	MIR452	1004.89	32.6437	30.006	1.96547e-82	2.19133e-81	3	42.3534	24.1776	36.6435	27.4002	911.437	836.038	769.813	716.412	1430.32	1333.23	835.65	1206.25			ENSG00000102287	574412::407009::2564	microRNA 452::microRNA 224::gamma-aminobutyric acid (GABA) A receptor, epsilon	MIR452::MIR224::GABRE	510.87	0.612468	1.52887	0.170986	3.58199	0.000340992	0.00249754	1.09361	2.13408	0.154129	7.09542	1.28963e-12	6.3273e-11	-0.481143	0.71641	0.172573	-2.78805	0.00530263	0.0222648	ENSG00000102287	9.16617	8.95974
ENSG00000189420	139735	ZFP92 zinc finger protein	ZFP92	52.1049	1.4879	29.9085	1.7207e-19	6.61295e-19	2	2.06602	1.0074	1.11041	1.76775	54.3562	53.4014	42.4306	63.493	51.2985	51.7485	49.52	50.5909			ENSG00000189420	139735	ZFP92 zinc finger protein	ZFP92	16.6678	0.600131	1.51585	0.301442	1.99087	0.0464956	0.127191	1.03203	2.0449	0.283757	3.63701	0.000275821	0.00256592	-0.431897	0.741286	0.324277	-1.33188	0.182901	0.328425	ENSG00000189420	4.00912	3.82854
ENSG00000163017	72	actin, gamma 2, smooth muscle, enteric	ACTG2	2235.64	73.837	29.9059	0	0	3	67.1456	72.5329	65.5142	90.1554	2347.99	2473.1	2409.45	2441.31	1962.42	2013.49	2078.81	2158.55			ENSG00000163017	72	actin, gamma 2, smooth muscle, enteric	ACTG2	1011.61	1.08655	2.12365	0.0922792	11.7746	5.27974e-32	1.65876e-29	1.17364	2.25579	0.0826042	14.2079	8.18059e-46	3.95941e-43	-0.087089	0.94142	0.0938273	-0.928184	0.353312	0.523621	ENSG00000163017	9.32585	9.54574
ENSG00000215845	100131187	thiosulfate sulfurtransferase like domain containing 1	TSTD1	339.401	11.198	29.4246	7.27365e-98	9.71937e-97	2	11.3631	9.06661	11.1041	13.2581	297.988	329.163	348.537	280.427	348.025	319.9	401.319	389.848			ENSG00000215845	100131187	thiosulfate sulfurtransferase (rhodanese)-like domain containing 1	TSTD1	51.6304	1.13864	2.20173	0.231266	4.92349	8.5013e-07	1.42149e-05	0.970403	1.95939	0.203684	4.76425	1.89555e-06	3.26398e-05	0.168235	1.12368	0.24025	0.700249	0.483772	0.649264	ENSG00000215845	5.13135	4.98642
ENSG00000151617	1909	endothelin receptor type A	EDNRA	157.002	5.13827	28.5076	4.84338e-49	3.33486e-48	2	3.09903	7.05181	3.33123	7.07101	152.391	183.841	169.723	162.965	129.755	114.788	163.003	179.548			ENSG00000151617	1909	endothelin receptor type A	EDNRA	69.6919	0.871688	1.8298	0.155097	5.62029	1.90638e-08	4.76807e-07	0.897215	1.86247	0.138441	6.48083	9.12184e-11	3.35429e-09	-0.0255268	0.982462	0.164663	-0.155024	0.876802	0.930112	ENSG00000151617	5.56145	5.82558
ENSG00000135373	26298	ETS homologous factor	EHF	2217.96	77.8535	28.4252	0	0	2	88.8388	56.4144	86.6119	79.5489	2267.43	2155.32	2060.92	2401.09	2210.87	2417.13	2092.22	2138.71			ENSG00000135373	26298	ets homologous factor	EHF	1457.63	1.14231	2.20735	0.0678298	16.8409	1.22371e-63	1.36964e-60	1.33893	2.52963	0.0609289	21.9752	4.97112e-107	1.27176e-103	-0.196612	0.872598	0.069546	-2.82707	0.00469754	0.0202756	ENSG00000135373	9.95685	10.0952
ENSG00000229056	101927482	uncharacterized LOC101927482	LOC101927482	54.0254	1.80933	27.0613	4.18633e-20	1.63031e-19	2	0	3.0222	3.33123	0.883877	46.591	59.5294	72.7382	53.969	39.2283	48.9259	54.6784	56.5428			ENSG00000229056	101927482	uncharacterized LOC101927482	AC020571.3	11.1917	1.33808	2.52815	0.356812	3.75011	0.000176755	0.00145332	1.1605	2.23535	0.30939	3.75092	0.000176186	0.00175286	0.177586	1.13099	0.385471	0.4607	0.645014	0.777159	ENSG00000229056	3.19989	3.0687
ENSG00000152092	460	astrotactin 1	ASTN1	154.04	5.71141	25.7243	1.25581e-53	9.35343e-53	2	5.16504	7.05181	4.44164	6.18714	171.804	151.45	160.63	141.801	137.802	164.654	145.465	158.717			ENSG00000152092	460	astrotactin 1	ASTN1	36.3124	1.2702	2.41195	0.218661	5.80899	6.28516e-09	1.73428e-07	1.40844	2.65449	0.197464	7.13264	9.84652e-13	4.88453e-11	-0.138236	0.90863	0.23924	-0.577812	0.563391	0.715496	ENSG00000152092	4.78938	4.64333
ENSG00000003096	90293	kelch like family member 13	KLHL13	79.6966	2.97965	24.518	5.79076e-28	2.72086e-27	2	3.09903	7.05181	0	1.76775	88.3288	89.2942	75.769	103.705	60.3512	60.2165	82.5334	77.3744			ENSG00000003096	90293	kelch-like family member 13	KLHL13	37.686	0.856143	1.81019	0.202665	4.22443	2.39546e-05	0.000263849	1.42156	2.67875	0.194115	7.3233	2.4195e-13	1.30605e-11	-0.565416	0.675761	0.22546	-2.50783	0.0121476	0.0420254	ENSG00000003096	4.9804	4.86089
ENSG00000178462	79861	tubulin alpha like 3	TUBAL3	36.3391	1.24899	24.469	8.32183e-15	2.8028e-14	2	0	1.0074	2.22082	1.76775	27.1781	41.1453	37.3794	37.0376	38.2224	39.5171	46.425	23.8075			ENSG00000178462	79861	tubulin, alpha-like 3	TUBAL3	7.36498	1.16329	2.23968	0.441878	2.63261	0.00847304	NA	1.57736	2.98422	0.418188	3.77188	0.000162022	NA	-0.414061	0.750508	0.488938	-0.846858	0.397074	NA	ENSG00000178462	2.70818	2.64665
ENSG00000151136	121551	BTB domain containing 11	BTBD11	284.295	11.4359	24.1431	2.38427e-85	2.76269e-84	2	4.13204	18.1332	11.1041	12.3743	273.722	314.28	273.779	353.444	226.317	275.679	274.423	282.714			ENSG00000151136	121551	BTB (POZ) domain containing 11	BTBD11	194.515	1.07663	2.10911	0.11423	9.42513	4.29562e-21	6.05716e-19	1.27619	2.42198	0.103372	12.3455	5.14846e-35	1.4406e-32	-0.199554	0.870819	0.121258	-1.6457	0.0998258	0.210068	ENSG00000151136	7.02297	7.18086
ENSG00000237166	100507140	uncharacterized LOC100507140	LOC100507140	120.176	4.93567	24.0588	7.28328e-44	4.62424e-43	2	5.16504	5.037	7.77287	1.76775	117.448	112.931	125.271	118.52	119.697	118.551	128.958	120.029			ENSG00000237166	100507140	uncharacterized LOC100507140	AC007163.3	74.5851	0.673599	1.59505	0.170535	3.94991	7.81815e-05	0.000723927	0.653416	1.57289	0.152134	4.295	1.74692e-05	0.000236461	0.0201822	1.01409	0.176459	0.114373	0.908942	0.948673	ENSG00000237166	6.02868	6.07312
ENSG00000198624	26112	coiled-coil domain containing 69	CCDC69	2039.69	88.1513	23.0506	0	0	2	86.7728	82.6069	96.6056	86.6199	1858.79	2082.65	2082.13	1771.45	1869.88	1883.65	2385.21	2383.73			ENSG00000198624	26112	coiled-coil domain containing 69	CCDC69	931.97	0.892349	1.8562	0.0864455	10.3227	5.5651e-25	1.09516e-22	0.678623	1.60061	0.0767554	8.84138	9.45476e-19	8.72762e-17	0.213725	1.15968	0.0874294	2.44455	0.0145034	0.0481993	ENSG00000198624	9.39014	9.3301
ENSG00000155962	1193	chloride intracellular channel 2	CLIC2	629.906	27.1543	22.8158	1.78017e-99	2.42366e-98	3	29.9573	33.2442	23.3186	22.0969	738.662	808.9	742.536	759.799	462.693	431.865	532.34	562.452			ENSG00000155962	1193	chloride intracellular channel 2	CLIC2	188.584	1.81448	3.51734	0.136114	13.3306	1.53571e-40	7.05168e-38	1.55678	2.94196	0.117972	13.1961	9.23574e-40	3.18065e-37	0.257707	1.19558	0.143439	1.79664	0.0723936	0.165847	ENSG00000155962	6.64582	6.72368
ENSG00000204118	645996	nucleosome assembly protein 1 like 6	NAP1L6	84.4967	3.46669	22.6035	1.76021e-30	8.7603e-30	2	2.06602	6.04441	2.22082	3.53551	95.1234	92.7959	104.056	65.6094	79.4624	63.98	86.66	88.2861			ENSG00000204118	645996	nucleosome assembly protein 1-like 6	NAP1L6	19.6217	1.0107	2.01488	0.294764	3.42883	0.00060619	0.00401912	1.38423	2.61032	0.274877	5.0358	4.75851e-07	9.27262e-06	-0.373528	0.771892	0.321849	-1.16057	0.245816	0.405236	ENSG00000204118	3.84528	4.11925
ENSG00000115008	3552	interleukin 1 alpha	IL1A	299.136	13.2938	22.0853	5.75847e-92	7.19398e-91	2	14.4621	16.1184	11.1041	11.4904	327.108	281.014	327.322	274.078	266.551	253.097	368.305	295.61			ENSG00000115008	3552	interleukin 1, alpha	IL1A	48.0211	1.25733	2.39053	0.276847	4.5416	5.58277e-06	7.47765e-05	0.948994	1.93053	0.243259	3.90117	9.57304e-05	0.00103836	0.308338	1.23828	0.28444	1.08402	0.278358	0.443214	ENSG00000115008	4.71264	4.84918
ENSG00000185247	4110	MAGE family member A11	MAGEA11	539.75	24.2474	21.9592	1.57261e-145	3.38116e-144	3	32.0233	17.1258	22.2082	25.6324	470.764	486.741	491.993	481.488	584.401	576.761	587.019	638.834			ENSG00000185247	4110	melanoma antigen family A, 11	MAGEA11	57.6068	1.98959	3.97124	0.203915	9.75694	1.72275e-22	2.63685e-20	1.39662	2.63283	0.166143	8.40612	4.2378e-17	3.314e-15	0.592972	1.50835	0.21712	2.73108	0.00631277	0.0254563	ENSG00000185247	4.89683	4.99103
ENSG00000156298	7102	tetraspanin 7	TSPAN7	190.546	9.26303	20.0538	1.08861e-65	9.65791e-65	2	9.29708	6.04441	11.1041	10.6065	192.188	202.225	218.215	217.993	181.054	183.472	177.447	151.773			ENSG00000156298	7102	tetraspanin 7	TSPAN7	70.5616	0.92918	1.90419	0.190255	4.88388	1.04019e-06	1.70428e-05	1.13908	2.2024	0.172616	6.59889	4.14261e-11	1.64492e-09	-0.209896	0.8646	0.200296	-1.04793	0.294672	0.460832	ENSG00000156298	5.84212	5.3501
ENSG00000144834	29114	transgelin 3	TAGLN3	209.565	10.2087	19.9257	1.35259e-67	1.22785e-66	2	9.29708	8.05921	11.1041	12.3743	218.395	180.339	196.999	267.729	218.27	232.398	188.795	173.596			ENSG00000144834	29114	transgelin 3	TAGLN3	111.649	1.28219	2.43207	0.185453	6.9138	4.71831e-12	2.37347e-10	1.0095	2.01321	0.162705	6.20447	5.48809e-10	1.83702e-08	0.27269	1.20806	0.190937	1.42817	0.153243	0.288466	ENSG00000144834	6.11727	6.31233
ENSG00000188488	5104	serpin family A member 5	SERPINA5	92.3787	4.60783	19.4474	4.62418e-33	2.42683e-32	2	6.19805	4.0296	5.55205	2.65163	80.5637	112.931	86.8818	74.0751	88.5151	77.1524	94.9134	123.997			ENSG00000188488	5104	serpin peptidase inhibitor, clade A (alpha-1 antiproteinase, antitrypsin), member 5	SERPINA5	24.3408	0.852693	1.80587	0.240214	3.54972	0.000385646	0.00276985	0.807194	1.7498	0.212859	3.79216	0.000149345	0.00151665	0.0454989	1.03204	0.255284	0.178229	0.858543	0.919765	ENSG00000188488	4.08358	4.24045
ENSG00000147394	7739	zinc finger protein 185 (LIM domain)	ZNF185	7956.12	414.153	19.1706	0	0	2	427.666	352.59	439.722	436.635	8206.82	7393.03	7429.4	8546.16	8337.52	8755.85	7306.27	7673.95			ENSG00000147394	7739	zinc finger protein 185 (LIM domain)	ZNF185	5579.39	0.915396	1.88609	0.0538614	16.9954	8.88176e-65	1.1361e-61	0.894716	1.85924	0.0481337	18.5881	4.00917e-77	5.52278e-74	0.0206798	1.01444	0.0542215	0.381396	0.70291	0.817702	ENSG00000147394	12.0006	12.0361
ENSG00000116774	56944	olfactomedin like 3	OLFML3	228.146	12.235	18.2367	9.60307e-76	9.77296e-75	2	10.3301	17.1258	9.99368	11.4904	237.808	257.377	235.389	270.903	193.124	190.999	209.428	230.139			ENSG00000116774	56944	olfactomedin-like 3	OLFML3	126.049	0.773423	1.70932	0.134655	5.74374	9.26096e-09	2.44971e-07	0.838385	1.78805	0.120778	6.94154	3.87849e-12	1.79473e-10	-0.0649618	0.955971	0.140465	-0.462477	0.643739	0.776328	ENSG00000116774	6.62842	6.63113
ENSG00000107159	768	carbonic anhydrase 9	CA9	1639.03	94.65	17.245	1.68744e-191	5.32562e-190	2	96.0698	75.5551	117.703	89.2715	1714.16	1476.86	1465.88	2150.3	1650.61	1823.43	1286.49	1544.51			ENSG00000107159	768	carbonic anhydrase IX	CA9	1076.65	2.3013	4.92902	0.116259	19.7947	3.31043e-87	9.88053e-84	2.10228	4.29387	0.103148	20.3812	2.45719e-92	5.50041e-89	0.199024	1.14792	0.118585	1.67832	0.0932852	0.199994	ENSG00000107159	8.71698	8.68797
ENSG00000171049	2358	formyl peptide receptor 2	FPR2	20.3529	0.982922	16.7686	8.36739e-10	2.34939e-09	2	1.03301	2.0148	0	0.883877	18.4423	23.6367	29.2973	12.6986	19.1112	13.1724	21.665	24.7995			ENSG00000171049	2358	formyl peptide receptor 2	FPR2	5.49116	1.19707	2.29273	0.489215	2.44691	0.0144086	NA	0.971142	1.96039	0.428439	2.2667	0.0234086	NA	0.225925	1.16953	0.519286	0.435067	0.663513	NA	ENSG00000171049	2.08816	2.42701
ENSG00000124731	54210	triggering receptor expressed on myeloid cells 1	TREM1	117.174	7.43038	14.9837	1.20132e-29	5.88047e-29	2	11.3631	9.06661	2.22082	7.07101	90.2701	96.2976	119.21	68.7841	110.644	97.8518	185.7	168.636			ENSG00000124731	54210	triggering receptor expressed on myeloid cells 1	TREM1	7.99345	1.22677	2.34042	0.437351	2.80499	0.00503185	0.0223562	1.44077	2.71465	0.403161	3.57367	0.000352006	0.00316611	-0.214	0.862144	0.47701	-0.448628	0.6537	0.783355	ENSG00000124731	2.36103	2.80192
ENSG00000153404	153478	pleckstrin homology and RhoGEF domain containing G4B	PLEKHG4B	76.2793	4.83619	14.6521	1.51218e-29	7.38874e-29	2	4.13204	5.037	2.22082	7.95489	61.1507	84.917	79.81	71.9587	77.4507	58.3347	78.4067	98.2059			ENSG00000153404	153478	pleckstrin homology domain containing, family G (with RhoGef domain) member 4B	PLEKHG4B	33.6477	0.685686	1.60847	0.215698	3.17891	0.00147829	0.0083328	0.939327	1.91763	0.198482	4.73255	2.21717e-06	3.72817e-05	-0.253641	0.838777	0.230604	-1.0999	0.271377	0.435311	ENSG00000153404	5.14104	4.59611
ENSG00000227591	101930114	uncharacterized LOC101930114	LOC101930114	79.8104	5.35411	13.9936	2.72588e-32	1.40713e-31	2	3.09903	5.037	4.44164	8.83877	80.5637	73.5364	66.6767	80.4244	100.585	80.9159	78.4067	77.3744			ENSG00000227591	101930114	uncharacterized LOC101930114	LOC101930114	28.7909	1.27769	2.42451	0.244784	5.21967	1.79245e-07	3.52352e-06	0.788816	1.72766	0.203809	3.87036	0.000108673	0.0011536	0.488876	1.40335	0.256454	1.90629	0.0566121	0.137766	ENSG00000227591	4.297	4.0689
ENSG00000280693	100505839	SH3PXD2A antisense RNA 1	SH3PXD2A-AS1	254.158	18.4088	13.5758	4.8671e-99	6.58225e-98	2	19.6272	18.1332	15.5457	20.3292	245.574	266.132	259.635	270.903	249.452	254.979	245.537	241.051			ENSG00000280693	NA	NA	NA	138.065	0.650241	1.56943	0.168041	3.86955	0.000109036	0.000962359	0.797581	1.73818	0.151408	5.26776	1.38099e-07	3.04942e-06	-0.14734	0.902914	0.172122	-0.856019	0.391987	0.562431	ENSG00000280693	6.83171	6.71637
ENSG00000155622	9502	X antigen family member 2	XAGE2	340.913	27.0041	12.6166	3.02494e-126	5.43418e-125	2	28.9243	31.2294	26.6498	21.213	340.697	373.81	341.466	350.27	309.803	318.018	356.957	336.281			ENSG00000155622	728242::9502	X antigen family, member 2B::X antigen family, member 2	XAGE2B::XAGE2	104.851	0.899418	1.86531	0.130433	6.89563	5.36253e-12	2.68031e-10	1.27406	2.41841	0.121149	10.5165	7.25399e-26	1.28618e-23	-0.37464	0.771298	0.141886	-2.64043	0.00827997	0.0314855	ENSG00000155622	6.14451	6.33642
ENSG00000196358	84628	netrin G2	NTNG2	556.612	44.4213	12.3262	1.53756e-104	2.20631e-103	2	45.4524	35.259	37.7539	59.2197	453.292	599.672	622.316	432.811	560.26	473.264	641.697	669.586			ENSG00000196358	84628	netrin G2	NTNG2	241.19	0.683411	1.60593	0.119869	5.7013	1.18899e-08	3.07695e-07	0.803742	1.74562	0.107811	7.45511	8.9796e-14	5.13126e-12	-0.120331	0.919977	0.12321	-0.976635	0.32875	0.498118	ENSG00000196358	7.42584	7.81441
ENSG00000162692	7412	vascular cell adhesion molecule 1	VCAM1	1504.06	122.724	12.1706	2.81088e-122	4.82775e-121	2	131.192	98.7253	135.47	125.51	1248.25	1553.89	1502.25	1153.46	1384.05	1256.08	1916.84	2017.69			ENSG00000162692	7412	vascular cell adhesion molecule 1	VCAM1	104.336	1.14171	2.20643	0.256319	4.45426	8.41834e-06	0.000106241	1.15453	2.22612	0.229812	5.02382	5.06528e-07	9.83828e-06	-0.0128231	0.991151	0.261232	-0.0490871	0.96085	0.978109	ENSG00000162692	6.03288	5.92254
ENSG00000060656	10076	protein tyrosine phosphatase, receptor type U	PTPRU	7950.82	736.886	10.7799	0	0	2	772.691	661.862	752.858	760.134	7637.05	7983.07	7745.61	8493.24	7722.94	7769.81	7793.21	8461.58			ENSG00000060656	10076	protein tyrosine phosphatase, receptor type, U	PTPRU	4348.2	0.653753	1.57326	0.0810547	8.06558	7.28891e-16	6.21571e-14	0.6002	1.51593	0.0724887	8.2799	1.23274e-16	9.16013e-15	0.053553	1.03782	0.0812596	0.659036	0.509873	0.672322	ENSG00000060656	11.6871	11.7867
ENSG00000186442	3850	keratin 3	KRT3	17.6373	1.47509	10.4714	6.32561e-09	1.70739e-08	2	0	3.0222	1.11041	1.76775	15.5303	16.6332	22.2256	10.5822	14.082	20.6994	17.5383	23.8075			ENSG00000186442	3850	keratin 3	KRT3	1.4646	2.81688	7.04635	0.844594	3.33518	0.000852435	NA	1.53834	2.90459	0.744784	2.06548	0.0388779	NA	1.27854	2.42594	0.867152	1.47442	0.14037	NA	ENSG00000186442	0.170201	0.174798
ENSG00000268104	11254	solute carrier family 6 member 14	SLC6A14	12.4333	1.0074	10.4512	6.87872e-07	1.68179e-06	2	0	4.0296	0	0	14.5597	9.62976	10.1025	10.5822	18.1054	11.2906	10.3167	14.8797			ENSG00000268104	11254	solute carrier family 6 (amino acid transporter), member 14	SLC6A14	4.88181	1.60983	3.05217	0.611437	2.63287	0.00846672	NA	1.41319	2.66325	0.549247	2.57296	0.0100833	NA	0.196644	1.14603	0.644077	0.305311	0.760129	NA	ENSG00000268104	2.12757	1.6606
ENSG00000196104	50859	SPARC/osteonectin, cwcv and kazal like domains proteoglycan 3	SPOCK3	21.5401	2.03542	9.82172	2.28414e-10	6.56393e-10	2	0	5.037	2.22082	0.883877	15.5303	20.135	24.2461	28.5718	19.1112	25.4038	16.5067	22.8155			ENSG00000196104	50859	sparc/osteonectin, cwcv and kazal-like domains proteoglycan (testican) 3	SPOCK3	13.1223	0.691457	1.61491	0.328979	2.10183	0.0355683	0.103528	0.718618	1.64561	0.296247	2.42574	0.0152771	0.0662266	-0.0271612	0.981349	0.346241	-0.0784461	0.937473	0.965187	ENSG00000196104	3.39373	3.3563
ENSG00000143127	8515	integrin subunit alpha 10	ITGA10	521.94	55.4449	9.39293	2.29917e-160	5.65108e-159	2	47.5184	54.3996	63.2933	56.5681	510.56	548.021	502.096	437.043	578.366	539.126	512.739	547.572			ENSG00000143127	8515	integrin, alpha 10	ITGA10	267.855	1.05144	2.07259	0.148024	7.10316	1.21937e-12	6.7189e-11	0.609239	1.52545	0.130215	4.67873	2.88656e-06	4.7251e-05	0.442198	1.35867	0.149745	2.95301	0.00314693	0.0149088	ENSG00000143127	7.57062	7.54998
ENSG00000164400	1437	colony stimulating factor 2	CSF2	1867.8	223.807	8.31155	3.03408e-274	1.71494e-272	2	202.47	234.724	213.199	244.834	1844.23	1918.95	2000.3	1877.28	1741.13	1606.09	2151.03	1803.42			ENSG00000164400	1437	colony stimulating factor 2 (granulocyte-macrophage)	CSF2	336.586	1.33495	2.52266	0.241774	5.52148	3.36164e-08	7.93151e-07	0.960147	1.94551	0.215971	4.44572	8.7598e-06	0.000126918	0.374801	1.29666	0.243063	1.54199	0.123076	0.244222	ENSG00000164400	6.90797	7.97206
ENSG00000113070	1839	heparin binding EGF like growth factor	HBEGF	5208.13	632.385	8.22211	0	0	2	609.475	582.278	669.577	668.211	5238.58	4723.84	4662.32	5670.98	5567.4	5857.94	5063.42	4880.54			ENSG00000113070	1839	heparin-binding EGF-like growth factor	HBEGF	3275.67	0.74277	1.67339	0.123198	6.02907	1.64907e-09	5.01384e-08	0.711439	1.63744	0.110272	6.45166	1.10633e-10	4.01055e-09	0.0313318	1.02196	0.123408	0.253887	0.799583	0.882958	ENSG00000113070	11.2446	11.3665
ENSG00000152766	118932	ankyrin repeat domain 22	ANKRD22	17.2337	2.01735	7.94488	2.1076e-08	5.55429e-08	2	2.06602	2.0148	2.22082	1.76775	14.5597	28.8893	12.123	16.9315	15.0878	15.995	14.4433	19.8396			ENSG00000152766	118932	ankyrin repeat domain 22	ANKRD22	7.37453	0.964307	1.95113	0.412559	2.33738	0.0194195	NA	1.40141	2.6416	0.393174	3.56436	0.000364743	NA	-0.437106	0.738615	0.458211	-0.953939	0.340114	NA	ENSG00000152766	2.97046	2.46591
ENSG00000244694	442213	patched domain containing 4	PTCHD4	11.5894	1.26565	7.90167	1.45928e-05	3.29173e-05	2	1.03301	4.0296	0	0	15.5303	7.00346	15.1538	23.2808	6.03512	6.58618	7.22167	11.9037			ENSG00000244694	442213	patched domain containing 4	PTCHD4	3.87194	2.04995	4.14093	0.64509	3.17778	0.00148408	NA	1.05016	2.07076	0.52729	1.99162	0.0464124	NA	0.99979	1.99971	0.669791	1.49269	0.135519	NA	ENSG00000244694	1.58465	1.60141
ENSG00000138166	1847	dual specificity phosphatase 5	DUSP5	11754.8	1487.62	7.88997	0	0	2	1403.86	1531.25	1419.1	1596.28	11917.6	11234.4	11458.3	12386.4	12129.6	11839.1	11829.1	11244.1			ENSG00000138166	1847	dual specificity phosphatase 5	DUSP5	5918.52	0.797646	1.73826	0.0886529	8.9974	2.31124e-19	2.7966e-17	0.667632	1.58846	0.0792761	8.42161	3.71354e-17	2.94257e-15	0.130014	1.0943	0.088804	1.46406	0.143179	0.274347	ENSG00000138166	11.9235	12.2247
ENSG00000182578	1436	colony stimulating factor 1 receptor	CSF1R	324.787	41.3848	7.76458	6.51053e-61	5.38984e-60	2	33.0563	44.3256	42.1956	45.9616	268.869	351.049	303.076	252.914	332.938	256.861	420.92	411.671			ENSG00000182578	1436	colony stimulating factor 1 receptor	CSF1R	104.989	1.08706	2.12441	0.154164	7.05137	1.77164e-12	9.53429e-11	1.08633	2.12333	0.13718	7.91898	2.39463e-15	1.56508e-13	0.000736949	1.00051	0.161984	0.00454951	0.99637	0.998331	ENSG00000182578	6.55034	6.22522
ENSG00000122133	5047	progestagen associated endometrial protein	PAEP	381.309	50.2506	7.54176	1.66481e-111	2.57574e-110	2	49.5844	54.3996	46.6372	50.381	355.257	347.547	369.753	346.037	438.552	355.654	398.224	439.447			ENSG00000122133	5047	progestagen-associated endometrial protein	PAEP	21.4929	1.84759	3.59898	0.287733	6.42119	1.35213e-10	5.16288e-09	2.2094	4.62483	0.269214	8.20686	2.27052e-16	1.65961e-14	-0.36181	0.778187	0.332831	-1.08707	0.277006	0.442005	ENSG00000122133	3.5571	3.81418
ENSG00000253873	56105	protocadherin gamma subfamily A, 11	PCDHGA11	21.8421	2.78443	7.45331	9.43331e-10	2.64181e-09	2	3.09903	6.04441	1.11041	0.883877	30.09	27.1384	27.2768	20.1061	19.1112	20.6994	14.4433	15.8717			ENSG00000253873	56105::5098	protocadherin gamma subfamily A, 11::protocadherin gamma subfamily C, 3	PCDHGA11::PCDHGC3	7.05201	0.898036	1.86353	0.43773	2.05157	0.040211	NA	0.786896	1.72536	0.38934	2.0211	0.0432691	NA	0.11114	1.08008	0.460806	0.241186	0.809411	NA	ENSG00000253873	2.42155	2.74216
ENSG00000228695	51716	carboxylesterase 1 pseudogene 1	CES1P1	34.5769	4.48958	7.37078	4.00831e-13	1.27935e-12	2	2.06602	5.037	5.55205	5.30326	29.1194	49.0242	19.1948	33.8629	48.281	26.3447	35.0767	35.7112			ENSG00000228695	51716	carboxylesterase 1 pseudogene 1	CES1P1	5.881	1.55782	2.9441	0.472707	3.29554	0.000982333	NA	1.85879	3.62703	0.443415	4.19199	2.76516e-05	NA	-0.300966	0.811709	0.535952	-0.561554	0.57442	NA	ENSG00000228695	2.32274	1.99934
ENSG00000158578	212	5'-aminolevulinate synthase 2	ALAS2	4.79814	0.441938	7.26509	0.00141194	0.00273324	2	0	0	0	1.76775	4.85323	2.6263	3.03076	3.17465	8.04683	7.52706	5.15834	3.96792			ENSG00000158578	212	aminolevulinate, delta-, synthase 2	ALAS2	4.11628	1.51535	2.85869	0.640843	2.36462	0.0180483	NA	1.53157	2.891	0.589077	2.59994	0.00932398	NA	-0.016212	0.988826	0.678429	-0.0238964	0.980935	NA	ENSG00000158578	1.44071	1.84491
ENSG00000187690	340602	chromosome X open reading frame 67	CXorf67	11.6825	1.50084	7.01057	4.68478e-06	1.09237e-05	2	0	2.0148	2.22082	1.76775	10.6771	15.7578	4.04101	12.6986	14.082	15.0541	8.25334	12.8957			ENSG00000187690	340602	chromosome X open reading frame 67	CXorf67	4.24703	1.23897	2.36029	0.512566	2.41718	0.0156411	NA	1.70132	3.25198	0.494769	3.43861	0.000584698	NA	-0.462354	0.725801	0.580271	-0.79679	0.425573	NA	ENSG00000187690	1.71326	2.07455
ENSG00000175093	92369	splA/ryanodine receptor domain and SOCS box containing 4	SPSB4	4.70631	0.555205	6.96422	0.00176535	0.00338345	2	0	0	2.22082	0	2.91194	3.50173	2.02051	6.3493	7.04098	3.76353	4.12667	7.93583			ENSG00000175093	92369	splA/ryanodine receptor domain and SOCS box containing 4	SPSB4	1.47913	2.37747	5.19626	0.815553	2.91517	0.00355496	NA	1.80015	3.48258	0.737909	2.43953	0.0147062	NA	0.57732	1.49207	0.8551	0.675149	0.499581	NA	ENSG00000175093	0.214374	0.219008
ENSG00000233009	100885778	NALCN antisense RNA 1	NALCN-AS1	56.3461	8.10766	6.70763	9.68923e-22	3.93242e-21	2	6.19805	10.074	5.55205	10.6065	66.004	55.1523	68.6972	49.7362	47.2751	63.0391	43.33	57.5348			ENSG00000233009	100885778	NALCN antisense RNA 1	NALCN-AS1	13.547	0.920522	1.8928	0.383232	2.40199	0.016306	0.0566895	0.981835	1.97498	0.3465	2.83358	0.00460296	0.0261267	-0.0613126	0.958392	0.402073	-0.152491	0.878799	0.931491	ENSG00000233009	3.59096	3.26443
ENSG00000149506	22917	zona pellucida glycoprotein 1	ZP1	29.8476	4.26592	6.70503	4.98084e-12	1.52466e-11	2	4.13204	8.05921	2.22082	2.65163	22.3249	21.0104	24.2461	32.8047	32.1873	27.2856	40.235	38.6872			ENSG00000149506	22917	zona pellucida glycoprotein 1 (sperm receptor)	ZP1	9.75474	1.24125	2.36402	0.418742	2.96422	0.00303448	0.014815	1.0456	2.06422	0.367847	2.84248	0.00447643	0.0255299	0.195649	1.14524	0.442413	0.442232	0.658321	0.786472	ENSG00000149506	3.09569	2.54976
ENSG00000104313	2138	EYA transcriptional coactivator and phosphatase 1	EYA1	173.986	26.1651	6.67876	9.78335e-57	7.61725e-56	2	36.1553	24.1776	26.6498	17.6775	190.247	175.087	186.897	158.732	161.942	188.177	141.338	189.468			ENSG00000104313	2138	eyes absent homolog 1 (Drosophila)	EYA1	116.304	0.926104	1.90014	0.145708	6.3559	2.07212e-10	7.66685e-09	1.39665	2.6329	0.135187	10.3313	5.08822e-25	8.20899e-23	-0.47055	0.721689	0.156117	-3.01408	0.00257761	0.0128044	ENSG00000104313	6.79293	6.626
ENSG00000172987	60495	heparanase 2 (inactive)	HPSE2	17.5283	2.5468	6.57387	2.19112e-08	5.76879e-08	2	2.06602	3.0222	3.33123	1.76775	23.2955	19.2595	12.123	19.0479	13.0761	15.0541	17.5383	20.8316			ENSG00000172987	60495	heparanase 2	HPSE2	20.635	0.719682	1.64682	0.2777	2.59158	0.00955357	0.0372659	0.773453	1.70936	0.250137	3.09212	0.00198732	0.0132844	-0.0537705	0.963415	0.2923	-0.183957	0.854047	0.917638	ENSG00000172987	4.17016	4.00028
ENSG00000253846	56106	protocadherin gamma subfamily A, 10	PCDHGA10	79.7061	11.9688	6.52854	9.36518e-28	4.37815e-27	2	15.4951	15.111	6.66246	10.6065	71.8278	77.0381	87.892	71.9587	79.4624	58.3347	94.9134	96.222			ENSG00000253846	56106	protocadherin gamma subfamily A, 10	PCDHGA10	32.0518	1.21301	2.3182	0.222468	5.45249	4.96699e-08	1.11605e-06	0.614068	1.53057	0.18116	3.38965	0.000699821	0.00561487	0.598939	1.5146	0.231496	2.58726	0.00967429	0.0353916	ENSG00000253846	4.33948	4.57961
ENSG00000042980	10863	ADAM metallopeptidase domain 28	ADAM28	237.583	37.7215	6.29009	1.01336e-84	1.16462e-83	2	42.3534	40.296	35.5331	32.7034	234.896	232.865	240.44	220.109	262.528	222.048	250.695	237.083			ENSG00000042980	10863	ADAM metallopeptidase domain 28	ADAM28	63.0113	0.909385	1.87824	0.173012	5.25619	1.47071e-07	2.96593e-06	1.5866	3.00342	0.166134	9.55016	1.295e-21	1.62174e-19	-0.677219	0.625369	0.191745	-3.53188	0.000412611	0.0030762	ENSG00000042980	6.11443	5.65837
ENSG00000204131	340527	NHS like 2	NHSL2	548.789	94.0026	5.81657	7.23718e-71	6.89583e-70	2	92.9708	129.955	78.8391	74.2456	497.942	565.53	544.526	500.536	505.944	455.387	647.887	672.562			ENSG00000204131	340527	NHS-like 2	NHSL2	478.987	0.74682	1.67809	0.0761729	9.80428	1.07915e-22	1.71021e-20	0.979718	1.97208	0.0690766	14.1831	1.16655e-45	5.4975e-43	-0.232898	0.850924	0.0794682	-2.93071	0.00338193	0.0157716	ENSG00000204131	8.59613	8.62165
ENSG00000254656	388015	retrotransposon-like 1	RTL1	188.02	33.765	5.50799	3.67457e-31	1.85669e-30	3	35.1223	35.259	31.0915	33.5873	152.391	158.453	126.282	160.849	222.294	175.004	232.125	276.762			ENSG00000254656	388015	retrotransposon-like 1	RTL1	43.5977	0.889816	1.85294	0.181312	4.90766	9.21702e-07	1.53258e-05	1.22014	2.3297	0.168822	7.22739	4.9238e-13	2.53378e-11	-0.330327	0.795356	0.199561	-1.65526	0.0978708	0.206829	ENSG00000254656	5.29637	4.98316
ENSG00000143119	963	CD53 molecule	CD53	26.7525	4.93068	5.42908	3.40258e-11	1.01156e-10	2	1.03301	6.04441	9.99368	2.65163	28.1487	27.1384	31.3178	24.339	28.1639	26.3447	24.76	23.8075			ENSG00000143119	963	CD53 molecule	CD53	4.8848	1.11676	2.1686	0.511418	2.18366	0.0289873	NA	1.57643	2.9823	0.489372	3.22132	0.001276	NA	-0.459662	0.727157	0.565898	-0.81227	0.416637	NA	ENSG00000143119	2.44194	1.97588
ENSG00000106123	2051	EPH receptor B6	EPHB6	77.2631	14.7394	5.17411	3.30996e-24	1.42766e-23	2	11.3631	18.1332	14.4353	15.0259	66.9746	83.1661	65.6664	64.5512	64.3746	79.975	102.135	91.2621			ENSG00000106123	2051	EPH receptor B6	EPHB6	17.6585	1.21258	2.31752	0.331074	3.66257	0.000249695	0.00192077	1.78528	3.44685	0.315073	5.66624	1.45964e-08	3.80483e-07	-0.572695	0.67236	0.366775	-1.56144	0.118421	0.237851	ENSG00000106123	3.82947	4.04342
ENSG00000121570	55211	developmental pluripotency associated 4	DPPA4	10.1691	1.73847	5.05314	0.00179313	0.00343263	1	1.03301	5.037	0	0.883877	15.5303	14.8824	23.2358	14.815	2.01171	2.82265	3.095	4.95989			ENSG00000121570	55211	developmental pluripotency associated 4	DPPA4	1.13085	2.33355	5.04045	0.845554	2.75979	0.00578379	NA	2.63698	6.22026	0.830796	3.17404	0.00150335	NA	-0.303422	0.810328	0.892154	-0.340101	0.733781	NA	ENSG00000121570	-0.136953	0.0201731
ENSG00000011465	1634	decorin	DCN	11.6828	2.23064	4.86012	2.51899e-05	5.59155e-05	2	0	6.04441	1.11041	1.76775	9.70646	12.2561	18.1846	9.52395	8.04683	10.3497	15.475	9.91979			ENSG00000011465	1634	decorin	DCN	4.25355	2.62405	6.16478	0.781929	3.35587	0.000791169	NA	1.8054	3.49526	0.705989	2.55726	0.0105499	NA	0.818648	1.76375	0.803518	1.01883	0.308284	NA	ENSG00000011465	1.38323	1.07602
ENSG00000120738	1958	early growth response 1	EGR1	909.408	191.555	4.73518	1.45836e-183	4.34481e-182	2	185.942	205.51	177.666	197.104	897.848	942.841	807.192	861.388	887.163	926.769	950.166	1001.9			ENSG00000120738	1958	early growth response 1	EGR1	719.214	1.79979	3.4817	0.256738	7.01022	2.37938e-12	1.24956e-10	1.01027	2.01429	0.229543	4.40124	1.07634e-05	0.000153709	0.789516	1.72849	0.257313	3.06831	0.00215271	0.0111936	ENSG00000120738	8.03849	8.59053
ENSG00000158022	84676	tripartite motif containing 63	TRIM63	29.8992	6.37475	4.6396	1.5877e-10	4.59431e-10	2	5.16504	5.037	9.99368	5.30326	27.1781	27.1384	27.2768	20.1061	41.24	23.5221	34.045	38.6872			ENSG00000158022	84676	tripartite motif containing 63, E3 ubiquitin protein ligase	TRIM63	12.063	1.27019	2.41194	0.462426	2.7468	0.0060179	0.0257389	0.837168	1.78654	0.40553	2.06438	0.0389817	0.133324	0.433027	1.35006	0.475306	0.911049	0.36227	0.532988	ENSG00000158022	2.95228	3.32818
ENSG00000163823	1230	C-C motif chemokine receptor 1	CCR1	149.571	32.1799	4.56374	4.98279e-42	3.06468e-41	2	29.9573	33.2442	22.2082	43.31	165.981	155.827	133.353	138.626	125.732	164.654	152.687	159.709			ENSG00000163823	1230	chemokine (C-C motif) receptor 1	CCR1	53.3295	1.23989	2.36181	0.201782	6.1447	8.01126e-10	2.6617e-08	0.738051	1.66792	0.17024	4.33536	1.45524e-05	0.000201706	0.501841	1.41602	0.209163	2.39928	0.0164275	0.0530635	ENSG00000163823	5.07994	5.03538
ENSG00000165495	63876	PBX/knotted 1 homeobox 2	PKNOX2	63.1182	14.3471	4.31608	1.55555e-19	5.98108e-19	2	14.4621	18.1332	8.88328	15.9098	61.1507	67.4083	76.7792	45.5033	55.3219	63.0391	73.2484	62.4947			ENSG00000165495	63876	PBX/knotted 1 homeobox 2	PKNOX2	11.6466	1.2514	2.38072	0.387091	3.23283	0.00122572	0.00717093	1.2847	2.43631	0.347914	3.69258	0.000221991	0.00213273	-0.0333006	0.977182	0.415467	-0.0801522	0.936116	0.964333	ENSG00000165495	3.03698	2.87981
ENSG00000108001	253738	early B-cell factor 3	EBF3	23.2111	5.51619	4.1121	1.13629e-08	3.02998e-08	2	5.16504	6.04441	5.55205	5.30326	30.09	24.5121	26.2666	23.2808	20.1171	19.7585	25.7917	15.8717			ENSG00000108001	253738	early B-cell factor 3	EBF3	10.4725	0.895541	1.86031	0.374006	2.39446	0.0166448	0.0576103	1.50499	2.83822	0.361263	4.1659	3.10127e-05	0.000390414	-0.609446	0.655448	0.415361	-1.46727	0.142303	0.273128	ENSG00000108001	2.97423	3.00839
ENSG00000153802	9407	transmembrane protease, serine 11D	TMPRSS11D	4.64371	1.00227	4.04086	0.0107675	0.0188375	1	0	2.0148	1.11041	0.883877	2.91194	4.37716	5.05127	4.23287	7.04098	9.40883	4.12667	0			ENSG00000153802	9407	transmembrane protease, serine 11D	TMPRSS11D	1.31217	1.80885	3.50363	0.8045	2.24842	0.0245496	NA	1.85525	3.61814	0.765602	2.42325	0.0153822	NA	-0.0463987	0.968351	0.854222	-0.0543169	0.956683	NA	ENSG00000153802	0.0911679	0.246663
ENSG00000277203	8263	coagulation factor VIII-associated 1	F8A1	623.917	164.581	3.80134	4.27382e-106	6.25158e-105	2	174.579	142.044	193.211	148.491	562.004	613.678	599.08	591.543	678.951	617.219	660.267	668.594			ENSG00000277203	NA	NA	NA	188.651	0.731701	1.6606	0.109685	6.67093	2.54182e-11	1.1184e-09	0.737529	1.66732	0.09789	7.53426	4.91106e-14	2.87409e-12	-0.00582772	0.995969	0.113883	-0.0511728	0.959188	0.977223	ENSG00000277203	7.28398	7.31864
ENSG00000117594	3290	hydroxysteroid 11-beta dehydrogenase 1	HSD11B1	456.884	126.494	3.60287	1.06866e-78	1.13269e-77	2	108.466	137.007	128.807	131.698	479.499	451.723	397.029	494.187	505.944	476.087	399.255	451.35			ENSG00000117594	3290	hydroxysteroid (11-beta) dehydrogenase 1	HSD11B1	225.683	1.50898	2.84608	0.100054	15.0816	2.14096e-51	1.59751e-48	1.62823	3.09133	0.0896602	18.16	1.06999e-73	1.24087e-70	-0.119254	0.920664	0.109092	-1.09315	0.274327	0.438512	ENSG00000117594	7.17453	7.07798
ENSG00000104856	5971	RELB proto-oncogene, NF-kB subunit	RELB	2671.49	774.421	3.44512	3.46136e-144	7.36395e-143	2	727.238	745.477	786.17	838.799	2586.77	2815.39	2841.84	2600.04	2552.86	2271.29	2857.72	2845.99			ENSG00000104856	5971	v-rel avian reticuloendotheliosis viral oncogene homolog B	RELB	447.82	0.642848	1.56141	0.126449	5.08386	3.69845e-07	6.76526e-06	0.717875	1.64476	0.113349	6.33333	2.39922e-10	8.37528e-09	-0.0750267	0.949325	0.127973	-0.586271	0.557694	0.711034	ENSG00000104856	8.33298	8.55667
ENSG00000213949	3672	integrin subunit alpha 1	ITGA1	1962.29	568.711	3.44198	6.29652e-49	4.32897e-48	2	583.65	628.618	516.34	546.236	1765.61	1864.67	1834.62	1583.09	1883.96	1732.16	2524.49	2509.71			ENSG00000213949	3672	integrin, alpha 1	ITGA1	586.319	0.829737	1.77736	0.0911528	9.1027	8.81141e-20	1.11123e-17	0.844173	1.79524	0.0814473	10.3647	3.59065e-25	5.96591e-23	-0.0144363	0.990043	0.0930436	-0.155156	0.876698	0.93009	ENSG00000213949	8.90311	8.95056
ENSG00000196139	8644	aldo-keto reductase family 1 member C3	AKR1C3	575.748	175.351	3.27625	6.45879e-71	6.16865e-70	2	157.017	159.169	189.88	195.337	606.654	649.571	603.121	588.368	495.886	498.668	570.512	593.203			ENSG00000196139	8644	aldo-keto reductase family 1, member C3	AKR1C3	251.938	0.650995	1.57025	0.0956218	6.80802	9.89531e-12	4.6756e-10	0.724231	1.65202	0.0858633	8.4347	3.32061e-17	2.64291e-15	-0.0732362	0.950503	0.0992118	-0.73818	0.460405	0.628504	ENSG00000196139	7.7283	7.5882
ENSG00000102181	83692	CD99 molecule like 2	CD99L2	14154.3	4440.1	3.18668	0	0	2	4248.77	4279.44	4567.11	4665.1	13811.3	14905.1	14878	13976.9	13682.6	13390.6	13997.7	14592			ENSG00000102181	83692	CD99 molecule-like 2	CD99L2	4991.75	0.839667	1.78964	0.0769199	10.9161	9.65252e-28	2.21612e-25	0.670311	1.59142	0.0687246	9.75359	1.78061e-22	2.43413e-20	0.169356	1.12456	0.0771264	2.19583	0.0281043	0.0804365	ENSG00000102181	11.7237	11.8334
ENSG00000113205	56132	protocadherin beta 3	PCDHB3	36.193	11.405	3.16942	5.93988e-10	1.67927e-09	2	16.5281	6.04441	13.3249	9.72264	39.7965	40.2699	34.3486	44.4451	36.2107	32.9309	26.8233	34.7193			ENSG00000113205	56132	protocadherin beta 3	PCDHB3	12.8371	1.27139	2.41394	0.332834	3.81988	0.000133517	0.00114568	1.12211	2.17665	0.28963	3.8743	0.000106931	0.0011378	0.149274	1.10901	0.359464	0.41527	0.677945	0.79962	ENSG00000113205	3.1206	3.24318
ENSG00000169429	3576	C-X-C motif chemokine ligand 8	CXCL8	2613.94	828.529	3.15004	2.54882e-56	1.96844e-55	2	830.539	919.757	798.384	765.437	2814.87	2563.27	2996.41	2566.17	2137.44	2107.58	3173.41	2552.36			ENSG00000169429	3576	interleukin 8	IL8	408.306	0.612926	1.52936	0.177712	3.44899	0.000562685	0.00377709	0.641209	1.55964	0.159291	4.0254	5.68786e-05	0.000662708	-0.0282822	0.980587	0.178753	-0.158219	0.874284	0.928298	ENSG00000169429	7.8848	8.6583
ENSG00000130640	10844	tubulin gamma complex associated protein 2	TUBGCP2	15273.5	5001.38	3.05293	0	0	2	4938.82	4507.11	5272.22	5287.35	14894.6	15130.1	15199.3	15351.5	15331.2	15061.6	15430.6	15789.3			ENSG00000130640	10844	tubulin, gamma complex associated protein 2	TUBGCP2	6223.1	0.798854	1.73972	0.06309	12.6621	9.58593e-37	3.90147e-34	0.812032	1.75568	0.056428	14.3906	5.9276e-47	3.1221e-44	-0.0131783	0.990907	0.0633409	-0.208053	0.835188	0.905524	ENSG00000130640	12.2131	12.2588
ENSG00000104368	5327	plasminogen activator, tissue type	PLAT	12607.1	4148.88	3.03642	2.48332e-127	4.51365e-126	2	3996.71	4006.43	4142.94	4449.44	13245.4	12248.2	12201.8	14691.2	12312.7	13258.9	11421.6	11477.2			ENSG00000104368	5327	plasminogen activator, tissue	PLAT	8990.29	0.608897	1.52509	0.11386	5.34776	8.90504e-08	1.913e-06	0.630459	1.54806	0.101927	6.1854	6.19443e-10	2.05046e-08	-0.0215618	0.985166	0.113935	-0.189247	0.849899	0.915075	ENSG00000104368	12.5741	12.9595
ENSG00000113657	1809	dihydropyrimidinase like 3	DPYSL3	446.871	148.757	2.99842	1.30017e-81	1.43333e-80	2	157.017	123.91	153.237	160.866	471.734	459.602	464.716	463.499	414.412	434.688	420.92	445.399			ENSG00000113657	1809	dihydropyrimidinase-like 3	DPYSL3	271.527	0.71843	1.64539	0.106236	6.76261	1.35532e-11	6.25542e-10	0.626425	1.54373	0.0943221	6.64133	3.10855e-11	1.25378e-09	0.0920048	1.06585	0.108788	0.845727	0.397705	0.568391	ENSG00000113657	7.76319	7.90859
ENSG00000197249	5265	serpin family A member 1	SERPINA1	2501.24	858.288	2.90846	1.10357e-47	7.43291e-47	2	803.681	849.239	815.041	965.193	2302.37	2657.81	2629.69	2134.42	2254.12	2053.95	2936.12	3041.41			ENSG00000197249	5265	serpin peptidase inhibitor, clade A (alpha-1 antiproteinase, antitrypsin), member 1	SERPINA1	231.832	1.13607	2.19781	0.150915	7.52787	5.15755e-14	3.39564e-12	0.666943	1.5877	0.132226	5.04396	4.55993e-07	8.92452e-06	0.469123	1.38427	0.153037	3.06543	0.00217358	0.0112602	ENSG00000197249	7.25214	7.17309
ENSG00000204740	340895	MAM and LDL receptor class A domain containing 1	MALRD1	19.8933	6.84117	2.88283	3.66314e-05	8.03075e-05	2	4.13204	7.05181	9.99368	6.18714	24.2662	27.1384	24.2461	19.0479	22.1288	17.8768	16.5067	7.93583			ENSG00000204740	NA	NA	NA	15.609	0.958063	1.9427	0.331414	2.89083	0.00384221	0.0179604	0.740011	1.67019	0.289884	2.55279	0.0106865	0.0503352	0.218052	1.16316	0.345851	0.63048	0.528381	0.68849	ENSG00000204740	3.6216	3.91057
ENSG00000168542	1281	collagen type III alpha 1 chain	COL3A1	48.8107	17.2086	2.79331	2.71576e-08	7.11426e-08	2	21.6932	18.1332	12.2145	16.7937	49.503	35.8927	47.4819	83.5991	43.2517	34.8127	44.3617	51.5829			ENSG00000168542	1281	collagen, type III, alpha 1	COL3A1	82.6684	1.94016	3.83748	0.633684	3.06171	0.00220074	0.0114533	2.80035	6.96611	0.588124	4.7615	1.92157e-06	3.29612e-05	-0.860194	0.550879	0.639429	-1.34525	0.178543	0.323096	ENSG00000168542	4.84499	5.99778
ENSG00000091428	11069	Rap guanine nucleotide exchange factor 4	RAPGEF4	34.3731	13.002	2.6149	7.45271e-08	1.91279e-07	2	15.4951	7.05181	14.4353	15.0259	34.9433	32.391	44.4511	32.8047	31.1815	28.2265	40.235	30.7513			ENSG00000091428	11069	Rap guanine nucleotide exchange factor (GEF) 4	RAPGEF4	27.3531	0.730386	1.65908	0.264304	2.76343	0.00571966	0.0247361	0.71563	1.6422	0.236345	3.02791	0.00246255	0.0158062	0.0147561	1.01028	0.275094	0.0536402	0.957222	0.976255	ENSG00000091428	4.63589	4.33309
ENSG00000132334	5791	protein tyrosine phosphatase, receptor type E	PTPRE	1633.93	632.246	2.57919	6.90288e-107	1.01938e-105	2	570.221	649.774	610.725	698.263	1592.83	1581.91	1564.88	1572.51	1619.42	1594.8	1746.61	1798.46			ENSG00000132334	5791	protein tyrosine phosphatase, receptor type, E	PTPRE	641.879	0.68453	1.60718	0.0992741	6.89535	5.37319e-12	2.68031e-10	0.627034	1.54439	0.0886067	7.0766	1.47729e-12	7.20853e-11	0.0574957	1.04066	0.100446	0.572402	0.567049	0.718198	ENSG00000132334	8.91936	9.07934
ENSG00000101463	79953	synapse differentiation inducing 1	SYNDIG1	89.9798	35.2633	2.53478	7.96305e-10	2.23818e-09	3	37.1883	29.2146	36.6435	38.0067	77.6517	72.6609	55.5639	71.9587	99.5795	98.7927	118.642	124.989			ENSG00000101463	79953	synapse differentiation inducing 1	SYNDIG1	29.5202	0.803391	1.7452	0.22574	3.55892	0.000372388	0.002689	1.31983	2.49637	0.215045	6.13745	8.3856e-10	2.71554e-08	-0.516439	0.699095	0.249408	-2.07066	0.0383908	0.10249	ENSG00000101463	4.48731	4.53928
ENSG00000135678	1368	carboxypeptidase M	CPM	907.234	376.805	2.40217	3.9206e-66	3.50028e-65	2	382.213	395.909	333.123	395.977	955.116	920.08	876.9	1051.87	880.122	876.903	840.809	856.078			ENSG00000135678	1368	carboxypeptidase M	CPM	635.961	0.736499	1.66613	0.0857904	8.58487	9.09428e-18	9.58002e-16	0.913681	1.88385	0.0772041	11.8346	2.58542e-32	6.25671e-30	-0.177182	0.884429	0.0878431	-2.01703	0.0436923	0.113037	ENSG00000135678	8.97186	9.06314
ENSG00000106714	79937	contactin associated protein-like 3	CNTNAP3	99.1804	41.3322	2.40018	1.96921e-15	6.75574e-15	2	48.5514	44.3256	38.8643	33.5873	89.2995	87.5433	103.046	111.113	99.5795	105.379	79.4384	118.045			ENSG00000106714	79937	contactin associated protein-like 3	CNTNAP3	57.0672	0.676777	1.59856	0.167312	4.04501	5.23213e-05	0.000514536	0.710597	1.63648	0.149918	4.7399	2.13822e-06	3.61237e-05	-0.033821	0.97683	0.175887	-0.192288	0.847517	0.913471	ENSG00000106714	5.6405	5.65515
ENSG00000134321	91543	radical S-adenosyl methionine domain containing 2	RSAD2	50.8425	21.8438	2.32212	1.89791e-08	5.01185e-08	2	20.6602	24.1776	22.2082	20.3292	46.591	51.6505	56.5742	37.0376	38.2224	54.5712	53.6467	68.4465			ENSG00000134321	91543	radical S-adenosyl methionine domain containing 2	RSAD2	11.6656	1.32393	2.50347	0.336717	3.93188	8.42845e-05	0.000774017	1.66561	3.17248	0.316241	5.26691	1.38739e-07	3.05601e-06	-0.341681	0.789121	0.382983	-0.892156	0.372309	0.54272	ENSG00000134321	3.20654	2.98157
ENSG00000147383	50814	NAD(P) dependent steroid dehydrogenase-like	NSDHL	3393.72	1548.51	2.19051	5.58259e-199	1.87496e-197	2	1537.12	1497	1560.13	1599.82	3252.64	3303.88	3328.78	3419.1	3481.26	3517.02	3338.48	3508.63			ENSG00000147383	50814	NAD(P) dependent steroid dehydrogenase-like	NSDHL	1270.58	0.738586	1.66854	0.0572376	12.9039	4.28152e-38	1.82556e-35	0.629772	1.54732	0.0508508	12.3847	3.163e-35	9.28574e-33	0.108814	1.07834	0.0582659	1.86754	0.0618266	0.147429	ENSG00000147383	9.90028	9.91374
ENSG00000059377	6916	thromboxane A synthase 1	TBXAS1	635.086	291.895	2.1736	1.77626e-23	7.5224e-23	3	302.672	280.057	297.59	287.26	727.985	669.706	724.351	746.043	605.524	579.584	484.884	542.612			ENSG00000059377	6916	thromboxane A synthase 1 (platelet)	TBXAS1	309.191	0.894218	1.8586	0.0752931	11.8765	1.56791e-32	5.01395e-30	0.990453	1.98681	0.0676625	14.6381	1.6038e-48	8.70329e-46	-0.0962346	0.935471	0.0803575	-1.19758	0.23108	0.387979	ENSG00000059377	7.79941	8.02106
ENSG00000255346	79400	NADPH oxidase 5	NOX5	1952.68	898.197	2.17354	2.48148e-61	2.06646e-60	2	912.147	802.899	959.394	918.348	1949.06	2108.04	2047.78	2084.69	1754.21	1785.8	1839.46	2052.4			ENSG00000255346	79400	NADPH oxidase, EF-hand calcium binding domain 5	NOX5	894.149	0.6721	1.59339	0.109534	6.13601	8.46194e-10	2.78049e-08	1.22415	2.33618	0.099009	12.364	4.09135e-35	1.18174e-32	-0.55205	0.68205	0.111176	-4.96553	6.85127e-07	1.96531e-05	ENSG00000255346	9.65828	9.57551
ENSG00000254122	56099	protocadherin gamma subfamily B, 7	PCDHGB7	110.673	51.6994	2.1463	2.465e-13	7.92376e-13	2	52.6835	54.3996	55.5205	44.1938	97.0646	127.813	112.138	86.7737	123.72	94.0883	122.768	121.021			ENSG00000254122	56099	protocadherin gamma subfamily B, 7	PCDHGB7	48.6647	0.955823	1.93969	0.176596	5.4125	6.21503e-08	1.37746e-06	0.711399	1.63739	0.151835	4.68534	2.79489e-06	4.59604e-05	0.244424	1.18462	0.185765	1.31577	0.188252	0.335111	ENSG00000254122	5.06479	5.12201
ENSG00000122877	1959	early growth response 2	EGR2	27.2585	12.9124	2.11378	0.0003172	0.000649822	2	13.4291	10.074	16.6561	11.4904	24.2662	36.7682	27.2768	11.6404	22.1288	29.1674	35.0767	31.7433			ENSG00000122877	1959	early growth response 2	EGR2	9.97626	0.990727	1.98719	0.428297	2.31318	0.0207127	0.0683225	0.913488	1.88359	0.383268	2.38342	0.0171527	0.072429	0.0772388	1.055	0.448019	0.172401	0.863123	0.922464	ENSG00000122877	2.85782	3.06948
ENSG00000113212	56129	protocadherin beta 7	PCDHB7	26.3125	12.5125	2.09106	7.03798e-05	0.000151349	2	14.4621	14.1036	9.99368	11.4904	21.3542	31.5156	26.2666	23.2808	24.1405	24.4629	24.76	34.7193			ENSG00000113212	56129	protocadherin beta 7	PCDHB7	7.39871	1.44961	2.73135	0.448194	3.23434	0.00121922	NA	1.50954	2.84719	0.40487	3.72846	0.000192656	NA	-0.0599257	0.959314	0.490625	-0.122142	0.902787	NA	ENSG00000113212	2.41393	2.64715
ENSG00000196924	2316	filamin A	FLNA	153427	73857.5	2.07636	3.05324e-50	2.14833e-49	3	70515.3	68906.2	77266.7	78741.9	146287	141746	139051	138094	170764	160502	160570	170400			ENSG00000196924	2316	filamin A, alpha	FLNA	83256.4	0.912859	1.88277	0.0489416	18.652	1.21611e-77	2.72225e-74	0.831955	1.7801	0.0437753	19.0051	1.54632e-80	2.51741e-77	0.0809042	1.05768	0.0489662	1.65225	0.0984842	0.207929	ENSG00000196924	15.8122	15.9726
ENSG00000130830	4354	membrane palmitoylated protein 1	MPP1	2079.98	1005.66	2.06742	3.32315e-76	3.40115e-75	2	1003.05	932.853	1039.34	1047.39	1882.08	2083.53	1976.05	2030.72	2083.12	2130.16	2170.63	2283.54			ENSG00000130830	4354	membrane protein, palmitoylated 1, 55kDa	MPP1	915.192	0.892441	1.85631	0.0690686	12.9211	3.42289e-38	1.49505e-35	1.05368	2.07582	0.0620976	16.9682	1.41303e-64	1.15021e-61	-0.161241	0.894256	0.0711179	-2.26723	0.0233763	0.0698987	ENSG00000130830	9.4942	9.48361
ENSG00000157782	9478	calcium binding protein 1	CABP1	34.3057	16.6839	2.05265	3.19202e-05	7.03069e-05	2	12.3961	15.111	23.3186	15.9098	31.0607	29.7647	25.2563	33.8629	44.2576	28.2265	43.33	38.6872			ENSG00000157782	9478	calcium binding protein 1	CABP1	11.0128	0.824929	1.77145	0.370901	2.22412	0.0261402	0.082036	0.870299	1.82804	0.334908	2.59862	0.00935999	0.0453552	-0.0453702	0.969041	0.392128	-0.115702	0.907888	0.948337	ENSG00000157782	3.11787	3.15357
ENSG00000023171	57476	GRAM domain containing 1B	GRAMD1B	1794.17	875.243	2.04835	2.91369e-36	1.62873e-35	3	872.893	822.039	893.88	912.161	1586.04	1714.1	1666.92	1569.33	1886.98	1800.85	2049.92	2079.19			ENSG00000023171	57476	GRAM domain containing 1B	GRAMD1B	837.616	0.842939	1.7937	0.119439	7.05748	1.69552e-12	9.20101e-11	1.2793	2.42721	0.10766	11.8828	1.45483e-32	3.61848e-30	-0.436362	0.738996	0.121094	-3.6035	0.000313966	0.00248674	ENSG00000023171	9.41462	9.47061
ENSG00000063601	8776	myotubularin related protein 1	MTMR1	5920.55	2993.87	1.97697	1.1364e-81	1.25491e-80	2	2919.28	3016.16	3009.21	3030.81	5932.59	5521.36	5513.96	6274.16	6156.83	6531.61	5708.21	5725.7			ENSG00000063601	8776	myotubularin related protein 1	MTMR1	3282.28	0.907103	1.87528	0.0637542	14.2281	6.13025e-46	3.54131e-43	0.74767	1.67908	0.056849	13.1519	1.66048e-39	5.61054e-37	0.159434	1.11685	0.0641772	2.48427	0.0129817	0.0442306	ENSG00000063601	11.1241	11.2528
ENSG00000143603	3782	potassium calcium-activated channel subfamily N member 3	KCNN3	108.494	55.2078	1.95852	3.66046e-11	1.08675e-10	2	55.7825	44.3256	58.8517	61.8714	101.918	112.931	84.8613	104.763	109.638	99.7336	133.085	121.021			ENSG00000143603	3782	potassium intermediate/small conductance calcium-activated channel, subfamily N, member 3	KCNN3	35.4294	0.634225	1.5521	0.20414	3.10681	0.00189115	0.010158	1.12156	2.17582	0.193594	5.79338	6.89854e-09	1.90353e-07	-0.487336	0.713341	0.222626	-2.18903	0.0285944	0.081463	ENSG00000143603	5.31675	5.02762
ENSG00000071859	9130	family with sequence similarity 50 member A	FAM50A	9000.22	5101.94	1.76349	1.65517e-62	1.40137e-61	2	4974.97	4978.58	5015.72	5438.49	8492.19	8899.65	8970.04	8157.79	9545.55	9135.03	9426.34	9375.19			ENSG00000071859	9130	family with sequence similarity 50, member A	FAM50A	3028.8	0.841177	1.79151	0.0559774	15.0271	4.88068e-51	3.36166e-48	0.662594	1.58293	0.049837	13.2952	2.46742e-40	8.66404e-38	0.178583	1.13177	0.0564393	3.16416	0.00155532	0.00864988	ENSG00000071859	11.0828	11.1369
ENSG00000203879	2664	GDP dissociation inhibitor 1	GDI1	10818.9	6157.17	1.75665	8.37309e-59	6.73418e-58	2	6165	5525.59	6333.78	6604.33	10308.3	10390.5	10476.3	10543	11220.3	11375.3	10959.4	11277.8			ENSG00000203879	2664	GDP dissociation inhibitor 1	GDI1	4584.14	0.914262	1.88461	0.0373448	24.4817	2.31563e-132	4.14682e-128	0.89742	1.86273	0.0333204	26.933	9.01812e-160	8.07482e-156	0.0168418	1.01174	0.0379768	0.443477	0.657421	0.786138	ENSG00000203879	11.7258	11.7555
ENSG00000198797	57795	BMP/retinoic acid inducible neural specific 2	BRINP2	13.1098	7.44602	1.72667	0.0281658	0.046417	1	7.23106	7.05181	6.66246	8.83877	12.6184	11.3806	15.1538	21.1643	12.0702	10.3497	8.25334	13.8877			ENSG00000198797	57795	bone morphogenetic protein/retinoic acid inducible neural-specific 2	BRINP2	11.4385	1.14104	2.2054	0.415818	2.74408	0.00606809	0.0259226	2.14646	4.4274	0.413995	5.18474	2.16315e-07	4.58978e-06	-1.00542	0.498125	0.468845	-2.14446	0.0319958	0.0889583	ENSG00000198797	3.22127	3.09698
ENSG00000179388	1960	early growth response 3	EGR3	33.0538	19.1479	1.70889	0.00233015	0.00440967	1	14.4621	21.1554	18.877	22.0969	31.0607	26.263	28.2871	23.2808	35.2049	27.2856	46.425	46.623			ENSG00000179388	1960	early growth response 3	EGR3	8.57751	0.867884	1.82498	0.408792	2.12304	0.0337503	0.0995224	0.781147	1.7185	0.364259	2.14449	0.031994	0.115281	0.0867362	1.06196	0.429769	0.20182	0.840057	0.908732	ENSG00000179388	2.45871	2.80257
ENSG00000135625	1961	early growth response 4	EGR4	39.2135	23.5202	1.65225	0.000731257	0.0014524	2	21.6932	18.1332	23.3186	30.9357	42.7084	43.7716	28.2871	37.0376	35.2049	35.7535	43.33	47.615			ENSG00000135625	1961	early growth response 4	EGR4	12.6323	1.54069	2.90934	0.415959	3.70395	0.000212266	0.00168421	0.813954	1.75802	0.347123	2.34486	0.0190342	0.0783596	0.726737	1.65489	0.429852	1.69067	0.0909008	0.196198	ENSG00000135625	2.55611	3.12155
ENSG00000155959	7411	VHL binding protein 1	VBP1	5144.53	3116.38	1.65027	5.68341e-20	2.2046e-19	2	3384.14	3641.75	2787.13	2652.51	5345.35	4938.32	4945.19	5720.72	4983	5271.77	5037.63	4914.26			ENSG00000155959	7411	von Hippel-Lindau binding protein 1	VBP1	2611.62	0.621875	1.53887	0.0782374	7.94857	1.88677e-15	1.5017e-13	0.805849	1.74817	0.0701342	11.4901	1.47925e-30	3.35322e-28	-0.183974	0.880275	0.0787259	-2.33689	0.0194449	0.0604653	ENSG00000155959	11.169	11.1197
ENSG00000169057	4204	methyl-CpG binding protein 2	MECP2	5028.26	3090.47	1.62655	9.05918e-35	4.91663e-34	3	2999.86	2940.6	3189.1	3232.34	4810.52	4649.42	4726.97	4697.42	5433.62	5331.98	5199.6	5376.53			ENSG00000169057	4204	methyl CpG binding protein 2 (Rett syndrome)	MECP2	2890.99	0.788443	1.72721	0.0488279	16.1474	1.18437e-58	1.17831e-55	0.781653	1.7191	0.043611	17.9233	7.76115e-72	8.17568e-69	0.0067901	1.00472	0.0494954	0.137187	0.890883	0.938977	ENSG00000169057	11.1353	11.175
ENSG00000102119	2010	emerin	EMD	5389.34	3340.64	1.6128	2.12804e-61	1.77441e-60	2	3284.97	3219.65	3383.42	3474.52	5116.28	5218.46	5325.04	5142.93	5570.42	5395.02	5654.57	5691.98			ENSG00000102119	2010	emerin	EMD	1950.25	0.832425	1.78068	0.0519896	16.0114	1.06419e-57	9.52874e-55	0.714643	1.64108	0.0462115	15.4646	6.01437e-54	3.98909e-51	0.117782	1.08507	0.0528256	2.22964	0.0257712	0.0750913	ENSG00000102119	10.4715	10.5571
ENSG00000165775	65991	FUN14 domain containing 2	FUNDC2	2360.47	1465.75	1.60964	7.54058e-75	7.60244e-74	2	1388.36	1432.52	1506.83	1535.29	2341.2	2347.91	2343.79	2299.5	2379.85	2409.6	2433.7	2328.17			ENSG00000165775	65991	FUN14 domain containing 2	FUNDC2	863.813	1.00256	2.00355	0.0695051	14.4242	3.64474e-47	2.17567e-44	0.693987	1.61775	0.0610201	11.3731	5.69382e-30	1.24348e-27	0.308568	1.23848	0.0708389	4.35591	1.32514e-05	0.000203881	ENSG00000165775	9.11734	9.23596
ENSG00000160219	139716	GRB2 associated binding protein 3	GAB3	100.601	63.7044	1.57812	2.68551e-05	5.94735e-05	2	55.7825	61.4515	72.1766	65.4069	98.0353	98.9239	91.933	80.4244	96.5619	85.6203	112.452	140.861			ENSG00000160219	139716	GRB2-associated binding protein 3	GAB3	36.5488	1.00174	2.00242	0.250259	4.00282	6.25912e-05	0.00060295	1.29405	2.45216	0.229347	5.64233	1.67764e-08	4.33522e-07	-0.292309	0.816594	0.266651	-1.09622	0.272981	0.437145	ENSG00000160219	5.15378	4.923
ENSG00000071553	537	ATPase H+ transporting accessory protein 1	ATP6AP1	7483.23	4821.11	1.55167	3.41342e-25	1.50163e-24	2	4701.22	4538.34	4863.59	5181.28	6717.84	7313.37	7619.33	6984.23	7569.05	7208.1	8172.87	8281.04			ENSG00000071553	537	ATPase, H+ transporting, lysosomal accessory protein 1	ATP6AP1	2426.29	0.86431	1.82047	0.0555166	15.5685	1.19181e-54	9.70133e-52	0.68165	1.60397	0.0493509	13.8123	2.14802e-43	9.38213e-41	0.18266	1.13497	0.0561135	3.25518	0.00113319	0.00674414	ENSG00000071553	10.7677	10.7641
ENSG00000104419	10397	N-myc downstream regulated 1	NDRG1	22585.4	15004.3	1.50448	3.1671e-09	8.66458e-09	2	15172.8	13794.3	15369.2	15680.9	19744.9	23606	22786.3	19568.5	21236.6	19051	26795.5	27894.4			ENSG00000104419	10397	N-myc downstream regulated 1	NDRG1	10093.2	1.0395	2.05551	0.102755	10.1163	4.679e-24	8.55015e-22	0.935356	1.91236	0.091939	10.1737	2.59973e-24	4.12e-22	0.104142	1.07485	0.102863	1.01244	0.311329	0.479758	ENSG00000104419	12.7194	12.7298
ENSG00000185640	338785	keratin 79	KRT79	221.769	147.583	1.50072	0.000593984	0.00118848	2	167.347	125.925	147.684	149.375	181.511	207.478	187.907	151.325	281.639	220.167	219.745	324.377			ENSG00000185640	338785	keratin 79	KRT79	34.7296	1.76167	3.39089	0.231543	7.60839	2.7754e-14	1.94909e-12	1.67493	3.19304	0.201328	8.31943	8.8386e-17	6.70685e-15	0.086734	1.06196	0.255767	0.339113	0.734524	0.839949	ENSG00000185640	4.42161	4.37517
ENSG00000126500	23769	fibronectin leucine rich transmembrane protein 1	FLRT1	28.6989	43.0753	-1.50446	0.00340355	0.00632518	1	41.3204	50.37	35.5331	45.0777	29.1194	25.3876	27.2768	27.5136	18.1054	28.2265	40.235	33.7273			ENSG00000126500	23769	fibronectin leucine rich transmembrane protein 1	FLRT1	8.45341	-0.916363	0.529843	0.386638	-2.37008	0.0177842	0.0606291	-0.827221	0.563614	0.360464	-2.29488	0.02174	0.0864962	-0.0891419	0.940082	0.356978	-0.249712	0.80281	0.884927	ENSG00000126500	3.24165	3.27865
ENSG00000054392	55733	hedgehog acyltransferase	HHAT	195.33	318.616	-1.63114	1.05805e-14	3.55173e-14	2	299.573	329.42	313.135	332.338	160.157	203.1	200.03	167.198	205.194	187.236	213.555	226.171			ENSG00000054392	55733	hedgehog acyltransferase	HHAT	98.0394	-0.911612	0.531591	0.128859	-7.07449	1.5e-12	8.18965e-11	-0.745084	0.596633	0.119426	-6.23888	4.40705e-10	1.4807e-08	-0.166528	0.890984	0.120794	-1.37861	0.168015	0.309103	ENSG00000054392	6.78707	6.87253
ENSG00000228624	101927768	uncharacterized LOC101927768	LOC101927768	91.8174	150.636	-1.63487	5.91132e-10	1.67149e-09	2	170.446	144.058	155.457	132.581	75.7104	95.4222	89.9125	85.7155	99.5795	100.674	104.198	83.3262			ENSG00000228624	101927768::101927794	uncharacterized LOC101927768::uncharacterized LOC101927794	RP3-399L15.3::LOC101927794	64.3592	-0.76904	0.586808	0.180278	-4.26585	1.99139e-05	0.000226857	-0.84724	0.555847	0.163467	-5.18295	2.18403e-07	4.62858e-06	0.0782001	1.0557	0.170791	0.457871	0.647045	0.778402	ENSG00000228624	6.20989	6.30185
ENSG00000162576	54587	matrix remodeling associated 8	MXRA8	504.908	861.862	-1.70598	1.52327e-12	4.76071e-12	2	927.642	689.062	884.996	945.748	460.086	526.135	525.332	431.752	518.015	407.402	593.209	577.332			ENSG00000162576	54587	matrix-remodelling associated 8	MXRA8	314.166	-1.36511	0.388206	0.125823	-10.8494	2.00721e-27	4.49313e-25	-1.04233	0.485544	0.114705	-9.08699	1.01816e-19	1.05395e-17	-0.322779	0.799528	0.121855	-2.64887	0.00807609	0.0308438	ENSG00000162576	8.75705	8.76441
ENSG00000277117	102723996	ICOS ligand	LOC102723996	14.8931	25.7386	-1.70756	0.00449815	0.00823067	2	27.8912	16.1184	33.3123	25.6324	8.73582	19.2595	15.1538	15.8732	13.0761	20.6994	14.4433	11.9037			ENSG00000277117	NA	NA	NA	6.44518	-0.985712	0.504977	0.486137	-2.02764	0.0425967	NA	-1.01143	0.496054	0.450078	-2.24723	0.0246253	NA	0.0257182	1.01799	0.45206	0.0568912	0.954632	NA	ENSG00000277117	2.70732	3.03254
ENSG00000214708	105371730	uncharacterized LOC105371730	LOC105371730	16.6555	30.1761	-1.81254	0.000400106	0.000812686	2	29.9573	36.2664	24.429	30.0518	14.5597	12.2561	22.2256	11.6404	14.082	16.9359	22.6967	18.8476			ENSG00000214708	NA	NA	NA	6.35484	-1.15164	0.450112	0.485341	-2.37285	0.0176512	NA	-1.3457	0.393462	0.447107	-3.00981	0.00261414	NA	0.194062	1.14398	0.435053	0.446066	0.65555	NA	ENSG00000214708	2.51544	2.33951
ENSG00000166689	144100	pleckstrin homology domain containing A7	PLEKHA7	307.703	561.127	-1.82337	4.29246e-18	1.5867e-17	2	527.868	548.026	555.205	613.41	245.574	315.156	257.615	295.242	322.879	300.142	357.989	367.032			ENSG00000166689	144100	pleckstrin homology domain containing, family A member 7	PLEKHA7	274.916	-0.949901	0.517668	0.104003	-9.13337	6.64011e-20	8.49365e-18	-0.585985	0.666194	0.0956419	-6.12687	8.96229e-10	2.88145e-08	-0.363916	0.777053	0.10122	-3.59531	0.000324011	0.00255612	ENSG00000166689	8.59401	8.60054
ENSG00000114698	57088	phospholipid scramblase 4	PLSCR4	76.4233	140.116	-1.82978	2.60461e-11	7.78051e-11	2	147.72	175.288	115.483	121.975	66.9746	79.6644	86.8818	69.8423	74.4332	81.8568	76.3434	75.3904			ENSG00000114698	57088	phospholipid scramblase 4	PLSCR4	63.0359	-0.958689	0.514524	0.161349	-5.9417	2.82087e-09	8.29494e-08	-0.67626	0.625786	0.150759	-4.48569	7.26774e-06	0.000107296	-0.282429	0.822206	0.15232	-1.85419	0.0637124	0.150921	ENSG00000114698	6.44011	6.36942
ENSG00000277778	595135	phosphoglucomutase 5 pseudogene 2	PGM5P2	7.56263	14.3079	-1.84821	0.0210577	0.0353787	1	19.6272	14.1036	15.5457	7.95489	3.88259	7.00346	7.07177	7.40751	6.03512	15.0541	4.12667	9.91979			ENSG00000277778	NA	NA	NA	11.3401	-0.986461	0.504714	0.358872	-2.74879	0.00598166	0.0256022	-0.887691	0.540478	0.333651	-2.66053	0.00780168	0.0393114	-0.09877	0.933829	0.33223	-0.297294	0.766242	0.861385	ENSG00000277778	3.50222	3.87797
ENSG00000187134	1645	aldo-keto reductase family 1 member C1	AKR1C1	25.2196	46.9887	-1.8567	4.95603e-05	0.000107752	2	47.5184	35.259	43.306	61.8714	25.2368	34.1419	34.3486	17.9897	24.1405	23.5221	18.57	23.8075			ENSG00000187134	1645	aldo-keto reductase family 1, member C1	AKR1C1	14.9538	-0.751442	0.594009	0.314925	-2.3861	0.0170283	0.0587105	-0.74646	0.596064	0.28929	-2.58032	0.00987088	0.0473021	-0.0049824	0.996552	0.295917	-0.0168372	0.986567	0.99339	ENSG00000187134	3.85251	3.89663
ENSG00000277449	101927559	CEBPB antisense RNA 1	CEBPB-AS1	38.3329	71.6214	-1.85782	4.96696e-08	1.28487e-07	2	74.3766	74.5477	67.735	69.8263	42.7084	41.1453	40.4101	27.5136	40.2341	50.8077	35.0767	28.7674			ENSG00000277449	NA	NA	NA	17.2245	-0.743865	0.597137	0.34399	-2.16246	0.0305826	0.0923097	-1.06919	0.476588	0.309435	-3.45529	0.000549699	0.00457861	0.325322	1.25294	0.322512	1.00871	0.313113	0.481804	ENSG00000277449	3.59554	4.30333
ENSG00000163093	129880	Bardet-Biedl syndrome 5	BBS5	103.553	194.698	-1.87797	1.84144e-16	6.49671e-16	2	191.107	200.473	190.99	196.221	115.507	112.931	121.23	116.404	99.5795	96.9109	82.5334	83.3262			ENSG00000163093	129880	Bardet-Biedl syndrome 5	BBS5	63.7059	-0.826026	0.564081	0.168654	-4.89775	9.69427e-07	1.60324e-05	-0.673795	0.626855	0.155476	-4.33375	1.46591e-05	0.000202715	-0.15223	0.899858	0.160422	-0.948932	0.342655	0.512509	ENSG00000163093	6.14758	6.02422
ENSG00000165698	11092	sperm acrosome associated 9	SPACA9	147.294	285.503	-1.93507	8.36937e-26	3.74016e-25	2	292.342	286.102	284.265	279.305	135.891	173.336	150.528	138.626	144.843	120.433	160.94	153.757			ENSG00000165698	11092	chromosome 9 open reading frame 9	C9orf9	50.4556	-0.612912	0.653876	0.226616	-2.70462	0.0068382	0.0285651	-0.856177	0.552414	0.203326	-4.21085	2.54408e-05	0.00032706	0.243265	1.18367	0.217429	1.11883	0.263214	0.425725	ENSG00000165698	5.39097	5.85468
ENSG00000180914	5021	oxytocin receptor	OXTR	24.5686	49.4663	-1.99962	1.37504e-06	3.30286e-06	2	50.6174	43.3182	58.8517	45.0777	23.2955	25.3876	15.1538	33.8629	31.1815	28.2265	19.6017	19.8396			ENSG00000180914	5021	oxytocin receptor	OXTR	82.2156	-2.20394	0.217043	0.185558	-11.8774	1.55149e-32	5.01395e-30	-1.67619	0.312907	0.174898	-9.58382	9.35218e-22	1.20488e-19	-0.527752	0.693635	0.163964	-3.2187	0.00128772	0.00743834	ENSG00000180914	6.82864	6.96038
ENSG00000181409	9625	apoptosis associated tyrosine kinase	AATK	27.1391	61.7284	-2.26787	5.16832e-10	1.4651e-09	2	67.1456	65.4811	53.2997	60.9875	22.3249	28.8893	25.2563	22.2225	23.1346	21.6403	31.9817	41.6631			ENSG00000181409	9625	apoptosis-associated tyrosine kinase	AATK	11.5304	-0.855256	0.552767	0.350826	-2.43784	0.0147754	0.052531	-0.898448	0.536464	0.322467	-2.78617	0.00533345	0.029343	0.043192	1.03039	0.324203	0.133225	0.894015	0.940604	ENSG00000181409	3.57795	3.61884
ENSG00000132205	84034	elastin microfibril interfacer 2	EMILIN2	588.456	1344.78	-2.28437	3.81758e-54	2.86442e-53	2	1290.23	1239.1	1400.23	1449.56	572.681	625.059	706.167	603.183	564.284	511.84	555.037	569.396			ENSG00000132205	84034	elastin microfibril interfacer 2	EMILIN2	273.807	-0.776976	0.583589	0.0988438	-7.86064	3.82171e-15	2.96274e-13	-0.843217	0.557399	0.0893515	-9.43707	3.83337e-21	4.45766e-19	0.0662413	1.04699	0.0947061	0.69944	0.484277	0.649669	ENSG00000132205	8.19346	8.26963
ENSG00000135502	65012	solute carrier family 26 member 10	SLC26A10	14.2688	35.0409	-2.43009	4.47357e-06	1.04433e-05	2	32.0233	26.1924	37.7539	44.1938	7.76517	15.7578	11.1128	6.3493	15.0878	20.6994	17.5383	19.8396			ENSG00000135502	65012	solute carrier family 26, member 10	SLC26A10	6.68401	-1.01225	0.495771	0.502297	-2.01525	0.0438785	NA	-1.0241	0.491718	0.465085	-2.20195	0.0276685	NA	0.0118427	1.00824	0.470984	0.0251447	0.97994	NA	ENSG00000135502	3.02125	2.67541
ENSG00000126752	6756	SSX family member 1	SSX1	6.56445	16.2478	-2.44822	0.000540868	0.00108595	1	17.5612	13.0962	16.6561	17.6775	7.76517	1.75087	3.03076	4.23287	10.0585	9.40883	10.3167	5.95187			ENSG00000126752	6756	synovial sarcoma, X breakpoint 1	SSX1	16.9119	-1.5408	0.343695	0.387921	-3.97194	7.12894e-05	0.000669455	-1.00105	0.499637	0.364081	-2.74951	0.00596838	0.0319718	-0.539753	0.687889	0.36738	-1.46919	0.14178	0.272454	ENSG00000126752	4.49913	4.68443
ENSG00000169744	9079	LIM domain binding 2	LDB2	19.5283	51.363	-2.61063	4.74312e-11	1.40164e-10	2	51.6504	61.4515	41.0851	51.2648	25.2368	23.6367	12.123	21.1643	17.0995	20.6994	14.4433	21.8235			ENSG00000169744	9079	LIM domain binding 2	LDB2	48.124	-1.14856	0.451074	0.217565	-5.27918	1.29764e-07	2.67412e-06	-1.64096	0.320644	0.195115	-8.41019	4.09342e-17	3.21513e-15	0.492391	1.40677	0.194112	2.53663	0.0111926	0.0394095	ENSG00000169744	5.84424	5.84783
ENSG00000139351	50511	synaptonemal complex protein 3	SYCP3	1.96697	5.43126	-2.62532	0.0308201	0.050424	0	3.09903	13.0962	1.11041	4.41938	1.94129	1.75087	3.03076	1.05822	3.01756	1.88177	2.06333	0.991979			ENSG00000139351	50511	synaptonemal complex protein 3	SYCP3	1.15737	-2.09328	0.234347	0.850391	-2.46155	0.0138339	NA	-1.73785	0.299817	0.834511	-2.08247	0.0372992	NA	-0.355431	0.781636	0.786379	-0.451985	0.65128	NA	ENSG00000139351	0.215179	0.34805
ENSG00000198342	79973	zinc finger protein 442	ZNF442	10.4389	28.5853	-2.70137	4.95743e-08	1.2825e-07	2	27.8912	28.2072	25.5394	32.7034	8.73582	15.7578	10.1025	8.46573	9.05268	12.2315	8.25334	10.9118			ENSG00000198342	79973	zinc finger protein 442	ZNF442	11.9856	-0.972953	0.509462	0.341737	-2.84708	0.00441217	0.0201667	-0.703784	0.61396	0.321525	-2.1889	0.0286044	0.106212	-0.269169	0.829797	0.320764	-0.83915	0.401385	0.572111	ENSG00000198342	4.01325	3.81533
ENSG00000247400	100289274	DNAJC3 antisense RNA 1 (head to head)	DNAJC3-AS1	29.9372	84.7507	-2.8176	5.85789e-20	2.27038e-19	2	92.9708	87.6439	78.8391	79.5489	33.002	25.3876	26.2666	26.4554	35.2049	34.8127	21.665	36.7032			ENSG00000247400	100289274	DNAJC3 antisense RNA 1 (head to head)	DNAJC3-AS1	18.4419	-1.06971	0.476414	0.296435	-3.60859	0.000307866	0.00229433	-1.02318	0.49203	0.274118	-3.73264	0.000189485	0.00186271	-0.0465305	0.968262	0.271655	-0.171285	0.864	0.922815	ENSG00000247400	4.45979	4.54763
ENSG00000173237	254439	chromosome 11 open reading frame 86	C11orf86	4.16852	12.4107	-2.90508	0.00118218	0.00230678	2	7.23106	12.0888	9.99368	20.3292	0.970646	5.2526	6.06152	1.05822	5.02927	1.88177	5.15834	7.93583			ENSG00000173237	254439	chromosome 11 open reading frame 86	C11orf86	3.09727	-2.40008	0.189454	0.672802	-3.56729	0.000360695	NA	-1.60321	0.329145	0.660905	-2.42577	0.0152759	NA	-0.796872	0.575596	0.587862	-1.35554	0.175245	NA	ENSG00000173237	2.00472	1.496
ENSG00000227375	100507086	DLG1 antisense RNA 1	DLG1-AS1	2.19952	6.90278	-2.96233	0.00410967	0.00755777	1	8.26407	6.04441	8.88328	4.41938	1.94129	2.6263	4.04101	1.05822	2.01171	2.82265	3.095	0			ENSG00000227375	100507086	DLG1 antisense RNA 1	DLG1-AS1	1.92679	-1.74284	0.29878	0.72857	-2.39215	0.0167502	NA	-1.3916	0.381142	0.707035	-1.96822	0.0490431	NA	-0.351246	0.783907	0.655363	-0.535957	0.591989	NA	ENSG00000227375	0.859448	0.871961
ENSG00000225265	100506161	TAF1A antisense RNA 1	TAF1A-AS1	24.4087	74.5493	-3.03349	4.63452e-16	1.61976e-15	2	94.0038	80.5921	59.9621	63.6391	19.4129	26.263	20.2051	23.2808	21.1229	23.5221	24.76	36.7032			ENSG00000225265	100506161	uncharacterized LOC100506161	RP11-378J18.3	10.3643	-1.19259	0.437516	0.373876	-3.18981	0.00142365	0.00808834	-0.807211	0.571486	0.355177	-2.2727	0.0230443	0.0904763	-0.385382	0.765576	0.347653	-1.10853	0.267635	0.430621	ENSG00000225265	3.76772	3.59712
ENSG00000160183	64699	transmembrane protease, serine 3	TMPRSS3	8.01387	24.4305	-3.03522	1.00259e-06	2.42638e-06	2	22.7262	27.1998	13.3249	34.4712	6.79453	7.00346	10.1025	6.3493	6.03512	5.6453	9.28501	12.8957			ENSG00000160183	64699	transmembrane protease, serine 3	TMPRSS3	2.80462	-1.79493	0.288185	0.666346	-2.69369	0.00706648	NA	-1.88269	0.271178	0.632758	-2.97537	0.00292634	NA	0.0877562	1.06272	0.564414	0.155482	0.876441	NA	ENSG00000160183	1.61727	1.53493
ENSG00000233521	105372978	uncharacterized LOC105372978	LOC105372978	31.8584	98.0682	-3.08192	3.12523e-23	1.31391e-22	2	107.433	90.6661	76.6183	117.556	32.0313	28.0139	36.3691	33.8629	29.1698	36.6944	30.95	27.7754			ENSG00000233521	NA	NA	NA	24.9405	-1.29567	0.407346	0.260283	-4.97795	6.42621e-07	1.11082e-05	-0.743143	0.597436	0.248082	-2.99556	0.00273944	0.0172133	-0.552531	0.681823	0.244189	-2.26272	0.0236532	0.0705264	ENSG00000233521	5.18233	5.18602
ENSG00000143473	3756	potassium voltage-gated channel subfamily H member 1	KCNH1	21.767	70.0435	-3.1925	1.19596e-18	4.49041e-18	2	74.3766	53.3922	75.5078	76.8973	17.4716	27.1384	26.2666	19.0479	21.1229	19.7585	17.5383	25.7915			ENSG00000143473	3756	potassium voltage-gated channel, subfamily H (eag-related), member 1	KCNH1	16.0443	-1.15693	0.448467	0.354947	-3.25943	0.00111635	0.00664174	-1.26071	0.417337	0.325356	-3.87487	0.00010668	0.00113581	0.103789	1.07459	0.326023	0.318348	0.750221	0.85068	ENSG00000143473	3.86515	4.42211
ENSG00000145113	4585	mucin 4, cell surface associated	MUC4	4.63596	15.6877	-3.29318	1.33136e-05	3.01471e-05	2	9.29708	17.1258	17.7666	18.5614	5.82388	5.2526	2.02051	1.05822	6.03512	3.76353	6.19	6.94385			ENSG00000145113	4585	mucin 4, cell surface associated	MUC4	3.09004	-1.59496	0.331031	0.648084	-2.46104	0.0138534	NA	-1.5514	0.341179	0.614803	-2.5234	0.0116225	NA	-0.043566	0.970254	0.575	-0.0757671	0.939604	NA	ENSG00000145113	1.49878	1.73464
ENSG00000228889	100289373	UBAC2 antisense RNA 1	UBAC2-AS1	34.8023	118.599	-3.40473	3.54437e-35	1.94213e-34	2	120.862	128.947	104.378	120.207	34.9433	34.1419	34.3486	42.3287	38.2224	32.9309	25.7917	35.7112			ENSG00000228889	100289373	UBAC2 antisense RNA 1	UBAC2-AS1	17.2293	-1.07622	0.474271	0.278529	-3.86393	0.000111579	0.000981415	-0.743254	0.597391	0.264211	-2.8131	0.00490661	0.0274424	-0.332961	0.793905	0.258001	-1.29054	0.196862	0.346648	ENSG00000228889	4.35396	4.62732
ENSG00000154027	26289	adenylate kinase 5	AK5	162.185	556.553	-3.42082	8.94936e-74	8.87659e-73	2	561.957	547.019	576.302	540.933	156.274	183.841	132.343	134.393	142.831	164.654	186.732	196.412			ENSG00000154027	26289	adenylate kinase 5	AK5	106.916	-0.728675	0.603458	0.184115	-3.95772	7.56697e-05	0.00070523	-1.03112	0.489331	0.164936	-6.25163	4.06196e-10	1.3699e-08	0.302443	1.23323	0.177359	1.70526	0.0881453	0.191799	ENSG00000154027	6.43718	6.85083
ENSG00000108947	1949	ephrin B3	EFNB3	225.539	821.342	-3.62558	8.4162e-27	3.85019e-26	2	832.605	739.432	825.034	888.296	172.775	202.225	225.286	161.907	252.469	154.305	321.88	313.465			ENSG00000108947	1949	ephrin-B3	EFNB3	100.701	-1.11256	0.462474	0.227701	-4.88603	1.02887e-06	1.69037e-05	-1.61229	0.327078	0.204219	-7.89494	2.90445e-15	1.89138e-13	0.499738	1.41396	0.21766	2.29596	0.0216784	0.0658797	ENSG00000108947	6.53613	6.60031
ENSG00000006534	221	aldehyde dehydrogenase 3 family member B1	ALDH3B1	641.08	2376.2	-3.69954	4.19525e-71	4.0127e-70	2	2265.39	2258.59	2414.03	2566.78	552.298	728.36	739.505	515.351	638.717	512.781	729.389	712.241			ENSG00000006534	221	aldehyde dehydrogenase 3 family, member B1	ALDH3B1	219.641	-0.640684	0.641409	0.151235	-4.23636	2.27173e-05	0.000253155	-0.723799	0.605501	0.135996	-5.32219	1.02526e-07	2.32704e-06	0.0831149	1.0593	0.1485	0.559696	0.575687	0.724738	ENSG00000006534	7.72785	7.8956
ENSG00000173156	29984	ras homolog family member D	RHOD	83.5768	317.616	-3.80133	5.47318e-50	3.83028e-49	2	310.936	278.043	312.025	369.46	69.8865	76.1627	91.933	97.3559	71.4156	63.98	89.7551	108.126			ENSG00000173156	29984	ras homolog family member D	RHOD	88.2935	-2.24596	0.210813	0.14921	-15.0523	3.33328e-51	2.3877e-48	-1.3772	0.384965	0.14561	-9.45815	3.13438e-21	3.74203e-19	-0.868763	0.547616	0.127926	-6.79113	1.1126e-11	1.93442e-09	ENSG00000173156	7.24325	7.30077
ENSG00000229891	102723775	long intergenic non-protein coding RNA 1315	LINC01315	38.0429	152.809	-3.99136	6.36712e-31	3.20023e-30	2	163.215	143.051	138.801	166.169	51.4443	46.3979	27.2768	34.9211	37.2166	23.5221	31.9817	51.5829			ENSG00000229891	NA	NA	NA	20.0317	-0.88894	0.540011	0.279657	-3.17868	0.00147948	0.00833425	-1.20831	0.432775	0.251819	-4.79834	1.59984e-06	2.80882e-05	0.319372	1.24779	0.251167	1.27155	0.203532	0.3548	ENSG00000229891	4.46111	4.2946
ENSG00000180964	90843	transcription elongation factor A like 8	TCEAL8	577.429	2331.51	-4.02917	3.64182e-87	4.32962e-86	2	2388.32	2937.58	1974.31	2025.85	606.654	650.447	575.844	522.759	508.962	543.83	611.779	599.155			ENSG00000180964	90843	transcription elongation factor A (SII)-like 8	TCEAL8	406.046	-0.821605	0.565812	0.0800164	-10.268	9.82636e-25	1.87203e-22	-0.818248	0.56713	0.0726056	-11.2698	1.85084e-29	3.94582e-27	-0.00335753	0.997675	0.0766298	-0.0438149	0.965052	0.980881	ENSG00000180964	8.96858	8.86044
ENSG00000183161	2188	Fanconi anemia complementation group F	FANCF	107.838	469.724	-4.34508	2.3005e-94	2.94428e-93	2	486.547	539.967	417.514	434.867	117.448	115.557	116.179	120.637	85.4976	105.379	93.8817	108.126			ENSG00000183161	2188	Fanconi anemia, complementation group F	FANCF	59.7253	-1.03786	0.487048	0.161894	-6.41077	1.44786e-10	5.51664e-09	-1.01097	0.496213	0.149305	-6.77116	1.27756e-11	5.60749e-10	-0.0268957	0.98153	0.147057	-0.182892	0.854883	0.918315	ENSG00000183161	6.20679	6.12757
ENSG00000267568	105371899	uncharacterized LOC105371899	LOC105371899	4.24129	19.2159	-4.37638	5.5994e-09	1.51465e-08	2	19.6272	19.1406	17.7666	20.3292	4.85323	7.00346	3.03076	3.17465	1.00585	4.70441	6.19	3.96792			ENSG00000267568	NA	NA	NA	1.98954	-2.6504	0.159276	0.779132	-3.40173	0.000669613	NA	-1.67473	0.313226	0.772326	-2.16842	0.0301269	NA	-0.97567	0.508504	0.694736	-1.40437	0.160207	NA	ENSG00000267568	1.5771	0.698409
ENSG00000174672	9024	BR serine/threonine kinase 2	BRSK2	55.9811	252.241	-4.49916	2.11393e-69	1.97763e-68	2	253.087	217.599	264.277	274.002	60.1801	51.6505	61.6254	55.0273	38.2224	51.7485	62.9317	66.4626			ENSG00000174672	9024	BR serine/threonine kinase 2	BRSK2	119.721	-0.988185	0.504112	0.127745	-7.73564	1.02887e-14	7.58234e-13	-1.61729	0.325947	0.112928	-14.3214	1.60939e-46	8.00583e-44	0.629104	1.5466	0.111738	5.63015	1.80053e-08	1.02364e-06	ENSG00000174672	6.88819	6.94331
ENSG00000141540	94015	tweety family member 2	TTYH2	151.703	705.777	-4.64757	1.32741e-137	2.66171e-136	2	649.763	749.506	688.454	735.385	121.331	168.959	179.825	157.674	157.919	132.664	145.465	149.789			ENSG00000141540	94015	tweety family member 2	TTYH2	82.7739	-0.843627	0.557241	0.177134	-4.76264	1.91078e-06	2.92464e-05	-1.04513	0.4846	0.159605	-6.54825	5.82157e-11	2.23718e-09	0.201508	1.1499	0.16763	1.2021	0.229325	0.385683	ENSG00000141540	6.49013	6.46118
ENSG00000167232	7644	zinc finger protein 91	ZNF91	42.6886	201.482	-4.70392	7.15285e-56	5.49922e-55	2	220.031	229.687	177.666	178.543	43.6791	36.7682	58.5947	40.2122	33.1932	47.0441	43.33	38.6872			ENSG00000167232	7644	zinc finger protein 91	ZNF91	57.6233	-1.30431	0.404916	0.188346	-6.92504	4.35861e-12	2.21116e-10	-0.597722	0.660796	0.179159	-3.33627	0.000849105	0.00657919	-0.706584	0.612769	0.180337	-3.91814	8.92349e-05	0.000923549	ENSG00000167232	6.53503	6.5503
ENSG00000171714	203859	anoctamin 5	ANO5	6.95258	34.9325	-4.91335	4.21151e-12	1.29294e-11	2	23.7592	47.3478	24.429	44.1938	2.91194	9.62976	6.06152	5.29108	7.04098	9.40883	10.3167	4.95989			ENSG00000171714	203859	anoctamin 5	ANO5	13.7594	-2.24751	0.210587	0.343374	-6.54537	5.93477e-11	2.42648e-09	-1.52106	0.34843	0.336891	-4.51498	6.33221e-06	9.50907e-05	-0.726454	0.604388	0.283724	-2.56042	0.0104545	0.0374888	ENSG00000171714	4.22548	4.23266
ENSG00000184867	9823	armadillo repeat containing, X-linked 2	ARMCX2	113.61	565.836	-4.96634	2.53913e-82	2.82703e-81	2	634.268	553.063	551.873	524.139	103.859	116.433	126.282	83.5991	116.679	85.6203	145.465	130.941			ENSG00000184867	9823	armadillo repeat containing, X-linked 2	ARMCX2	219.139	-2.32977	0.198916	0.131515	-17.7149	3.21974e-70	4.80492e-67	-1.81041	0.285109	0.122647	-14.7612	2.60744e-49	1.55647e-46	-0.519358	0.697682	0.118545	-4.3811	1.18084e-05	0.000187469	ENSG00000184867	8.49988	8.53074
ENSG00000160233	81543	leucine rich repeat containing 3	LRRC3	100.521	501.142	-4.97645	1.33418e-132	2.54925e-131	2	491.712	432.175	557.426	523.255	86.3875	102.426	103.046	99.4723	93.5444	98.7927	110.388	110.11			ENSG00000160233	81543	leucine rich repeat containing 3	LRRC3	133.28	-0.810258	0.57028	0.154024	-5.26059	1.43594e-07	2.90234e-06	-0.81116	0.569924	0.139499	-5.8148	6.07056e-09	1.68807e-07	0.000901372	1.00062	0.148857	0.0060553	0.995169	0.998006	ENSG00000160233	7.12231	7.28731
ENSG00000168874	84913	atonal bHLH transcription factor 8	ATOH8	59.6109	312.181	-5.20898	9.29878e-79	9.86236e-78	2	325.398	282.072	353.11	288.144	42.7084	58.654	56.5742	45.5033	63.3688	70.5662	68.09	71.4225			ENSG00000168874	84913	atonal homolog 8 (Drosophila)	ATOH8	28.4755	-0.867954	0.547923	0.293253	-2.95974	0.00307895	0.0149872	-0.805393	0.572206	0.268138	-3.00365	0.00266764	0.016833	-0.0625607	0.957563	0.281397	-0.222322	0.824063	0.898467	ENSG00000168874	5.42501	4.94915
ENSG00000211448	1734	deiodinase, iodothyronine type II	DIO2	47.8973	253.606	-5.27157	3.34578e-60	2.73841e-59	2	261.351	296.176	250.953	205.943	41.7378	37.6436	59.6049	40.2122	60.3512	56.453	48.4884	38.6872			ENSG00000211448	1734	deiodinase, iodothyronine, type II	DIO2	97.8374	-2.66077	0.158135	0.232796	-11.4296	2.97424e-30	8.19426e-28	-1.20927	0.432487	0.218998	-5.52183	3.35491e-08	8.28686e-07	-1.4515	0.365641	0.221151	-6.56339	5.25977e-11	7.59613e-09	ENSG00000211448	7.84656	7.62462
ENSG00000197372	171392	zinc finger protein 675	ZNF675	34.8586	191.071	-5.44906	4.13906e-63	3.53482e-62	2	188.008	237.747	177.666	160.866	40.7672	35.8927	34.3486	32.8047	34.199	30.1082	34.045	36.7032			ENSG00000197372	171392	zinc finger protein 675	ZNF675	42.908	-1.65353	0.317861	0.231559	-7.14089	9.27294e-13	5.25506e-11	-0.660197	0.632792	0.222444	-2.96792	0.00299823	0.018521	-0.993337	0.502314	0.221077	-4.49318	7.01664e-06	0.000124041	ENSG00000197372	6.16539	6.25404
ENSG00000139985	8747	ADAM metallopeptidase domain 21	ADAM21	4.78688	27.0444	-5.47205	7.89072e-12	2.40044e-11	2	19.6272	34.2516	32.2019	22.0969	1.94129	6.12803	3.03076	7.40751	2.01171	6.58618	7.22167	3.96792			ENSG00000139985	8747	ADAM metallopeptidase domain 21	ADAM21	4.34344	-1.50175	0.353126	0.588732	-2.55082	0.0107471	NA	-1.41682	0.374537	0.555288	-2.5515	0.0107259	NA	-0.084927	0.942832	0.530863	-0.159979	0.872897	NA	ENSG00000139985	1.95117	2.25977
ENSG00000169085	254778	chromosome 8 open reading frame 46	C8orf46	49.5622	273.16	-5.47365	3.17477e-80	3.42656e-79	2	289.243	302.22	268.719	232.46	54.3562	56.9031	59.6049	50.7944	49.2868	51.7485	36.1084	37.6952			ENSG00000169085	254778	chromosome 8 open reading frame 46	C8orf46	26.487	-1.35539	0.390829	0.242189	-5.59642	2.1882e-08	5.41246e-07	-1.03277	0.48877	0.229119	-4.50758	6.55722e-06	9.81009e-05	-0.322618	0.799618	0.218467	-1.47673	0.139747	0.269153	ENSG00000169085	5.43726	4.8865
ENSG00000203499	100128338	FAM83H antisense RNA 1 (head to head)	FAM83H-AS1	10.7515	61.8116	-5.70231	6.20458e-22	2.53178e-21	2	51.6504	57.4219	57.7413	80.4328	9.70646	11.3806	17.1743	9.52395	13.0761	3.76353	14.4433	6.94385			ENSG00000203499	100128338	FAM83H antisense RNA 1 (head to head)	FAM83H-AS1	5.70779	-1.67782	0.312555	0.484173	-3.46533	0.000529585	NA	-1.11539	0.461566	0.469879	-2.37379	0.0176067	NA	-0.562426	0.677162	0.432345	-1.30087	0.193302	NA	ENSG00000203499	2.42242	3.1015
ENSG00000188868	147837	zinc finger protein 563	ZNF563	20.705	123.799	-5.95488	2.00049e-53	1.48556e-52	2	122.928	114.844	131.028	126.394	19.4129	19.2595	23.2358	16.9315	18.1054	18.8177	33.0134	16.8636			ENSG00000188868	147837	zinc finger protein 563	ZNF563	14.0165	-1.06012	0.479593	0.330031	-3.21218	0.00131733	0.00759768	-0.649734	0.637398	0.312562	-2.07874	0.0376416	0.129767	-0.410383	0.752424	0.31241	-1.3136	0.18898	0.336169	ENSG00000188868	4.14902	3.95921
ENSG00000265666	101929693	RARA antisense RNA 1	RARA-AS1	22.5817	137.58	-6.03041	2.64696e-58	2.11366e-57	2	137.39	117.866	146.574	148.491	19.4129	28.8893	23.2358	16.9315	20.1171	25.4038	26.8233	19.8396			ENSG00000265666	101929693	RARA antisense RNA 1	RARA-AS1	11.2255	-0.941963	0.520524	0.365203	-2.57928	0.00990054	0.0383598	-0.67331	0.627066	0.342625	-1.96515	0.0493964	0.158075	-0.268653	0.830094	0.345797	-0.776909	0.437213	0.60737	ENSG00000265666	3.67194	3.87079
ENSG00000088726	55287	transmembrane protein 40	TMEM40	28.5227	186.939	-6.54028	1.49386e-69	1.40037e-68	2	179.744	180.325	197.653	190.033	28.1487	29.7647	27.2768	46.5615	29.1698	22.5812	26.8233	17.8556			ENSG00000088726	55287	transmembrane protein 40	TMEM40	17.4427	-1.3346	0.396501	0.299871	-4.45058	8.56368e-06	0.000107923	-0.804395	0.572602	0.286819	-2.80454	0.00503889	0.0280237	-0.530208	0.692455	0.278447	-1.90416	0.0568891	0.138152	ENSG00000088726	4.42699	4.22137
ENSG00000142623	29943	peptidyl arginine deiminase 1	PADI1	44.7735	317.001	-7.02651	5.05239e-83	5.6976e-82	2	339.86	292.146	318.688	317.312	44.6497	51.6505	58.5947	23.2808	59.3454	35.7535	41.2667	43.6471			ENSG00000142623	29943	peptidyl arginine deiminase, type I	PADI1	24.44	-0.689045	0.620264	0.29012	-2.37503	0.0175474	0.0600543	-0.986075	0.504849	0.260474	-3.7857	0.000153276	0.00155517	0.29703	1.22861	0.273186	1.08728	0.276914	0.441897	ENSG00000142623	4.42291	4.78763
ENSG00000130813	55337	chromosome 19 open reading frame 66	C19orf66	167.959	1235.66	-7.33873	0	0	2	1277.83	1165.56	1254.76	1244.5	164.039	190.844	189.928	141.801	164.96	141.132	175.383	175.58			ENSG00000130813	55337	chromosome 19 open reading frame 66	C19orf66	84.7619	-0.885457	0.541316	0.143062	-6.18934	6.04162e-10	2.05691e-08	-0.645247	0.639383	0.132865	-4.85639	1.19543e-06	2.16733e-05	-0.24021	0.846622	0.135938	-1.76706	0.0772182	0.174159	ENSG00000130813	6.79499	6.7183
ENSG00000164867	4846	nitric oxide synthase 3	NOS3	28.6909	217.744	-7.55287	2.68412e-75	2.72221e-74	2	224.163	187.377	228.744	230.692	20.3836	25.3876	40.4101	30.6883	38.2224	32.9309	21.665	19.8396			ENSG00000164867	4846	nitric oxide synthase 3 (endothelial cell)	NOS3	20.2391	-2.46429	0.181207	0.318008	-7.74913	9.25241e-15	6.84678e-13	-2.14425	0.226212	0.305242	-7.02476	2.1444e-12	1.02679e-10	-0.320038	0.801049	0.246699	-1.29728	0.194533	0.343628	ENSG00000164867	4.57323	5.10408
ENSG00000102996	4324	matrix metallopeptidase 15	MMP15	301.369	2326.52	-7.70624	1.38716e-214	5.31347e-213	2	2197.21	2181.02	2431.8	2496.07	265.957	316.907	309.137	296.301	276.61	238.043	379.654	328.345			ENSG00000102996	4324	matrix metallopeptidase 15 (membrane-inserted)	MMP15	83.3415	-0.662098	0.631959	0.217737	-3.04082	0.00235935	0.0121375	-0.608339	0.655951	0.197102	-3.08641	0.00202586	0.0134817	-0.0537591	0.963423	0.213652	-0.25162	0.801335	0.884292	ENSG00000102996	6.22723	6.45085
ENSG00000198796	115701	alpha kinase 2	ALPK2	34.7417	268.477	-7.71504	7.99317e-126	1.42411e-124	2	272.714	247.821	277.602	275.77	41.7378	28.8893	31.3178	37.0376	28.1639	35.7535	42.2984	32.7353			ENSG00000198796	115701	alpha-kinase 2	ALPK2	15.0212	-2.79512	0.144074	0.369045	-7.57392	3.62138e-14	2.47525e-12	-1.61005	0.327587	0.366221	-4.39639	1.10068e-05	0.00015681	-1.18507	0.439803	0.30572	-3.87632	0.000106049	0.00106453	ENSG00000198796	4.35727	4.57855
ENSG00000136869	7099	toll like receptor 4	TLR4	25.1438	217.184	-8.52144	1.28635e-40	7.74436e-40	3	232.427	230.695	203.205	202.408	14.5597	19.2595	15.1538	12.6986	30.1756	27.2856	43.33	38.6872			ENSG00000136869	7099	toll-like receptor 4	TLR4	32.3386	-1.54361	0.343026	0.228298	-6.76137	1.36697e-11	6.29297e-10	-1.1098	0.463359	0.217221	-5.10908	3.23733e-07	6.6105e-06	-0.433811	0.740304	0.204743	-2.11881	0.0341065	0.0935773	ENSG00000136869	5.22555	5.52342
ENSG00000150556	130576	LY6/PLAUR domain containing 6B	LYPD6B	210.577	2007.9	-9.51031	2.26274e-250	1.10727e-248	3	1998.87	1917.08	2089.79	2025.85	192.188	206.602	164.671	180.955	210.223	209.817	267.202	252.955			ENSG00000150556	130576	LY6/PLAUR domain containing 6B	LYPD6B	110.263	-0.731414	0.602313	0.152461	-4.79738	1.60751e-06	2.50979e-05	-0.828423	0.563145	0.137698	-6.01623	1.78521e-09	5.33716e-08	0.0970089	1.06955	0.146073	0.664112	0.506619	0.669476	ENSG00000150556	6.91526	6.80355
ENSG00000145681	1404	hyaluronan and proteoglycan link protein 1	HAPLN1	1.08592	12.1119	-9.80481	1.77469e-08	4.69296e-08	2	10.3301	11.0814	15.5457	11.4904	0.970646	2.6263	2.02051	1.05822	2.01171	0	0	0			ENSG00000145681	1404	hyaluronan and proteoglycan link protein 1	HAPLN1	1.97123	-2.70244	0.153633	0.783002	-3.45139	0.000557709	NA	-2.51989	0.174356	0.764109	-3.29782	0.000974395	NA	-0.182554	0.881142	0.635437	-0.287289	0.773891	NA	ENSG00000145681	0.869082	1.11741
ENSG00000132692	63827	brevican	BCAN	37.227	380.04	-10.1495	1.10213e-165	2.82667e-164	2	387.378	340.502	374.208	418.074	42.7084	42.0208	40.4101	35.9794	31.1815	31.99	28.8867	44.6391			ENSG00000132692	63827	brevican	BCAN	5.10603	-1.12546	0.458355	0.572984	-1.96421	0.0495052	NA	-1.66296	0.315792	0.522157	-3.18478	0.00144865	NA	0.537492	1.45145	0.51432	1.04505	0.295998	NA	ENSG00000132692	2.0887	2.57575
ENSG00000177138	171483	family with sequence similarity 9 member B	FAM9B	12.4117	137.479	-10.8453	2.96418e-64	2.57897e-63	2	141.522	144.058	143.243	121.091	23.2955	16.6332	9.09228	9.52395	13.0761	8.46794	9.28501	9.91979			ENSG00000177138	171483	family with sequence similarity 9, member B	FAM9B	9.88671	-0.75826	0.591209	0.385996	-1.96442	0.049481	0.133378	-1.05487	0.481342	0.34842	-3.02757	0.00246526	0.0158179	0.296606	1.22825	0.354073	0.837698	0.4022	0.572862	ENSG00000177138	3.34448	3.08492
ENSG00000174600	1240	chemerin chemokine-like receptor 1	CMKLR1	67.8735	768.693	-11.0257	5.43252e-32	2.79057e-31	2	765.46	646.751	879.444	783.115	33.002	76.1627	51.5229	43.3869	76.4449	49.8668	111.42	101.182			ENSG00000174600	1240	chemokine-like receptor 1	CMKLR1	23.7473	-0.932309	0.524019	0.3197	-2.9162	0.00354328	0.0168623	-1.49611	0.354508	0.285525	-5.23986	1.60697e-07	3.47555e-06	0.563803	1.47816	0.293905	1.91832	0.0550707	0.134992	ENSG00000174600	4.67021	4.64816
ENSG00000148288	26301	globoside alpha-1,3-N-acetylgalactosaminyltransferase 1	GBGT1	91.1401	1019.05	-11.1115	2.3659e-200	8.04603e-199	3	993.755	983.223	1018.25	1080.98	104.83	119.934	111.128	88.8902	69.4039	72.448	72.2167	90.2701			ENSG00000148288	26301	globoside alpha-1,3-N-acetylgalactosaminyltransferase 1	GBGT1	28.1069	-0.68391	0.622476	0.27261	-2.50874	0.0121161	0.0450649	-1.06101	0.479296	0.24354	-4.35661	1.3209e-05	0.000184514	0.377102	1.29873	0.255421	1.4764	0.139838	0.269271	ENSG00000148288	4.71687	4.80659
ENSG00000180921	286077	family with sequence similarity 83 member H	FAM83H	298.561	3519.56	-11.7714	0	0	2	3365.54	3332.48	3629.93	3750.29	293.135	322.159	323.281	283.602	285.662	238.043	330.134	312.473			ENSG00000180921	286077	family with sequence similarity 83, member H	FAM83H	187.218	-1.69837	0.308133	0.148904	-11.4058	3.91118e-30	1.06123e-27	-1.03668	0.487448	0.137749	-7.52587	5.23687e-14	3.05478e-12	-0.661694	0.632136	0.142793	-4.63393	3.58789e-06	7.23545e-05	ENSG00000180921	7.97373	8.32149
ENSG00000065361	2065	erb-b2 receptor tyrosine kinase 3	ERBB3	390.648	5206.45	-13.2563	1.44932e-197	4.80305e-196	3	5004.93	4923.17	5278.89	5618.8	425.143	500.748	469.768	419.054	284.657	295.437	368.305	362.072			ENSG00000065361	2065	v-erb-b2 avian erythroblastic leukemia viral oncogene homolog 3	ERBB3	51.8062	-1.27636	0.412835	0.210711	-6.0574	1.38336e-09	4.25657e-08	-0.688834	0.620355	0.198069	-3.47775	0.000505645	0.00428542	-0.58753	0.665481	0.201707	-2.91279	0.00358217	0.0165163	ENSG00000065361	6.34891	6.25948
ENSG00000226674	401014	testis expressed 41 (non-protein coding)	TEX41	21.5942	291.422	-13.3329	3.65228e-138	7.37824e-137	2	278.912	335.464	263.167	288.144	22.3249	29.7647	23.2358	23.2808	18.1054	21.6403	17.5383	16.8636			ENSG00000226674	401014	testis expressed 41 (non-protein coding)	TEX41	7.86214	-1.12699	0.457869	0.418218	-2.69475	0.00704416	0.029248	-0.948853	0.518044	0.392931	-2.41481	0.0157435	0.0677888	-0.178139	0.883842	0.383814	-0.464128	0.642556	0.775554	ENSG00000226674	3.03493	3.2735
ENSG00000134343	63982	anoctamin 3	ANO3	30.2143	414.397	-13.5492	5.26824e-108	7.87299e-107	2	436.963	483.552	380.87	356.202	46.591	33.2665	39.3999	31.7465	18.1054	30.1082	21.665	20.8316			ENSG00000134343	63982	anoctamin 3	ANO3	11.8473	-2.4915	0.177821	0.39217	-6.35312	2.10993e-10	7.79066e-09	-1.27249	0.413944	0.390497	-3.25865	0.00111942	0.00829399	-1.21901	0.429577	0.340576	-3.57926	0.000344569	0.00267935	ENSG00000134343	3.79729	4.33731
ENSG00000236081	101927125	ELFN1 antisense RNA 1	ELFN1-AS1	0	4.12363	-14.257	0.000151582	0.000318086	2	1.03301	5.037	7.77287	2.65163	0	0	0	0	0	0	0	0			ENSG00000236081	101927125	ELFN1 antisense RNA 1	ELFN1-AS1	1.15391	-2.11105	0.231478	0.847266	-2.4916	0.0127168	NA	-1.7502	0.297261	0.831648	-2.1045	0.0353352	NA	-0.360853	0.778704	0.779354	-0.463015	0.643353	NA	ENSG00000236081	0.447931	0.231384
ENSG00000227053	102724094	uncharacterized LOC102724094	LOC102724094	2.55606	38.9939	-14.3632	2.19667e-24	9.51137e-24	2	36.1553	38.2812	44.4164	37.1228	1.94129	1.75087	2.02051	2.11643	3.01756	6.58618	1.03167	1.98396			ENSG00000227053	NA	NA	NA	2.80626	-2.11276	0.231205	0.700109	-3.01775	0.00254656	NA	-2.00667	0.248846	0.671977	-2.98622	0.00282448	NA	-0.106084	0.929107	0.598266	-0.177318	0.859258	NA	ENSG00000227053	1.48642	1.70745
ENSG00000236423	100133612	long intergenic non-protein coding RNA 1134	LINC01134	13.8419	248.897	-17.8393	2.392e-118	3.97369e-117	2	243.79	226.665	286.486	238.647	16.501	10.5052	21.2153	20.1061	8.04683	13.1724	9.28501	11.9037			ENSG00000236423	100133612	long intergenic non-protein coding RNA 1134	LINC01134	5.44399	-1.31578	0.401707	0.473153	-2.78089	0.00542107	NA	-0.980397	0.50684	0.452758	-2.16539	0.0303577	NA	-0.335387	0.792571	0.428603	-0.782512	0.433914	NA	ENSG00000236423	2.57641	2.3345
ENSG00000021645	9369	neurexin 3	NRXN3	1.68135	33.8847	-18.1476	1.95667e-19	7.50735e-19	2	32.0233	48.3552	27.7602	27.4002	1.94129	4.37716	3.03076	1.05822	2.01171	0	1.03167	0			ENSG00000021645	9369	neurexin 3	NRXN3	15.1596	-3.04037	0.121551	0.379781	-8.00559	1.18895e-15	9.85725e-14	-1.88097	0.2715	0.376777	-4.99227	5.96747e-07	1.14417e-05	-1.15939	0.4477	0.301196	-3.84931	0.000118452	0.0011668	ENSG00000021645	4.67853	4.98856
ENSG00000132122	54558	spermatogenesis associated 6	SPATA6	22.2003	438.253	-19.5593	4.56468e-194	1.47213e-192	2	417.336	480.53	439.722	415.422	21.3542	28.0139	34.3486	24.339	23.1346	14.1132	14.4433	17.8556			ENSG00000132122	54558	spermatogenesis associated 6	SPATA6	10.6767	-1.06202	0.478959	0.403026	-2.63513	0.0084106	0.0336499	-1.57315	0.336074	0.362657	-4.33784	1.43888e-05	0.000199903	0.511123	1.42516	0.35622	1.43485	0.15133	0.285531	ENSG00000132122	3.1554	3.47703
ENSG00000227372	57212	TP73 antisense RNA 1	TP73-AS1	14.439	326.483	-22.127	2.16341e-146	4.68869e-145	2	339.86	280.057	334.233	351.783	22.3249	21.0104	17.1743	9.52395	14.082	12.2315	8.25334	10.9118			ENSG00000227372	57212	TP73 antisense RNA 1	TP73-AS1	13.0602	-3.52896	0.0866321	0.391711	-9.00909	2.07782e-19	2.53126e-17	-1.60336	0.329109	0.408805	-3.92207	8.77917e-05	0.000967491	-1.92559	0.263232	0.297519	-6.47216	9.66107e-11	1.26285e-08	ENSG00000227372	4.52434	4.73939
ENSG00000169550	143662	mucin 15, cell surface associated	MUC15	25.8783	581.421	-22.3445	3.75206e-217	1.45612e-215	2	642.532	655.818	495.243	532.094	25.2368	26.263	22.2256	31.7465	20.1171	21.6403	33.0134	26.7834			ENSG00000169550	143662	mucin 15, cell surface associated	MUC15	15.9044	-2.52212	0.174087	0.370463	-6.80803	9.89453e-12	4.6756e-10	-1.53228	0.345731	0.361176	-4.24247	2.21074e-05	0.000290036	-0.98984	0.503534	0.319866	-3.09454	0.00197116	0.0104098	ENSG00000169550	4.53888	4.33391
ENSG00000154678	5137	phosphodiesterase 1C	PDE1C	154.235	3938.85	-25.1245	7.78793e-124	1.35845e-122	3	3986.38	4125.31	3868.67	3775.04	196.071	174.211	156.589	205.294	136.796	174.063	87.6917	103.166			ENSG00000154678	5137	phosphodiesterase 1C, calmodulin-dependent 70kDa	PDE1C	154.674	-2.02559	0.245604	0.17918	-11.3048	1.24272e-29	3.09092e-27	-2.27207	0.207032	0.163224	-13.9199	4.79437e-44	2.14644e-41	0.246479	1.18631	0.163202	1.51027	0.130975	0.255992	ENSG00000154678	7.70319	7.48757
ENSG00000184500	5627	protein S (alpha)	PROS1	144.348	4041	-27.7334	5.79002e-229	2.45557e-227	3	3765.32	4586.7	3853.12	3958.88	170.834	180.339	166.692	187.304	102.597	93.1474	126.895	126.973			ENSG00000184500	5627	protein S (alpha)	PROS1	40.9086	-1.0729	0.475362	0.223448	-4.80157	1.57428e-06	2.46221e-05	-1.0466	0.484107	0.205027	-5.10472	3.31291e-07	6.74944e-06	-0.0263003	0.981935	0.20765	-0.126657	0.899212	0.943356	ENSG00000184500	5.13682	5.60618
ENSG00000234456	100505881	MAGI2 antisense RNA 3	MAGI2-AS3	23.1564	808.595	-34.489	8.09554e-187	2.45469e-185	2	843.968	1024.53	720.656	645.23	28.1487	21.8858	34.3486	25.3972	21.1229	14.1132	14.4433	25.7915			ENSG00000234456	100505881	MAGI2 antisense RNA 3	MAGI2-AS3	3.39818	-3.72237	0.0757625	0.74459	-4.99923	5.75605e-07	NA	-2.61758	0.16294	0.740552	-3.53464	0.000408331	NA	-1.10479	0.46497	0.580125	-1.9044	0.0568585	NA	ENSG00000234456	1.89294	2.16341
ENSG00000179083	286499	family with sequence similarity 133 member A	FAM133A	28.5761	1051.6	-35.6261	2.99234e-82	3.32706e-81	3	1028.88	1276.38	1000.48	900.67	50.4736	27.1384	27.2768	43.3869	14.082	20.6994	23.7283	21.8235			ENSG00000179083	286499	family with sequence similarity 133, member A	FAM133A	7.66299	-4.14275	0.0566117	0.539341	-7.68115	1.57672e-14	1.12944e-12	-1.26596	0.415822	0.582802	-2.1722	0.0298407	0.109753	-2.87679	0.136144	0.435228	-6.60985	3.84705e-11	5.78932e-09	ENSG00000179083	3.90479	3.61643
ENSG00000196549	4311	membrane metalloendopeptidase	MME	20.7926	795.309	-37.7017	1.07392e-248	5.17714e-247	2	763.394	967.105	720.656	730.082	28.1487	24.5121	26.2666	15.8732	20.1171	13.1724	14.4433	23.8075			ENSG00000196549	4311	membrane metallo-endopeptidase	MME	7.54207	-0.915907	0.530011	0.437423	-2.09387	0.0362714	0.105105	-0.844269	0.556993	0.406416	-2.07735	0.0377693	0.130047	-0.0716381	0.951557	0.409239	-0.175052	0.861039	0.921391	ENSG00000196549	2.9262	2.70229
ENSG00000046774	51438	MAGE family member C2	MAGEC2	373.417	17335.3	-45.3358	4.5287e-138	9.12037e-137	3	16727.5	17640.6	17276.9	17696.1	492.118	443.844	493.003	482.547	276.61	265.329	263.075	270.81			ENSG00000046774	51438	melanoma antigen family C, 2	MAGEC2	7.82963	-2.36617	0.19396	0.554343	-4.26842	1.96861e-05	0.000224833	-2.9862	0.126201	0.518054	-5.76428	8.20086e-09	2.22854e-07	0.620036	1.53691	0.427555	1.45019	0.147006	0.279556	ENSG00000046774	3.20854	3.04742
ENSG00000142185	7226	transient receptor potential cation channel subfamily M member 2	TRPM2	147.246	7047.77	-47.4413	0	0	3	6827.16	6594.45	7299.83	7469.64	175.687	193.471	173.764	162.965	130.761	111.024	107.293	123.005			ENSG00000142185	7226	transient receptor potential cation channel, subfamily M, member 2	TRPM2	8.76106	-2.40264	0.189118	0.487468	-4.92882	8.27288e-07	1.38588e-05	-2.87279	0.136522	0.458439	-6.26647	3.69329e-10	1.25264e-08	0.470151	1.38525	0.348501	1.34907	0.177315	0.321393	ENSG00000142185	3.37814	3.00748
ENSG00000160181	7032	trefoil factor 2	TFF2	2.11512	125.547	-56.0345	9.62343e-59	7.73594e-58	2	119.829	117.866	131.028	133.465	3.88259	1.75087	1.01025	3.17465	0	0	4.12667	2.97594			ENSG00000160181	7032	trefoil factor 2	TFF2	1.228	-3.13159	0.114103	0.843518	-3.71253	0.000205198	NA	-1.96098	0.256853	0.847503	-2.31384	0.0206765	NA	-1.1706	0.444236	0.741842	-1.57797	0.114574	NA	ENSG00000160181	0.282389	0.415879
ENSG00000162591	1953	multiple EGF like domains 6	MEGF6	10.6169	818.475	-75.2679	2.77297e-260	1.44873e-258	2	868.761	692.084	858.346	854.709	3.88259	14.8824	6.06152	9.52395	18.1054	11.2906	9.28501	11.9037			ENSG00000162591	1953	multiple EGF-like-domains 6	MEGF6	15.8762	-2.49859	0.176949	0.382542	-6.53156	6.50902e-11	2.63718e-09	-2.00497	0.24914	0.36621	-5.47492	4.37708e-08	1.06069e-06	-0.49362	0.710241	0.317499	-1.55471	0.120015	0.240137	ENSG00000162591	4.07174	4.55836
[truncated: 34 more columns]
