# Supplementary material for: Selection of established tumour cells through narrow diameter micropores enriches for elevated Ras/Raf/MEK/ERK MAPK signalling and enhanced tumour growth
Source: Small GTPases. 2020 Jun 22;12(4):294–310. doi: 10.1080/21541248.2020.1780108 (PMC8204978; doi:10.1080/21541248.2020.1780108)
Supplement: Supplemental Material [file KSGT_A_1780108_SM3666.zip › Supplemental Table S6.xlsx]

## Sheet: overlap
Overlap Results
Collection(s):	C6
# overlaps shown:	10
# genesets in collections:	189
# genes in comparison (n):	477
# genes in universe (N):	45956
Gene Set Name	# Genes in Gene Set (K)	Description	# Genes in Overlap (k)	k/K	p-value	FDR q-value
KRAS.600.LUNG.BREAST_UP.V1_UP	288	Genes up-regulated in epithelial lung and breast cancer cell lines over-expressing an oncogenic form of KRAS [Gene ID=3845] gene.	25	0.0868	7.43e-16	1.4e-13
KRAS.600_UP.V1_DN	289	Genes down-regulated in four lineages of epithelial cell lines over-expressing an oncogenic form of KRAS [Gene ID=3845] gene.	21	0.0727	4.86e-12	4.59e-10
KRAS.LUNG.BREAST_UP.V1_UP	145	Genes up-regulated in epithelial lung and breast cancer cell lines over-expressing an oncogenic form of KRAS [Gene ID=3845] gene.	15	0.1034	3.9e-11	2.04e-09
KRAS.BREAST_UP.V1_UP	146	Genes up-regulated in epithelial breast cancer cell lines over-expressing an oncogenic form of KRAS [Gene ID=3845] gene.	15	0.1027	4.31e-11	2.04e-09
STK33_UP	293	Genes up-regulated in NOMO-1 and SKM-1 cells (AML) after knockdown of STK33 [Gene ID=65975] by RNAi.	19	0.0648	3.52e-10	1.33e-08
KRAS.600_UP.V1_UP	287	Genes up-regulated in four lineages of epithelial cell lines over-expressing an oncogenic form of KRAS [Gene ID=3845] gene.	18	0.0627	1.74e-09	5.48e-08
ATF2_UP.V1_UP	192	Genes up-regulated in myometrial cells over-expressing ATF2 [Gene ID=1386] gene.	15	0.0781	2.04e-09	5.51e-08
CYCLIN_D1_KE_.V1_DN	194	Genes down-regulated in MCF-7 cells (breast cancer) over-expressing a mutant K112E form of CCND1 [Gene ID=595] gene.	14	0.0722	1.94e-08	4.06e-07
P53_DN.V1_UP	194	Genes up-regulated in NCI-60 panel of cell lines with mutated TP53 [Gene ID=7157].	14	0.0722	1.94e-08	4.06e-07
CAHOY_ASTROGLIAL	100	Genes up-regulated in astrogia cells.	10	0.1	9.94e-08	1.71e-06
Gene/Gene Set Overlap Matrix
Entrez Gene Id	Gene Symbol	Gene Description	KRAS.600.LUNG.BREAST_UP.V1_UP	KRAS.600_UP.V1_DN	KRAS.LUNG.BREAST_UP.V1_UP	KRAS.BREAST_UP.V1_UP	STK33_UP	KRAS.600_UP.V1_UP	ATF2_UP.V1_UP	CYCLIN_D1_KE_.V1_DN	P53_DN.V1_UP	CAHOY_ASTROGLIAL
6781	STC1	stanniocalcin 1	KRAS.600.LUNG.BREAST_UP.V1_UP		KRAS.LUNG.BREAST_UP.V1_UP	KRAS.BREAST_UP.V1_UP	STK33_UP	KRAS.600_UP.V1_UP
3290	HSD11B1	hydroxysteroid (11-beta) dehydrogenase 1	KRAS.600.LUNG.BREAST_UP.V1_UP		KRAS.LUNG.BREAST_UP.V1_UP	KRAS.BREAST_UP.V1_UP		KRAS.600_UP.V1_UP
1240	CMKLR1	chemokine-like receptor 1	KRAS.600.LUNG.BREAST_UP.V1_UP		KRAS.LUNG.BREAST_UP.V1_UP	KRAS.BREAST_UP.V1_UP		KRAS.600_UP.V1_UP
29114	TAGLN3	transgelin 3	KRAS.600.LUNG.BREAST_UP.V1_UP		KRAS.LUNG.BREAST_UP.V1_UP	KRAS.BREAST_UP.V1_UP		KRAS.600_UP.V1_UP
2556	GABRA3	gamma-aminobutyric acid (GABA) A receptor, alpha 3	KRAS.600.LUNG.BREAST_UP.V1_UP		KRAS.LUNG.BREAST_UP.V1_UP	KRAS.BREAST_UP.V1_UP		KRAS.600_UP.V1_UP
1437	CSF2	colony stimulating factor 2 (granulocyte-macrophage)	KRAS.600.LUNG.BREAST_UP.V1_UP		KRAS.LUNG.BREAST_UP.V1_UP	KRAS.BREAST_UP.V1_UP				CYCLIN_D1_KE_.V1_DN
7128	TNFAIP3	tumor necrosis factor, alpha-induced protein 3	KRAS.600.LUNG.BREAST_UP.V1_UP		KRAS.LUNG.BREAST_UP.V1_UP	KRAS.BREAST_UP.V1_UP
3294	HSD17B2	hydroxysteroid (17-beta) dehydrogenase 2	KRAS.600.LUNG.BREAST_UP.V1_UP		KRAS.LUNG.BREAST_UP.V1_UP	KRAS.BREAST_UP.V1_UP
9966	TNFSF15	tumor necrosis factor (ligand) superfamily, member 15	KRAS.600.LUNG.BREAST_UP.V1_UP		KRAS.LUNG.BREAST_UP.V1_UP		STK33_UP	KRAS.600_UP.V1_UP
1839	HBEGF	heparin-binding EGF-like growth factor	KRAS.600.LUNG.BREAST_UP.V1_UP		KRAS.LUNG.BREAST_UP.V1_UP		STK33_UP	KRAS.600_UP.V1_UP
50486	G0S2	G0/G1switch 2	KRAS.600.LUNG.BREAST_UP.V1_UP		KRAS.LUNG.BREAST_UP.V1_UP			KRAS.600_UP.V1_UP	ATF2_UP.V1_UP		P53_DN.V1_UP
3673	ITGA2	integrin, alpha 2 (CD49B, alpha 2 subunit of VLA-2 receptor)	KRAS.600.LUNG.BREAST_UP.V1_UP		KRAS.LUNG.BREAST_UP.V1_UP			KRAS.600_UP.V1_UP			P53_DN.V1_UP
9047	SH2D2A	SH2 domain containing 2A	KRAS.600.LUNG.BREAST_UP.V1_UP		KRAS.LUNG.BREAST_UP.V1_UP			KRAS.600_UP.V1_UP
7869	SEMA3B	sema domain, immunoglobulin domain (Ig), short basic domain, secreted, (semaphorin) 3B	KRAS.600.LUNG.BREAST_UP.V1_UP		KRAS.LUNG.BREAST_UP.V1_UP							CAHOY_ASTROGLIAL
3576	IL8	interleukin 8	KRAS.600.LUNG.BREAST_UP.V1_UP		KRAS.LUNG.BREAST_UP.V1_UP
3553	IL1B	interleukin 1, beta	KRAS.600.LUNG.BREAST_UP.V1_UP			KRAS.BREAST_UP.V1_UP	STK33_UP
57101	ANO2	anoctamin 2	KRAS.600.LUNG.BREAST_UP.V1_UP			KRAS.BREAST_UP.V1_UP
250	ALPP	alkaline phosphatase, placental	KRAS.600.LUNG.BREAST_UP.V1_UP			KRAS.BREAST_UP.V1_UP
2903	GRIN2A	glutamate receptor, ionotropic, N-methyl D-aspartate 2A	KRAS.600.LUNG.BREAST_UP.V1_UP					KRAS.600_UP.V1_UP
4110	MAGEA11	melanoma antigen family A, 11	KRAS.600.LUNG.BREAST_UP.V1_UP					KRAS.600_UP.V1_UP
5365	PLXNB3	plexin B3	KRAS.600.LUNG.BREAST_UP.V1_UP						ATF2_UP.V1_UP
4105	MAGEA6	melanoma antigen family A, 6	KRAS.600.LUNG.BREAST_UP.V1_UP
4324	MMP15	matrix metallopeptidase 15 (membrane-inserted)	KRAS.600.LUNG.BREAST_UP.V1_UP
64663	SPANXC	SPANX family, member C	KRAS.600.LUNG.BREAST_UP.V1_UP
9024	BRSK2	BR serine/threonine kinase 2	KRAS.600.LUNG.BREAST_UP.V1_UP
948	CD36	CD36 molecule (thrombospondin receptor)		KRAS.600_UP.V1_DN			STK33_UP
7226	TRPM2	transient receptor potential cation channel, subfamily M, member 2		KRAS.600_UP.V1_DN					ATF2_UP.V1_UP
54587	MXRA8	matrix-remodelling associated 8		KRAS.600_UP.V1_DN								CAHOY_ASTROGLIAL
710	SERPING1	serpin peptidase inhibitor, clade G (C1 inhibitor), member 1		KRAS.600_UP.V1_DN								CAHOY_ASTROGLIAL
54558	SPATA6	spermatogenesis associated 6		KRAS.600_UP.V1_DN								CAHOY_ASTROGLIAL
9369	NRXN3	neurexin 3		KRAS.600_UP.V1_DN
23242	COBL	cordon-bleu homolog (mouse)		KRAS.600_UP.V1_DN
11254	SLC6A14	solute carrier family 6 (amino acid transporter), member 14		KRAS.600_UP.V1_DN
2051	EPHB6	EPH receptor B6		KRAS.600_UP.V1_DN
79861	TUBAL3	tubulin, alpha-like 3		KRAS.600_UP.V1_DN
5167	ENPP1	ectonucleotide pyrophosphatase/phosphodiesterase 1		KRAS.600_UP.V1_DN
10964	IFI44L	interferon-induced protein 44-like		KRAS.600_UP.V1_DN
1805	DPT	dermatopontin		KRAS.600_UP.V1_DN
10076	PTPRU	protein tyrosine phosphatase, receptor type, U		KRAS.600_UP.V1_DN
26353	HSPB8	heat shock 22kDa protein 8		KRAS.600_UP.V1_DN
72	ACTG2	actin, gamma 2, smooth muscle, enteric		KRAS.600_UP.V1_DN
7042	TGFB2	transforming growth factor, beta 2		KRAS.600_UP.V1_DN
9022	CLIC3	chloride intracellular channel 3		KRAS.600_UP.V1_DN
2350	FOLR2	folate receptor 2 (fetal)		KRAS.600_UP.V1_DN
27293	SMPDL3B	sphingomyelin phosphodiesterase, acid-like 3B		KRAS.600_UP.V1_DN
363	AQP6	aquaporin 6, kidney specific		KRAS.600_UP.V1_DN
3481	IGF2	insulin-like growth factor 2 (somatomedin A)				KRAS.BREAST_UP.V1_UP		KRAS.600_UP.V1_UP	ATF2_UP.V1_UP
5596	MAPK4	mitogen-activated protein kinase 4				KRAS.BREAST_UP.V1_UP				CYCLIN_D1_KE_.V1_DN
8796	SCEL	sciellin				KRAS.BREAST_UP.V1_UP
56105	PCDHGA11	protocadherin gamma subfamily A, 11				KRAS.BREAST_UP.V1_UP
5328	PLAU	plasminogen activator, urokinase					STK33_UP	KRAS.600_UP.V1_UP	ATF2_UP.V1_UP		P53_DN.V1_UP
10863	ADAM28	ADAM metallopeptidase domain 28					STK33_UP		ATF2_UP.V1_UP
9076	CLDN1	claudin 1					STK33_UP		ATF2_UP.V1_UP
1960	EGR3	early growth response 3					STK33_UP
8942	KYNU	kynureninase					STK33_UP
3552	IL1A	interleukin 1, alpha					STK33_UP
3759	KCNJ2	potassium inwardly-rectifying channel, subfamily J, member 2					STK33_UP
1847	DUSP5	dual specificity phosphatase 5					STK33_UP
1959	EGR2	early growth response 2					STK33_UP
54210	TREM1	triggering receptor expressed on myeloid cells 1					STK33_UP
1293	COL6A3	collagen, type VI, alpha 3					STK33_UP
1958	EGR1	early growth response 1					STK33_UP
64115	C10orf54	chromosome 10 open reading frame 54					STK33_UP
81793	TLR10	toll-like receptor 10					STK33_UP
5327	PLAT	plasminogen activator, tissue						KRAS.600_UP.V1_UP
7099	TLR4	toll-like receptor 4						KRAS.600_UP.V1_UP
460	ASTN1	astrotactin 1						KRAS.600_UP.V1_UP
9705	ST18	suppression of tumorigenicity 18 (breast carcinoma) (zinc finger protein)						KRAS.600_UP.V1_UP
5947	RBP1	retinol binding protein 1, cellular							ATF2_UP.V1_UP		P53_DN.V1_UP
27344	PCSK1N	proprotein convertase subtilisin/kexin type 1 inhibitor							ATF2_UP.V1_UP
2188	FANCF	Fanconi anemia, complementation group F							ATF2_UP.V1_UP
8995	TNFSF18	tumor necrosis factor (ligand) superfamily, member 18							ATF2_UP.V1_UP
3384	ICAM2	intercellular adhesion molecule 2							ATF2_UP.V1_UP
84034	EMILIN2	elastin microfibril interfacer 2							ATF2_UP.V1_UP
4739	NEDD9	neural precursor cell expressed, developmentally down-regulated 9							ATF2_UP.V1_UP
3814	KISS1	KiSS-1 metastasis-suppressor							ATF2_UP.V1_UP
1281	COL3A1	collagen, type III, alpha 1								CYCLIN_D1_KE_.V1_DN	P53_DN.V1_UP
5816	PVALB	parvalbumin								CYCLIN_D1_KE_.V1_DN
963	CD53	CD53 molecule								CYCLIN_D1_KE_.V1_DN
7412	VCAM1	vascular cell adhesion molecule 1								CYCLIN_D1_KE_.V1_DN
3852	KRT5	keratin 5								CYCLIN_D1_KE_.V1_DN
2138	EYA1	eyes absent homolog 1 (Drosophila)								CYCLIN_D1_KE_.V1_DN
1591	CYP24A1	cytochrome P450, family 24, subfamily A, polypeptide 1								CYCLIN_D1_KE_.V1_DN
1359	CPA3	carboxypeptidase A3 (mast cell)								CYCLIN_D1_KE_.V1_DN
1734	DIO2	deiodinase, iodothyronine, type II								CYCLIN_D1_KE_.V1_DN
492	ATP2B3	ATPase, Ca++ transporting, plasma membrane 3								CYCLIN_D1_KE_.V1_DN
5239	PGM5	phosphoglucomutase 5								CYCLIN_D1_KE_.V1_DN
6901	TAZ	tafazzin								CYCLIN_D1_KE_.V1_DN
4232	MEST	mesoderm specific transcript homolog (mouse)									P53_DN.V1_UP
1404	HAPLN1	hyaluronan and proteoglycan link protein 1									P53_DN.V1_UP
126353	C19orf21	chromosome 19 open reading frame 21									P53_DN.V1_UP
7433	VIPR1	vasoactive intestinal peptide receptor 1									P53_DN.V1_UP
7739	ZNF185	zinc finger protein 185 (LIM domain)									P53_DN.V1_UP
1365	CLDN3	claudin 3									P53_DN.V1_UP
3429	IFI27	interferon, alpha-inducible protein 27									P53_DN.V1_UP
23066	CAND2	cullin-associated and neddylation-dissociated 2 (putative)									P53_DN.V1_UP
1308	COL17A1	collagen, type XVII, alpha 1									P53_DN.V1_UP
8291	DYSF	dysferlin, limb girdle muscular dystrophy 2B (autosomal recessive)										CAHOY_ASTROGLIAL
1288	COL4A6	collagen, type IV, alpha 6										CAHOY_ASTROGLIAL
2331	FMOD	fibromodulin										CAHOY_ASTROGLIAL
29984	RHOD	ras homolog gene family, member D										CAHOY_ASTROGLIAL
1264	CNN1	calponin 1, basic, smooth muscle										CAHOY_ASTROGLIAL
84913	ATOH8	atonal homolog 8 (Drosophila)										CAHOY_ASTROGLIAL
