# Supplementary material for: Selection of established tumour cells through narrow diameter micropores enriches for elevated Ras/Raf/MEK/ERK MAPK signalling and enhanced tumour growth
Source: Small GTPases. 2020 Jun 22;12(4):294–310. doi: 10.1080/21541248.2020.1780108 (PMC8204978; doi:10.1080/21541248.2020.1780108)
Supplement: Supplemental Material [file KSGT_A_1780108_SM3666.zip › Supplemental Table S7.xlsx]

## Sheet: overlap (1)
Overlap Results
Collection(s):	C6
# overlaps shown:	10
# genesets in collections:	189
# genes in comparison (n):	211
# genes in universe (N):	45956
Gene Set Name	# Genes in Gene Set (K)	Description	# Genes in Overlap (k)	k/K	p-value	FDR q-value
KRAS.600.LUNG.BREAST_UP.V1_UP	288	Genes up-regulated in epithelial lung and breast cancer cell lines over-expressing an oncogenic form of KRAS [Gene ID=3845] gene.	13	0.0451	1.05e-09	1.99e-07
KRAS.600_UP.V1_UP	287	Genes up-regulated in four lineages of epithelial cell lines over-expressing an oncogenic form of KRAS [Gene ID=3845] gene.	12	0.0418	1.1e-08	8.69e-07
STK33_UP	293	Genes up-regulated in NOMO-1 and SKM-1 cells (AML) after knockdown of STK33 [Gene ID=65975] by RNAi.	12	0.041	1.38e-08	8.69e-07
KRAS.PROSTATE_UP.V1_DN	144	Genes down-regulated in epithelial prostate cancer cell lines over-expressing an oncogenic form of KRAS [Gene ID=3845] gene.	9	0.0625	2.54e-08	1.02e-06
KRAS.LUNG.BREAST_UP.V1_UP	145	Genes up-regulated in epithelial lung and breast cancer cell lines over-expressing an oncogenic form of KRAS [Gene ID=3845] gene.	9	0.0621	2.7e-08	1.02e-06
TBK1.DF_UP	290	Genes up-regulated in epithelial lung cancer cell lines upon over-expression of an oncogenic form of KRAS [Gene ID=3845] gene and knockdown of TBK1 [Gene ID=29110] gene by RNAi.	11	0.0379	1.22e-07	3.77e-06
STK33_NOMO_UP	294	Genes up-regulated in NOMO-1 cells (AML) after knockdown of STK33 [Gene ID=65975] by RNAi.	11	0.0374	1.39e-07	3.77e-06
KRAS.600_UP.V1_DN	289	Genes down-regulated in four lineages of epithelial cell lines over-expressing an oncogenic form of KRAS [Gene ID=3845] gene.	10	0.0346	1.06e-06	2.5e-05
RPS14_DN.V1_UP	192	Genes up-regulated in CD34+ hematopoietic progenitor cells after knockdown of RPS14 [Gene ID=6208] by RNAi.	8	0.0417	3.32e-06	6.96e-05
PTEN_DN.V2_UP	143	Genes up-regulated in HCT116 cells (colon carcinoma) upon knockdown of PTEN [Gene ID=5728] by RNAi.	7	0.049	4.8e-06	8.67e-05
Gene/Gene Set Overlap Matrix
Entrez Gene Id	Gene Symbol	Gene Description	KRAS.600.LUNG.BREAST_UP.V1_UP	KRAS.600_UP.V1_UP	STK33_UP	KRAS.PROSTATE_UP.V1_DN	KRAS.LUNG.BREAST_UP.V1_UP	TBK1.DF_UP	STK33_NOMO_UP	KRAS.600_UP.V1_DN	RPS14_DN.V1_UP	PTEN_DN.V2_UP
1839	HBEGF	heparin-binding EGF-like growth factor	KRAS.600.LUNG.BREAST_UP.V1_UP	KRAS.600_UP.V1_UP	STK33_UP		KRAS.LUNG.BREAST_UP.V1_UP	TBK1.DF_UP
9966	TNFSF15	tumor necrosis factor (ligand) superfamily, member 15	KRAS.600.LUNG.BREAST_UP.V1_UP	KRAS.600_UP.V1_UP	STK33_UP		KRAS.LUNG.BREAST_UP.V1_UP		STK33_NOMO_UP
3290	HSD11B1	hydroxysteroid (11-beta) dehydrogenase 1	KRAS.600.LUNG.BREAST_UP.V1_UP	KRAS.600_UP.V1_UP			KRAS.LUNG.BREAST_UP.V1_UP	TBK1.DF_UP	STK33_NOMO_UP
50486	G0S2	G0/G1switch 2	KRAS.600.LUNG.BREAST_UP.V1_UP	KRAS.600_UP.V1_UP			KRAS.LUNG.BREAST_UP.V1_UP	TBK1.DF_UP				PTEN_DN.V2_UP
9047	SH2D2A	SH2 domain containing 2A	KRAS.600.LUNG.BREAST_UP.V1_UP	KRAS.600_UP.V1_UP			KRAS.LUNG.BREAST_UP.V1_UP				RPS14_DN.V1_UP
1240	CMKLR1	chemokine-like receptor 1	KRAS.600.LUNG.BREAST_UP.V1_UP	KRAS.600_UP.V1_UP			KRAS.LUNG.BREAST_UP.V1_UP
29114	TAGLN3	transgelin 3	KRAS.600.LUNG.BREAST_UP.V1_UP	KRAS.600_UP.V1_UP			KRAS.LUNG.BREAST_UP.V1_UP
4110	MAGEA11	melanoma antigen family A, 11	KRAS.600.LUNG.BREAST_UP.V1_UP	KRAS.600_UP.V1_UP
3553	IL1B	interleukin 1, beta	KRAS.600.LUNG.BREAST_UP.V1_UP		STK33_UP				STK33_NOMO_UP		RPS14_DN.V1_UP	PTEN_DN.V2_UP
3576	IL8	interleukin 8	KRAS.600.LUNG.BREAST_UP.V1_UP				KRAS.LUNG.BREAST_UP.V1_UP	TBK1.DF_UP			RPS14_DN.V1_UP	PTEN_DN.V2_UP
1437	CSF2	colony stimulating factor 2 (granulocyte-macrophage)	KRAS.600.LUNG.BREAST_UP.V1_UP				KRAS.LUNG.BREAST_UP.V1_UP
4324	MMP15	matrix metallopeptidase 15 (membrane-inserted)	KRAS.600.LUNG.BREAST_UP.V1_UP
9024	BRSK2	BR serine/threonine kinase 2	KRAS.600.LUNG.BREAST_UP.V1_UP
5328	PLAU	plasminogen activator, urokinase		KRAS.600_UP.V1_UP	STK33_UP			TBK1.DF_UP	STK33_NOMO_UP		RPS14_DN.V1_UP	PTEN_DN.V2_UP
5327	PLAT	plasminogen activator, tissue		KRAS.600_UP.V1_UP
7099	TLR4	toll-like receptor 4		KRAS.600_UP.V1_UP
460	ASTN1	astrotactin 1		KRAS.600_UP.V1_UP
3552	IL1A	interleukin 1, alpha			STK33_UP			TBK1.DF_UP	STK33_NOMO_UP
1847	DUSP5	dual specificity phosphatase 5			STK33_UP			TBK1.DF_UP	STK33_NOMO_UP
1960	EGR3	early growth response 3			STK33_UP				STK33_NOMO_UP		RPS14_DN.V1_UP
10863	ADAM28	ADAM metallopeptidase domain 28			STK33_UP				STK33_NOMO_UP
54210	TREM1	triggering receptor expressed on myeloid cells 1			STK33_UP				STK33_NOMO_UP
1959	EGR2	early growth response 2			STK33_UP				STK33_NOMO_UP
1293	COL6A3	collagen, type VI, alpha 3			STK33_UP				STK33_NOMO_UP
1958	EGR1	early growth response 1			STK33_UP
5167	ENPP1	ectonucleotide pyrophosphatase/phosphodiesterase 1				KRAS.PROSTATE_UP.V1_DN				KRAS.600_UP.V1_DN
11254	SLC6A14	solute carrier family 6 (amino acid transporter), member 14				KRAS.PROSTATE_UP.V1_DN				KRAS.600_UP.V1_DN
2051	EPHB6	EPH receptor B6				KRAS.PROSTATE_UP.V1_DN				KRAS.600_UP.V1_DN
79861	TUBAL3	tubulin, alpha-like 3				KRAS.PROSTATE_UP.V1_DN				KRAS.600_UP.V1_DN
9625	AATK	apoptosis-associated tyrosine kinase				KRAS.PROSTATE_UP.V1_DN
23769	FLRT1	fibronectin leucine rich transmembrane protein 1				KRAS.PROSTATE_UP.V1_DN
4585	MUC4	mucin 4, cell surface associated				KRAS.PROSTATE_UP.V1_DN
26289	AK5	adenylate kinase 5				KRAS.PROSTATE_UP.V1_DN
65012	SLC26A10	solute carrier family 26, member 10				KRAS.PROSTATE_UP.V1_DN
8644	AKR1C3	aldo-keto reductase family 1, member C3 (3-alpha hydroxysteroid dehydrogenase, type II)						TBK1.DF_UP				PTEN_DN.V2_UP
57212	TP73-AS1	TP73 antisense RNA 1 (non-protein coding)						TBK1.DF_UP
5627	PROS1	protein S (alpha)						TBK1.DF_UP
55287	TMEM40	transmembrane protein 40						TBK1.DF_UP
7226	TRPM2	transient receptor potential cation channel, subfamily M, member 2								KRAS.600_UP.V1_DN
9369	NRXN3	neurexin 3								KRAS.600_UP.V1_DN
54587	MXRA8	matrix-remodelling associated 8								KRAS.600_UP.V1_DN
72	ACTG2	actin, gamma 2, smooth muscle, enteric								KRAS.600_UP.V1_DN
10076	PTPRU	protein tyrosine phosphatase, receptor type, U								KRAS.600_UP.V1_DN
54558	SPATA6	spermatogenesis associated 6								KRAS.600_UP.V1_DN
5791	PTPRE	protein tyrosine phosphatase, receptor type, E									RPS14_DN.V1_UP
1368	CPM	carboxypeptidase M									RPS14_DN.V1_UP
1634	DCN	decorin									RPS14_DN.V1_UP
26298	EHF	ets homologous factor										PTEN_DN.V2_UP
5104	SERPINA5	serpin peptidase inhibitor, clade A (alpha-1 antiproteinase, antitrypsin), member 5										PTEN_DN.V2_UP
