# Supplementary material for: Selection of established tumour cells through narrow diameter micropores enriches for elevated Ras/Raf/MEK/ERK MAPK signalling and enhanced tumour growth
Source: Small GTPases. 2020 Jun 22;12(4):294–310. doi: 10.1080/21541248.2020.1780108 (PMC8204978; doi:10.1080/21541248.2020.1780108)
Supplement: Supplemental Material [file KSGT_A_1780108_SM3666.zip › Supplemental Table S8.xlsx]

## Sheet: combined
ensembl_id	gene_id	gene_name	MDA MB 435 gene symbol	Mean Sel1	Mean Parental	FC	pvalue	padj	Mean Sel2	Mean Parental	FC	pvalue	padj	Mean Sel2	Mean Sel1	FC	pvalue	padj	Mean Sel	Mean Parental	pvalue	padj	No. padj <0.05	Sel2 vs Sel1 padj <0.05 but not the other two.	Padj <0.05 in both Parental but not in Sel2 vs Sel1	Average FC for parental vs Sel1 or Sel2 comparisons minus FC for Sel2 vs Sel1	MDA MB 435 Parent 1	MDA MB 435 Parent 2	MDA MB 435 Parent 3	MDA MB 435 Parent 4	MDA MB 435 Sel1-1	MDA MB 435 Sel1-2	MDA MB 435 Sel1-3	MDA MB 435 Sel1-4	MDA MB 435 Sel2-1	MDA MB 435 Sel2-2	MDA MB 435 Sel2-3	MDA MB 435 Sel2-4	ensembl_id	gene_id	gene_name	MDA MB 231 gene symbol	baseMean	FoldChange(Sel_v_Parental)	lfcSE	stat	pvalue(Selected_vs_Parental)	padj(Selected_vs_Parental)	log2FoldChange(Selected_vs_Flowsorted)
ENSG00000181634	9966	tumor necrosis factor superfamily member 15	TNFSF15	656.512	15.3858	41.2527	1.77184e-170	5.87743e-169	908.105	15.3858	57.0584	3.24674e-202	1.29292e-200	908.105	656.512	1.38315	4.63962e-10	2.17456e-07	782.308	15.3858	3.95613e-140	8.08267e-139	3			47.7724	14.4621	21.1554	14.4353	11.4904	728.955	613.678	628.377	655.036	957.573	893.838	913.026	867.982	ENSG00000181634	9966	tumor necrosis factor (ligand) superfamily, member 15	TNFSF15	147.597	5.9999	0.333179	7.75841	8.59989e-15	6.4438e-13	1.56381
ENSG00000185247	4110	MAGE family member A11	MAGEA11	482.746	24.2474	19.4675	2.08802e-161	6.38312e-160	596.754	24.2474	24.059	2.60245e-186	9.18242e-185	596.754	482.746	1.23586	2.07701e-05	0.00227568	539.75	24.2474	1.57261e-145	3.38116e-144	3			20.5274	32.0233	17.1258	22.2082	25.6324	470.764	486.741	491.993	481.488	584.401	576.761	587.019	638.834	ENSG00000185247	4110	melanoma antigen family A, 11	MAGEA11	57.6068	3.97124	0.203915	9.75694	1.72275e-22	2.63685e-20	1.39662
ENSG00000268104	11254	solute carrier family 6 member 14	SLC6A14	11.2185	1.0074	8.00355	4.02158e-06	9.96761e-06	13.6481	1.0074	9.68745	4.07443e-07	1.06459e-06	13.6481	11.2185	1.21039	0.514893	NA	12.4333	1.0074	6.87872e-07	1.68179e-06	2		Yes	7.63511	0	4.0296	0	0	14.5597	9.62976	10.1025	10.5822	18.1054	11.2906	10.3167	14.8797	ENSG00000268104	11254	solute carrier family 6 (amino acid transporter), member 14	SLC6A14	4.88181	3.05217	0.611437	2.63287	0.00846672	NA	1.41319
ENSG00000135625	1961	early growth response 4	EGR4	37.9512	23.5202	1.59748	0.00713199	0.0132717	40.4759	23.5202	1.69557	0.00231856	0.00454205	40.4759	37.9512	1.06141	0.712323	0.926034	39.2135	23.5202	0.000731257	0.0014524	2		Yes	0.585117	21.6932	18.1332	23.3186	30.9357	42.7084	43.7716	28.2871	37.0376	35.2049	35.7535	43.33	47.615	ENSG00000135625	1961	early growth response 4	EGR4	12.6323	2.90934	0.415959	3.70395	0.000212266	0.00168421	0.813954
ENSG00000117594	3290	hydroxysteroid 11-beta dehydrogenase 1	HSD11B1	455.61	126.494	3.58457	4.48791e-60	4.37014e-59	458.159	126.494	3.60641	1.38836e-60	1.33059e-59	458.159	455.61	1.00609	0.929231	0.986219	456.884	126.494	1.06866e-78	1.13269e-77	2		Yes	2.5894	108.466	137.007	128.807	131.698	479.499	451.723	397.029	494.187	505.944	476.087	399.255	451.35	ENSG00000117594	3290	hydroxysteroid (11-beta) dehydrogenase 1	HSD11B1	225.683	2.84608	0.100054	15.0816	2.14096e-51	1.59751e-48	1.62823
ENSG00000164400	1437	colony stimulating factor 2	CSF2	1910.19	223.807	8.48044	8.04636e-226	3.90917e-224	1825.42	223.807	8.10258	5.27816e-216	2.28328e-214	1825.42	1910.19	-1.04663	0.438798	0.813162	1867.8	223.807	3.03408e-274	1.71494e-272	2		Yes	9.33814	202.47	234.724	213.199	244.834	1844.23	1918.95	2000.3	1877.28	1741.13	1606.09	2151.03	1803.42	ENSG00000164400	1437	colony stimulating factor 2 (granulocyte-macrophage)	CSF2	336.586	2.52266	0.241774	5.52148	3.36164e-08	7.93151e-07	0.960147
ENSG00000134321	91543	radical S-adenosyl methionine domain containing 2	RSAD2	47.9633	21.8438	2.17933	5.40362e-06	1.32836e-05	53.7217	21.8438	2.43439	1.65819e-07	4.42526e-07	53.7217	47.9633	1.11704	0.464242	0.83	50.8425	21.8438	1.89791e-08	5.01185e-08	2		Yes	1.18982	20.6602	24.1776	22.2082	20.3292	46.591	51.6505	56.5742	37.0376	38.2224	54.5712	53.6467	68.4465	ENSG00000134321	91543	radical S-adenosyl methionine domain containing 2	RSAD2	11.6656	2.50347	0.336717	3.93188	8.42845e-05	0.000774017	1.66561
ENSG00000163359	1293	collagen type VI alpha 3 chain	COL6A3	3726.16	125.674	28.748	2.16955e-131	5.04136e-130	5003.33	125.674	38.5148	4.9747e-155	1.389e-153	5003.33	3726.16	1.33974	0.0253742	0.270405	4364.74	125.674	1.33378e-125	2.36723e-124	2		Yes	32.2917	102.268	124.918	124.366	151.143	3666.13	4196.83	3961.2	3080.47	4217.54	3548.07	5794.87	6452.82	ENSG00000163359	1293	collagen, type VI, alpha 3	COL6A3	1018.03	2.44635	0.127836	10.096	5.7548e-24	1.03057e-21	1.03422
ENSG00000144834	29114	transgelin 3	TAGLN3	215.866	10.2087	19.9174	3.54631e-63	3.64191e-62	203.265	10.2087	18.8023	1.10075e-60	1.05719e-59	203.265	215.866	-1.0593	0.577314	0.88086	209.565	10.2087	1.35259e-67	1.22785e-66	2		Yes	20.4191	9.29708	8.05921	11.1041	12.3743	218.395	180.339	196.999	267.729	218.27	232.398	188.795	173.596	ENSG00000144834	29114	transgelin 3	TAGLN3	111.649	2.43207	0.185453	6.9138	4.71831e-12	2.37347e-10	1.0095
ENSG00000152092	460	astrotactin 1	ASTN1	156.421	5.71141	24.9483	3.88804e-53	3.3768e-52	151.66	5.71141	24.199	4.3491e-52	3.62376e-51	151.66	156.421	-1.03096	0.727379	0.931332	154.04	5.71141	1.25581e-53	9.35343e-53	2		Yes	25.6046	5.16504	7.05181	4.44164	6.18714	171.804	151.45	160.63	141.801	137.802	164.654	145.465	158.717	ENSG00000152092	460	astrotactin 1	ASTN1	36.3124	2.41195	0.218661	5.80899	6.28516e-09	1.73428e-07	1.40844
ENSG00000106123	2051	EPH receptor B6	EPHB6	70.0896	14.7394	4.6444	7.24624e-19	3.03608e-18	84.4367	14.7394	5.56949	1.43751e-23	6.76228e-23	84.4367	70.0896	1.19918	0.16221	0.590395	77.2631	14.7394	3.30996e-24	1.42766e-23	2		Yes	3.90776	11.3631	18.1332	14.4353	15.0259	66.9746	83.1661	65.6664	64.5512	64.3746	79.975	102.135	91.2621	ENSG00000106123	2051	EPH receptor B6	EPHB6	17.6585	2.31752	0.331074	3.66257	0.000249695	0.00192077	1.78528
ENSG00000178462	79861	tubulin alpha like 3	TUBAL3	35.6851	1.24899	20.3511	3.81894e-15	1.41581e-14	36.993	1.24899	21.0539	1.83419e-15	6.81434e-15	36.993	35.6851	1.03454	0.857341	0.968702	36.3391	1.24899	8.32183e-15	2.8028e-14	2		Yes	19.6679	0	1.0074	2.22082	1.76775	27.1781	41.1453	37.3794	37.0376	38.2224	39.5171	46.425	23.8075	ENSG00000178462	79861	tubulin, alpha-like 3	TUBAL3	7.36498	2.23968	0.441878	2.63261	0.00847304	NA	1.57736
ENSG00000182578	1436	colony stimulating factor 1 receptor	CSF1R	293.977	41.3848	6.97709	1.91077e-49	1.55116e-48	355.597	41.3848	8.41815	1.56861e-59	1.48087e-58	355.597	293.977	1.20654	0.0883335	0.473159	324.787	41.3848	6.51053e-61	5.38984e-60	2		Yes	6.49108	33.0563	44.3256	42.1956	45.9616	268.869	351.049	303.076	252.914	332.938	256.861	420.92	411.671	ENSG00000182578	1436	colony stimulating factor 1 receptor	CSF1R	104.989	2.12441	0.154164	7.05137	1.77164e-12	9.53429e-11	1.08633
ENSG00000163017	72	actin, gamma 2, smooth muscle, enteric	ACTG2	2417.96	73.837	32.1806	0	0	2053.32	73.837	27.3263	0	0	2053.32	2417.96	-1.17764	2.44703e-06	0.000415753	2235.64	73.837	0	0	3			30.9311	67.1456	72.5329	65.5142	90.1554	2347.99	2473.1	2409.45	2441.31	1962.42	2013.49	2078.81	2158.55	ENSG00000163017	72	actin, gamma 2, smooth muscle, enteric	ACTG2	1011.61	2.12365	0.0922792	11.7746	5.27974e-32	1.65876e-29	1.17364
ENSG00000027869	9047	SH2 domain containing 2A	SH2D2A	392.306	7.50779	48.0982	1.70872e-96	2.76009e-95	422.125	7.50779	51.8163	2.90816e-100	4.72655e-99	422.125	392.306	1.0773	0.319171	0.740381	407.215	7.50779	5.29056e-99	7.15196e-98	2		Yes	48.8799	7.23106	9.06661	6.66246	7.07101	347.491	359.803	456.634	405.297	406.365	469.5	417.825	394.808	ENSG00000027869	9047	SH2 domain containing 2A	SH2D2A	76.1629	1.93997	0.139336	6.86135	6.82114e-12	3.31938e-10	1.00038
ENSG00000156298	7102	tetraspanin 7	TSPAN7	207.655	9.26303	21.2632	2.62988e-70	2.98737e-69	173.436	9.26303	17.7826	4.84168e-62	4.74978e-61	173.436	207.655	-1.19573	0.0249484	0.268466	190.546	9.26303	1.08861e-65	9.65791e-65	2		Yes	20.7186	9.29708	6.04441	11.1041	10.6065	192.188	202.225	218.215	217.993	181.054	183.472	177.447	151.773	ENSG00000156298	7102	tetraspanin 7	TSPAN7	70.5616	1.90419	0.190255	4.88388	1.04019e-06	1.70428e-05	1.13908
ENSG00000253873	56105	protocadherin gamma subfamily A, 11	PCDHGA11	26.1529	2.78443	8.35525	5.40721e-11	1.71854e-10	17.5314	2.78443	5.63176	1.60898e-07	4.29829e-07	17.5314	26.1529	-1.48359	0.0716832	NA	21.8421	2.78443	9.43331e-10	2.64181e-09	2		Yes	8.4771	3.09903	6.04441	1.11041	0.883877	30.09	27.1384	27.2768	20.1061	19.1112	20.6994	14.4433	15.8717	ENSG00000253873	56105::5098	protocadherin gamma subfamily A, 11::protocadherin gamma subfamily C, 3	PCDHGA11::PCDHGC3	7.05201	1.86353	0.43773	2.05157	0.040211	NA	0.786896
ENSG00000059377	6916	thromboxane A synthase 1	TBXAS1	717.021	291.895	2.45303	8.52344e-57	7.85186e-56	553.151	291.895	1.89512	8.94379e-29	4.78868e-28	553.151	717.021	-1.29439	9.9641e-07	0.000202559	635.086	291.895	1.77626e-23	7.5224e-23	3			3.46847	302.672	280.057	297.59	287.26	727.985	669.706	724.351	746.043	605.524	579.584	484.884	542.612	ENSG00000059377	6916	thromboxane A synthase 1 (platelet)	TBXAS1	309.191	1.8586	0.0752931	11.8765	1.56791e-32	5.01395e-30	0.990453
ENSG00000197594	5167	ectonucleotide pyrophosphatase/phosphodiesterase 1	ENPP1	16495.8	501.239	32.7219	0	0	17394.3	501.239	34.5037	0	0	17394.3	16495.8	1.05445	0.251405	0.686278	16945	501.239	0	0	2		Yes	32.5583	538.198	535.937	416.404	514.416	16919.3	16049.3	15263.9	17750.5	17292.6	17888.1	16571.7	17824.9	ENSG00000197594	5167	ectonucleotide pyrophosphatase/phosphodiesterase 1	ENPP1	12953.5	1.82355	0.0842003	10.2939	7.50383e-25	1.46064e-22	1.1319
ENSG00000123689	50486	G0/G1 switch 2	G0S2	8849.02	244.533	35.9497	0	0	9486.07	244.533	38.5348	0	0	9486.07	8849.02	1.07191	0.311212	0.735343	9167.54	244.533	0	0	2		Yes	36.1704	259.285	202.488	299.811	216.55	9228.91	7901.66	8633.62	9631.89	10325.1	10166.2	9052.88	8400.08	ENSG00000123689	50486	G0/G1switch 2	G0S2	4524.91	1.80114	0.095538	8.88555	6.36064e-19	7.39651e-17	1.05566
ENSG00000125538	3553	interleukin 1 beta	IL1B	1484.58	23.5137	60.1493	5.84737e-203	2.44252e-201	1724.12	23.5137	69.8039	4.61027e-218	2.02768e-216	1724.12	1484.58	1.16051	0.103368	0.501985	1604.35	23.5137	9.65101e-222	3.88966e-220	2		Yes	63.8161	20.6602	30.222	16.6561	26.5163	1419.09	1501.37	1675	1342.88	1532.92	1359.58	2149.99	1854.01	ENSG00000125538	3553	interleukin 1, beta	IL1B	183.651	1.79743	0.163326	5.17943	2.22563e-07	4.28566e-06	1.72092
ENSG00000113070	1839	heparin binding EGF like growth factor	HBEGF	5073.93	632.385	7.99618	5.61672e-280	3.94156e-278	5342.32	632.385	8.41994	4.2204e-294	3.1359e-292	5342.32	5073.93	1.05299	0.34836	0.76057	5208.13	632.385	0	0	2		Yes	7.15507	609.475	582.278	669.577	668.211	5238.58	4723.84	4662.32	5670.98	5567.4	5857.94	5063.42	4880.54	ENSG00000113070	1839	heparin-binding EGF-like growth factor	HBEGF	3275.67	1.67339	0.123198	6.02907	1.64907e-09	5.01384e-08	0.711439
ENSG00000091428	11069	Rap guanine nucleotide exchange factor 4	RAPGEF4	36.1475	13.002	2.71973	5.74398e-07	1.50182e-06	32.5986	13.002	2.45407	8.92071e-06	2.14226e-05	32.5986	36.1475	-1.10826	0.549032	0.867155	34.3731	13.002	7.45271e-08	1.91279e-07	2		Yes	3.69515	15.4951	7.05181	14.4353	15.0259	34.9433	32.391	44.4511	32.8047	31.1815	28.2265	40.235	30.7513	ENSG00000091428	11069	Rap guanine nucleotide exchange factor (GEF) 4	RAPGEF4	27.3531	1.65908	0.264304	2.76343	0.00571966	0.0247361	0.71563
ENSG00000132334	5791	protein tyrosine phosphatase, receptor type E	PTPRE	1578.03	632.246	2.48978	1.02113e-88	1.49913e-87	1689.82	632.246	2.66553	1.43509e-102	2.38771e-101	1689.82	1578.03	1.07059	0.111556	0.517127	1633.93	632.246	6.90288e-107	1.01938e-105	2		Yes	1.50706	570.221	649.774	610.725	698.263	1592.83	1581.91	1564.88	1572.51	1619.42	1594.8	1746.61	1798.46	ENSG00000132334	5791	protein tyrosine phosphatase, receptor type, E	PTPRE	641.879	1.60718	0.0992741	6.89535	5.37319e-12	2.68031e-10	0.627034
ENSG00000255346	79400	NADPH oxidase 5	NOX5	2047.39	898.197	2.2783	3.11627e-69	3.49836e-68	1857.97	898.197	2.06755	6.06468e-54	5.24272e-53	1857.97	2047.39	-1.10193	0.0318842	0.300717	1952.68	898.197	2.48148e-61	2.06646e-60	2		Yes	3.27485	912.147	802.899	959.394	918.348	1949.06	2108.04	2047.78	2084.69	1754.21	1785.8	1839.46	2052.4	ENSG00000255346	79400	NADPH oxidase, EF-hand calcium binding domain 5	NOX5	894.149	1.59339	0.109534	6.13601	8.46194e-10	2.78049e-08	1.22415
ENSG00000060656	10076	protein tyrosine phosphatase, receptor type U	PTPRU	7964.74	736.886	10.7871	0	0	7936.89	736.886	10.7499	0	0	7936.89	7964.74	-1.00346	0.926774	0.985751	7950.82	736.886	0	0	2		Yes	11.772	772.691	661.862	752.858	760.134	7637.05	7983.07	7745.61	8493.24	7722.94	7769.81	7793.21	8461.58	ENSG00000060656	10076	protein tyrosine phosphatase, receptor type, U	PTPRU	4348.2	1.57326	0.0810547	8.06558	7.28891e-16	6.21571e-14	0.6002
ENSG00000196139	8644	aldo-keto reductase family 1 member C3	AKR1C3	611.929	175.351	3.47848	1.55684e-77	1.97761e-76	539.567	175.351	3.06488	3.92831e-62	3.85974e-61	539.567	611.929	-1.13495	0.0326688	0.303656	575.748	175.351	6.45879e-71	6.16865e-70	2		Yes	4.40663	157.017	159.169	189.88	195.337	606.654	649.571	603.121	588.368	495.886	498.668	570.512	593.203	ENSG00000196139	8644	aldo-keto reductase family 1, member C3	AKR1C3	251.938	1.57025	0.0956218	6.80802	9.89531e-12	4.6756e-10	0.724231
ENSG00000104856	5971	RELB proto-oncogene, NF-kB subunit	RELB	2711.01	774.421	3.49317	5.25461e-112	9.88887e-111	2631.96	774.421	3.39058	1.09773e-106	1.9005e-105	2631.96	2711.01	-1.03026	0.577556	0.881033	2671.49	774.421	3.46136e-144	7.36395e-143	2		Yes	4.47213	727.238	745.477	786.17	838.799	2586.77	2815.39	2841.84	2600.04	2552.86	2271.29	2857.72	2845.99	ENSG00000104856	5971	v-rel avian reticuloendotheliosis viral oncogene homolog B	RELB	447.82	1.56141	0.126449	5.08386	3.69845e-07	6.76526e-06	0.717875
ENSG00000169429	3576	C-X-C motif chemokine ligand 8	CXCL8	2735.18	828.529	3.29019	6.12157e-49	4.93397e-48	2492.7	828.529	2.99896	8.03528e-42	5.64507e-41	2492.7	2735.18	-1.09711	0.245151	0.680855	2613.94	828.529	2.54882e-56	1.96844e-55	2		Yes	4.24168	830.539	919.757	798.384	765.437	2814.87	2563.27	2996.41	2566.17	2137.44	2107.58	3173.41	2552.36	ENSG00000169429	3576	interleukin 8	IL8	408.306	1.52936	0.177712	3.44899	0.000562685	0.00377709	0.641209
ENSG00000104368	5327	plasminogen activator, tissue type	PLAT	13096.7	4148.88	3.15222	5.84147e-119	1.19242e-117	12117.6	4148.88	2.91705	1.28732e-103	2.16005e-102	12117.6	13096.7	-1.08062	0.114344	0.519972	12607.1	4148.88	2.48332e-127	4.51365e-126	2		Yes	4.11526	3996.71	4006.43	4142.94	4449.44	13245.4	12248.2	12201.8	14691.2	12312.7	13258.9	11421.6	11477.2	ENSG00000104368	5327	plasminogen activator, tissue	PLAT	8990.29	1.52509	0.11386	5.34776	8.90504e-08	1.913e-06	0.630459
ENSG00000122861	5328	plasminogen activator, urokinase	PLAU	25315.7	609.979	41.3985	0	0	31457.2	609.979	51.4356	0	0	31457.2	25315.7	1.24245	6.98122e-12	4.20693e-09	28386.4	609.979	0	0	3			45.1746	603.277	534.93	657.362	644.346	24968.9	25629.2	26133.2	24531.6	31374.6	30518.5	32324.2	31611.4	ENSG00000122861	5328	plasminogen activator, urokinase	PLAU	10644.3	1.5029	0.0855677	6.86877	6.47595e-12	3.16862e-10	0.662064
ENSG00000102996	4324	matrix metallopeptidase 15	MMP15	297.075	2326.52	-7.78815	7.11774e-152	2.01227e-150	305.663	2326.52	-7.58128	3.3725e-148	8.74386e-147	305.663	297.075	1.02729	0.744237	0.938237	301.369	2326.52	1.38716e-214	5.31347e-213	2		Yes	8.712	2197.21	2181.02	2431.8	2496.07	265.957	316.907	309.137	296.301	276.61	238.043	379.654	328.345	ENSG00000102996	4324	matrix metallopeptidase 15 (membrane-inserted)	MMP15	83.3415	0.631959	0.217737	-3.04082	0.00235935	0.0121375	-0.608339
ENSG00000154027	26289	adenylate kinase 5	AK5	151.713	556.553	-3.64057	1.03208e-60	1.01692e-59	172.657	556.553	-3.21422	3.30359e-51	2.7196e-50	172.657	151.713	1.13265	0.140756	0.558408	162.185	556.553	8.94936e-74	8.87659e-73	2		Yes	4.56004	561.957	547.019	576.302	540.933	156.274	183.841	132.343	134.393	142.831	164.654	186.732	196.412	ENSG00000154027	26289	adenylate kinase 5	AK5	106.916	0.603458	0.184115	-3.95772	7.56697e-05	0.00070523	-1.03112
ENSG00000132205	84034	elastin microfibril interfacer 2	EMILIN2	626.773	1344.78	-2.14437	2.24379e-46	1.72906e-45	550.139	1344.78	-2.44305	1.2157e-61	1.18453e-60	550.139	626.773	-1.13928	0.0193468	0.238704	588.456	1344.78	3.81758e-54	2.86442e-53	2		Yes	1.15443	1290.23	1239.1	1400.23	1449.56	572.681	625.059	706.167	603.183	564.284	511.84	555.037	569.396	ENSG00000132205	84034	elastin microfibril interfacer 2	EMILIN2	273.807	0.583589	0.0988438	-7.86064	3.82171e-15	2.96274e-13	-0.843217
ENSG00000181409	9625	apoptosis associated tyrosine kinase	AATK	24.6733	61.7284	-2.46925	2.9907e-08	8.38453e-08	29.6049	61.7284	-2.07549	4.31172e-06	1.05755e-05	29.6049	24.6733	1.18972	0.321295	0.740988	27.1391	61.7284	5.16832e-10	1.4651e-09	2		Yes	3.46209	67.1456	65.4811	53.2997	60.9875	22.3249	28.8893	25.2563	22.2225	23.1346	21.6403	31.9817	41.6631	ENSG00000181409	9625	apoptosis-associated tyrosine kinase	AATK	11.5304	0.552767	0.350826	-2.43784	0.0147754	0.052531	-0.898448
ENSG00000126500	23769	fibronectin leucine rich transmembrane protein 1	FLRT1	27.3244	43.0753	-1.57313	0.00800173	0.0147753	30.0735	43.0753	-1.43186	0.0336351	0.0561159	30.0735	27.3244	1.09866	0.595825	0.886712	28.6989	43.0753	0.00340355	0.00632518	1			2.60116	41.3204	50.37	35.5331	45.0777	29.1194	25.3876	27.2768	27.5136	18.1054	28.2265	40.235	33.7273	ENSG00000126500	23769	fibronectin leucine rich transmembrane protein 1	FLRT1	8.45341	0.529843	0.386638	-2.37008	0.0177842	0.0606291	-0.827221
ENSG00000174600	1240	chemerin chemokine-like receptor 1	CMKLR1	51.0186	768.693	-14.5826	4.24444e-67	4.62509e-66	84.7284	768.693	-8.90546	1.28269e-48	1.01038e-47	84.7284	51.0186	1.63748	0.0024279	0.0735475	67.8735	768.693	5.43252e-32	2.79057e-31	2		Yes	13.3815	765.46	646.751	879.444	783.115	33.002	76.1627	51.5229	43.3869	76.4449	49.8668	111.42	101.182	ENSG00000174600	1240	chemokine-like receptor 1	CMKLR1	23.7473	0.524019	0.3197	-2.9162	0.00354328	0.0168623	-1.49611
ENSG00000114698	57088	phospholipid scramblase 4	PLSCR4	75.8408	140.116	-1.84023	3.9619e-08	1.10378e-07	77.0059	140.116	-1.81298	8.43575e-08	2.28663e-07	77.0059	75.8408	1.01503	0.898638	0.979968	76.4233	140.116	2.60461e-11	7.78051e-11	2		Yes	2.84163	147.72	175.288	115.483	121.975	66.9746	79.6644	86.8818	69.8423	74.4332	81.8568	76.3434	75.3904	ENSG00000114698	57088	phospholipid scramblase 4	PLSCR4	63.0359	0.514524	0.161349	-5.9417	2.82087e-09	8.29494e-08	-0.67626
ENSG00000174672	9024	BR serine/threonine kinase 2	BRSK2	57.1208	252.241	-4.3942	1.83019e-43	1.33941e-42	54.8413	252.241	-4.57169	7.96694e-45	5.90305e-44	54.8413	57.1208	-1.04039	0.745625	0.938315	55.9811	252.241	2.11393e-69	1.97763e-68	2		Yes	3.44255	253.087	217.599	264.277	274.002	60.1801	51.6505	61.6254	55.0273	38.2224	51.7485	62.9317	66.4626	ENSG00000174672	9024	BR serine/threonine kinase 2	BRSK2	119.721	0.504112	0.127745	-7.73564	1.02887e-14	7.58234e-13	-1.61729
ENSG00000135502	65012	solute carrier family 26 member 10	SLC26A10	10.2463	35.0409	-3.28863	1.43001e-07	3.86365e-07	18.2913	35.0409	-1.89766	0.00188665	0.00373698	18.2913	10.2463	1.73299	0.0212155	NA	14.2688	35.0409	4.47357e-06	1.04433e-05	2		Yes	4.32613	32.0233	26.1924	37.7539	44.1938	7.76517	15.7578	11.1128	6.3493	15.0878	20.6994	17.5383	19.8396	ENSG00000135502	65012	solute carrier family 26, member 10	SLC26A10	6.68401	0.495771	0.502297	-2.01525	0.0438785	NA	-1.0241
ENSG00000183161	2188	Fanconi anemia complementation group F	FANCF	117.455	469.724	-3.98719	1.41078e-66	1.52572e-65	98.221	469.724	-4.75681	6.15114e-79	7.74509e-78	98.221	117.455	-1.19302	0.0540461	0.382847	107.838	469.724	2.3005e-94	2.94428e-93	2		Yes	3.17898	486.547	539.967	417.514	434.867	117.448	115.557	116.179	120.637	85.4976	105.379	93.8817	108.126	ENSG00000183161	2188	Fanconi anemia, complementation group F	FANCF	59.7253	0.487048	0.161894	-6.41077	1.44786e-10	5.51664e-09	-1.01097
ENSG00000132122	54558	spermatogenesis associated 6	SPATA6	27.0139	438.253	-16.0166	2.43758e-125	5.32708e-124	17.3867	438.253	-24.6974	5.20858e-123	1.07015e-121	17.3867	27.0139	-1.54199	0.00788911	0.149806	22.2003	438.253	4.56468e-194	1.47213e-192	2		Yes	18.815	417.336	480.53	439.722	415.422	21.3542	28.0139	34.3486	24.339	23.1346	14.1132	14.4433	17.8556	ENSG00000132122	54558	spermatogenesis associated 6	SPATA6	10.6767	0.478959	0.403026	-2.63513	0.0084106	0.0336499	-1.57315
ENSG00000162576	54587	matrix remodeling associated 8	MXRA8	485.826	861.862	-1.77005	7.40677e-11	2.34109e-10	523.989	861.862	-1.64315	1.39189e-08	3.9266e-08	523.989	485.826	1.07723	0.401609	0.794225	504.908	861.862	1.52327e-12	4.76071e-12	2		Yes	2.78383	927.642	689.062	884.996	945.748	460.086	526.135	525.332	431.752	518.015	407.402	593.209	577.332	ENSG00000162576	54587	matrix-remodelling associated 8	MXRA8	314.166	0.388206	0.125823	-10.8494	2.00721e-27	4.49313e-25	-1.04233
ENSG00000136869	7099	toll like receptor 4	TLR4	15.4179	217.184	-13.6299	1.52596e-68	1.70096e-67	34.8696	217.184	-6.19418	2.16637e-52	1.81705e-51	34.8696	15.4179	2.20044	2.45497e-06	0.000415753	25.1438	217.184	1.28635e-40	7.74436e-40	3			12.1125	232.427	230.695	203.205	202.408	14.5597	19.2595	15.1538	12.6986	30.1756	27.2856	43.33	38.6872	ENSG00000136869	7099	toll-like receptor 4	TLR4	32.3386	0.343026	0.228298	-6.76137	1.36697e-11	6.29297e-10	-1.1098
ENSG00000145113	4585	mucin 4, cell surface associated	MUC4	3.5388	15.6877	-4.0164	5.83227e-05	0.000133047	5.73313	15.6877	-2.64146	0.00245422	0.00479352	5.73313	3.5388	1.52052	0.263708	NA	4.63596	15.6877	1.33136e-05	3.01471e-05	2		Yes	4.84945	9.29708	17.1258	17.7666	18.5614	5.82388	5.2526	2.02051	1.05822	6.03512	3.76353	6.19	6.94385	ENSG00000145113	4585	mucin 4, cell surface associated	MUC4	3.09004	0.331031	0.648084	-2.46104	0.0138534	NA	-1.5514
ENSG00000160183	64699	transmembrane protease, serine 3	TMPRSS3	7.56245	24.4305	-3.13341	5.02833e-05	0.000115341	8.46529	24.4305	-2.8193	0.000188359	0.000408754	8.46529	7.56245	1.11141	0.7321	NA	8.01387	24.4305	1.00259e-06	2.42638e-06	2		Yes	4.08777	22.7262	27.1998	13.3249	34.4712	6.79453	7.00346	10.1025	6.3493	6.03512	5.6453	9.28501	12.8957	ENSG00000160183	64699	transmembrane protease, serine 3	TMPRSS3	2.80462	0.288185	0.666346	-2.69369	0.00706648	NA	-1.88269
ENSG00000142185	7226	transient receptor potential cation channel subfamily M member 2	TRPM2	176.472	7047.77	-39.6707	0	0	118.021	7047.77	-59.387	0	0	118.021	176.472	-1.497	1.68046e-08	6.03286e-06	147.246	7047.77	0	0	3			48.0318	6827.16	6594.45	7299.83	7469.64	175.687	193.471	173.764	162.965	130.761	111.024	107.293	123.005	ENSG00000142185	7226	transient receptor potential cation channel, subfamily M, member 2	TRPM2	8.76106	0.189118	0.487468	-4.92882	8.27288e-07	1.38588e-05	-2.87279
ENSG00000021645	9369	neurexin 3	NRXN3	2.60186	33.8847	-11.5024	4.83189e-12	1.60128e-11	0.760844	33.8847	-29.5339	3.08007e-13	1.05919e-12	0.760844	2.60186	-2.56762	0.0679327	NA	1.68135	33.8847	1.95667e-19	7.50735e-19	2		Yes	17.9506	32.0233	48.3552	27.7602	27.4002	1.94129	4.37716	3.03076	1.05822	2.01171	0	1.03167	0	ENSG00000021645	9369	neurexin 3	NRXN3	15.1596	0.121551	0.379781	-8.00559	1.18895e-15	9.85725e-14	-1.88097
ENSG00000160181	7032	trefoil factor 2	TFF2	2.45459	125.547	-45.6878	3.83155e-36	2.43111e-35	1.77565	125.547	-59.7914	2.73215e-33	1.61148e-32	1.77565	2.45459	-1.3087	0.530314	0.85865	2.11512	125.547	9.62343e-59	7.73594e-58	2		Yes	51.4309	119.829	117.866	131.028	133.465	3.88259	1.75087	1.01025	3.17465	0	0	4.12667	2.97594	ENSG00000160181	7032	trefoil factor 2	TFF2	1.228	0.114103	0.843518	-3.71253	0.000205198	NA	-1.96098
[truncated: 48 more columns]

## Sheet: Notes
Colours
padj <0.05
FC <-2
FC >-2 and <-1.5
FC >1.5 and <2
FC >2
Parental	Treatment colour codes
Sel1
Sel2
column headers
shaded rows are hidden on main sheet
Link	Link to this gene on Ensembl database
URL	URL for above link
ensembl_id	Ensembl ID
gene_id	NCBI gene id
gene_name	gene name
symbol	gene symbol
baseMean	average of normalised read counts for all samples
Mean X	average of normalised read counts for samples from specified treatment
Mean Y	average of normalised read counts for samples from specified treatment
log2FoldChange	log 2 fold change
FC	linear fold change
lfcMLE
lfcSE
stat
pvalue	P value
padj	P value adjusted for multiple testing. Use this one.
X1	Normalised read counts per sample
X2
X3
Y1
Y2
Y3
