# Supplementary material for: Selection of established tumour cells through narrow diameter micropores enriches for elevated Ras/Raf/MEK/ERK MAPK signalling and enhanced tumour growth
Source: Small GTPases. 2020 Jun 22;12(4):294–310. doi: 10.1080/21541248.2020.1780108 (PMC8204978; doi:10.1080/21541248.2020.1780108)
Supplement: Supplemental Material [file KSGT_A_1780108_SM3666.zip › Supplemental Table S9.xlsx]

## Sheet: Sheet1
ensembl_id	gene_id	gene_name	symbol	baseMean	log2FoldChange(Selected_vs_Parental)	FoldChange(Sel_v_Parental)	lfcSE	stat	pvalue(Selected_vs_Parental)	padj(Selected_vs_Parental)	log2FoldChange(Selected_vs_Flowsorted)	FoldChange(Sel_v_Flowsorted)	lfcSE	stat	pvalue(Selected_vs_Flowsorted)	padj(Selected_vs_Flowsorted)	log2FoldChange(Flowsorted_vs_Parental)	FoldChange(Flowsorted_vs_Parental)	lfcSE	stat	pvalue(Flowsorted_vs_Parental)	padj(Flowsorted_vs_Parental)	ensembl_id	Parental1	Parental2	Parental3	Parental4	Selected2-1	Selected2-2	Selected2-3	Selected3-1	Selected3-2	Selected3-3	Flowsorted1-1	Flowsorted1-2	Flowsorted1-3	Flowsorted2-1	Flowsorted2-2	Flowsorted2-3	ensembl_id	Parental1	Parental2	Parental3	Parental4	mean	Selected2-1	Selected2-2	Selected2-3	Selected3-1
ENSG00000227234	728695::100133171	SPANX family, member B1::SPANX family, member B2	SPANXB1::SPANXB2	2480.31	-1.02036	0.492994	0.0572869	-17.8113	5.77013e-71	9.39377e-68	-1.87913	0.271847	0.0509455	-36.8851	8.00221e-298	1.43303e-293	0.858774	1.8135	0.0552623	15.54	1.86093e-54	3.33256e-50	ENSG00000227234	11.0125	11.0814	11.0927	11.2697	10.1157	10.0247	10.1664	10.0928	10.1896	10.1632	11.902	11.8704	11.9542	11.9937	11.9682	12.0298	ENSG00000227234	2278	2277	2060	2576	2297.75	1080	1151	1112	1102
ENSG00000187837	3006	histone cluster 1, H1c	HIST1H1C	565.576	-1.30992	0.403343	0.0981128	-13.3512	1.16593e-40	5.49458e-38	0.163529	1.12002	0.0917013	1.78328	0.0745412	0.211283	-1.47345	0.36012	0.0986717	-14.9328	2.0149e-50	1.80414e-46	ENSG00000187837	9.90863	9.98915	9.97774	10.1447	8.65794	8.71022	8.82842	8.79579	8.71398	8.73741	8.76963	8.68607	8.81962	8.40852	8.20041	8.52191	ENSG00000187837	1086	1095	975	1211	1091.75	397	469	446	455
ENSG00000119946	26507	cyclin M1	CNNM1	316.987	-1.02234	0.492318	0.102985	-9.92703	3.17561e-23	5.31485e-21	-2.36859	0.193634	0.0891884	-26.5572	2.12153e-155	9.4981e-152	1.34626	2.54251	0.0903456	14.9012	3.23857e-50	1.93321e-46	ENSG00000119946	7.88445	7.82584	7.89043	7.76382	6.87537	6.95183	6.95429	6.7285	6.90655	6.91583	9.12158	9.34597	9.21927	9.02248	9.06496	8.95378	ENSG00000119946	260	237	223	224	236	110	133	116	102
ENSG00000047365	101928667::116984	uncharacterized LOC101928667::ArfGAP with RhoGAP domain, ankyrin repeat and PH domain 2	LOC101928667::ARAP2	74.9648	0.586207	1.50129	0.219206	2.67423	0.00749014	0.0306661	-2.29517	0.203744	0.15649	-14.6665	1.05618e-48	5.91067e-46	2.88138	7.36853	0.199301	14.4574	2.25083e-47	1.0077e-43	ENSG00000047365	4.41991	4.80369	4.59674	4.77345	5.20844	4.76108	5.07547	5.32373	5.22089	4.98675	7.34112	7.08096	7.13859	7.25261	6.75289	7.04425	ENSG00000047365	18	25	18	24	21.25	34	26	30	39
ENSG00000180573	8334	histone cluster 1, H2ac	HIST1H2AC	225.43	-1.68454	0.311103	0.149655	-11.2561	2.16086e-29	5.22928e-27	0.212297	1.15853	0.14232	1.49169	0.135782	0.314523	-1.89683	0.268532	0.15097	-12.5643	3.31676e-36	1.18793e-32	ENSG00000180573	8.86629	8.89805	9.00369	8.6034	7.21567	7.5141	7.34838	6.88287	7.14173	7.29254	7.28452	7.1427	7.44915	6.77415	6.78733	6.66257	ENSG00000180573	541	527	511	421	500	145	206	159	117
ENSG00000103888	57214	cell migration inducing protein, hyaluronan binding	CEMIP	440.757	-0.541594	0.687011	0.11114	-4.87307	1.09879e-06	1.78721e-05	0.752359	1.68454	0.103562	7.26482	3.73536e-13	1.95593e-11	-1.29395	0.407832	0.113492	-11.4013	4.11944e-30	1.22952e-26	ENSG00000103888	9.1682	9.35263	9.26741	9.59939	8.99405	8.47489	8.86733	8.95443	8.93424	8.71441	8.07522	8.21808	8.27492	7.91233	8.19741	7.96375	ENSG00000103888	644	700	591	827	690.5	511	399	463	515
ENSG00000131746	84951	tensin 4	TNS4	531.563	-1.26311	0.416645	0.106006	-11.9155	9.82843e-33	3.2594e-30	-0.0671441	0.954526	0.0980039	-0.685117	0.49327	0.698243	-1.19596	0.436495	0.105876	-11.2959	1.37442e-29	3.07785e-26	ENSG00000131746	9.82682	9.78113	9.84009	9.88613	8.43022	8.83473	8.74974	8.5268	8.35143	8.72155	8.47318	8.60655	8.75393	8.59564	9.00842	8.56991	ENSG00000131746	1026	945	885	1008	966	337	514	422	375
ENSG00000197903	85236	histone cluster 1, H2bk	HIST1H2BK	267.138	-0.834864	0.560636	0.105535	-7.9108	2.55749e-15	2.0176e-13	0.381419	1.30262	0.100776	3.78483	0.000153817	0.00155977	-1.21628	0.43039	0.107675	-11.2959	1.37496e-29	3.07785e-26	ENSG00000197903	8.62427	8.68917	8.71453	8.81122	7.88592	7.82245	8.05457	7.81881	7.99076	7.90946	7.57654	7.83071	7.78623	7.48245	7.21239	7.32491	ENSG00000197903	446	445	407	481	444.75	234	254	263	231
ENSG00000188153	1287	collagen, type IV, alpha 5	COL4A5	154.474	0.65586	1.57555	0.0999426	6.56237	5.29603e-11	2.1954e-09	1.97912	3.94251	0.106232	18.6302	1.82881e-77	2.7292e-74	-1.32326	0.399632	0.118946	-11.1249	9.49603e-29	1.8895e-25	ENSG00000188153	7.28919	7.2684	7.3962	7.10922	7.86853	8.00984	7.95442	7.90112	7.74233	7.78601	6.24876	6.14412	6.07926	6.03835	6.03394	5.86162	ENSG00000188153	175	164	162	144	161.25	242	305	256	257
ENSG00000196159	79633	FAT atypical cadherin 4	FAT4	199.283	1.25527	2.38712	0.117057	10.7235	7.89318e-27	1.66295e-24	-0.00831955	0.99425	0.0931492	-0.0893143	0.928832	0.968184	1.26359	2.40092	0.117115	10.7893	3.86623e-27	6.29422e-24	ENSG00000196159	6.67578	6.8802	6.66107	6.47481	7.9872	7.85477	7.89806	7.83349	7.78628	7.68125	7.80422	8.03912	7.9851	7.88519	7.75541	7.5767	ENSG00000196159	107	119	90	86	100.5	257	265	239	238
ENSG00000273388	NA	NA	NA	168.213	0.277287	1.21191	0.143184	1.93658	0.0527965	0.140196	-1.17468	0.442981	0.119353	-9.84212	7.41312e-23	1.0706e-20	1.45197	2.73582	0.137543	10.5565	4.74078e-26	7.07483e-23	ENSG00000273388	6.5402	6.74357	6.59406	6.72147	6.84172	6.80611	6.98593	6.91745	7.00155	6.88164	7.60556	7.85684	7.81433	8.11718	8.21199	8.29761	ENSG00000273388	98	109	87	106	100	111	123	123	122
ENSG00000155093	5799	protein tyrosine phosphatase, receptor type, N polypeptide 2	PTPRN2	1558.29	0.391762	1.31199	0.0625523	6.26294	3.77788e-10	1.34769e-08	-0.263987	0.832783	0.0549826	-4.80129	1.57649e-06	2.78146e-05	0.655749	1.57543	0.0622735	10.5301	6.27396e-26	8.64262e-23	ENSG00000155093	10.1118	10.1789	10.2331	10.2826	10.5325	10.5504	10.7262	10.5745	10.4735	10.6281	10.8413	10.9295	10.948	10.7886	10.7824	10.7328	ENSG00000155093	1209	1207	1126	1286	1207	1469	1692	1675	1570
ENSG00000167642	10653	serine peptidase inhibitor, Kunitz type, 2	SPINT2	3207.5	-0.112656	0.924883	0.0732562	-1.53784	0.124087	0.262698	0.632756	1.55052	0.0660496	9.58001	9.70378e-22	1.23245e-19	-0.745412	0.596497	0.073628	-10.124	4.32253e-24	4.83799e-21	ENSG00000167642	11.7818	11.9073	11.9107	12.0824	11.7785	11.7271	11.9077	11.8495	11.7563	11.8597	11.1455	11.2067	11.2992	11.0657	11.3856	11.0523	ENSG00000167642	3899	4057	3650	4546	4038	3499	3836	3809	3817
ENSG00000134070	3656	interleukin-1 receptor-associated kinase 2	IRAK2	181.273	-0.585847	0.666258	0.0969874	-6.04044	1.53692e-09	4.68879e-08	0.416626	1.3348	0.0951215	4.37993	1.18717e-05	0.0001674	-1.00247	0.499144	0.100478	-9.97704	1.92107e-23	2.02367e-20	ENSG00000134070	8.03308	7.99545	7.98464	8.01993	7.62647	7.61989	7.43103	7.37269	7.25417	7.38921	6.92828	7.12737	7.09952	7.0512	7.2809	6.90542	ENSG00000134070	297	275	245	277	273.5	198	224	170	170
ENSG00000276180	NA	NA	NA	205.689	-0.976271	0.508292	0.127504	-7.65675	1.9069e-14	1.36051e-12	0.305315	1.23569	0.12125	2.51807	0.0118	0.0543299	-1.28159	0.411343	0.129414	-9.90297	4.04101e-23	4.02036e-20	ENSG00000276180	8.29405	8.38437	8.46196	8.41037	7.19946	7.51557	7.53153	7.24057	7.55385	7.6831	7.40225	7.46736	7.3022	6.99693	6.80339	6.96401	ENSG00000276180	357	363	345	366	357.75	143	206	182	153
ENSG00000143416	8991	selenium binding protein 1	SELENBP1	59.9985	-0.66881	0.629025	0.147948	-4.52056	6.16752e-06	8.11521e-05	0.920937	1.89334	0.158448	5.81222	6.16513e-09	1.71171e-07	-1.58975	0.33223	0.163954	-9.69631	3.12608e-22	2.94642e-19	ENSG00000143416	6.50629	6.59251	6.38268	6.57053	5.87562	6.12703	6.07857	5.78874	5.75718	5.87019	5.44888	5.03805	5.35351	4.96877	4.8785	5.21325	ENSG00000143416	108	110	84	107	102.25	59	82	69	57
ENSG00000128573	93986	forkhead box P2	FOXP2	372.884	0.723425	1.6511	0.102613	7.05002	1.78888e-12	9.53429e-11	-0.262778	0.833481	0.0874513	-3.00485	0.00265711	0.0167789	0.986203	1.98096	0.101938	9.67453	3.86876e-22	3.46408e-19	ENSG00000128573	7.81923	7.91469	7.81747	7.97796	8.73996	8.32109	8.61444	8.44	8.69909	8.58829	8.95592	8.78053	8.96734	8.8717	8.5495	8.77754	ENSG00000128573	243	248	207	257	238.75	428	359	388	357
ENSG00000006062	NA	NA	NA	968.768	-0.463176	0.725388	0.0994449	-4.65762	3.19893e-06	4.60503e-05	0.469676	1.3848	0.0904885	5.19045	2.09792e-07	4.45664e-06	-0.932852	0.523822	0.100155	-9.31404	1.23061e-20	1.03874e-17	ENSG00000006062	10.6159	10.1463	10.358	10.3683	9.81467	10.2722	9.89163	9.90201	9.84478	9.80266	9.43045	9.52414	9.62116	9.40701	9.46388	9.40073	ENSG00000006062	1761	1198	1251	1389	1399.75	893	1409	937	986
ENSG00000156269	84779	N(alpha)-acetyltransferase 11, NatA catalytic subunit	NAA11	95.2533	-0.384495	0.766047	0.127792	-3.00875	0.00262321	0.0131956	0.906239	1.87415	0.13029	6.95554	3.5122e-12	1.6422e-10	-1.29073	0.408743	0.138637	-9.31019	1.27609e-20	1.03874e-17	ENSG00000156269	6.95646	6.97392	7.22614	7.03527	6.44127	6.68434	6.60524	6.8258	6.65752	6.92326	5.94892	6.05526	6.08384	5.63874	5.8702	5.72432	ENSG00000156269	142	137	149	142	142.5	86	118	97	120
ENSG00000142156	1291	collagen, type VI, alpha 1	COL6A1	4778.64	-0.125303	0.916812	0.0726001	-1.72593	0.08436	0.199251	0.551425	1.46553	0.0652679	8.44863	2.94736e-17	2.35631e-15	-0.676727	0.625583	0.0728183	-9.29338	1.4947e-20	1.16379e-17	ENSG00000142156	12.4325	12.447	12.5112	12.5532	12.3884	12.3822	12.4721	12.3323	12.193	12.4021	11.8825	11.9009	11.9976	11.6652	11.848	11.6259	ENSG00000142156	6128	5892	5535	6286	5960.25	5342	6048	5630	5324
ENSG00000170542	5272	serpin peptidase inhibitor, clade B (ovalbumin), member 9	SERPINB9	651.158	-0.933104	0.52373	0.0895217	-10.4232	1.94249e-25	3.86513e-23	-0.118101	0.9214	0.0822587	-1.43572	0.151081	0.338345	-0.815004	0.568407	0.0892809	-9.12853	6.94342e-20	4.97371e-17	ENSG00000170542	9.95529	9.94313	9.96452	9.83764	8.92593	9.2864	8.9672	8.96775	8.88427	9.06563	8.9756	9.11829	9.14949	9.00678	9.4081	9.1271	ENSG00000170542	1114	1051	958	964	1021.75	478	705	489	511
ENSG00000079215	6507	solute carrier family 1 (glial high affinity glutamate transporter), member 3	SLC1A3	252.669	-0.78064	0.582109	0.102662	-7.604	2.87109e-14	2.00842e-12	0.16005	1.11733	0.0972354	1.64601	0.0997626	0.255916	-0.94069	0.520984	0.103663	-9.07452	1.14176e-19	7.86406e-17	ENSG00000079215	8.61179	8.43959	8.60588	8.50154	7.76197	8.03273	7.87518	7.58005	7.58342	7.8948	7.5231	7.66196	7.80122	7.51782	7.83539	7.511	ENSG00000079215	443	372	377	385	394.25	214	297	231	194
ENSG00000163430	11167	follistatin-like 1	FSTL1	2489.75	-1.13298	0.455973	0.0814291	-13.9137	5.22935e-44	2.83779e-41	-0.406835	0.754276	0.0734468	-5.53918	3.03884e-08	7.53734e-07	-0.726146	0.604517	0.081146	-8.94863	3.59927e-19	2.30199e-16	ENSG00000163430	11.8214	11.8962	11.8837	11.9598	10.7306	10.6876	10.7883	10.9002	10.8184	10.7847	11.3456	11.3456	11.3246	10.9903	11.0127	11.0156	ENSG00000163430	4041	4056	3608	4198	3975.75	1671	1843	1729	1956
ENSG00000120594	84898	plexin domain containing 2	PLXDC2	155.692	-0.418243	0.748336	0.185601	-2.25345	0.0242305	0.0773047	-1.98045	0.253411	0.16038	-12.3485	4.96463e-35	1.41122e-32	1.5622	2.95305	0.175953	8.87851	6.77594e-19	4.04478e-16	ENSG00000120594	6.70427	6.67356	6.41475	6.5846	6.20873	6.32074	5.93759	6.3485	6.27907	6.22946	7.70294	7.74713	7.70234	8.1172	8.61375	8.23129	ENSG00000120594	113	105	77	97	98	69	86	55	80
ENSG00000067715	6857	synaptotagmin I	SYT1	162.503	0.274719	1.20976	0.117857	2.33096	0.0197556	0.0658323	-0.724865	0.605054	0.0981197	-7.38755	1.49553e-13	8.21534e-12	0.999584	1.99942	0.113655	8.79493	1.43138e-18	8.12027e-16	ENSG00000067715	6.89162	6.78229	6.87759	6.80817	6.95797	6.74384	7.26931	7.15775	7.23224	7.15228	7.83109	7.70793	7.65535	7.89877	7.66327	7.83504	ENSG00000067715	128	112	108	113	115.25	121	117	152	146
ENSG00000170113	123606	non imprinted in Prader-Willi/Angelman syndrome 1	NIPA1	899.634	-0.101463	0.932087	0.0920294	-1.10251	0.270242	0.451825	0.678581	1.60056	0.083847	8.09309	5.81715e-16	4.08524e-14	-0.780044	0.582349	0.0931567	-8.37346	5.59514e-17	2.86279e-14	ENSG00000170113	10.1772	10.11	10.2259	9.82831	9.99006	10.0778	10.0459	9.88305	9.93331	10.0267	9.42308	9.49854	9.51507	9.18094	9.25254	9.0961	ENSG00000170113	1290	1170	1141	946	1136.75	1015	1229	1049	975
ENSG00000069122	221395	G protein-coupled receptor 116	GPR116	176.721	-0.774164	0.584727	0.118258	-6.54637	5.89511e-11	2.41578e-09	0.223873	1.16786	0.112845	1.98389	0.0472677	0.153346	-0.998037	0.500681	0.119942	-8.32101	8.72153e-17	4.22122e-14	ENSG00000069122	8.02974	7.96211	8.10323	8.02634	7.26865	7.2062	7.29551	7.33749	7.31564	7.39409	7.15805	7.44785	7.0771	6.98501	6.55888	7.19757	ENSG00000069122	297	269	268	279	278.25	152	165	154	166
ENSG00000163840	151636	deltex 3 like, E3 ubiquitin ligase	DTX3L	345.864	-0.668088	0.62934	0.0976988	-6.83824	8.01707e-12	3.82853e-10	0.137738	1.10018	0.0910396	1.51295	0.130292	0.306486	-0.805826	0.572034	0.0983533	-8.19318	2.54406e-16	1.19892e-13	ENSG00000163840	8.92541	8.87488	8.93858	8.95968	8.22368	8.44072	8.36603	8.20125	8.15026	8.30169	8.40964	8.20916	8.32467	7.91618	8.08224	7.89208	ENSG00000163840	546	501	471	527	511.25	295	393	325	301
ENSG00000187498	1282	collagen, type IV, alpha 1	COL4A1	850.018	-0.633677	0.644531	0.0746289	-8.49104	2.0479e-17	2.07197e-15	-0.0238942	0.983574	0.0683076	-0.349803	0.726486	0.855634	-0.609783	0.655295	0.0746233	-8.17148	3.04628e-16	1.39879e-13	ENSG00000187498	10.0622	10.1968	10.1181	10.2429	9.64008	9.59355	9.38528	9.65631	9.50864	9.449	9.62086	9.64045	9.71467	9.44653	9.54412	9.39742	ENSG00000187498	1190	1247	1058	1275	1192.5	791	870	654	830
ENSG00000198573	64663::171489	SPANX family, member C::SPANX family, member E	SPANXC::SPANXE	140.486	-1.10842	0.463802	0.130133	-8.51759	1.62913e-17	1.67669e-15	-2.01393	0.247598	0.114223	-17.6315	1.41132e-69	1.33021e-66	0.905508	1.8732	0.111974	8.08676	6.1272e-16	2.74315e-13	ENSG00000198573	6.96998	6.8845	6.88116	7.07829	5.98622	5.88356	5.90815	5.98118	5.79402	6.22222	7.97883	7.54347	7.86819	7.7715	7.828	7.77176	ENSG00000198573	139	124	111	142	129	58	61	54	60
ENSG00000022556	55655	NLR family, pyrin domain containing 2	NLRP2	138.12	-0.202057	0.86931	0.110415	-1.82998	0.0672527	0.168608	0.742892	1.67353	0.108206	6.86556	6.62332e-12	3.01808e-10	-0.944948	0.519448	0.117128	-8.06769	7.16428e-16	3.05471e-13	ENSG00000022556	7.37741	7.60566	7.37039	7.44346	7.27613	7.20413	7.17905	7.23624	7.26971	7.41518	6.30362	6.36779	6.65463	6.79986	6.80146	6.51541	ENSG00000022556	187	211	159	185	185.5	156	168	144	157
ENSG00000279184	NA	NA	NA	56.4317	-0.874786	0.545335	0.144995	-6.03323	1.60714e-09	4.89468e-08	0.34005	1.2658	0.1503	2.26248	0.023668	0.0921004	-1.21484	0.430822	0.15146	-8.02083	1.05037e-15	4.29486e-13	ENSG00000279184	6.53298	6.40944	6.31258	6.39612	5.64383	5.64908	5.49737	5.64785	5.7264	5.77488	5.44346	5.51988	5.45938	5.21627	5.37671	5.20799	ENSG00000279184	111	96	80	94	95.25	49	56	43	51
ENSG00000090339	3383	intercellular adhesion molecule 1	ICAM1	100.403	-1.41353	0.375393	0.175545	-8.05224	8.12917e-16	6.86685e-14	-0.0510177	0.965255	0.1682	-0.303315	0.76165	0.877327	-1.36251	0.388905	0.17527	-7.77377	7.61849e-15	2.84233e-12	ENSG00000090339	7.13311	7.51233	7.3403	7.7822	6.14435	6.10369	6.17165	6.41032	5.89963	6.23706	6.29835	6.24931	6.27317	5.52926	6.59111	6.14831	ENSG00000090339	162	205	162	248	194.25	68	75	69	87
ENSG00000171435	283455	kinase suppressor of ras 2	KSR2	117.661	0.586733	1.50184	0.159496	3.67866	0.000234461	0.00182871	-0.60109	0.659256	0.132726	-4.52879	5.93217e-06	8.97999e-05	1.18782	2.27809	0.156171	7.60593	2.82862e-14	9.72725e-12	ENSG00000171435	6.19677	6.35571	6.10804	6.15468	7.00128	6.74865	6.72832	6.55444	6.67717	6.65457	7.37101	7.43404	7.50877	7.2835	6.67647	7.29189	ENSG00000171435	77	83	61	70	72.75	129	121	104	95
ENSG00000198865	100129792	coiled-coil domain containing 152	CCDC152	43.1875	-0.805017	0.572355	0.213862	-3.76418	0.000167096	0.00138407	0.942683	1.9221	0.219493	4.29482	1.74836e-05	0.000236477	-1.7477	0.297776	0.230151	-7.59372	3.1085e-14	1.03087e-11	ENSG00000198865	6.23544	5.79691	6.46905	5.66602	5.50903	5.28058	5.38424	5.24741	5.42751	5.46607	5.1153	4.52483	4.24977	4.51589	4.3849	4.96034	ENSG00000198865	94	63	97	56	77.5	47	44	42	39
ENSG00000143382	54507	ADAMTS-like 4	ADAMTSL4	181.886	-2.23488	0.212439	0.153861	-14.5253	8.37493e-48	5.17166e-45	-1.12649	0.45803	0.144341	-7.80433	5.98181e-15	3.77191e-13	-1.1084	0.46381	0.146014	-7.591	3.17458e-14	1.03364e-11	ENSG00000143382	8.23672	8.57807	8.206	8.63101	6.5381	6.00742	6.34353	6.50471	6.67147	5.82676	7.36248	7.36004	7.13025	7.26201	7.63411	7.44731	ENSG00000143382	348	425	291	437	375.25	88	66	75	89
ENSG00000253500	NA	NA	NA	90.682	1.56925	2.96751	0.174428	8.99657	2.32873e-19	2.79885e-17	0.239395	1.1805	0.136054	1.75956	0.0784833	0.218615	1.32986	2.51378	0.176051	7.55382	4.22665e-14	1.35162e-11	ENSG00000253500	5.04414	5.92657	5.19622	5.46481	6.78348	6.49721	6.90364	7.05451	6.92892	6.67628	6.71702	6.55924	6.45598	6.56852	6.61914	6.67216	ENSG00000253500	30	61	29	41	40.25	113	103	123	144
ENSG00000100842	10278	embryonal Fyn-associated substrate	EFS	16.8422	-1.48796	0.356515	0.268571	-5.54029	3.01968e-08	7.24884e-07	0.77044	1.70579	0.307838	2.50275	0.0123234	0.056183	-2.2584	0.209003	0.299293	-7.54579	4.4956e-14	1.41241e-11	ENSG00000100842	4.73555	4.69591	4.83876	4.96322	3.38358	3.94034	3.47337	3.91515	3.60433	4.03328	3.53446	3.51313	3.25764	3.19812	3.31519	3.06888	ENSG00000100842	38	35	36	44	38.25	8	18	9	16
ENSG00000163762	116441	transmembrane 4 L six family member 18	TM4SF18	35.6136	-1.899	0.268129	0.272881	-6.95907	3.42516e-12	1.76258e-10	0.18715	1.13851	0.274659	0.68139	0.495625	0.699972	-2.08615	0.235508	0.276988	-7.53155	5.01403e-14	1.49652e-11	ENSG00000163762	6.1451	6.15033	6.11669	5.98392	4.60898	4.59933	4.86655	4.09116	4.58776	4.2801	5.02069	4.69513	4.60264	3.51332	4.0219	3.95684	ENSG00000163762	94	90	79	78	85.25	23	26	29	14
ENSG00000256229	90649	zinc finger protein 486	ZNF486	89.101	-1.23263	0.425541	0.137115	-8.98972	2.47853e-19	2.95904e-17	-0.224133	0.856109	0.134642	-1.66466	0.0959806	0.249575	-1.0085	0.497064	0.134556	-7.49499	6.63034e-14	1.9151e-11	ENSG00000256229	6.99971	7.24769	7.30036	7.01449	6.11434	5.91457	5.85734	6.0683	6.02163	6.22524	6.49744	6.33302	6.30893	6.07347	5.98997	6.11573	ENSG00000256229	148	170	159	141	154.5	67	65	54	67
ENSG00000114812	7433	vasoactive intestinal peptide receptor 1	VIPR1	227.716	-1.5437	0.343004	0.123273	-12.5226	5.61785e-36	2.14052e-33	-0.648004	0.638162	0.115384	-5.61606	1.95356e-08	4.99063e-07	-0.895697	0.537488	0.119613	-7.48832	6.97622e-14	1.95203e-11	ENSG00000114812	8.62309	8.53956	8.47043	8.64327	7.0806	7.16699	7.22564	6.99061	7.08848	7.12101	7.84327	7.86013	7.90597	7.31096	7.91125	7.3265	ENSG00000114812	451	404	345	431	407.75	130	158	144	126
ENSG00000132561	4147::100506558	matrilin 2::uncharacterized LOC100506558	MATN2::LOC100506558	145.449	-0.908926	0.532582	0.131042	-6.93615	4.02935e-12	2.04993e-10	0.0618753	1.04382	0.124748	0.496	0.619894	0.787813	-0.970801	0.510223	0.131676	-7.37263	1.67294e-13	4.60909e-11	ENSG00000132561	7.66657	7.8667	7.82433	7.75335	6.77146	7.01332	6.93209	6.99097	6.89804	6.9736	6.92479	7.05479	7.24354	6.8401	6.37886	6.63016	ENSG00000132561	231	255	222	232	235	106	145	119	130
ENSG00000163235	7039	transforming growth factor, alpha	TGFA	541.848	-0.515766	0.699422	0.113479	-4.54503	5.49267e-06	7.368e-05	0.313652	1.24285	0.103639	3.02639	0.00247493	0.0158516	-0.829417	0.562756	0.114226	-7.26121	3.83652e-13	1.01036e-10	ENSG00000163235	9.56184	9.42174	9.65896	9.47443	8.84199	9.25298	9.19877	8.83063	8.80581	9.1848	8.69689	8.87159	8.90179	8.41901	8.85093	8.58248	ENSG00000163235	846	728	775	748	774.25	453	693	582	466
ENSG00000132470	3691	integrin, beta 4	ITGB4	2707.39	-0.373777	0.771759	0.090863	-4.11363	3.89482e-05	0.000398563	0.283731	1.21734	0.0817351	3.47135	0.000517855	0.00436823	-0.657508	0.633973	0.0910281	-7.22313	5.08059e-13	1.3186e-10	ENSG00000132470	11.5531	11.7701	11.701	11.9712	11.5119	11.2942	11.4341	11.4583	11.3048	11.3341	11.043	11.1127	11.2184	10.9575	11.3673	10.9449	ENSG00000132470	3328	3696	3158	4219	3600.25	2907	2831	2731	2902
ENSG00000110721	1119	choline kinase alpha	CHKA	705.794	-0.602769	0.658489	0.098881	-6.0959	1.08825e-09	3.46152e-08	0.112297	1.08095	0.0900856	1.24656	0.212559	0.42231	-0.715066	0.609177	0.0991426	-7.2125	5.49354e-13	1.4054e-10	ENSG00000110721	9.83733	9.88713	9.99131	9.9242	9.27128	9.41403	9.34984	9.28283	9.25544	9.37984	9.368	9.43718	9.43547	9.06538	8.89666	9.00043	ENSG00000110721	1020	1006	973	1022	1005.25	611	770	642	639
ENSG00000240912	NA	NA	NA	29.0116	-1.0925	0.468949	0.202732	-5.38888	7.08992e-08	1.55787e-06	0.44666	1.36288	0.216681	2.06138	0.039267	0.133967	-1.53916	0.344086	0.214973	-7.15979	8.07992e-13	1.96785e-10	ENSG00000240912	5.6655	5.48229	5.49025	5.37973	4.71727	4.26668	4.76502	4.75745	4.61507	4.70781	4.52802	4.45473	4.39943	4.17431	4.20287	4.15856	ENSG00000240912	66	54	49	49	54.5	26	19	27	28
ENSG00000163661	5806	pentraxin 3, long	PTX3	951.008	-0.291641	0.816972	0.110286	-2.64439	0.00818377	0.0330079	0.49382	1.40817	0.0998846	4.94391	7.6572e-07	1.44039e-05	-0.785461	0.580167	0.110946	-7.07967	1.44501e-12	3.36067e-10	ENSG00000163661	10.2456	10.2339	10.3303	10.1932	9.98038	10.0975	10.0646	9.82285	9.84257	9.97453	9.64501	9.68374	9.75112	9.30058	9.05044	9.37179	ENSG00000163661	1352	1276	1227	1226	1270.25	1006	1244	1061	932
ENSG00000046653	2824	glycoprotein M6B	GPM6B	102.153	0.314139	1.24327	0.124041	2.53254	0.0113238	0.0426112	1.28516	2.43709	0.123713	10.3882	2.80555e-25	4.78493e-23	-0.971019	0.510145	0.137663	-7.05359	1.74356e-12	3.95236e-10	ENSG00000046653	6.81954	6.92498	6.84854	6.5471	7.18641	7.13524	7.09549	7.08489	6.98344	6.96563	6.24049	5.92617	5.99832	5.77348	5.57568	5.98489	ENSG00000046653	127	131	111	97	116.5	151	165	140	145
ENSG00000109107	230	aldolase C, fructose-bisphosphate	ALDOC	532.344	1.24073	2.36318	0.118486	10.4715	1.16722e-25	2.3753e-23	0.403141	1.32238	0.103239	3.90494	9.4247e-05	0.00102476	0.837587	1.78706	0.11919	7.02732	2.10533e-12	4.71279e-10	ENSG00000109107	7.94214	8.18582	8.2833	8.47502	9.44098	9.40604	9.5413	9.44688	9.37614	9.34064	8.77527	8.91705	8.86542	9.12223	9.43125	9.01616	ENSG00000109107	262	298	287	364	302.75	699	775	746	728
ENSG00000163428	116064	leucine rich repeat containing 58	LRRC58	755.878	-0.906633	0.533429	0.127433	-7.11457	1.12264e-12	6.2242e-11	-0.018474	0.987276	0.115496	-0.159953	0.872918	0.938582	-0.888159	0.540303	0.127437	-6.96938	3.18346e-12	6.95237e-10	ENSG00000163428	10.3331	10.1183	10.3258	9.78754	9.5057	9.28179	9.07036	9.14346	9.37576	9.2433	9.51147	9.49657	9.41643	9.23337	8.94679	9.06586	ENSG00000163428	1452	1185	1234	925	1199	722	699	524	577
ENSG00000213186	286827	tripartite motif containing 59	TRIM59	109.86	-1.03168	0.489141	0.146335	-7.05012	1.78763e-12	9.53429e-11	-0.0151472	0.989556	0.14017	-0.108063	0.913946	0.960541	-1.01653	0.494303	0.146394	-6.94381	3.81663e-12	8.23471e-10	ENSG00000213186	7.4409	7.48643	7.5954	7.06746	6.74607	6.61474	6.24723	6.12001	6.4755	6.48773	6.72648	6.4553	6.62229	6.33616	6.32363	6.34364	ENSG00000213186	201	198	193	143	183.75	107	110	72	68
ENSG00000143850	22874	pleckstrin homology domain containing, family A member 6	PLEKHA6	182.015	-1.7138	0.304855	0.206015	-8.31882	8.88429e-17	8.46276e-15	-0.297903	0.813434	0.190177	-1.56645	0.117243	0.28558	-1.4159	0.374776	0.20474	-6.91559	4.65906e-12	9.59017e-10	ENSG00000143850	8.51337	8.39452	8.38929	8.43481	6.73332	7.13135	6.70383	6.73524	6.70384	6.79854	7.57458	7.45464	7.44552	6.43324	6.68955	6.37752	ENSG00000143850	425	371	332	378	376.5	102	157	99	106
ENSG00000158373	3017	histone cluster 1, H2bd	HIST1H2BD	114.161	-0.647139	0.638545	0.127108	-5.09124	3.55734e-07	6.52713e-06	0.247767	1.18737	0.122794	2.01774	0.0436187	0.144627	-0.894905	0.537783	0.129674	-6.90122	5.15595e-12	1.04924e-09	ENSG00000158373	7.36695	7.25148	7.40237	7.26574	6.55917	6.89086	6.85806	6.73131	6.50026	6.7695	6.62113	6.52048	6.83165	6.32883	6.44601	6.1608	ENSG00000158373	189	165	166	165	171.25	92	135	115	109
ENSG00000204387	50854	chromosome 6 open reading frame 48	C6orf48	4500.07	0.0192623	1.01344	0.0936308	0.205726	0.837005	0.910858	-0.620511	0.650441	0.0836194	-7.42066	1.1654e-13	6.48135e-12	0.639773	1.55808	0.0934648	6.84507	7.64366e-12	1.47186e-09	ENSG00000204387	11.8462	11.8295	11.7784	11.9812	11.8904	11.8459	11.8547	11.9736	11.884	11.826	12.3174	12.2607	12.2976	12.5177	12.8226	12.6115	ENSG00000204387	4045	3804	3292	4192	3833.25	3755	4137	3635	4132
ENSG00000006740	9912	Rho GTPase activating protein 44	ARHGAP44	180.825	0.511571	1.4256	0.097558	5.24376	1.57335e-07	3.14459e-06	-0.150479	0.900951	0.0813782	-1.84914	0.0644383	0.191021	0.66205	1.58233	0.0967546	6.84257	7.77843e-12	1.48187e-09	ENSG00000006740	7.00481	7.13639	7.03052	7.09483	7.55873	7.44203	7.70444	7.58624	7.49172	7.45625	7.67467	7.57391	7.6632	7.76741	7.7627	7.6482	ENSG00000006740	138	145	120	139	135.5	188	196	208	199
ENSG00000105472	6320	C-type lectin domain family 11, member A	CLEC11A	133.027	-0.503354	0.705465	0.121172	-4.15404	3.26661e-05	0.000341735	0.346285	1.27128	0.116266	2.97837	0.00289782	0.0180103	-0.849639	0.554924	0.124263	-6.83743	8.06277e-12	1.51987e-09	ENSG00000105472	7.33749	7.48204	7.43216	7.67854	7.08058	7.09354	7.12855	7.01274	6.75098	7.01884	6.64174	6.80487	7.00822	6.54847	6.72221	6.41046	ENSG00000105472	182	193	167	221	190.75	135	155	139	133
ENSG00000232677	100506930	long intergenic non-protein coding RNA 665	LINC00665	81.7684	-0.55893	0.678806	0.162657	-3.43626	0.000589808	0.00392358	0.596496	1.51204	0.15835	3.76695	0.000165252	0.00165789	-1.15543	0.448934	0.169179	-6.8296	8.51528e-12	1.58845e-09	ENSG00000232677	6.80527	6.87944	6.85868	6.90344	6.24258	6.62644	6.45493	6.17957	6.07019	6.46975	5.96561	6.17435	6.07806	5.50487	5.79878	5.25174	ENSG00000232677	129	130	115	131	126.25	75	115	88	74
ENSG00000154760	146857	schlafen family member 13	SLFN13	394.453	-0.733199	0.601569	0.137515	-5.33177	9.72578e-08	2.06852e-06	0.20869	1.15564	0.125742	1.65968	0.0969794	0.251231	-0.941889	0.520551	0.138115	-6.81961	9.12891e-12	1.67994e-09	ENSG00000154760	9.28771	9.24361	9.23276	8.91163	8.43823	8.71255	8.54093	8.30565	8.36231	8.41834	8.50297	8.5973	8.46224	8.02391	7.99206	7.86039	ENSG00000154760	705	650	579	506	610	343	476	367	323
ENSG00000181577	221416	chromosome 6 open reading frame 223	C6orf223	29.0273	0.983897	1.9778	0.280469	3.50805	0.000451413	0.00314325	-0.857747	0.551814	0.208184	-4.12015	3.78628e-05	0.000463147	1.84164	3.58418	0.270091	6.8186	9.19332e-12	1.67994e-09	ENSG00000181577	3.87565	3.92302	3.80426	4.23791	4.53651	4.40277	4.49672	4.63042	4.82406	4.89774	5.20059	5.33086	4.84974	5.21468	5.67833	5.45007	ENSG00000181577	12	12	9	17	12.5	22	22	21	25
ENSG00000051341	10721	polymerase (DNA directed), theta	POLQ	330.729	-0.696366	0.617125	0.109077	-6.38416	1.72336e-10	6.42958e-09	0.0471876	1.03325	0.100788	0.468186	0.639652	0.800594	-0.743554	0.597266	0.10934	-6.80041	1.04325e-11	1.84976e-09	ENSG00000051341	8.96455	8.9124	8.83186	8.67567	8.19244	8.3436	8.15399	8.19359	8.18828	8.00845	8.32832	8.41868	8.2235	7.91877	7.93515	7.90829	ENSG00000051341	563	516	437	430	486.5	289	367	279	300
ENSG00000173156	29984	ras homolog family member D	RHOD	88.2935	-2.24596	0.210813	0.14921	-15.0523	3.33328e-51	2.3877e-48	-1.3772	0.384965	0.14561	-9.45815	3.13438e-21	3.74203e-19	-0.868763	0.547616	0.127926	-6.79113	1.1126e-11	1.93442e-09	ENSG00000173156	7.24325	7.30077	7.16209	7.33707	5.40924	5.19169	5.0004	5.23891	5.49267	5.38402	6.28367	6.63016	6.38058	6.39345	6.75312	6.28877	ENSG00000173156	180	179	145	182	171.5	38	36	26	34
ENSG00000040199	23035	PH domain and leucine rich repeat protein phosphatase 2	PHLPP2	606.488	-0.420576	0.747126	0.0869772	-4.83547	1.32828e-06	2.12193e-05	0.170676	1.12559	0.079602	2.14412	0.0320231	0.115316	-0.591253	0.663766	0.0874583	-6.7604	1.37615e-11	2.34706e-09	ENSG00000040199	9.69939	9.55493	9.62811	9.47607	9.15999	9.45972	9.10215	9.15037	9.18746	9.00529	9.1194	9.09877	9.10642	8.93164	9.01695	8.82655	ENSG00000040199	929	797	754	745	806.25	567	800	540	584
ENSG00000248596	643201	centrosomal protein 192kDa pseudogene	RP11-844P9.2	50.933	-1.4039	0.377906	0.228918	-6.13277	8.63641e-10	2.83262e-08	0.157763	1.11556	0.223725	0.705163	0.480709	0.688263	-1.56166	0.33876	0.231427	-6.74797	1.49933e-11	2.53301e-09	ENSG00000248596	6.3709	6.41993	6.33189	6.73059	5.10431	5.62842	5.18068	5.34521	5.11129	5.06731	5.48018	5.62297	5.27424	4.5052	4.48294	5.0023	ENSG00000248596	101	100	84	126	102.75	32	57	34	41
ENSG00000264067	NA	NA	NA	71.0739	0.338446	1.26439	0.225244	1.50257	0.132949	0.276457	-1.11888	0.46045	0.188874	-5.92397	3.1426e-09	9.16574e-08	1.45733	2.746	0.217552	6.69877	2.10181e-11	3.4317e-09	ENSG00000264067	5.2244	5.58756	5.21395	5.64968	5.46984	5.82879	5.53423	5.96273	5.90567	5.53456	6.06499	6.35926	6.60223	6.99159	7.0848	6.88588	ENSG00000264067	37	48	31	50	41.5	41	63	43	64
ENSG00000169372	8738	CASP2 and RIPK1 domain containing adaptor with death domain	CRADD	866.585	-0.0218869	0.984944	0.10989	-0.199171	0.842129	0.914157	-0.751921	0.593812	0.0974895	-7.71284	1.23045e-14	7.62455e-13	0.730034	1.65868	0.108987	6.69835	2.10793e-11	3.4317e-09	ENSG00000169372	9.25134	9.43659	9.42844	9.67042	9.48584	9.19665	9.43545	9.57342	9.49833	9.3853	10.0236	9.8809	10.0007	10.2597	10.3501	10.3861	ENSG00000169372	665	723	645	846	719.75	708	654	678	782
ENSG00000163638	56999	ADAM metallopeptidase with thrombospondin type 1 motif, 9	ADAMTS9	60.2017	-0.805892	0.572008	0.161464	-4.99116	6.00175e-07	1.04654e-05	0.307809	1.23783	0.160721	1.91518	0.0554694	0.172306	-1.1137	0.462107	0.166306	-6.69668	2.1321e-11	3.43979e-09	ENSG00000163638	6.40194	6.64561	6.50631	6.31311	5.68292	5.76729	5.73875	6.06836	5.61312	5.6705	5.75754	5.45516	5.82595	5.19792	5.39177	5.29544	ENSG00000163638	99	114	92	87	98	50	61	52	71
ENSG00000115919	8942	kynureninase	KYNU	87.8312	1.8971	3.72464	0.180317	10.5209	6.91833e-26	1.42406e-23	0.661456	1.58168	0.139837	4.7302	2.24294e-06	3.7619e-05	1.23564	2.35486	0.184605	6.69345	2.17969e-11	3.4594e-09	ENSG00000115919	5.13462	5.6738	4.98444	5.27269	6.87392	6.89727	7.12874	6.70321	6.97347	7.04632	6.1922	6.12486	6.26718	6.62425	6.11801	6.64788	ENSG00000115919	33	50	24	35	35.5	122	141	147	111
ENSG00000165140	2203	fructose-1,6-bisphosphatase 1	FBP1	153.44	-0.876834	0.544561	0.119084	-7.36318	1.79574e-13	1.11274e-11	-0.0829795	0.944106	0.113121	-0.733544	0.463227	0.674812	-0.793855	0.576801	0.118606	-6.69324	2.18289e-11	3.4594e-09	ENSG00000165140	7.78091	7.63748	7.80134	7.95127	6.98452	6.74959	7.05617	7.22302	6.81931	7.00306	7.15299	7.15568	7.29234	6.84777	6.90912	6.91184	ENSG00000165140	250	214	217	267	237	124	118	130	154
ENSG00000082701	2932	glycogen synthase kinase 3 beta	GSK3B	807.32	-0.632878	0.644888	0.0900901	-7.02495	2.14145e-12	1.13124e-10	-0.031641	0.978307	0.0819451	-0.386125	0.699404	0.839885	-0.601237	0.659188	0.0900707	-6.67517	2.46942e-11	3.87916e-09	ENSG00000082701	10.0549	10.1578	10.1416	9.95435	9.47526	9.60849	9.3869	9.36602	9.36689	9.56968	9.60233	9.71034	9.61309	9.30641	9.42029	9.26271	ENSG00000082701	1186	1215	1078	1039	1129.5	704	881	656	675
ENSG00000179083	286499	family with sequence similarity 133, member A	FAM133A	7.66299	-4.14275	0.0566117	0.539341	-7.68115	1.57672e-14	1.12944e-12	-1.26596	0.415822	0.582802	-2.1722	0.0298407	0.109753	-2.87679	0.136144	0.435228	-6.60985	3.84705e-11	5.78932e-09	ENSG00000179083	3.90479	3.61643	3.75499	3.44196	1.65925	1.6134	1.83064	1.96448	2.01247	1.84006	2.11386	2.34533	2.34141	1.82676	1.9933	2.03137	ENSG00000179083	33	24	25	20	25.5	0	0	1	2
ENSG00000272398	100133941	CD24 molecule	CD24	370.052	-0.613618	0.653556	0.13546	-4.52988	5.90168e-06	7.82038e-05	0.285685	1.21899	0.123999	2.30393	0.0212265	0.0849631	-0.899303	0.536146	0.136311	-6.59745	4.18278e-11	6.24211e-09	ENSG00000272398	9.14732	8.95681	9.12169	8.88559	8.37709	8.58442	8.50284	8.17297	8.34012	8.62034	8.27928	8.48264	8.36117	8.09313	7.57877	8.039	ENSG00000272398	639	530	536	498	550.75	329	435	358	294
ENSG00000043355	7546	Zic family member 2	ZIC2	320.272	-0.382807	0.766944	0.0893833	-4.28276	1.84586e-05	0.000212577	0.213388	1.15941	0.0832344	2.56371	0.0103561	0.0491019	-0.596196	0.661496	0.0904602	-6.5907	4.37766e-11	6.47894e-09	ENSG00000043355	8.7021	8.55989	8.83987	8.49692	8.30474	8.46751	8.34036	8.25914	8.08168	8.24197	8.05743	8.07778	8.17287	7.97925	8.20363	8.01265	ENSG00000043355	466	400	440	378	421	314	402	320	315
ENSG00000211448	1734	deiodinase, iodothyronine, type II	DIO2	97.8374	-2.66077	0.158135	0.232796	-11.4296	2.97424e-30	8.19426e-28	-1.20927	0.432487	0.218998	-5.52183	3.35491e-08	8.28686e-07	-1.4515	0.365641	0.221151	-6.56339	5.25977e-11	7.59613e-09	ENSG00000211448	7.84656	7.62462	7.69457	7.42777	5.49271	5.24692	4.68008	5.16524	5.45713	5.41029	6.5488	6.85907	6.42416	6.12693	5.34215	6.05094	ENSG00000211448	281	227	215	194	229.25	41	38	19	32
ENSG00000101844	115201	autophagy related 4A, cysteine peptidase	ATG4A	265.131	-0.380785	0.76802	0.0976039	-3.90133	9.56669e-05	0.000861339	0.268663	1.20469	0.0912132	2.94544	0.00322495	0.0195846	-0.649448	0.637524	0.0990807	-6.55474	5.57405e-11	7.98561e-09	ENSG00000101844	8.45629	8.31382	8.44946	8.36065	7.8655	8.19877	8.05743	7.99812	7.97048	8.08375	7.89713	7.87933	8.01397	7.66632	7.51724	7.63034	ENSG00000101844	394	338	335	346	353.25	230	334	263	263
ENSG00000244128	NA	NA	NA	42.8633	1.28816	2.44216	0.228481	5.63791	1.72124e-08	4.35982e-07	-0.191186	0.875885	0.172782	-1.10651	0.268504	0.487566	1.47934	2.78822	0.226799	6.5227	6.90527e-11	9.51227e-09	ENSG00000244128	4.64968	4.70427	4.42639	4.26701	5.9113	5.36775	5.47534	5.72821	5.25473	5.24286	5.73258	5.82419	5.46295	5.49019	5.67081	5.86017	ENSG00000244128	24	24	16	15	19.75	65	47	45	58
ENSG00000227372	57212	TP73 antisense RNA 1	TP73-AS1	13.0602	-3.52896	0.0866321	0.391711	-9.00909	2.07782e-19	2.53126e-17	-1.60336	0.329109	0.408805	-3.92207	8.77917e-05	0.000967491	-1.92559	0.263232	0.297519	-6.47216	9.66107e-11	1.26285e-08	ENSG00000227372	4.52434	4.73939	4.3841	4.46211	2.7374	2.53608	2.34453	2.71373	2.65752	2.35692	3.22247	3.36075	3.27856	3.05294	3.33711	3.03382	ENSG00000227372	38	44	29	34	36.25	4	3	1	4
ENSG00000101888	55916	nuclear transport factor 2-like export factor 2	NXT2	280.247	-0.601808	0.658928	0.107239	-5.61182	2.00205e-08	4.98647e-07	0.0950952	1.06814	0.0995497	0.955253	0.33945	0.560471	-0.696903	0.616895	0.107766	-6.46683	1.0008e-10	1.29872e-08	ENSG00000101888	8.7204	8.52473	8.63752	8.34868	8.11256	7.85035	7.91396	7.9968	7.97445	8.0877	8.16924	7.94896	8.00766	7.87194	7.58922	7.73907	ENSG00000101888	476	393	383	342	398.5	275	258	236	262
ENSG00000185630	5087	pre-B-cell leukemia homeobox 1	PBX1	261.483	-0.410548	0.752337	0.131268	-3.12757	0.00176259	0.00958596	0.448496	1.36462	0.121326	3.69661	0.000218499	0.00210483	-0.859044	0.551318	0.13312	-6.45314	1.09555e-10	1.41144e-08	ENSG00000185630	8.66692	8.4243	8.38849	8.26823	7.88056	8.32921	8.1836	7.93208	7.8263	8.09163	7.58425	7.81369	7.81615	7.37919	7.82008	7.2466	ENSG00000185630	460	367	321	324	368	233	368	289	251
ENSG00000125430	9953	heparan sulfate (glucosamine) 3-O-sulfotransferase 3B1	HS3ST3B1	175.061	0.495781	1.41008	0.099627	4.97637	6.4788e-07	1.11667e-05	-0.140522	0.907191	0.0834508	-1.68389	0.0922034	0.242133	0.636303	1.55434	0.0988758	6.43537	1.23173e-10	1.55829e-08	ENSG00000125430	7.03016	7.03871	7.0052	7.07252	7.632	7.58205	7.41407	7.37947	7.52796	7.42092	7.58443	7.55013	7.52715	7.68185	7.64715	7.77329	ENSG00000125430	141	135	118	137	132.75	199	218	168	171
ENSG00000172469	79694	mannosidase, endo-alpha	MANEA	179.585	-0.549449	0.683281	0.115959	-4.73831	2.15506e-06	3.24855e-05	0.197613	1.1468	0.109212	1.80945	0.0703814	0.202961	-0.747062	0.595816	0.117381	-6.36441	1.96046e-10	2.36634e-08	ENSG00000172469	8.02396	7.96558	7.93971	7.70152	7.42974	7.35552	7.33347	7.14261	7.52946	7.56126	7.26101	7.50957	7.00209	7.30375	7.0799	7.05007	ENSG00000172469	295	269	237	219	255	171	184	158	143
ENSG00000152078	148534	transmembrane protein 56	TMEM56	263.648	-0.674376	0.626603	0.104988	-6.42334	1.3332e-10	5.11241e-09	-0.00797031	0.994491	0.0977032	-0.0815768	0.934983	0.971027	-0.666406	0.630074	0.105055	-6.3434	2.24751e-10	2.63062e-08	ENSG00000152078	8.68026	8.35282	8.61436	8.26968	7.91091	7.86135	7.78269	7.7791	7.89736	7.85751	8.05704	7.94947	7.97187	7.81925	7.62786	7.64469	ENSG00000152078	464	348	378	324	378.5	238	261	215	224
ENSG00000197885	28512	NFKB inhibitor interacting Ras-like 1	NKIRAS1	278.482	-0.609496	0.655425	0.0926695	-6.5771	4.79711e-11	2.00716e-09	-0.0240489	0.983469	0.0865214	-0.277953	0.781049	0.888099	-0.585448	0.666443	0.0926563	-6.31849	2.64133e-10	2.99859e-08	ENSG00000197885	8.55779	8.40416	8.59362	8.53241	7.93839	8.03284	7.99225	7.7221	7.8328	8.10829	8.10675	8.0768	7.91807	8.04312	7.7363	7.87631	ENSG00000197885	423	360	371	391	386.25	242	295	250	214
ENSG00000169129	84632	actin filament associated protein 1-like 2	AFAP1L2	546.347	-0.246586	0.842889	0.169003	-1.45907	0.144547	0.293453	0.825536	1.77219	0.153264	5.38637	7.18967e-08	1.66132e-06	-1.07212	0.475619	0.170277	-6.29634	3.04755e-10	3.41097e-08	ENSG00000169129	9.58825	9.42039	9.61205	9.38086	9.0287	9.60745	9.37203	9.0761	9.04967	9.34389	8.55897	8.89003	8.86355	8.08523	8.15079	7.93971	ENSG00000169129	863	728	750	700	760.25	519	895	660	557
ENSG00000129538	6035	ribonuclease, RNase A family, 1 (pancreatic)	RNASE1	67.6965	-0.196613	0.872597	0.160185	-1.22741	0.219668	0.391698	0.879891	1.84024	0.158456	5.5529	2.80974e-08	6.99816e-07	-1.0765	0.474177	0.171374	-6.28159	3.35136e-10	3.7047e-08	ENSG00000129538	6.29117	6.31002	6.23821	6.79467	6.28899	6.20429	6.24949	6.34971	6.16988	6.24521	4.9512	5.47935	5.71972	5.41196	5.73985	5.57652	ENSG00000129538	89	86	73	124	93	80	85	77	87
ENSG00000206527	201562	protein tyrosine phosphatase-like (proline instead of catalytic arginine), member b	PTPLB	680.798	-0.972394	0.50966	0.155877	-6.23821	4.42606e-10	1.54808e-08	0.00232975	1.00162	0.141012	0.0165217	0.986818	0.994456	-0.974724	0.508837	0.155909	-6.25186	4.05589e-10	4.30667e-08	ENSG00000206527	10.1915	9.98894	10.1703	9.82883	9.08313	9.18116	9.05619	9.00109	9.0873	9.21782	9.41148	9.42562	9.40835	8.92951	8.51826	8.62597	ENSG00000206527	1318	1085	1109	957	1117.25	535	653	521	523
ENSG00000115461	3488	insulin-like growth factor binding protein 5	IGFBP5	100.108	0.468217	1.3834	0.17756	2.63695	0.00836552	0.0335011	-0.618993	0.651125	0.149919	-4.12884	3.6459e-05	0.000447811	1.08721	2.12463	0.173911	6.25154	4.06426e-10	4.30667e-08	ENSG00000115461	5.90508	6.11837	5.88917	6.28443	6.53749	6.11276	6.62815	6.5318	6.49352	6.50455	6.74951	6.7045	6.82114	7.18254	7.46903	7.14188	ENSG00000115461	62	70	52	79	65.75	92	75	98	95
ENSG00000090376	11213	interleukin-1 receptor-associated kinase 3	IRAK3	79.949	-0.53934	0.688086	0.149956	-3.59664	0.000322351	0.00238639	0.427026	1.34446	0.145994	2.92496	0.00344505	0.0205607	-0.966366	0.511794	0.155068	-6.23188	4.60874e-10	4.8549e-08	ENSG00000090376	6.79398	6.55033	7.0675	6.65076	6.06286	6.55617	6.33269	6.10945	6.25947	6.36199	6.06296	6.08628	6.05955	5.69044	5.79877	5.75193	ENSG00000090376	128	101	135	108	118	65	109	80	70
ENSG00000175414	285598	ADP-ribosylation factor-like 10	ARL10	27.3516	-1.63807	0.321287	0.243581	-6.72492	1.75685e-11	7.92485e-10	-0.141049	0.90686	0.248238	-0.568199	0.5699	0.75457	-1.49702	0.354285	0.240574	-6.2227	4.88667e-10	5.11758e-08	ENSG00000175414	5.41064	5.75737	5.56843	5.31827	4.07236	4.17501	4.01491	4.37011	4.5266	4.33446	4.3414	4.67523	4.49992	4.63372	3.89541	3.8189	ENSG00000175414	55	70	54	48	56.75	14	18	13	20
ENSG00000178691	23512	SUZ12 polycomb repressive complex 2 subunit	SUZ12	1599.78	-0.470767	0.721581	0.0952347	-4.94323	7.68393e-07	1.30199e-05	0.120388	1.08703	0.08585	1.40231	0.160823	0.353018	-0.591155	0.663811	0.0953583	-6.1993	5.67136e-10	5.83694e-08	ENSG00000178691	11.1471	11.0358	11.1236	10.6932	10.6186	10.5238	10.531	10.3611	10.6773	10.5834	10.5849	10.5143	10.4898	10.4757	10.1673	10.3391	ENSG00000178691	2530	2224	2125	1723	2150.5	1561	1659	1456	1347
ENSG00000167658	1938	eukaryotic translation elongation factor 2	EEF2	68141	0.297479	1.22899	0.0999485	2.97632	0.00291726	0.0143444	-0.32058	0.800748	0.0894437	-3.58416	0.000338171	0.00305394	0.618059	1.53481	0.0999435	6.18409	6.24633e-10	6.35564e-08	ENSG00000167658	15.5757	15.7089	15.6561	15.8443	16.0234	15.7821	15.9949	16.1414	16.0273	15.953	16.1309	16.0544	16.1281	16.3773	16.5943	16.4596	ENSG00000167658	53489	55953	48367	60937	54686.5	66126	63356	64343	74577
ENSG00000138496	83666	poly (ADP-ribose) polymerase family, member 9	PARP9	103.661	-0.712899	0.610093	0.14793	-4.81915	1.44172e-06	2.28481e-05	0.213045	1.15913	0.14127	1.50807	0.131537	0.308364	-0.925944	0.526336	0.150061	-6.17046	6.80911e-10	6.75469e-08	ENSG00000138496	7.33049	7.04684	7.22515	7.21801	6.62593	6.84696	6.76121	6.11444	6.33739	6.51156	6.4385	6.50594	6.59073	6.08231	6.3511	6.14507	ENSG00000138496	186	143	147	161	159.25	98	132	108	68
ENSG00000153250	5937	RNA binding motif, single stranded interacting protein 1	RBMS1	768.792	-0.394232	0.760894	0.0997457	-3.95237	7.73802e-05	0.000718364	0.2237	1.16772	0.0905402	2.47073	0.0134838	0.0602764	-0.617933	0.651604	0.100168	-6.16897	6.87368e-10	6.75469e-08	ENSG00000153250	10.0514	9.97407	10.0218	9.65385	9.62809	9.69508	9.56343	9.33039	9.46166	9.59937	9.57671	9.39457	9.40702	9.25205	9.21406	9.11466	ENSG00000153250	1185	1067	991	839	1020.5	787	939	746	659
ENSG00000166106	170689	ADAM metallopeptidase with thrombospondin type 1 motif, 15	ADAMTS15	195.455	-0.999489	0.500177	0.175588	-5.69223	1.2539e-08	3.23556e-07	0.0864624	1.06176	0.161951	0.533878	0.593426	0.770879	-1.08595	0.471081	0.17605	-6.16841	6.8979e-10	6.75469e-08	ENSG00000166106	8.3996	8.15916	8.21458	8.30851	7.01675	7.88742	7.44309	6.99943	6.96364	7.38505	7.23825	7.5135	7.43877	6.95978	7.38843	6.77689	ENSG00000166106	387	309	289	341	331.5	125	272	171	128
ENSG00000111058	79611	acyl-CoA synthetase short-chain family member 3	ACSS3	864.364	0.00729621	1.00507	0.109575	0.0665866	0.946911	0.972488	-0.663704	0.631255	0.0972681	-6.82345	8.88785e-12	3.96917e-10	0.671001	1.59218	0.108782	6.16831	6.90255e-10	6.75469e-08	ENSG00000111058	9.28457	9.51537	9.51839	9.5503	9.48996	9.18834	9.50761	9.53021	9.60105	9.5202	9.89805	9.95332	9.97597	10.0894	10.4594	10.2694	ENSG00000111058	681	765	688	776	727.5	710	650	714	758
ENSG00000183828	256281	nudix (nucleoside diphosphate linked moiety X)-type motif 14	NUDT14	444.403	0.414712	1.33303	0.101163	4.09946	4.14114e-05	0.000419692	-0.20509	0.867484	0.0885171	-2.31696	0.0205059	0.0828192	0.619802	1.53666	0.100708	6.15442	7.53505e-10	7.25471e-08	ENSG00000183828	8.16791	8.48917	8.3125	8.60687	8.78766	8.62272	8.82852	8.97135	8.84082	8.73503	8.82538	8.85493	8.91026	9.0655	9.16356	9.13634	ENSG00000183828	311	374	295	403	345.75	439	443	449	520
ENSG00000121858	8743	tumor necrosis factor (ligand) superfamily, member 10	TNFSF10	47.9252	-0.446357	0.733894	0.171173	-2.60764	0.00911696	0.035946	0.677409	1.59927	0.173054	3.91445	9.06116e-05	0.000993676	-1.12377	0.458894	0.182796	-6.14765	7.86406e-10	7.51185e-08	ENSG00000121858	5.92876	5.80216	6.23866	6.05371	5.47711	5.69495	5.6611	5.6092	5.50314	5.80192	4.87104	5.10025	5.02344	4.88521	5.5349	4.97007	ENSG00000121858	71	61	78	74	71	44	60	51	51
ENSG00000158023	144406	WD repeat domain 66	WDR66	609.826	0.383509	1.30451	0.105311	3.64169	0.000270854	0.00205964	-0.26066	0.834706	0.0928192	-2.80826	0.00498099	0.0277624	0.644169	1.56284	0.104896	6.14102	8.19917e-10	7.75036e-08	ENSG00000158023	8.75366	8.86858	8.87468	8.93386	9.36254	9.01559	9.1176	9.30126	9.35676	9.18727	9.39564	9.24999	9.25372	9.59458	9.77618	9.53873	ENSG00000158023	470	486	438	504	474.5	656	581	546	651
ENSG00000171812	1296	collagen, type VIII, alpha 2	COL8A2	99.3725	-0.93415	0.523351	0.154211	-6.05763	1.38144e-09	4.25657e-08	0.00964017	1.0067	0.147078	0.0655446	0.94774	0.976926	-0.94379	0.519865	0.154504	-6.1085	1.0057e-09	9.28357e-08	ENSG00000171812	6.96496	7.29889	7.27867	7.28219	6.38919	6.11202	6.45909	6.48961	6.39689	6.29755	6.09661	6.19017	6.03674	6.25592	6.82601	6.56135	ENSG00000171812	142	174	154	170	160	82	75	86	92
ENSG00000167191	51704	G protein-coupled receptor, class C, group 5, member B	GPRC5B	148.478	-0.729094	0.603283	0.108866	-6.69717	2.125e-11	9.44282e-10	-0.0678064	0.954088	0.103729	-0.653685	0.513315	0.714988	-0.661288	0.632314	0.108474	-6.0963	1.08553e-09	9.86789e-08	ENSG00000167191	7.66567	7.56389	7.62659	7.79845	6.92821	7.19002	7.07406	6.93411	6.84237	6.92321	7.09391	7.06007	7.21479	6.74909	7.149	6.99399	ENSG00000167191	230	203	191	239	215.75	119	165	132	124
ENSG00000079257	56925	latexin	LXN	84.7986	-0.9792	0.507261	0.156493	-6.25715	3.92082e-10	1.38763e-08	-0.0261456	0.98204	0.150532	-0.173688	0.862111	0.932441	-0.953054	0.516538	0.156443	-6.09201	1.11505e-09	1.0085e-07	ENSG00000079257	6.79209	7.01195	7.01675	7.13223	6.12671	5.96475	6.09834	5.94607	6.23147	6.28809	6.16179	6.51305	6.28716	6.14189	5.57594	5.93358	ENSG00000079257	127	143	129	155	138.5	68	68	66	61
ENSG00000198521	7594	zinc finger protein 43	ZNF43	32.0351	-2.93661	0.130615	0.294867	-9.9591	2.30136e-23	3.92502e-21	-1.35238	0.391647	0.290763	-4.65113	3.3012e-06	5.34037e-05	-1.58424	0.333501	0.260311	-6.08593	1.15815e-09	1.04222e-07	ENSG00000198521	6.12867	5.79843	6.25142	5.5196	3.34014	3.87076	3.93503	3.49869	3.68129	3.95739	4.96344	5.00066	4.82303	4.29621	4.02263	4.35525	ENSG00000198521	97	71	92	56	79	5	13	12	7
ENSG00000177409	219285	sterile alpha motif domain containing 9-like	SAMD9L	71.3845	-0.311313	0.805908	0.143328	-2.17204	0.029853	0.0907037	0.608348	1.52451	0.141569	4.29718	1.72982e-05	0.000234501	-0.919661	0.528633	0.151489	-6.07079	1.27283e-09	1.13969e-07	ENSG00000177409	6.58821	6.35334	6.76596	6.32286	6.30327	6.00952	6.21369	6.33426	6.25627	6.3092	5.72751	5.83075	5.90537	5.74298	5.46206	5.56276	ENSG00000177409	111	88	109	85	98.25	80	72	74	85
ENSG00000153767	2960	general transcription factor IIE, polypeptide 1, alpha 56kDa	GTF2E1	234.393	-0.679584	0.624345	0.112877	-6.02055	1.73828e-09	5.25829e-08	0.00250114	1.00174	0.105019	0.0238161	0.980999	0.991974	-0.682085	0.623264	0.113001	-6.03609	1.57895e-09	1.35941e-07	ENSG00000153767	8.3991	8.37375	8.36236	8.14979	7.61732	7.78226	7.51047	7.64935	7.81765	7.68581	7.63143	7.68272	8.06734	7.43564	7.48256	7.67225	ENSG00000153767	381	356	317	299	338.25	193	248	177	205
ENSG00000163694	54502	RNA binding motif protein 47	RBM47	55.2074	-0.836321	0.56007	0.185737	-4.50271	6.70929e-06	8.74454e-05	0.309011	1.23886	0.182126	1.69669	0.0897551	0.237953	-1.14533	0.452086	0.190349	-6.01701	1.77673e-09	1.50084e-07	ENSG00000163694	6.34083	6.34857	6.30576	6.42947	5.42644	6.14364	5.25308	5.51813	5.41935	5.79081	5.54374	5.22913	5.25226	5.03381	5.61909	5.49862	ENSG00000163694	96	92	80	97	91.25	41	84	35	46
ENSG00000175455	64770	coiled-coil domain containing 14	CCDC14	894.236	-0.71629	0.608661	0.12298	-5.82445	5.73021e-09	1.5959e-07	0.0229409	1.01603	0.111146	0.206404	0.836476	0.919841	-0.73923	0.599059	0.123035	-6.00828	1.87502e-09	1.56176e-07	ENSG00000175455	10.4841	10.3862	10.2666	10.0103	9.72232	9.6641	9.36566	9.60333	9.67625	9.5472	9.88067	9.87403	9.52566	9.41776	9.34442	9.30763	ENSG00000175455	1607	1426	1175	1078	1321.5	838	914	644	798
ENSG00000041353	5874	RAB27B, member RAS oncogene family	RAB27B	167.385	-0.0743182	0.949791	0.13353	-0.556564	0.577826	0.733723	0.753687	1.6861	0.125312	6.0145	1.80448e-09	5.37682e-08	-0.828005	0.563308	0.13809	-5.99611	2.02102e-09	1.66785e-07	ENSG00000041353	7.80678	7.61525	7.80511	7.34442	7.7785	7.61164	7.63425	7.04787	7.71681	7.61002	7.05645	6.82995	6.85493	6.78546	6.95274	6.81862	ENSG00000041353	253	209	216	169	211.75	223	224	199	134
ENSG00000168528	347735	serine incorporator 2	SERINC2	2797.36	-1.09069	0.469535	0.104265	-10.4608	1.307e-25	2.62987e-23	-0.473262	0.720334	0.0936835	-5.05171	4.37861e-07	8.65477e-06	-0.617433	0.65183	0.104039	-5.93463	2.94508e-09	2.31318e-07	ENSG00000168528	11.91	12.0017	11.9933	12.1314	10.9012	10.9024	10.9936	11.0243	10.9318	10.9195	11.5435	11.592	11.7134	11.1907	11.0928	11.1934	ENSG00000168528	4290	4358	3888	4728	4316	1881	2141	1995	2130
ENSG00000210082	100616263	microRNA 4485	MIR4485	48496.5	0.730813	1.65957	0.121488	6.01552	1.79312e-09	5.38777e-08	0.0103562	1.0072	0.108749	0.0952303	0.924132	0.965442	0.720457	1.6477	0.121489	5.93025	3.0248e-09	2.36542e-07	ENSG00000210082	15.0397	15.1247	14.8883	14.9349	15.8491	15.3175	15.5642	15.8384	15.938	15.7033	15.5963	15.6202	15.3197	15.7416	15.9654	15.9011	ENSG00000210082	36873	37271	28279	32220	33660.8	58931	45945	47798	60657
ENSG00000065717	7089	transducin-like enhancer of split 2	TLE2	183.973	0.285477	1.21881	0.104548	2.73058	0.00632222	0.0268226	-0.322343	0.79977	0.0892157	-3.61308	0.000302583	0.00278023	0.60782	1.52395	0.10278	5.91382	3.34253e-09	2.55804e-07	ENSG00000065717	7.14318	7.08218	7.1975	7.33262	7.47952	7.402	7.59833	7.56066	7.30488	7.36802	7.63027	7.68673	7.76284	7.83524	7.65224	7.96353	ENSG00000065717	153	139	136	166	148.5	177	190	192	195
ENSG00000105750	7639	zinc finger protein 85	ZNF85	45.9809	-1.38149	0.383823	0.188695	-7.32128	2.45613e-13	1.49607e-11	-0.295489	0.814796	0.18663	-1.58329	0.113355	0.279224	-1.086	0.471067	0.183739	-5.91053	3.41016e-09	2.59869e-07	ENSG00000105750	6.28773	6.29499	6.20323	5.98331	5.31634	5.19589	4.91422	4.78419	5.0983	4.85844	5.46602	5.38255	5.60011	5.12332	4.97524	4.94756	ENSG00000105750	96	92	77	71	84	39	40	27	25
ENSG00000117226	2635	guanylate binding protein 3	GBP3	432.608	-0.215736	0.861107	0.125053	-1.72516	0.0844991	0.199474	0.528332	1.44226	0.114095	4.63064	3.64533e-06	5.81823e-05	-0.744068	0.597053	0.126393	-5.88694	3.93406e-09	2.93547e-07	ENSG00000117226	9.13648	9.09265	9.08829	8.96168	8.71418	9.04889	8.96084	8.67048	8.71644	9.01224	8.45228	8.62472	8.57761	7.96529	8.37355	7.9963	ENSG00000117226	629	580	519	522	562.5	417	604	495	419
ENSG00000114200	590	butyrylcholinesterase	BCHE	198.118	0.647553	1.56651	0.185302	3.49459	0.000474795	0.00327654	-0.43417	0.740119	0.161426	-2.68959	0.00715401	0.0367089	1.08172	2.11656	0.184121	5.87505	4.22707e-09	3.12804e-07	ENSG00000114200	6.54915	7.06561	6.8603	7.27798	7.70013	7.29466	7.5222	7.60473	7.64164	7.61866	7.85082	7.55138	7.56291	7.99949	8.57539	8.07113	ENSG00000114200	97	137	105	159	124.5	208	175	181	201
ENSG00000139514	6541	solute carrier family 7 (cationic amino acid transporter, y+ system), member 1	SLC7A1	12022.4	0.236631	1.17824	0.103219	2.29252	0.0218758	0.0713184	-0.368935	0.774354	0.0923231	-3.99613	6.43855e-05	0.000736751	0.605566	1.52158	0.103187	5.86863	4.39422e-09	3.22507e-07	ENSG00000139514	12.9539	13.3599	13.2221	13.3236	13.5994	13.0825	13.4355	13.6212	13.5607	13.3627	13.7413	13.7017	13.6977	13.9474	13.8067	13.9757	ENSG00000139514	8670	11011	8960	10615	9814	12339	9718	10905	12997
ENSG00000211459	NA	NA	NA	4607.41	0.707866	1.63339	0.189445	3.73653	0.000186575	0.00151734	-0.403451	0.756048	0.169649	-2.37815	0.0173996	0.0732985	1.11132	2.16043	0.189399	5.86759	4.42177e-09	3.23205e-07	ENSG00000211459	11.2656	11.5797	11.4017	11.4758	12.2246	11.5814	12.0416	12.373	12.3418	12.1003	12.2347	12.1988	12.0028	12.7859	12.8587	12.8455	ENSG00000211459	2676	3185	2518	2926	2826.25	4764	3428	4153	5491
ENSG00000244219	NA	NA	NA	73.967	0.76471	1.69903	0.183192	4.17436	2.98819e-05	0.000317582	-0.295573	0.814749	0.150769	-1.96044	0.0499446	0.159261	1.06028	2.08534	0.181088	5.85506	4.76838e-09	3.44323e-07	ENSG00000244219	5.41936	5.55866	5.46736	5.78584	6.30835	6.06518	6.42406	6.4679	5.97053	6.00647	6.1909	6.28845	6.24859	6.74893	6.71516	6.61248	ENSG00000244219	43	46	38	55	45.5	80	75	87	94
ENSG00000068028	11186	Ras association (RalGDS/AF-6) domain family member 1	RASSF1	527.537	-0.54575	0.685035	0.103708	-5.26238	1.42206e-07	2.88091e-06	0.0621148	1.044	0.09458	0.656744	0.511346	0.713398	-0.607865	0.656167	0.103912	-5.84981	4.92141e-09	3.53946e-07	ENSG00000068028	9.59819	9.33213	9.44719	9.35725	8.8009	9.33382	8.84784	8.76607	8.77446	8.84266	8.84148	8.8793	8.89813	8.74313	8.94626	8.79028	ENSG00000068028	869	683	666	688	726.5	440	735	452	445
ENSG00000023445	330	baculoviral IAP repeat containing 3	BIRC3	271.887	0.28132	1.21531	0.151129	1.86146	0.0626789	0.159848	1.18302	2.27052	0.139061	8.50722	1.7815e-17	1.47019e-15	-0.901701	0.535255	0.155067	-5.8149	6.06688e-09	4.16496e-07	ENSG00000023445	8.05296	8.34763	8.28682	8.15844	8.68398	8.11196	8.5373	8.37477	8.5614	8.56898	7.65982	7.54218	7.39858	7.41958	6.58326	7.34423	ENSG00000023445	294	347	298	299	309.5	419	314	374	347
ENSG00000167772	51129	angiopoietin-like 4	ANGPTL4	115.226	-1.37736	0.384923	0.349072	-3.94577	7.95428e-05	0.000734254	0.651939	1.57128	0.321943	2.02501	0.0428662	0.142774	-2.0293	0.244974	0.351866	-5.76725	8.05765e-09	5.34431e-07	ENSG00000167772	8.09862	7.33132	7.88339	7.84054	5.92619	7.45749	6.54194	5.92248	5.92356	6.42322	6.0311	6.21798	6.44291	5.44043	5.564	5.31379	ENSG00000167772	330	178	241	257	251.5	57	210	92	59
ENSG00000158270	81035	collectin sub-family member 12	COLEC12	230.125	-0.981001	0.506628	0.105777	-9.27426	1.78853e-20	2.4082e-18	-0.384459	0.766066	0.0987177	-3.89453	9.83886e-05	0.00106462	-0.596542	0.661337	0.103636	-5.75612	8.60695e-09	5.6459e-07	ENSG00000158270	8.15344	8.37502	8.31141	8.54908	7.43622	7.15657	7.52286	7.44907	7.39552	7.58379	7.85482	7.77303	7.93303	7.54705	7.85796	7.72813	ENSG00000158270	319	357	306	401	345.75	169	156	179	177
ENSG00000136158	10253	sprouty homolog 2 (Drosophila)	SPRY2	2329.12	0.667882	1.58874	0.108103	6.17819	6.48422e-10	2.19507e-08	0.0460667	1.03245	0.0963543	0.478097	0.632581	0.796064	0.621815	1.53881	0.108132	5.75051	8.89755e-09	5.78516e-07	ENSG00000136158	10.5613	10.7935	10.6242	10.7601	11.4104	10.7537	11.481	11.4406	11.3597	11.4692	11.3106	11.2775	11.2696	11.3661	11.2228	11.3182	ENSG00000136158	1648	1851	1472	1788	1689.75	2716	1934	2836	2878
ENSG00000266402	677842	small nucleolar RNA, H/ACA box 76	SNORA76	351.817	0.165721	1.12173	0.106064	1.56246	0.11818	0.253882	-0.436276	0.73904	0.092892	-4.69659	2.64538e-06	4.37833e-05	0.601997	1.51782	0.104791	5.74473	9.2066e-09	5.90938e-07	ENSG00000266402	8.20885	8.17152	8.07624	8.18176	8.23033	8.19872	8.272	8.58322	8.31968	8.27634	8.41563	8.56361	8.74702	8.88034	8.85791	8.89192	ENSG00000266402	324	300	251	299	293.5	296	329	303	397
ENSG00000175505	23529	cardiotrophin-like cytokine factor 1	CLCF1	495.763	-0.497259	0.708452	0.104729	-4.74805	2.05387e-06	3.11174e-05	0.104375	1.07503	0.0955669	1.09217	0.274758	0.493905	-0.601634	0.659007	0.105051	-5.72708	1.02174e-08	6.48844e-07	ENSG00000175505	9.4227	9.31214	9.27758	9.30221	8.7331	9.19334	8.91576	8.78406	8.64187	8.75497	8.94487	8.91232	8.75052	8.68297	8.63898	8.51945	ENSG00000175505	768	675	591	663	674.25	420	666	476	452
ENSG00000277161	NA	NA	NA	385.116	-0.855948	0.552502	0.131222	-6.52289	6.89645e-11	2.78157e-09	-0.108055	0.927838	0.119784	-0.90208	0.367014	0.587667	-0.747894	0.595472	0.130981	-5.70996	1.13001e-08	7.05098e-07	ENSG00000277161	9.24851	9.02336	9.32634	8.83746	8.27148	8.53545	8.23539	8.06442	8.15704	8.46647	8.44408	8.73966	8.54844	8.14585	8.20507	8.22449	ENSG00000277161	686	555	620	480	585.25	304	419	294	271
ENSG00000205517	57139	ral guanine nucleotide dissociation stimulator-like 3	RGL3	16.944	-1.82832	0.281593	0.309126	-5.91447	3.32937e-09	9.71049e-08	-0.0747083	0.949534	0.320284	-0.233256	0.815563	0.9076	-1.75361	0.296559	0.307387	-5.70488	1.16422e-08	7.19011e-07	ENSG00000205517	4.92937	5.00694	4.6051	4.67965	3.55188	3.89138	3.10961	3.86078	3.35304	3.32313	3.88011	3.97251	3.3506	3.38658	3.12383	3.64406	ENSG00000205517	45	46	29	34	38.5	10	17	5	15
ENSG00000165475	51084	crystallin, lambda 1	CRYL1	313.308	0.419257	1.33724	0.13074	3.2068	0.0013422	0.00770881	-0.321911	0.800009	0.114426	-2.81327	0.0049041	0.0274424	0.741169	1.67153	0.129933	5.70423	1.1687e-08	7.19215e-07	ENSG00000165475	7.48976	7.87557	7.91251	8.05873	8.37041	7.86364	8.37175	8.33285	8.31993	8.1622	8.44999	8.36777	8.33425	8.60362	8.76766	8.74418	ENSG00000165475	192	243	224	275	233.5	330	259	328	333
ENSG00000128872	29767	tropomodulin 2 (neuronal)	TMOD2	193.738	-0.133932	0.911344	0.106815	-1.25387	0.209891	0.379784	0.492587	1.40697	0.100273	4.91246	8.99406e-07	1.65876e-05	-0.626519	0.647737	0.109996	-5.69585	1.22755e-08	7.45186e-07	ENSG00000128872	7.88125	7.90124	7.75169	7.82794	7.64847	7.85057	7.73027	7.50169	7.61372	7.90736	7.38599	7.45212	7.38983	7.11986	7.06739	7.04714	ENSG00000128872	264	255	205	239	240.75	200	264	211	186
ENSG00000107829	6468	F-box and WD repeat domain containing 4	FBXW4	681.173	0.301924	1.23279	0.141713	2.13054	0.0331274	0.0983171	-0.500125	0.707046	0.125787	-3.97596	7.00947e-05	0.0007938	0.802048	1.74357	0.141162	5.68174	1.33329e-08	7.9855e-07	ENSG00000107829	8.7876	8.97239	8.91707	9.18738	9.26888	9.06972	9.28097	9.3952	9.36415	9.1948	9.46058	9.43286	9.39198	9.86216	10.1857	9.97372	ENSG00000107829	480	522	450	603	513.75	611	602	612	694
ENSG00000134755	1824	desmocollin 2	DSC2	281.983	-0.502133	0.706062	0.116287	-4.31803	1.57427e-05	0.000184382	0.162282	1.11906	0.107227	1.51345	0.130166	0.30631	-0.664415	0.630945	0.117035	-5.67708	1.37013e-08	8.17878e-07	ENSG00000134755	8.58749	8.62	8.54919	8.35729	8.05234	8.25158	7.9543	8.00261	7.96332	8.06736	8.09759	8.10652	8.13039	7.61555	7.66183	7.65812	ENSG00000134755	432	421	359	344	389	263	346	243	263
ENSG00000185904	84856	long intergenic non-protein coding RNA 839	LINC00839	306.972	1.03785	2.05317	0.121624	8.5333	1.42233e-17	1.47232e-15	0.342196	1.26769	0.105166	3.25388	0.00113842	0.00841038	0.695657	1.61962	0.122655	5.67165	1.41428e-08	8.40275e-07	ENSG00000185904	7.56863	7.56133	7.56881	7.67042	8.67627	8.74369	8.46218	8.61614	8.53471	8.40502	7.97323	7.94918	8.09266	8.41347	8.49274	8.48509	ENSG00000185904	204	193	174	207	194.5	413	493	351	410
ENSG00000173226	9657	IQ motif containing B1	IQCB1	159.809	-0.681305	0.623601	0.111604	-6.10465	1.03026e-09	3.28874e-08	-0.0534566	0.963625	0.105369	-0.507327	0.611925	0.782125	-0.627848	0.647141	0.111361	-5.63794	1.72096e-08	9.94158e-07	ENSG00000173226	7.87604	7.79844	7.58523	7.71368	7.05307	7.0448	7.09257	7.18526	7.24223	7.06231	7.481	7.29113	6.98006	7.05994	7.09834	6.99109	ENSG00000173226	267	240	184	223	228.5	130	147	133	149
ENSG00000158286	388591	ring finger protein 207	RNF207	88.7414	-0.372823	0.77227	0.153315	-2.43174	0.0150267	0.0532444	0.520704	1.43466	0.14702	3.54173	0.000397516	0.00351541	-0.893527	0.538297	0.158619	-5.63318	1.76921e-08	1.01548e-06	ENSG00000158286	7.09765	6.79253	6.72064	6.78458	6.50674	6.77299	6.21802	6.6196	6.16765	6.70541	6.3544	6.12236	5.98287	5.9792	6.09536	5.74495	ENSG00000158286	159	120	102	118	124.75	91	127	72	103
ENSG00000185787	10933	mortality factor 4 like 1	MORF4L1	948.061	-0.56255	0.677104	0.104425	-5.38713	7.15909e-08	1.57114e-06	0.0257864	1.01803	0.0944178	0.273109	0.784769	0.889922	-0.588336	0.66511	0.104488	-5.63064	1.7954e-08	1.02364e-06	ENSG00000185787	10.4059	10.3356	10.4103	9.93643	9.91095	9.74174	9.70364	9.54065	9.71245	9.79586	9.97756	9.75462	9.7119	9.724	9.52203	9.53841	ENSG00000185787	1516	1372	1299	1020	1301.75	957	964	819	761
ENSG00000174672	9024	BR serine/threonine kinase 2	BRSK2	119.721	-0.988185	0.504112	0.127745	-7.73564	1.02887e-14	7.58234e-13	-1.61729	0.325947	0.112928	-14.3214	1.60939e-46	8.00583e-44	0.629104	1.5466	0.111738	5.63015	1.80053e-08	1.02364e-06	ENSG00000174672	6.88819	6.94331	6.76934	6.85293	5.81765	6.22589	6.04468	6.06781	5.83134	5.85571	7.46437	7.34122	7.55199	7.54452	7.2756	7.47791	ENSG00000174672	132	131	103	121	121.75	51	81	61	65
ENSG00000176597	84002	UDP-GlcNAc:betaGal beta-1,3-N-acetylglucosaminyltransferase 5	B3GNT5	404.214	-0.361729	0.778231	0.114407	-3.16178	0.00156806	0.00874521	0.287343	1.22039	0.104594	2.74722	0.00601025	0.0321384	-0.649072	0.63769	0.115285	-5.63015	1.80058e-08	1.02364e-06	ENSG00000176597	9.1392	8.94026	9.10816	8.78905	8.63217	8.79463	8.52151	8.50655	8.71258	8.72529	8.6995	8.52645	8.40405	8.3386	8.12476	8.06418	ENSG00000176597	632	521	528	462	535.75	394	504	361	373
ENSG00000198771	92241	RCSD domain containing 1	RCSD1	259.977	-0.763378	0.589115	0.109862	-6.94855	3.69056e-12	1.8883e-10	-0.148688	0.902071	0.101762	-1.46113	0.143979	0.326831	-0.614691	0.65307	0.109248	-5.62659	1.83811e-08	1.03512e-06	ENSG00000198771	8.45395	8.46487	8.50715	8.4941	7.86308	7.95075	7.86677	7.46029	7.52421	7.78725	7.88331	7.9745	8.16952	7.67063	7.87529	7.73254	ENSG00000198771	394	378	350	382	376	230	279	229	177
ENSG00000105383	945	CD33 molecule	CD33	14.561	-1.15027	0.45054	0.324343	-3.54646	0.000390437	0.00279455	0.827552	1.77467	0.347113	2.3841	0.017121	0.0723119	-1.97782	0.253873	0.352099	-5.61724	1.94033e-08	1.07577e-06	ENSG00000105383	4.4043	4.6193	4.44761	4.35271	3.98879	2.83551	3.69888	3.3707	4.104	3.6505	3.46663	3.28433	2.99749	3.02914	3.42061	2.99689	ENSG00000105383	30	35	27	27	29.75	18	4	13	9
ENSG00000121578	8702	UDP-Gal:betaGlcNAc beta 1,4- galactosyltransferase, polypeptide 4	B4GALT4	139.918	-0.836617	0.559955	0.114181	-7.32709	2.35205e-13	1.44248e-11	-0.206044	0.866911	0.108408	-1.90063	0.0573502	0.176283	-0.630573	0.64592	0.112569	-5.60167	2.12297e-08	1.15206e-06	ENSG00000121578	7.66387	7.73603	7.53911	7.43882	6.74473	6.88735	6.76644	6.96844	6.93145	6.62567	7.18879	7.0332	7.13694	6.96089	6.71553	6.99785	ENSG00000121578	231	232	180	184	206.75	104	132	105	128
ENSG00000165072	256691	MAM domain containing 2	MAMDC2	46.2902	-1.25704	0.418402	0.185433	-6.77894	1.21058e-11	5.60181e-10	-0.242821	0.845091	0.182815	-1.32823	0.184101	0.385195	-1.01422	0.495097	0.181516	-5.58746	2.30411e-08	1.23539e-06	ENSG00000165072	6.04761	6.32701	5.91839	6.31311	4.98942	5.31161	5.23831	5.09014	5.10431	4.86474	5.64383	5.4673	5.32456	4.98665	5.19592	5.07576	ENSG00000165072	79	94	61	92	81.5	29	44	36	33
ENSG00000137460	85462	FH2 domain containing 1	FHDC1	72.241	-1.10387	0.465265	0.146121	-7.55453	4.20375e-14	2.8195e-12	-0.311553	0.805774	0.142087	-2.19269	0.0283296	0.105442	-0.792321	0.577414	0.142068	-5.57706	2.44622e-08	1.29655e-06	ENSG00000137460	6.85201	6.77407	6.75404	6.556	5.64735	5.90088	5.70573	5.93826	5.85285	5.49463	6.21911	6.11908	5.84282	5.78858	6.18557	5.99467	ENSG00000137460	136	122	108	102	117	47	66	49	62
ENSG00000168824	27065	neuron specific gene family member 1	NSG1	115.897	-0.0520251	0.964581	0.12588	-0.413292	0.679393	0.807496	-0.721983	0.606264	0.107551	-6.71291	1.90784e-11	8.07698e-10	0.669958	1.59103	0.120148	5.57613	2.4593e-08	1.29915e-06	ENSG00000168824	6.53213	6.68426	6.48179	6.71044	6.5481	6.70625	6.51422	6.68561	6.48768	6.37393	7.23422	7.1036	7.44724	7.17198	7.06767	7.24604	ENSG00000168824	100	107	82	108	99.25	91	117	88	105
ENSG00000107874	79004	CUE domain containing 2	CUEDC2	1387.74	0.24136	1.18211	0.10915	2.21127	0.0270174	0.0841013	-0.365553	0.776171	0.0971763	-3.76176	0.000168725	0.00168989	0.606913	1.523	0.108893	5.57346	2.49727e-08	1.31533e-06	ENSG00000107874	9.96836	10.0729	10.0857	10.2862	10.3531	10.2365	10.418	10.46	10.3356	10.2404	10.5006	10.4082	10.5244	10.7465	11.0437	10.863	ENSG00000107874	1095	1123	1017	1294	1132.25	1297	1357	1349	1452
ENSG00000163083	3625	inhibin, beta B	INHBB	342.058	-1.37123	0.386562	0.161486	-8.49129	2.04349e-17	2.07197e-15	-0.479998	0.716979	0.147175	-3.26141	0.00110858	0.00822727	-0.89123	0.539154	0.160201	-5.56318	2.64903e-08	1.37903e-06	ENSG00000163083	9.20239	9.07065	9.113	9.13028	7.61379	8.16252	7.80378	7.84132	7.58803	7.78421	8.25276	8.71589	8.64252	7.87599	8.03441	7.8265	ENSG00000163083	669	579	536	598	595.5	189	322	216	232
ENSG00000031081	57514	Rho GTPase activating protein 31	ARHGAP31	375.043	-0.627767	0.647177	0.119161	-5.26821	1.37757e-07	2.81295e-06	0.0354576	1.02488	0.10899	0.325329	0.744932	0.868676	-0.663224	0.631465	0.119333	-5.55775	2.73271e-08	1.41438e-06	ENSG00000031081	8.95143	9.00985	8.97942	9.00704	8.22488	8.59883	8.44187	8.30364	8.31893	8.38239	8.40341	8.58487	8.58929	7.92202	8.43196	8.02317	ENSG00000031081	554	550	483	543	532.5	294	439	342	323
ENSG00000043093	54165	DCN1, defective in cullin neddylation 1, domain containing 1	DCUN1D1	390.406	-0.633336	0.644684	0.137698	-4.59945	4.236e-06	5.93106e-05	0.134063	1.09738	0.125488	1.06834	0.285368	0.505074	-0.7674	0.587475	0.138093	-5.55712	2.74258e-08	1.41539e-06	ENSG00000043093	9.2856	9.09754	9.20611	8.64125	8.66017	8.50009	8.29597	8.1583	8.6517	8.47987	8.58006	8.32952	8.4586	8.46274	8.00916	8.11244	ENSG00000043093	704	585	568	416	568.25	403	408	307	290
ENSG00000198947	1756	dystrophin	DMD	119.24	0.489113	1.40358	0.115051	4.25125	2.12578e-05	0.000239726	1.18877	2.27959	0.111396	10.6716	1.38199e-26	2.55142e-24	-0.69966	0.615718	0.126193	-5.54437	2.95022e-08	1.50093e-06	ENSG00000198947	6.76856	7.04589	6.95315	6.73388	7.39994	7.46832	7.20256	7.29686	7.31024	7.27699	6.37894	6.19723	6.09865	6.33091	6.01487	6.45938	ENSG00000198947	120	141	118	110	122.25	174	208	149	167
ENSG00000164690	6469	sonic hedgehog	SHH	118.495	0.39828	1.31794	0.160692	2.47852	0.0131928	0.0481862	1.34177	2.53462	0.152414	8.80344	1.32686e-18	1.21232e-16	-0.943491	0.519973	0.170257	-5.54157	2.99775e-08	1.51346e-06	ENSG00000164690	7.0046	6.86191	7.06662	6.90777	7.18941	7.84549	7.42086	6.98094	7.14876	7.20219	5.80135	6.15724	6.23524	6.05505	6.38002	5.98262	ENSG00000164690	144	123	129	126	130.5	149	276	176	132
ENSG00000103196	83716	cysteine-rich secretory protein LCCL domain containing 2	CRISPLD2	135.75	-0.198314	0.871568	0.119805	-1.65531	0.0978616	0.222005	0.484039	1.39865	0.113633	4.25967	2.04729e-05	0.000271577	-0.682353	0.623148	0.123813	-5.51117	3.5645e-08	1.76335e-06	ENSG00000103196	7.24993	7.48558	7.10279	7.56116	6.96146	7.28861	7.2243	7.27788	7.12484	7.16273	6.56399	6.67642	6.57658	6.84708	6.96391	6.75513	ENSG00000103196	170	193	130	202	173.75	123	179	149	162
ENSG00000130702	3911	laminin, alpha 5	LAMA5	736.977	-1.4829	0.35777	0.235498	-6.29686	3.03736e-10	1.09885e-08	-0.187078	0.878383	0.212487	-0.880422	0.378631	0.598598	-1.29582	0.407305	0.235345	-5.50604	3.6699e-08	1.8044e-06	ENSG00000130702	10.4399	10.4324	10.3674	10.3622	8.99814	9.2049	9.0107	8.88561	8.56069	8.91332	9.37318	9.56379	9.57368	8.40513	8.95561	8.34897	ENSG00000130702	1573	1489	1276	1401	1434.75	503	664	504	481
ENSG00000159314	201176	Rho GTPase activating protein 27	ARHGAP27	177.617	-0.502923	0.705676	0.116128	-4.33075	1.48603e-05	0.000175193	0.141785	1.10327	0.108759	1.30366	0.192348	0.396201	-0.644708	0.639622	0.11718	-5.50184	3.75846e-08	1.83897e-06	ENSG00000159314	7.69747	7.87091	7.75581	8.05801	7.48292	7.44655	7.3908	7.38029	7.18595	7.37225	6.9717	7.235	7.25162	7.23308	7.60616	7.11639	ENSG00000159314	232	251	207	285	243.75	178	197	165	171
ENSG00000189056	5649	reelin	RELN	194.72	-0.387643	0.764378	0.21283	-1.82137	0.06855	0.170974	-1.53249	0.345681	0.188201	-8.14279	3.86269e-16	2.77803e-14	1.14484	2.21122	0.208166	5.49966	3.8052e-08	1.85677e-06	ENSG00000189056	6.84667	7.47112	7.01303	7.25099	7.2058	6.26171	6.39106	6.90656	7.17246	6.64867	7.989	7.923	7.76297	8.51667	8.61243	8.47748	ENSG00000189056	123	187	119	157	146.5	145	80	77	120
ENSG00000180353	3059	hematopoietic cell-specific Lyn substrate 1	HCLS1	30.9827	-2.23737	0.212073	0.315885	-7.08285	1.41224e-12	7.73408e-11	-0.562512	0.677122	0.307254	-1.83077	0.0671345	0.196253	-1.67485	0.313198	0.305354	-5.48496	4.13564e-08	1.97496e-06	ENSG00000180353	6.06216	5.76447	5.67788	5.88007	3.71745	4.2302	3.8772	3.97404	4.07642	4.49497	5.03479	5.09864	4.41398	3.86816	3.74188	4.04769	ENSG00000180353	92	69	58	75	73.5	9	19	11	13
ENSG00000148344	9536	prostaglandin E synthase	PTGES	1032.88	0.348516	1.27325	0.145054	2.40267	0.0162759	0.0566069	1.14929	2.21805	0.130825	8.78495	1.56434e-18	1.41486e-16	-0.800774	0.574041	0.146095	-5.48119	4.22466e-08	2.0121e-06	ENSG00000148344	10.1917	9.91342	10.1039	10.1441	10.2088	10.7018	10.7004	10.1567	10.0501	10.6128	9.26454	9.44385	9.69091	9.14098	9.28317	8.93848	ENSG00000148344	1299	1013	1042	1182	1134	1183	1913	1669	1182
ENSG00000251138	100507377	uncharacterized LOC100507377	RP11-81H3.2	27.7719	-1.19449	0.436942	0.233172	-5.12278	3.0107e-07	5.62207e-06	0.0833278	1.05946	0.235497	0.353839	0.72346	0.854035	-1.27781	0.41242	0.235608	-5.42348	5.84512e-08	2.68396e-06	ENSG00000251138	5.34151	5.22521	5.63202	5.4328	4.38185	4.56543	4.43939	4.39493	4.34399	4.73312	4.76434	4.81165	4.38377	3.96715	3.99458	4.38556	ENSG00000251138	51	44	56	52	50.75	19	26	20	20
ENSG00000167617	148170	CDC42 effector protein (Rho GTPase binding) 5	CDC42EP5	266.201	0.567592	1.48205	0.13855	4.09665	4.1918e-05	0.000424114	-0.180501	0.882397	0.120897	-1.49302	0.135433	0.313959	0.748093	1.67957	0.138085	5.41764	6.03911e-08	2.76594e-06	ENSG00000167617	7.28254	7.49465	7.55093	7.85527	8.05769	7.87742	8.34208	8.30357	7.88554	8.04642	8.07272	8.03791	8.30108	8.19612	8.60904	8.32164	ENSG00000167617	166	185	173	239	190.75	265	264	324	329
ENSG00000165244	195828	zinc finger protein 367	ZNF367	511.428	-0.476515	0.718711	0.121482	-3.92251	8.76319e-05	0.000798226	0.182516	1.13486	0.110411	1.65306	0.0983191	0.25305	-0.659031	0.633304	0.121919	-5.40548	6.46339e-08	2.9082e-06	ENSG00000165244	9.43153	9.37217	9.5399	9.17444	8.91912	9.10229	8.97147	8.76716	8.69862	9.04482	8.99568	8.93044	8.95092	8.55666	8.45595	8.48654	ENSG00000165244	772	704	713	604	698.25	480	623	495	446
ENSG00000205213	55366	leucine-rich repeat containing G protein-coupled receptor 4	LGR4	651.097	-0.381672	0.767547	0.13687	-2.78857	0.00529407	0.0232538	0.361131	1.28443	0.123853	2.91579	0.00354785	0.0210729	-0.742803	0.597577	0.137441	-5.40451	6.49872e-08	2.91069e-06	ENSG00000205213	9.86792	9.70075	9.77174	9.54482	9.3268	9.6314	9.41291	9.1816	9.21345	9.31549	9.10745	9.3238	9.26749	8.95175	8.48561	8.71441	ENSG00000205213	1046	883	834	781	886	638	903	674	596
ENSG00000095203	54566	erythrocyte membrane protein band 4.1 like 4B	EPB41L4B	568.887	-0.614396	0.653203	0.151428	-4.05735	4.9632e-05	0.000491599	0.205935	1.15343	0.137087	1.50223	0.133039	0.310336	-0.820331	0.566312	0.151789	-5.40443	6.50142e-08	2.91069e-06	ENSG00000095203	9.69156	9.52363	9.79338	9.51169	8.91855	9.38721	9.15259	8.72506	8.79466	9.13697	8.87435	9.15158	9.19304	8.63427	8.40237	8.597	ENSG00000095203	927	782	852	767	832	478	762	562	431
ENSG00000100473	1690	cochlin	COCH	62.9732	-1.04471	0.484742	0.153863	-6.78987	1.12237e-11	5.23422e-10	-0.230166	0.852537	0.150169	-1.53271	0.125347	0.298697	-0.814545	0.568588	0.150737	-5.40375	6.52629e-08	2.91453e-06	ENSG00000100473	6.62773	6.48847	6.53176	6.44982	5.59456	5.8933	5.52352	5.55051	5.25866	5.7781	5.97684	5.92588	5.9175	5.56559	5.62657	5.80358	ENSG00000100473	117	100	93	96	101.5	46	67	43	46
ENSG00000154957	7566	zinc finger protein 18	ZNF18	176.783	0.737378	1.66714	0.141111	5.22553	1.73659e-07	3.42122e-06	-0.0243738	0.983247	0.121146	-0.201194	0.840547	0.922279	0.761752	1.69555	0.141098	5.39875	6.71069e-08	2.98943e-06	ENSG00000154957	6.71548	6.99824	6.78835	7.10042	7.79131	7.09868	7.65446	7.66141	7.7834	7.47597	7.56302	7.47154	7.44776	7.84134	7.7268	7.61407	ENSG00000154957	111	131	100	140	120.5	224	152	201	211
ENSG00000182621	23236	phospholipase C, beta 1 (phosphoinositide-specific)	PLCB1	27.4346	-1.00177	0.499387	0.262441	-3.81712	0.000135019	0.00115745	0.468815	1.38397	0.263134	1.78166	0.0748045	0.211765	-1.47058	0.360836	0.272432	-5.39799	6.73902e-08	2.9946e-06	ENSG00000182621	5.39901	5.07658	5.5785	5.44548	4.37029	4.51392	4.32509	5.15576	4.58736	4.40088	4.50094	4.60621	4.55661	3.88439	3.76021	3.98948	ENSG00000182621	54	39	54	53	50	19	25	18	41
ENSG00000164308	64167	endoplasmic reticulum aminopeptidase 2	ERAP2	55.1709	-0.301561	0.811374	0.147915	-2.03875	0.0414747	0.116708	0.538301	1.45226	0.147459	3.65052	0.00026171	0.00245377	-0.839862	0.558697	0.156838	-5.35497	8.55711e-08	3.70147e-06	ENSG00000164308	5.98605	6.13089	6.12706	6.20783	5.73971	5.85073	5.70189	5.80489	5.95358	6.04517	5.35975	5.41518	5.5885	5.34482	5.37893	5.31667	ENSG00000164308	72	77	69	81	74.75	53	66	51	58
ENSG00000177096	150368	family with sequence similarity 109, member B	FAM109B	11.3657	-2.40932	0.188245	0.372059	-6.47564	9.44127e-11	3.70777e-09	-0.549415	0.683297	0.389731	-1.40973	0.15862	0.34991	-1.8599	0.275495	0.347625	-5.35032	8.78007e-08	3.78876e-06	ENSG00000177096	3.85078	4.26031	4.39951	4.30548	2.82589	3.10573	2.46889	2.5733	3.07451	2.6125	3.27065	2.99748	3.32091	3.0244	2.73115	2.78308	ENSG00000177096	21	30	31	31	28.25	5	9	2	3
ENSG00000136732	2995	glycophorin C (Gerbich blood group)	GYPC	13.6019	-1.13189	0.456319	0.344291	-3.28758	0.00101051	0.00610945	0.861988	1.81754	0.365604	2.35771	0.0183882	0.0765626	-1.99388	0.251064	0.372824	-5.34803	8.89185e-08	3.80945e-06	ENSG00000136732	4.04412	4.63545	4.09566	4.522	3.94599	3.54216	3.51727	3.40736	3.63966	3.29617	3.26174	3.32549	3.47293	2.34997	3.29336	2.70117	ENSG00000136732	22	37	20	33	28	18	13	11	10
ENSG00000155754	151254	amyotrophic lateral sclerosis 2 (juvenile) chromosome region, candidate 11	ALS2CR11	19.4878	-1.92539	0.26327	0.281551	-6.8385	8.00258e-12	3.82853e-10	-0.505236	0.704545	0.286958	-1.76066	0.0782954	0.218228	-1.42015	0.373673	0.266034	-5.33823	9.38574e-08	3.98294e-06	ENSG00000155754	5.03933	4.9615	5.1048	4.88723	3.38569	3.66763	3.85622	3.35622	3.34599	4.12113	3.96251	3.7459	4.38847	3.97418	3.87377	3.65022	ENSG00000155754	46	41	42	38	41.75	7	12	13	7
ENSG00000129682	2258	fibroblast growth factor 13	FGF13	59.2849	1.99346	3.98191	0.274352	7.26607	3.701e-13	2.20925e-11	0.512871	1.42689	0.222483	2.30521	0.0211548	0.0847475	1.48059	2.79063	0.277407	5.33723	9.43757e-08	3.99546e-06	ENSG00000129682	4.48039	4.72312	4.75328	4.6905	6.22759	6.00238	5.91207	6.37609	6.70278	6.50089	6.31675	6.12817	6.27636	5.33244	5.42645	5.19658	ENSG00000129682	19	23	21	22	21.25	79	75	61	92
ENSG00000266709	84815	uncharacterized protein MGC12916	MGC12916	154.031	0.473942	1.3889	0.163118	2.90552	0.00366649	0.0173153	-0.386928	0.764756	0.141035	-2.7435	0.00607879	0.0324468	0.86087	1.81613	0.161544	5.32901	9.87482e-08	4.13174e-06	ENSG00000266709	6.56509	6.75388	6.92001	6.80322	7.41981	6.71657	7.15485	7.40191	7.37208	7.02508	7.41519	7.26904	7.34877	7.84827	7.5236	7.86139	ENSG00000266709	100	110	112	113	108.75	172	115	140	176
ENSG00000186205	64757	mitochondrial amidoxime reducing component 1	MARCH1	39.3067	-1.52229	0.348133	0.189779	-8.02139	1.04558e-15	8.70897e-14	-0.577037	0.670339	0.188624	-3.05919	0.00221934	0.0145475	-0.945255	0.519338	0.177667	-5.32038	1.03551e-07	4.29259e-06	ENSG00000186205	5.91473	5.83328	6.10439	5.90084	4.90029	4.63864	4.8287	4.3031	4.7216	4.81261	5.2539	5.28237	5.21684	4.89758	4.9679	5.23947	ENSG00000186205	74	66	74	69	70.75	28	25	26	16
ENSG00000099812	126353	mitotic spindle positioning	MISP	57.732	-1.76965	0.29328	0.18873	-9.37662	6.81199e-21	9.45652e-19	-0.836526	0.55999	0.182445	-4.58507	4.53829e-06	7.08559e-05	-0.933126	0.523722	0.175827	-5.30707	1.11404e-07	4.52386e-06	ENSG00000099812	6.5503	6.17143	6.77218	6.72564	4.74192	5.02398	4.92234	5.35085	4.9083	5.33963	5.68808	5.7472	6.03239	5.65592	5.82888	5.46505	ENSG00000099812	113	80	115	122	107.5	22	33	26	40
ENSG00000259394	NA	NA	NA	167.921	0.334187	1.26067	0.119088	2.80621	0.0050128	0.0222918	-0.289225	0.818342	0.102214	-2.8296	0.00466056	0.0263868	0.623411	1.54051	0.117591	5.30153	1.14838e-07	4.6214e-06	ENSG00000259394	6.89819	7.06317	6.94368	7.22307	7.19449	7.25949	7.4793	7.26082	7.33127	7.53283	7.58663	7.78565	7.56369	7.32311	7.60761	7.78872	ENSG00000259394	128	138	113	154	133.25	144	172	177	157
ENSG00000167281	146713	RNA binding protein, fox-1 homolog (C. elegans) 3	RBFOX3	53.5832	-0.556393	0.68	0.335122	-1.66027	0.0968596	0.220346	-2.23693	0.212137	0.292681	-7.64291	2.12365e-14	1.28048e-12	1.68054	3.20548	0.317829	5.28756	1.23958e-07	4.86807e-06	ENSG00000167281	5.0554	5.14569	4.98698	4.87568	4.47138	4.52782	4.53159	4.53436	5.00608	4.44966	5.7015	5.71461	5.66237	6.78387	7.33535	6.76209	ENSG00000167281	35	36	28	28	31.75	18	22	19	20
ENSG00000225383	207107	surfactant associated 1, pseudogene	SFTA1P	721.37	0.00657891	1.00457	0.126317	0.0520825	0.958463	0.978741	-0.656703	0.634326	0.112268	-5.84941	4.93308e-09	1.3956e-07	0.663281	1.58368	0.125506	5.28485	1.25811e-07	4.93003e-06	ENSG00000225383	9.05982	9.24507	9.07981	9.43691	9.36862	8.79073	9.15094	9.43978	9.29262	9.19548	9.65352	9.70725	9.64889	9.91929	10.1229	10.0163	ENSG00000225383	583	634	505	720	610.5	655	491	556	715
ENSG00000115616	6549	solute carrier family 9, subfamily A (NHE2, cation proton antiporter 2), member 2	SLC9A2	125.017	-0.104269	0.930276	0.106702	-0.9772	0.32847	0.514227	0.4847	1.39929	0.102253	4.7402	2.13507e-06	3.61046e-05	-0.588969	0.664818	0.111487	-5.28285	1.27193e-07	4.97329e-06	ENSG00000115616	7.30911	7.1917	7.19099	7.02431	7.19623	7.08765	7.20556	7.0745	6.91897	7.01277	6.59592	6.64172	6.81292	6.65246	6.5804	6.56962	ENSG00000115616	179	156	140	136	152.75	148	155	148	140
ENSG00000086696	3294	hydroxysteroid (17-beta) dehydrogenase 2	HSD17B2	94.9085	-1.29057	0.408789	0.133251	-9.68529	3.48225e-22	5.28476e-20	-0.628443	0.646874	0.127921	-4.91274	8.98131e-07	1.65812e-05	-0.66213	0.631945	0.12585	-5.26127	1.43062e-07	5.45096e-06	ENSG00000086696	7.01997	7.17071	6.9623	7.38615	5.90429	5.90627	5.95607	6.0418	6.01197	6.10679	6.67955	6.64655	6.57459	6.34606	6.36704	6.59762	ENSG00000086696	149	159	122	185	153.75	56	64	58	65
ENSG00000237870	NA	NA	NA	77.215	-0.735911	0.600439	0.173831	-4.23349	2.30092e-05	0.000255614	0.189684	1.14051	0.165717	1.14463	0.252364	0.469981	-0.925595	0.526463	0.176008	-5.25882	1.44987e-07	5.51257e-06	ENSG00000237870	6.76577	6.87041	6.76775	6.70173	5.8931	6.34471	6.37175	5.75949	6.08205	6.14918	5.89569	6.07862	6.34796	5.89006	5.28554	6.00814	ENSG00000237870	126	130	108	113	119.25	57	93	83	53
ENSG00000143742	6726	signal recognition particle 9kDa	SRP9	883.99	-0.693672	0.618278	0.144259	-4.80853	1.52047e-06	2.39266e-05	0.0652474	1.04626	0.130119	0.501444	0.616059	0.784943	-0.758919	0.590939	0.144352	-5.25743	1.46083e-07	5.54248e-06	ENSG00000143742	10.4073	10.3026	10.5256	9.77763	9.79448	9.54236	9.56565	9.20608	9.7542	9.68848	9.6669	9.64655	9.63371	9.72146	9.09266	9.38674	ENSG00000143742	1522	1344	1415	913	1298.5	883	838	744	600
ENSG00000100342	8542	apolipoprotein L, 1	APOL1	58.5295	-0.43734	0.738495	0.21262	-2.05691	0.0396949	0.112852	0.721755	1.64919	0.20431	3.53264	0.000411427	0.003617	-1.15909	0.447794	0.220784	-5.24991	1.52174e-07	5.73712e-06	ENSG00000100342	5.90119	6.26071	6.53779	6.49406	5.85334	6.17066	5.63268	5.766	5.99934	6.08725	5.36217	5.07378	5.95454	5.34721	5.15182	4.73937	ENSG00000100342	67	85	95	101	87	58	85	48	56
ENSG00000078124	55331	alkaline ceramidase 3	ACER3	298.769	-0.387622	0.764389	0.122624	-3.16105	0.00157203	0.00875763	0.260869	1.1982	0.112523	2.31836	0.0204296	0.0826416	-0.648491	0.637947	0.123638	-5.24509	1.56204e-07	5.85209e-06	ENSG00000078124	8.61418	8.5052	8.82451	8.29234	8.3034	8.36641	8.18569	7.92716	8.02577	8.336	8.15545	8.05729	8.09211	7.81708	7.67342	7.85527	ENSG00000078124	439	386	437	327	397.25	315	375	287	248
ENSG00000168672	157638	family with sequence similarity 84, member B	FAM84B	1570.48	0.653735	1.57324	0.14441	4.52692	5.98484e-06	7.9214e-05	-0.0996116	0.933284	0.128808	-0.773336	0.439324	0.653222	0.753346	1.6857	0.144373	5.21804	1.80825e-07	6.56839e-06	ENSG00000168672	9.70095	10.2671	10.0157	10.229	10.8175	10.2565	10.6607	10.8569	10.9035	10.6666	10.6763	10.4781	10.4987	10.9874	11.019	11.0544	ENSG00000168672	901	1286	964	1238	1097.25	1801	1372	1599	1921
ENSG00000175591	5029	purinergic receptor P2Y, G-protein coupled, 2	P2RY2	75.1402	-0.310287	0.806482	0.148167	-2.09416	0.0362453	0.10508	0.493974	1.40832	0.143375	3.44533	0.000570361	0.00472434	-0.804261	0.572655	0.154209	-5.21539	1.8343e-07	6.6361e-06	ENSG00000175591	6.58732	6.47532	6.63957	6.56702	6.03429	6.54655	6.47314	6.18668	6.33562	6.07197	5.56304	6.07706	6.10423	5.70589	5.83596	5.79412	ENSG00000175591	110	96	98	102	101.5	64	109	90	75
ENSG00000169100	293	solute carrier family 25 (mitochondrial carrier; adenine nucleotide translocator), member 6	SLC25A6	9713.28	0.264172	1.20095	0.114332	2.31056	0.020857	0.0686846	-0.331038	0.794964	0.10228	-3.23659	0.00120965	0.0088708	0.59521	1.51069	0.114301	5.20739	1.91511e-07	6.90056e-06	ENSG00000169100	12.7239	12.9292	12.8628	13.1006	13.1896	12.8595	13.1878	13.3232	13.2566	13.1576	13.259	13.2271	13.3107	13.6305	13.7557	13.6794	ENSG00000169100	7402	8151	6978	9108	7909.75	9271	8338	9194	10573
ENSG00000173193	54625	poly (ADP-ribose) polymerase family, member 14	PARP14	285.947	-0.65316	0.635886	0.150371	-4.34367	1.40125e-05	0.000166403	0.130271	1.0945	0.137446	0.947797	0.343233	0.564064	-0.783431	0.580984	0.150852	-5.19338	2.06508e-07	7.33758e-06	ENSG00000173193	8.70954	8.6683	8.63825	8.52967	7.86987	8.28289	8.13758	7.88929	7.81377	8.01891	8.07257	8.05771	8.34671	7.59399	7.51372	7.51322	ENSG00000173193	472	436	383	390	420.25	230	354	278	242
ENSG00000169994	4648	myosin VIIB	MYO7B	101.741	-0.551433	0.682342	0.15666	-3.51994	0.000431644	0.00303014	-1.30899	0.403603	0.136621	-9.58118	9.59458e-22	1.22728e-19	0.757559	1.69063	0.145891	5.19264	2.07335e-07	7.35239e-06	ENSG00000169994	6.55764	6.49115	6.39123	6.50509	6.24098	6.09404	5.89878	5.95037	5.90784	5.88283	7.09316	7.47911	7.46331	6.95306	7.03172	6.92286	ENSG00000169994	104	94	78	94	92.5	73	74	55	60
ENSG00000104983	729440	coiled-coil domain containing 61	CCDC61	221.073	0.637518	1.55565	0.113461	5.61885	1.92228e-08	4.80114e-07	0.04865	1.0343	0.0976444	0.498236	0.618317	0.786501	0.588868	1.50407	0.113764	5.17621	2.26434e-07	7.88297e-06	ENSG00000104983	7.33862	7.3666	7.2906	7.33311	7.88488	7.68755	7.98358	7.99293	7.98357	8.0364	7.87593	7.63276	7.70077	8.16672	7.81942	8.05143	ENSG00000104983	175	170	144	164	163.25	236	232	252	265
ENSG00000149564	90952	endothelial cell adhesion molecule	ESAM	282.006	-0.926226	0.526233	0.122353	-7.57011	3.72903e-14	2.53265e-12	-0.299347	0.81262	0.112478	-2.66139	0.00778189	0.0392337	-0.626879	0.647576	0.121216	-5.1716	2.32099e-07	7.99312e-06	ENSG00000149564	8.77662	8.6254	8.54036	8.64022	7.71289	7.90143	7.86051	7.72774	7.55384	7.81202	7.99911	8.21139	8.46096	7.84756	7.88096	7.75981	ENSG00000149564	496	423	357	423	424.75	205	268	227	215
ENSG00000142910	64129	tubulointerstitial nephritis antigen-like 1	TINAGL1	1850.23	-0.501725	0.706262	0.135541	-3.70166	0.000214193	0.00169874	0.199361	1.14819	0.121812	1.63663	0.101709	0.259688	-0.701086	0.615109	0.135658	-5.16803	2.36577e-07	8.11613e-06	ENSG00000142910	11.2657	11.2519	11.2512	11.2977	10.6993	10.921	10.8476	10.734	10.5778	10.8473	10.7209	10.9402	10.9141	10.3019	10.155	10.229	ENSG00000142910	2742	2584	2318	2641	2571.25	1647	2194	1818	1751
ENSG00000138111	79847	transmembrane protein 180	TMEM180	252.435	0.301916	1.23278	0.12109	2.49331	0.0126559	0.046635	-0.318151	0.802097	0.105624	-3.01212	0.00259433	0.0164534	0.620067	1.53695	0.120003	5.16709	2.3777e-07	8.14148e-06	ENSG00000138111	7.39491	7.83702	7.60805	7.65711	8.02283	7.84267	7.91744	8.15989	7.78534	7.72667	8.04377	8.01917	8.13577	8.36695	8.48236	8.2092	ENSG00000138111	181	239	181	207	202	259	258	238	297
ENSG00000157601	4599	myxovirus (influenza virus) resistance 1, interferon-inducible protein p78 (mouse)	MX1	99.1913	-0.972338	0.509679	0.158781	-6.12376	9.13952e-10	2.95434e-08	-0.1594	0.895397	0.149921	-1.06322	0.28768	0.50776	-0.812938	0.569221	0.157531	-5.16049	2.46303e-07	8.38553e-06	ENSG00000157601	7.3154	7.04823	7.10441	7.25866	6.09668	6.6364	6.42904	6.01179	6.22144	6.31456	6.62481	6.48433	6.64623	6.11256	6.65235	5.98447	ENSG00000157601	185	144	135	167	157.75	65	113	84	63
ENSG00000227124	100131827	zinc finger protein 717	ZNF717	50.9689	-0.385922	0.76529	0.155405	-2.48333	0.0130161	0.0476964	0.454323	1.37014	0.154522	2.94019	0.00328015	0.0198248	-0.840244	0.558549	0.163268	-5.14641	2.65517e-07	8.95459e-06	ENSG00000227124	5.93214	6.02765	6.01366	6.12458	5.74307	5.6536	5.92008	5.63053	5.68353	5.50757	5.18516	5.50297	5.24286	5.41344	5.41887	5.11517	ENSG00000227124	70	72	64	77	70.75	54	57	62	51
ENSG00000103490	29108	PYD and CARD domain containing	PYCARD	13.6715	-1.18573	0.439602	0.313182	-3.78607	0.00015305	0.00128737	0.520962	1.43491	0.332112	1.56864	0.116733	0.284841	-1.70669	0.306362	0.331979	-5.14096	2.73339e-07	9.16659e-06	ENSG00000103490	4.30766	4.0169	4.70114	4.24902	3.53526	3.68712	3.54102	3.57573	3.51554	3.40563	3.28723	3.18017	3.81544	3.20843	2.80868	3.09158	ENSG00000103490	28	20	35	25	27	11	15	11	12
ENSG00000088387	23348	dedicator of cytokinesis 9	DOCK9	5109.2	0.440297	1.35688	0.201705	2.18287	0.0290453	0.0890045	-0.592746	0.663079	0.180762	-3.27915	0.00104119	0.00780478	1.03304	2.04634	0.201646	5.12304	3.00641e-07	1.00072e-05	ENSG00000088387	11.3618	11.8553	11.6524	11.9198	12.4093	11.5737	11.9331	12.3939	12.3987	11.9888	12.5518	12.3838	12.2892	12.8802	13.1017	12.9924	ENSG00000088387	2858	3865	3002	4003	3432	5418	3400	3834	5558
ENSG00000049192	11174	ADAM metallopeptidase with thrombospondin type 1 motif, 6	ADAMTS6	1590.87	0.468663	1.38383	0.133751	3.50399	0.000458345	0.00318264	-0.21582	0.861057	0.119296	-1.80911	0.0704342	0.203081	0.684483	1.60713	0.133651	5.1214	3.03274e-07	1.00761e-05	ENSG00000049192	9.95201	10.4145	10.1648	10.1886	10.6982	10.3005	10.6306	10.6979	10.7565	10.7498	11.0424	11.002	10.9417	10.9371	10.2165	10.8534	ENSG00000049192	1078	1428	1072	1202	1195	1653	1415	1564	1714
ENSG00000173432	6288	serum amyloid A1	SAA1	18.584	-1.29729	0.406889	0.268021	-4.84027	1.29661e-06	2.08248e-05	0.0912036	1.06526	0.276697	0.329616	0.74169	0.866701	-1.3885	0.381963	0.271465	-5.11483	3.14031e-07	1.03376e-05	ENSG00000173432	4.69622	4.87021	4.72251	4.93886	3.64165	3.53205	3.85978	3.68414	4.15829	4.32795	3.773	3.75049	4.04957	3.63957	3.66426	4.08009	ENSG00000173432	34	38	30	40	35.5	10	10	13	11
ENSG00000125538	3553	interleukin 1, beta	IL1B	183.651	0.845936	1.79743	0.163326	5.17943	2.22563e-07	4.28566e-06	1.72092	3.29647	0.151953	11.3254	9.82374e-30	2.11956e-27	-0.874988	0.545258	0.171364	-5.10603	3.2899e-07	1.07707e-05	ENSG00000125538	6.87275	7.43625	7.37556	7.59061	8.23208	7.66515	8.37565	8.20009	7.9771	8.28616	6.54041	6.41767	6.4391	6.45222	6.98443	6.28733	ENSG00000125538	126	183	157	203	167.25	311	233	343	315
ENSG00000182667	50863	neurotrimin	NTM	911.536	-0.196855	0.872451	0.136704	-1.44	0.149866	0.301111	-0.890042	0.539598	0.121866	-7.30344	2.80505e-13	1.49949e-11	0.693188	1.61685	0.135866	5.10199	3.36106e-07	1.09402e-05	ENSG00000182667	9.40734	9.74348	9.53215	9.66567	9.5511	9.06742	9.33527	9.50029	9.59301	9.30433	10.1396	9.98053	9.96972	10.2503	10.7255	10.387	ENSG00000182667	743	900	694	842	794.75	741	595	630	741
ENSG00000112773	55603	family with sequence similarity 46, member A	FAM46A	116.082	-0.795817	0.576017	0.169103	-4.70611	2.52488e-06	3.71227e-05	0.0666811	1.0473	0.15798	0.422087	0.672962	0.822538	-0.862498	0.549999	0.169727	-5.08169	3.74101e-07	1.19632e-05	ENSG00000112773	7.73268	7.10824	7.47418	7.12247	6.3162	7.14915	6.65076	6.52665	6.62058	6.46707	6.69904	6.5074	6.70598	6.44021	6.75318	6.38939	ENSG00000112773	248	148	175	148	179.75	76	164	98	93
ENSG00000185745	3434	interferon-induced protein with tetratricopeptide repeats 1	IFIT1	95.0016	-0.328786	0.796206	0.137176	-2.39682	0.0165382	0.0573298	0.387545	1.30817	0.131071	2.95675	0.00310898	0.0190409	-0.716331	0.608643	0.141264	-5.07086	3.96016e-07	1.2613e-05	ENSG00000185745	6.82548	6.69219	7.04093	7.00283	6.60203	6.66765	6.65049	6.24386	6.74274	6.62755	6.30398	6.30344	6.48684	5.90819	6.08922	6.34466	ENSG00000185745	128	110	129	138	126.25	97	116	100	76
ENSG00000101624	79959	centrosomal protein 76kDa	CEP76	245.421	-0.499174	0.707512	0.123681	-4.03599	5.43716e-05	0.00053236	0.131284	1.09527	0.113955	1.15207	0.249293	0.46659	-0.630458	0.645971	0.124347	-5.07013	3.97536e-07	1.26225e-05	ENSG00000101624	8.41779	8.22358	8.38826	8.23401	7.65612	8.04093	7.77068	7.62703	7.75575	8.13303	7.90175	7.86706	7.89123	7.53197	7.38061	7.66167	ENSG00000101624	385	318	322	317	335.5	198	299	214	201
ENSG00000179399	2262	glypican 5	GPC5	18.0913	0.11948	1.08634	0.349158	0.342195	0.732204	0.843127	-1.50311	0.352791	0.280889	-5.35127	8.73399e-08	2.00011e-06	1.62259	3.07928	0.322326	5.03402	4.80291e-07	1.49304e-05	ENSG00000179399	3.51386	3.47801	3.86339	3.40455	3.35337	3.49465	3.44729	3.78473	4.06611	3.62924	4.99561	4.79584	4.21949	4.44145	4.38356	4.95316	ENSG00000179399	10	9	13	8	10	7	10	8	13
ENSG00000170689	3219	homeobox B9	HOXB9	1539.43	-0.0998477	0.933131	0.132149	-0.755568	0.449908	0.627684	-0.762266	0.58957	0.117989	-6.46047	1.04377e-10	3.80688e-09	0.662418	1.58273	0.131719	5.02901	4.93023e-07	1.52225e-05	ENSG00000170689	9.92132	10.4795	10.402	10.4748	10.2927	10.0111	10.1701	10.4294	10.3943	10.0956	10.7796	10.657	10.7967	11.1219	11.2146	11.2224	ENSG00000170689	1056	1498	1272	1477	1325.75	1239	1152	1127	1417
ENSG00000167074	7008	thyrotrophic embryonic factor	TEF	505.508	0.616227	1.53286	0.116692	5.2808	1.28622e-07	2.65365e-06	0.0304506	1.02133	0.102845	0.296082	0.767168	0.880218	0.585777	1.50085	0.116787	5.01575	5.28269e-07	1.60343e-05	ENSG00000167074	8.41343	8.44798	8.47381	8.74173	9.16147	8.97123	9.09658	9.21374	9.1323	9.12349	8.80858	8.83629	8.88439	9.23818	9.39474	9.25974	ENSG00000167074	370	361	330	442	375.75	572	567	542	616
ENSG00000244879	100129387	GABPB1 antisense RNA 1	GABPB1-AS1	332.508	-0.562151	0.677292	0.162974	-3.44933	0.000561971	0.00377486	0.256952	1.19495	0.148296	1.73269	0.0831509	0.226395	-0.819102	0.566795	0.163669	-5.00464	5.59677e-07	1.67125e-05	ENSG00000244879	9.135	8.92278	8.7801	8.41545	8.61043	8.68666	7.92557	8.14213	8.10959	8.12521	8.15717	8.19664	7.69334	7.91833	8.28856	7.97091	ENSG00000244879	637	520	421	356	483.5	392	471	236	289
ENSG00000234593	NA	NA	NA	12.2618	-2.04957	0.241556	0.328148	-6.24587	4.21442e-10	1.48197e-08	-0.51674	0.698949	0.34289	-1.50701	0.131807	0.308711	-1.53283	0.345598	0.306307	-5.00424	5.60842e-07	1.67125e-05	ENSG00000234593	4.22495	4.47736	4.29791	4.03725	3.02875	3.27573	2.70519	3.0975	2.97301	3.04975	3.43874	3.4184	3.17773	3.21106	3.31694	3.10535	ENSG00000234593	28	34	26	22	27.5	6	10	3	7
ENSG00000179455	7681	makorin ring finger protein 3	MKRN3	67.5241	-0.547592	0.684161	0.160651	-3.40858	0.000653008	0.00428198	0.273805	1.20899	0.154934	1.76724	0.0771876	0.216183	-0.821397	0.565894	0.164288	-4.99974	5.74069e-07	1.70206e-05	ENSG00000179455	6.76191	6.39949	6.52207	6.23562	5.95384	6.2662	5.85772	6.00604	6.0786	5.84187	5.61978	5.86278	6.06565	5.50272	5.92457	5.58141	ENSG00000179455	128	92	91	80	97.75	61	89	56	66
ENSG00000173930	353189	solute carrier organic anion transporter family, member 4C1	SLCO4C1	89.1294	0.993598	1.99114	0.221322	4.48938	7.14317e-06	9.23609e-05	-0.110539	0.926242	0.188409	-0.586697	0.557407	0.74621	1.10414	2.1497	0.22087	4.99903	5.76209e-07	1.70558e-05	ENSG00000173930	5.14885	6.18492	5.49774	5.83631	6.71245	6.17455	6.34724	6.75927	6.83696	6.63735	6.44069	6.61071	6.53765	6.69709	7.25911	6.44631	ENSG00000173930	33	75	38	56	50.5	107	80	80	115
ENSG00000182504	79598	centrosomal protein 97kDa	CEP97	405.32	-0.465487	0.724226	0.128084	-3.63425	0.000278794	0.00210838	0.175788	1.12958	0.116605	1.50755	0.131669	0.308549	-0.641275	0.641146	0.128586	-4.98713	6.12823e-07	1.79321e-05	ENSG00000182504	9.28879	8.92963	9.14697	8.72799	8.6322	8.82986	8.5442	8.36714	8.51972	8.60939	8.60444	8.57976	8.64838	8.26814	8.12995	8.20827	ENSG00000182504	704	517	543	442	551.5	394	517	367	337
ENSG00000091640	9552	sperm associated antigen 7	SPAG7	1411.82	0.452915	1.3688	0.120257	3.76621	0.000165746	0.00137416	-0.144828	0.904487	0.107143	-1.35172	0.176464	0.375533	0.597742	1.51335	0.120177	4.97384	6.56396e-07	1.89899e-05	ENSG00000091640	9.95885	10.0649	9.98539	10.2182	10.5657	10.1985	10.5091	10.6575	10.5736	10.4645	10.4723	10.2731	10.4172	10.8386	10.889	10.8452	ENSG00000091640	1087	1116	946	1232	1095.25	1509	1320	1439	1671
ENSG00000203875	26799::692088::387066	small nucleolar RNA, C/D box 50A::small nucleolar RNA, C/D box 50B::small nucleolar RNA host gene 5 (non-protein coding)	SNORD50A::SNORD50B::SNHG5	3973.93	0.221675	1.16609	0.125118	1.77173	0.0764399	0.185461	-0.399406	0.758171	0.111864	-3.57046	0.000356359	0.00319923	0.62108	1.53803	0.125032	4.96736	6.78715e-07	1.95409e-05	ENSG00000203875	11.4035	11.6853	11.6103	11.7725	11.8837	11.5471	11.8335	12.0245	11.9676	11.7426	11.9866	11.9289	12.0108	12.3282	12.5738	12.4349	ENSG00000203875	2961	3444	2930	3625	3240	3749	3355	3592	4298
ENSG00000276550	NA	NA	NA	343.846	0.225489	1.16917	0.128998	1.748	0.0804635	0.192382	0.877346	1.83699	0.117867	7.4435	9.80489e-14	5.52157e-12	-0.651858	0.63646	0.131593	-4.95359	7.28573e-07	2.06444e-05	ENSG00000276550	8.61679	8.71314	8.3436	8.40216	9.07533	8.7179	8.59761	8.90103	8.55881	8.52165	8.18309	8.04584	7.75828	7.99858	7.6751	7.69452	ENSG00000276550	437	446	306	352	385.25	548	481	385	501
ENSG00000176208	79915	ATPase family, AAA domain containing 5	ATAD5	595.481	-0.515436	0.699581	0.151759	-3.39641	0.000682748	0.00444121	0.236422	1.17807	0.137214	1.72302	0.0848856	0.229454	-0.751858	0.593838	0.152142	-4.94183	7.73922e-07	2.17232e-05	ENSG00000176208	9.79866	9.61274	9.75646	9.3854	9.29531	9.25605	9.10518	8.72789	9.14101	9.27832	9.2543	9.11861	9.12361	8.79722	8.33056	8.67495	ENSG00000176208	999	832	828	699	839.5	626	692	542	431
ENSG00000213190	10962	myeloid/lymphoid or mixed-lineage leukemia (trithorax homolog, Drosophila); translocated to, 11	MLLT11	180.181	0.145796	1.10634	0.125707	1.1598	0.246129	0.423449	0.788352	1.7271	0.11702	6.73691	1.61796e-11	6.93167e-10	-0.642556	0.640577	0.130239	-4.93366	8.07028e-07	2.24066e-05	ENSG00000213190	7.67992	7.48072	7.73616	7.59189	7.69259	7.70716	7.873	7.54266	7.78489	7.93827	7.20708	7.29413	7.20839	6.89992	6.60612	6.80017	ENSG00000213190	229	188	204	202	205.75	208	239	236	193
ENSG00000161921	58191	chemokine (C-X-C motif) ligand 16	CXCL16	125.817	0.309133	1.23896	0.12972	2.38308	0.0171686	0.0590126	-0.320563	0.800757	0.110785	-2.89357	0.00380895	0.0223656	0.629695	1.54724	0.127669	4.93226	8.12847e-07	2.25332e-05	ENSG00000161921	6.50499	6.56955	6.5254	6.89262	7.01507	6.87615	6.82721	7.00731	6.98793	6.74737	6.9219	7.079	7.22097	7.21136	7.39262	7.3779	ENSG00000161921	97	97	84	123	100.25	129	132	111	133
ENSG00000142920	113451	arginine decarboxylase	ADC	294.203	0.125258	1.0907	0.143976	0.869991	0.384306	0.567859	-0.57731	0.670212	0.126904	-4.5492	5.38494e-06	8.27755e-05	0.702568	1.6274	0.142482	4.93092	8.18413e-07	2.26524e-05	ENSG00000142920	7.74588	7.72325	7.74021	8.20842	8.07544	7.91015	8.07997	7.98422	7.96587	7.91361	8.25892	8.24589	8.37315	8.58779	9.02254	8.59693	ENSG00000142920	233	218	198	308	239.25	267	269	266	259
ENSG00000113140	6678	secreted protein, acidic, cysteine-rich (osteonectin)	SPARC	630.294	-1.76816	0.293583	0.302319	-5.84866	4.95555e-09	1.39535e-07	-0.284297	0.821142	0.273166	-1.04075	0.297993	0.518506	-1.48386	0.35753	0.302089	-4.91201	9.01456e-07	2.45538e-05	ENSG00000113140	10.2782	10.3284	10.2391	10.3414	8.03004	9.00541	8.09818	9.25473	8.21376	8.08776	9.17486	9.18611	9.25485	8.24249	8.44917	8.13751	ENSG00000113140	1413	1394	1174	1392	1343.25	251	580	262	633
ENSG00000186469	54331	guanine nucleotide binding protein (G protein), gamma 2	GNG2	180.982	0.199712	1.14847	0.116116	1.71994	0.085443	0.20104	0.793881	1.73373	0.108406	7.3232	2.42131e-13	1.30605e-11	-0.594169	0.662426	0.120984	-4.91112	9.05576e-07	2.45713e-05	ENSG00000186469	7.68064	7.63045	7.51495	7.55201	7.72541	7.88319	7.99472	7.44222	7.70537	7.8876	7.10469	7.2528	7.15561	6.99958	6.95043	6.73128	ENSG00000186469	229	210	173	196	202	213	272	258	179
ENSG00000125968	3397	inhibitor of DNA binding 1, dominant negative helix-loop-helix protein	ID1	321.857	-0.535539	0.689901	0.145023	-3.69277	0.00022182	0.00174686	0.17822	1.13149	0.132229	1.34781	0.177721	0.376803	-0.713758	0.60973	0.145595	-4.90234	9.47004e-07	2.54569e-05	ENSG00000125968	8.92767	8.52434	8.81069	8.70845	8.16175	8.82682	8.23283	8.01707	7.99048	7.97269	8.0719	7.89306	8.04784	8.22442	8.01793	8.1267	ENSG00000125968	549	390	431	441	452.75	283	522	296	264
ENSG00000188613	340719	nanos homolog 1 (Drosophila)	NANOS1	43.4527	-1.83179	0.280915	0.209895	-8.72717	2.61117e-18	2.9044e-16	-0.884461	0.54169	0.204217	-4.331	1.48435e-05	0.000204948	-0.947332	0.518591	0.193396	-4.89841	9.6615e-07	2.58236e-05	ENSG00000188613	6.37649	5.92766	6.34634	5.86789	4.41296	4.95275	4.47429	4.91489	4.59224	4.44493	5.33079	5.24308	5.40238	5.09645	5.66237	5.2249	ENSG00000188613	105	70	88	66	82.25	17	33	18	29
ENSG00000108423	51174	tubulin, delta 1	TUBD1	128.606	-0.808048	0.571154	0.128175	-6.30424	2.89618e-10	1.0499e-08	-0.188526	0.877502	0.120677	-1.56223	0.118234	0.286994	-0.619523	0.650886	0.126775	-4.88679	1.02494e-06	2.71118e-05	ENSG00000108423	7.65291	7.28427	7.55018	7.33796	6.78337	6.95478	6.40636	6.5283	6.71995	6.84686	7.00666	6.92143	6.9842	6.87352	6.61021	6.9155	ENSG00000108423	231	167	183	172	188.25	108	140	80	92
ENSG00000151366	100532726::4718	NDUFC2-KCTD14 readthrough::NADH dehydrogenase (ubiquinone) 1, subcomplex unknown, 2, 14.5kDa	NDUFC2-KCTD14::NDUFC2	216.071	-1.10228	0.465778	0.175615	-6.27672	3.45796e-10	1.2385e-08	-0.24843	0.841812	0.160783	-1.54513	0.122315	0.293229	-0.853855	0.553304	0.174742	-4.88637	1.0271e-06	2.71289e-05	ENSG00000151366	8.42058	8.54002	8.68089	7.69073	7.59939	7.46055	7.14777	6.79906	7.57467	7.26383	7.70649	7.5724	7.52136	7.76149	7.46351	7.32434	ENSG00000151366	390	405	403	215	353.25	192	197	136	109
ENSG00000170989	1901	sphingosine-1-phosphate receptor 1	S1PR1	85.6169	-0.375741	0.770709	0.176964	-2.12326	0.0337322	0.0995018	-1.19189	0.43773	0.153625	-7.75839	8.60139e-15	5.3858e-13	0.816145	1.7607	0.167139	4.88302	1.04472e-06	2.75535e-05	ENSG00000170989	5.97278	6.14257	6.11426	6.42222	5.94847	5.35575	5.54942	5.96394	6.13527	6.007	6.7671	6.90589	6.69069	7.21261	6.76222	7.02846	ENSG00000170989	67	73	64	90	73.5	59	41	42	62
ENSG00000163535	151246	shugoshin-like 2 (S. pombe)	SGOL2	1994.89	-0.497031	0.708563	0.156848	-3.16887	0.00153033	0.00857214	0.268284	1.20437	0.140893	1.90416	0.0568888	0.175416	-0.765315	0.588325	0.156972	-4.87548	1.08544e-06	2.83925e-05	ENSG00000163535	11.6591	11.3517	11.5761	10.8561	10.9516	11.1397	10.7929	10.4472	10.9489	11.0526	10.9973	10.7665	10.7779	10.4801	10.3215	10.3921	ENSG00000163535	3622	2769	2916	1924	2807.75	1968	2559	1745	1424
ENSG00000216775	730101	uncharacterized LOC730101	LOC730101	355.745	-1.09684	0.46754	0.126021	-8.70363	3.21436e-18	3.50993e-16	-0.490433	0.711812	0.11511	-4.26055	2.03921e-05	0.000270706	-0.606405	0.656832	0.1245	-4.8707	1.11202e-06	2.87776e-05	ENSG00000216775	9.246	8.94285	9.11546	8.73908	7.87904	8.36203	7.8946	7.73135	7.96072	7.92025	8.58676	8.61716	8.47358	8.4154	8.30612	8.19188	ENSG00000216775	688	526	535	449	549.5	229	371	230	213
ENSG00000169291	126669	Src homology 2 domain containing E	SHE	8.13072	-0.549722	0.683152	0.365324	-1.50475	0.132388	0.275547	1.59235	3.01539	0.427209	3.72732	0.000193526	0.00189277	-2.14207	0.226555	0.440181	-4.86633	1.13689e-06	2.93364e-05	ENSG00000169291	3.09642	3.4443	3.53109	3.39625	2.54621	3.33099	3.02676	2.91467	3.14871	3.19553	2.15393	2.40723	2.62737	2.42702	2.44203	2.35269	ENSG00000169291	11	16	16	15	14.5	4	15	9	8
ENSG00000100814	57820	cyclin B1 interacting protein 1, E3 ubiquitin protein ligase	CCNB1IP1	1404.85	0.0868599	1.06206	0.131922	0.658419	0.510269	0.678641	-0.553215	0.6815	0.117719	-4.69947	2.60842e-06	4.32115e-05	0.640075	1.55841	0.131593	4.86404	1.15016e-06	2.96292e-05	ENSG00000100814	10.0087	10.1422	10.213	10.2645	10.2869	9.9175	10.1276	10.4534	10.423	10.1952	10.6469	10.4251	10.4725	10.897	11.1151	11.0056	ENSG00000100814	1127	1180	1114	1274	1173.75	1237	1080	1096	1445
ENSG00000078018	4133	microtubule-associated protein 2	MAP2	103.325	0.424823	1.34241	0.189411	2.24287	0.0249055	0.0789254	-0.48403	0.714978	0.163082	-2.96803	0.0029972	0.018521	0.908853	1.87755	0.186861	4.8638	1.15155e-06	2.96292e-05	ENSG00000078018	6.06142	6.33943	6.22605	6.13835	6.57137	6.32105	6.76046	6.57801	6.84033	6.30477	6.73174	6.71058	6.58999	7.13505	7.51872	7.18801	ENSG00000078018	70	83	68	70	72.75	94	88	108	98
ENSG00000184678	8349	histone cluster 2, H2be	HIST2H2BE	21.0944	-0.887228	0.540652	0.233482	-3.79999	0.000144704	0.00122739	0.288515	1.22138	0.241105	1.19663	0.23145	0.445232	-1.17574	0.442656	0.242273	-4.85296	1.21631e-06	3.10085e-05	ENSG00000184678	4.74181	5.03462	4.94037	4.83777	4.06014	4.29734	4.18134	4.4336	3.99837	4.40835	4.26566	4.08008	4.07365	3.93334	3.8929	4.03649	ENSG00000184678	33	41	34	34	35.5	15	22	17	23
ENSG00000206573	440944	THUMPD3 antisense RNA 1	THUMPD3-AS1	143.843	-0.71574	0.608893	0.144166	-4.96468	6.88131e-07	1.17811e-05	-0.0166349	0.988536	0.134253	-0.123907	0.901389	0.953648	-0.699105	0.615954	0.144198	-4.84824	1.24564e-06	3.16409e-05	ENSG00000206573	7.73531	7.68587	7.69061	7.37473	7.00921	7.37406	6.7444	6.88654	6.6216	6.99619	7.20962	7.1489	7.02715	6.8756	6.75722	6.77463	ENSG00000206573	243	223	201	175	210.5	127	190	103	120
ENSG00000125458	30833	5', 3'-nucleotidase, cytosolic	NT5C	659.103	0.131813	1.09567	0.122468	1.0763	0.281793	0.463989	-0.458891	0.727546	0.108751	-4.21966	2.44672e-05	0.000317967	0.590703	1.50598	0.121849	4.84782	1.24823e-06	3.1662e-05	ENSG00000125458	8.92889	9.04628	9.01105	9.3012	9.30815	9.0147	9.12665	9.44141	9.19419	9.11246	9.50184	9.44917	9.35674	9.66512	9.99335	9.83209	ENSG00000125458	532	551	482	655	555	629	579	548	718
ENSG00000013016	30845	EH-domain containing 3	EHD3	24.7403	-0.976157	0.508332	0.27882	-3.50104	0.000463454	0.00321065	0.415639	1.33389	0.277372	1.49849	0.134006	0.311896	-1.3918	0.38109	0.287877	-4.83469	1.33352e-06	3.3397e-05	ENSG00000013016	5.42002	4.7797	5.18242	5.33371	4.27808	4.25164	4.52908	4.43925	4.11257	4.90684	4.03291	3.73585	4.67915	3.98094	4.50339	3.70935	ENSG00000013016	57	31	40	50	44.5	18	20	23	22
ENSG00000130313	25796	6-phosphogluconolactonase	PGLS	1168.17	0.397247	1.31699	0.131655	3.01734	0.00255001	0.0129035	-0.23615	0.849008	0.117302	-2.01318	0.0440954	0.145694	0.633397	1.55121	0.131501	4.81668	1.45963e-06	3.59054e-05	ENSG00000130313	9.48602	9.85637	9.73605	10.0373	10.1807	10.0788	10.2324	10.3545	10.1485	10.0626	10.1837	10.1032	10.2285	10.4277	10.875	10.4929	ENSG00000130313	779	967	796	1089	907.75	1153	1219	1188	1354
ENSG00000141504	112483	spermidine/spermine N1-acetyltransferase family member 2	SAT2	767.098	0.31379	1.24297	0.127601	2.45915	0.0139265	0.0502916	-0.297366	0.813737	0.113398	-2.62231	0.00873355	0.0429672	0.611156	1.52748	0.127287	4.80142	1.57547e-06	3.80236e-05	ENSG00000141504	9.17768	9.29406	9.1	9.32386	9.60282	9.30561	9.52916	9.75623	9.44853	9.5048	9.62094	9.51902	9.48362	9.98191	10.1669	9.99905	ENSG00000141504	633	655	511	662	615.25	773	710	728	895
ENSG00000197444	55753	oxoglutarate dehydrogenase-like	OGDHL	27.9034	-0.277825	0.824833	0.264879	-1.04888	0.294234	0.476717	-1.43243	0.370506	0.221454	-6.46831	9.9106e-11	3.62943e-09	1.15461	2.22624	0.240839	4.79411	1.634e-06	3.91722e-05	ENSG00000197444	4.45893	4.51052	4.43009	4.22544	4.2709	3.96989	4.22149	4.05926	4.22306	4.55489	5.03833	4.84398	5.28405	5.50181	5.46549	5.51182	ENSG00000197444	23	23	19	17	20.5	17	14	16	14
ENSG00000177822	90768::101928703	uncharacterized LOC90768::uncharacterized LOC101928703	MGC45800::AC108142.1	131.138	0.589397	1.50462	0.172524	3.41631	0.000634758	0.00417914	-0.232392	0.851222	0.148905	-1.56068	0.118599	0.287555	0.821789	1.7676	0.171533	4.79086	1.66067e-06	3.97203e-05	ENSG00000177822	6.52071	6.54533	6.10597	6.796	7.18192	6.54272	7.05777	7.09688	7.25428	7.09826	7.15288	7.00488	6.94543	7.50897	7.56178	7.32768	ENSG00000177822	98	95	60	114	91.75	146	102	132	142
ENSG00000163864	349565	nicotinamide nucleotide adenylyltransferase 3	NMNAT3	158.477	0.634455	1.55235	0.167574	3.78611	0.000153023	0.00128737	-0.161137	0.89432	0.14535	-1.10861	0.267598	0.486512	0.795592	1.73579	0.167016	4.76357	1.90195e-06	4.41766e-05	ENSG00000163864	6.51587	6.90337	6.5962	7.0305	7.43875	6.87027	7.16771	7.74181	7.43462	7.39166	7.44153	7.21283	7.29631	7.74499	7.70777	7.60899	ENSG00000163864	96	123	87	134	110	174	129	141	226
ENSG00000144230	2840	G protein-coupled receptor 17	GPR17	250.16	-0.206064	0.866899	0.18481	-1.115	0.264849	0.445847	-1.0732	0.475263	0.163739	-6.55436	5.5882e-11	2.15676e-09	0.867137	1.82404	0.18208	4.76239	1.9131e-06	4.43205e-05	ENSG00000144230	7.72381	7.48526	7.61689	7.73379	7.5614	7.58374	7.31641	7.43742	7.43372	7.34756	8.02813	8.22512	8.13049	8.34527	9.23575	8.48237	ENSG00000144230	232	185	183	220	205	185	214	153	175
ENSG00000170577	10736	SIX homeobox 2	SIX2	220.332	-0.526331	0.694318	0.142394	-3.6963	0.000218765	0.00172659	0.155296	1.11365	0.130854	1.18679	0.235312	0.449442	-0.681627	0.623462	0.143143	-4.76186	1.91819e-06	4.43811e-05	ENSG00000170577	8.26537	8.1385	8.122	8.21529	7.63248	7.85134	7.85838	7.51276	7.46062	7.75352	7.7496	7.63159	7.90318	7.23482	7.53101	6.98815	ENSG00000170577	347	301	267	315	307.5	196	262	230	186
ENSG00000154822	23228	phospholipase C-like 2	PLCL2	243.131	-0.338905	0.790641	0.177272	-1.91178	0.0559042	0.146717	0.51303	1.42704	0.161869	3.16941	0.00152748	0.0107397	-0.851934	0.554041	0.178918	-4.76159	1.92069e-06	4.43815e-05	ENSG00000154822	8.45045	8.21665	8.38564	8.17413	7.79574	8.33347	8.24578	7.63755	7.57194	8.1403	7.73788	7.69693	7.894	7.16707	7.19629	7.08901	ENSG00000154822	395	317	322	304	334.5	220	371	304	203
ENSG00000187486	3767	potassium inwardly-rectifying channel, subfamily J, member 11	KCNJ11	59.72	0.457223	1.3729	0.235392	1.94239	0.0520898	0.138669	-0.640004	0.641711	0.199918	-3.20133	0.00136796	0.00983438	1.09723	2.13943	0.230736	4.75533	1.98125e-06	4.52553e-05	ENSG00000187486	5.00339	5.68042	5.15101	5.41727	6.17814	5.26182	5.58738	5.7929	5.68712	5.66603	6.30257	5.8091	5.8008	6.56639	6.55143	6.42826	ENSG00000187486	31	53	30	42	39	75	40	46	57
ENSG00000203644	NA	NA	NA	72.5705	-0.75404	0.592941	0.172858	-4.3622	1.28761e-05	0.000154375	0.0711417	1.05055	0.164513	0.432438	0.665423	0.817759	-0.825182	0.564411	0.173874	-4.74586	2.07623e-06	4.71244e-05	ENSG00000203644	6.86374	6.60642	6.89334	6.16679	6.08254	5.90354	5.75672	5.92095	6.25852	5.98333	5.94753	5.89552	5.9666	5.59602	5.82708	6.27518	ENSG00000203644	137	107	120	75	109.75	67	66	51	61
ENSG00000230257	NA	NA	NA	95.611	0.65125	1.57053	0.164998	3.94702	7.91311e-05	0.000731585	-0.128081	0.915048	0.139736	-0.916592	0.359356	0.580114	0.779332	1.71634	0.164281	4.7439	2.09644e-06	4.74629e-05	ENSG00000230257	5.96069	6.07938	6.14088	6.09308	6.50584	6.61066	6.89895	6.62017	6.55036	6.66756	6.67296	6.57626	6.40162	6.67673	7.25926	6.8473	ENSG00000230257	65	68	64	68	66.25	90	111	121	102
ENSG00000240065	5698	proteasome (prosome, macropain) subunit, beta type, 9	PSMB9	115.916	-0.403413	0.756067	0.141163	-2.85779	0.00426609	0.019594	0.274818	1.20984	0.132684	2.07123	0.0383374	0.131674	-0.678232	0.624931	0.143531	-4.72534	2.29726e-06	5.0915e-05	ENSG00000240065	7.27543	7.12851	7.07135	7.32465	6.70892	6.66171	7.09196	6.88219	6.7982	6.82196	6.47178	6.75328	6.9912	6.2826	6.30263	6.55788	ENSG00000240065	176	150	129	172	156.75	103	113	137	122
ENSG00000236824	618	brain cytoplasmic RNA 1	BCYRN1	16.4005	-0.863892	0.549468	0.295954	-2.91901	0.00351149	0.0167378	0.620256	1.53715	0.305997	2.027	0.0426624	0.142325	-1.48415	0.35746	0.314359	-4.72118	2.34477e-06	5.1585e-05	ENSG00000236824	4.75138	4.6154	4.54248	4.1432	3.91568	4.2443	3.50623	3.54841	4.2004	3.94279	3.96058	3.20661	3.61278	3.57667	3.52205	3.31998	ENSG00000236824	38	32	27	20	29.25	15	24	9	10
ENSG00000047648	395	Rho GTPase activating protein 6	ARHGAP6	28.2873	1.36859	2.58219	0.256465	5.33637	9.48239e-08	2.02638e-06	0.151265	1.11054	0.193744	0.780748	0.434951	0.649826	1.21733	2.32516	0.258736	4.7049	2.53988e-06	5.52663e-05	ENSG00000047648	4.34081	3.79402	4.22969	3.80403	4.97605	5.13299	5.14249	5.00181	4.94504	5.00894	5.14761	5.08984	4.95756	4.97338	4.47633	4.74924	ENSG00000047648	20	10	15	10	13.75	33	43	38	35
ENSG00000165434	283209	phosphoglucomutase 2-like 1	PGM2L1	137.757	-0.416829	0.749069	0.134992	-3.0878	0.00201643	0.0106677	0.226285	1.16982	0.126165	1.79357	0.0728821	0.207996	-0.643114	0.640329	0.136736	-4.70334	2.55946e-06	5.55573e-05	ENSG00000165434	7.54727	7.34092	7.60348	7.2921	7.36864	7.10723	7.03523	6.9572	7.08535	6.75819	7.0562	7.03227	6.66922	6.83719	6.48806	6.97346	ENSG00000165434	212	173	189	165	184.75	167	156	129	127
ENSG00000276850	NA	NA	NA	10.6323	-2.41002	0.188154	0.385723	-6.24805	4.15598e-10	1.46506e-08	-0.758174	0.591244	0.397894	-1.90546	0.0567197	0.175187	-1.65184	0.318233	0.351531	-4.69899	2.61449e-06	5.66147e-05	ENSG00000276850	3.85878	4.07147	4.32264	4.00001	2.56254	2.99091	2.56659	2.66	2.7239	2.70058	3.38274	3.21691	3.13277	2.43163	3.1019	2.74916	ENSG00000276850	22	26	30	24	25.5	3	8	3	4
ENSG00000129946	25759	SHC (Src homology 2 domain containing) transforming protein 2	SHC2	47.8669	0.566589	1.48102	0.284072	1.99453	0.0460946	0.126585	-0.742352	0.597764	0.241002	-3.08027	0.0020681	0.0137321	1.30894	2.4776	0.278663	4.69722	2.63723e-06	5.70212e-05	ENSG00000129946	4.75521	5.00029	4.8908	4.97667	5.46567	4.84548	5.67365	5.47517	5.24692	5.3599	5.90078	5.36328	5.40981	6.1464	6.77901	5.86537	ENSG00000129946	26	31	25	30	28	44	29	52	46
ENSG00000018236	1272	contactin 1	CNTN1	164.722	-0.389391	0.763452	0.159905	-2.43514	0.0148862	0.0528407	-1.11584	0.461423	0.140842	-7.92261	2.32584e-15	1.52568e-13	0.726446	1.65456	0.154681	4.69643	2.64754e-06	5.7123e-05	ENSG00000018236	7.37291	7.15733	7.15045	6.92875	6.68188	6.94994	6.78062	6.72329	6.79817	6.87178	7.96173	8.09417	7.99922	7.98392	7.16568	7.64018	ENSG00000018236	184	149	133	124	147.5	98	137	105	105
ENSG00000248049	550112	UBA6 antisense RNA 1 (head to head)	UBA6-AS1	240.696	0.479119	1.39389	0.140902	3.40037	0.000672947	0.00439021	-0.179524	0.882994	0.123269	-1.45636	0.145294	0.328774	0.658643	1.5786	0.140393	4.69142	2.71311e-06	5.8257e-05	ENSG00000248049	7.44858	7.41994	7.36097	7.68499	8.00786	7.62251	7.86661	8.05542	8.12214	7.898	7.85417	7.82532	7.85045	8.22011	8.32176	8.44454	ENSG00000248049	189	176	151	212	182	257	220	230	276
ENSG00000221955	84561	solute carrier family 12, member 8	SLC12A8	105.491	-0.607289	0.656429	0.128182	-4.7377	2.16152e-06	3.25556e-05	-0.00562943	0.996106	0.121647	-0.0462768	0.96309	0.983296	-0.60166	0.658995	0.128341	-4.68798	2.7591e-06	5.91028e-05	ENSG00000221955	7.16029	7.06142	7.00593	7.19838	6.40294	6.62618	6.44273	6.72224	6.65266	6.4572	6.51668	6.39651	6.7317	6.30349	6.87405	6.46433	ENSG00000221955	163	144	124	158	147.25	82	111	84	109
ENSG00000134970	51014::100302736	transmembrane emp24 protein transport domain containing 7::TMED7-TICAM2 readthrough	TMED7::TMED7-TICAM2	782.3	-0.547972	0.683981	0.131642	-4.16259	3.14659e-05	0.000330687	0.0687218	1.04879	0.118823	0.578353	0.563026	0.750373	-0.616694	0.652164	0.131759	-4.68049	2.86192e-06	6.07243e-05	ENSG00000134970	10.1695	10.0348	10.2241	9.51297	9.83408	9.23406	9.41653	9.17731	9.60598	9.5016	9.54244	9.37283	9.30086	9.44011	9.42481	9.38121	ENSG00000134970	1289	1114	1145	758	1076.5	912	674	671	590
ENSG00000278970	NA	NA	NA	229.195	-0.0996582	0.933254	0.131323	-0.758879	0.447925	0.625844	-0.700341	0.615427	0.115493	-6.06395	1.32821e-09	4.12227e-08	0.600683	1.51643	0.128643	4.66937	3.0212e-06	6.36513e-05	ENSG00000278970	7.40772	7.53883	7.64959	7.86498	7.6357	7.53551	7.42202	7.60689	7.55249	7.42053	7.91186	7.95304	8.02075	8.25539	8.5073	8.40441	ENSG00000278970	184	193	188	243	202	196	207	166	199
ENSG00000129007	91860	calmodulin-like 4	CALML4	62.692	-0.646062	0.639022	0.146699	-4.40399	1.06277e-05	0.000130446	0.0413486	1.02908	0.142497	0.290172	0.771685	0.882855	-0.687411	0.620967	0.147622	-4.65655	3.21556e-06	6.6839e-05	ENSG00000129007	6.4795	6.32884	6.39007	6.29839	5.74576	6.07023	5.82228	5.81246	5.68207	5.68639	5.79524	5.57572	5.77758	5.59634	5.93185	5.97045	ENSG00000129007	104	88	83	85	90	52	77	55	57
ENSG00000224546	NA	NA	NA	445.161	0.237436	1.1789	0.134659	1.76324	0.0778597	0.187699	-0.385067	0.765744	0.119227	-3.2297	0.00123921	0.00905418	0.622503	1.53954	0.133978	4.64632	3.37906e-06	6.90779e-05	ENSG00000224546	8.34504	8.55	8.46166	8.49635	8.64515	8.32925	8.66529	8.88883	8.86937	8.6972	8.75708	8.9917	8.75914	9.02074	9.43624	9.28645	ENSG00000224546	354	391	329	372	361.5	396	358	399	490
ENSG00000140279	50506	dual oxidase 2	DUOX2	11.4392	-2.24794	0.210524	0.377832	-5.94959	2.68823e-09	7.9179e-08	-0.610101	0.655151	0.387351	-1.57506	0.115243	0.282321	-1.63784	0.321336	0.353207	-4.63707	3.53387e-06	7.15888e-05	ENSG00000140279	3.99854	4.16413	4.22632	4.31827	3.04691	3.04334	3.30688	2.59767	2.52834	2.36703	3.12597	3.27027	3.33971	3.13517	3.24149	2.55105	ENSG00000140279	24	27	26	31	27	7	8	10	3
ENSG00000180921	286077	family with sequence similarity 83, member H	FAM83H	187.218	-1.69837	0.308133	0.148904	-11.4058	3.91118e-30	1.06123e-27	-1.03668	0.487448	0.137749	-7.52587	5.23687e-14	3.05478e-12	-0.661694	0.632136	0.142793	-4.63393	3.58789e-06	7.23545e-05	ENSG00000180921	7.97373	8.32149	8.24376	8.34785	6.551	6.43883	6.60332	6.706	6.78015	6.75571	7.60913	7.37073	7.44533	7.52042	8.13862	7.35191	ENSG00000180921	285	350	297	353	321.25	88	92	91	103
ENSG00000110172	26973	cysteine and histidine-rich domain (CHORD) containing 1	CHORDC1	306.789	-0.722194	0.606175	0.197537	-3.656	0.000256177	0.00196556	0.192856	1.14302	0.179361	1.07524	0.282266	0.50157	-0.915051	0.530325	0.198023	-4.62094	3.82006e-06	7.63256e-05	ENSG00000110172	9.12567	8.80205	8.75288	8.4425	8.15604	8.33237	8.19911	7.83558	7.83705	8.19249	8.29072	8.31499	8.14337	7.74044	7.02906	7.59112	ENSG00000110172	636	479	415	365	473.75	283	366	290	232
ENSG00000267321	NA	NA	NA	93.3281	-1.08315	0.471998	0.144472	-7.49726	6.51634e-14	4.22807e-12	-0.436429	0.738961	0.137061	-3.1842	0.00145157	0.0103153	-0.646719	0.638731	0.139996	-4.61955	3.84567e-06	7.66907e-05	ENSG00000267321	7.1212	6.95361	7.1425	7.06181	6.00876	6.38975	6.07707	5.87978	6.0951	6.06689	6.4797	6.63331	6.8324	6.19463	6.33382	6.30159	ENSG00000267321	161	135	140	145	145.25	61	94	64	57
ENSG00000140254	90527	dual oxidase maturation factor 1	DUOXA1	14.0098	-1.78765	0.289643	0.302528	-5.90905	3.44076e-09	9.98658e-08	-0.471942	0.720993	0.311831	-1.51345	0.130165	0.30631	-1.31571	0.401727	0.284891	-4.61829	3.86914e-06	7.69874e-05	ENSG00000140254	4.32403	4.25515	4.58636	4.49006	3.47707	3.2975	3.13781	3.36977	3.18219	3.24927	3.67676	3.71871	3.51276	3.13094	3.57328	3.56563	ENSG00000140254	28	25	31	31	28.75	10	9	6	9
ENSG00000129810	151648	shugoshin-like 1 (S. pombe)	SGOL1	400.726	-0.597287	0.660996	0.150274	-3.97466	7.04805e-05	0.000663696	0.0967286	1.06935	0.136382	0.709247	0.478171	0.68664	-0.694016	0.618131	0.150537	-4.61027	4.02147e-06	7.88164e-05	ENSG00000129810	9.04263	9.1041	9.26541	8.89697	8.46001	8.53187	8.50482	8.38596	8.53845	8.61167	8.70799	8.74892	8.55503	8.40436	7.70748	8.08584	ENSG00000129810	590	587	592	500	567.25	348	417	357	342
ENSG00000179344	3119::101060835	major histocompatibility complex, class II, DQ beta 1::HLA class II histocompatibility antigen, DQ beta 1 chain-like	HLA-DQB1::LOC101060835	77.3158	0.608933	1.52513	0.176434	3.45134	0.00055781	0.00375395	-0.197906	0.871815	0.148638	-1.33146	0.183037	0.383768	0.806839	1.74937	0.175061	4.60891	4.04787e-06	7.90504e-05	ENSG00000179344	5.50898	5.9493	6.08436	5.47649	6.20341	6.18775	6.19497	6.55803	6.34064	6.30877	6.14961	6.53982	6.24324	6.4227	6.7853	6.65152	ENSG00000179344	46	63	63	42	53.5	73	82	72	100
ENSG00000153292	266977	G protein-coupled receptor 110	GPR110	55.557	-0.950706	0.517379	0.157938	-6.01947	1.74987e-09	5.27552e-08	-0.239206	0.847212	0.153664	-1.55668	0.119547	0.288992	-0.7115	0.610685	0.154429	-4.6073	4.07929e-06	7.95772e-05	ENSG00000153292	6.33369	6.35479	6.26395	6.17573	5.56911	5.44059	5.62818	5.33308	5.59844	5.22202	5.67414	5.75621	5.91128	5.71272	5.49362	5.38182	ENSG00000153292	95	92	77	79	85.75	46	47	48	39
ENSG00000279495	NA	NA	NA	114.488	0.321385	1.24953	0.150569	2.13447	0.0328044	0.0976336	-0.36194	0.778118	0.129355	-2.79804	0.00514134	0.0284697	0.683324	1.60584	0.148376	4.60537	4.11736e-06	7.99715e-05	ENSG00000279495	6.19811	6.62135	6.58582	6.44539	6.8956	6.4359	6.66509	6.81451	6.84613	6.86734	6.98186	6.89644	6.76604	7.23268	7.35457	7.2354	ENSG00000279495	77	102	89	88	89	119	95	99	116
ENSG00000102362	94121	synaptotagmin-like 4	SYTL4	264.882	-0.511761	0.701366	0.142036	-3.60305	0.000314509	0.00233609	0.143379	1.10449	0.129894	1.10382	0.269672	0.488776	-0.65514	0.635014	0.142616	-4.59374	4.35366e-06	8.3725e-05	ENSG00000102362	8.52692	8.4917	8.41136	8.32783	7.84686	8.21431	7.96565	7.74871	7.9037	7.99159	7.9737	8.07708	8.10626	7.5002	7.2529	7.79073	ENSG00000102362	415	385	326	338	366	227	338	246	219
ENSG00000177410	441951	ZNFX1 antisense RNA 1	ZFAS1	2351.12	-0.127286	0.915552	0.148723	-0.85586	0.392075	0.575492	-0.808729	0.570885	0.133015	-6.07997	1.20208e-09	3.75686e-08	0.681443	1.60374	0.148458	4.59015	4.42927e-06	8.48336e-05	ENSG00000177410	10.7681	10.9779	10.9446	11.0743	10.8551	10.5616	10.8191	11.005	10.9876	10.6455	11.2701	11.1984	11.2756	11.7998	12.041	11.8534	ENSG00000177410	1911	2112	1851	2238	2028	1829	1687	1770	2111
ENSG00000007933	2328	flavin containing monooxygenase 3	FMO3	54.2431	-0.154386	0.898515	0.168023	-0.91884	0.358179	0.54307	0.660727	1.58088	0.16385	4.03251	5.51844e-05	0.000645067	-0.815113	0.568364	0.177626	-4.58893	4.45531e-06	8.52412e-05	ENSG00000007933	5.92768	5.85653	6.32262	5.96528	5.80061	5.62326	5.83073	5.88071	6.0481	6.13026	5.13059	5.35275	5.09313	5.53547	5.57	5.31029	ENSG00000007933	69	62	81	67	69.75	56	55	57	62
ENSG00000224420	199800	adrenomedullin 5 (putative)	ADM5	70.5445	-0.368835	0.774408	0.18716	-1.97069	0.0487592	0.131828	0.51174	1.42577	0.177543	2.88234	0.00394729	0.0230405	-0.880575	0.543151	0.192458	-4.57541	4.75299e-06	8.98801e-05	ENSG00000224420	6.69629	6.5004	6.36485	6.47461	6.07669	6.70948	6.12222	6.03124	5.89561	6.09557	5.74706	6.00742	6.10743	5.3934	5.62509	5.40162	ENSG00000224420	121	99	80	96	99	67	125	69	67
ENSG00000204936	57126	CD177 molecule	CD177	27.66	-0.510773	0.701846	0.372641	-1.37069	0.170473	0.329288	-2.09354	0.234304	0.321507	-6.51166	7.43245e-11	2.79622e-09	1.58277	2.99545	0.346001	4.57447	4.77434e-06	9.0026e-05	ENSG00000204936	3.86292	4.26126	4.14299	4.37252	3.9644	3.70451	3.67686	4.28138	3.81243	3.52563	4.82097	4.51588	4.85596	5.8316	5.813	5.92821	ENSG00000204936	13	19	15	21	17	13	11	9	19
ENSG00000161405	22806	IKAROS family zinc finger 3 (Aiolos)	IKZF3	181.744	0.383202	1.30423	0.128122	2.99092	0.00278138	0.0138281	0.994204	1.99198	0.118967	8.35698	6.43425e-17	4.96658e-15	-0.611002	0.654742	0.133623	-4.57257	4.81775e-06	9.07216e-05	ENSG00000161405	7.39927	7.55673	7.567	7.55765	8.14794	7.59477	7.77751	7.831	7.96137	7.92098	7.30262	6.96846	6.94895	7.01919	6.53141	6.83965	ENSG00000161405	186	199	180	197	190.5	291	220	220	239
ENSG00000271936	NA	NA	NA	134.285	-0.495276	0.709426	0.137921	-3.59101	0.000329398	0.00242851	0.139192	1.10129	0.128758	1.08104	0.279679	0.499168	-0.634468	0.644178	0.139063	-4.56243	5.05643e-06	9.48174e-05	ENSG00000271936	7.58763	7.23354	7.41003	7.49847	6.84881	7.24168	6.88105	6.70533	6.95042	7.17074	6.98224	6.93818	7.11462	6.62031	6.51528	6.84682	ENSG00000271936	219	160	164	193	184	113	173	115	105
ENSG00000225302	NA	NA	NA	83.9354	-0.281053	0.82299	0.136342	-2.06139	0.0392657	0.111845	0.359938	1.28337	0.130527	2.75758	0.00582315	0.0314383	-0.640992	0.641272	0.140613	-4.55855	5.15092e-06	9.62868e-05	ENSG00000225302	6.66638	6.5622	6.67506	6.79958	6.50019	6.60294	6.10304	6.38144	6.46987	6.43632	6.09392	5.92553	6.33759	6.07211	5.85802	6.3066	ENSG00000225302	115	101	99	120	108.75	91	112	66	86
ENSG00000174405	3981	ligase IV, DNA, ATP-dependent	LIG4	441.181	-0.546355	0.684748	0.15862	-3.44441	0.000572299	0.00382597	0.175857	1.12964	0.143686	1.2239	0.22099	0.43256	-0.722212	0.606167	0.158997	-4.5423	5.56434e-06	0.000102728	ENSG00000174405	9.43793	9.1055	9.29954	8.97055	8.75103	8.97683	8.48757	8.33459	8.7626	8.71308	8.79945	8.78551	8.78216	8.31284	8.07702	8.13173	ENSG00000174405	781	585	604	525	623.75	428	573	351	328
ENSG00000128052	3791	kinase insert domain receptor (a type III receptor tyrosine kinase)	KDR	110.938	0.0861249	1.06152	0.138297	0.622754	0.533446	0.697796	-0.524704	0.695102	0.119044	-4.40765	1.04499e-05	0.000149471	0.610829	1.52714	0.134506	4.54128	5.59148e-06	0.000103017	ENSG00000128052	6.70852	6.30619	6.62429	6.44136	6.76471	6.52347	6.50924	6.61744	6.65986	6.55362	7.02772	7.00403	6.73866	7.31192	7.10178	7.25945	ENSG00000128052	115	80	92	88	93.75	108	102	88	100
ENSG00000121454	89884	LIM homeobox 4	LHX4	44.0763	-1.02841	0.490249	0.188243	-5.46324	4.67532e-08	1.06116e-06	-0.186543	0.878709	0.183336	-1.01749	0.30892	0.529949	-0.841871	0.557919	0.185406	-4.54068	5.60719e-06	0.000103058	ENSG00000121454	6.12931	5.91234	5.94851	5.96117	5.08999	5.43012	5.0629	5.01353	5.16802	4.97793	5.56399	5.29598	5.37197	5.5293	4.93472	4.81316	ENSG00000121454	85	68	63	70	71.5	32	49	31	31
ENSG00000196247	51427	zinc finger protein 107	ZNF107	80.9375	-0.997583	0.500838	0.190211	-5.24462	1.56607e-07	3.13704e-06	-0.139118	0.908074	0.178673	-0.778615	0.436207	0.65067	-0.858465	0.551539	0.189125	-4.53914	5.64832e-06	0.000103637	ENSG00000196247	7.23469	6.86772	6.9766	6.41524	6.00308	6.46987	5.90842	5.69575	5.91878	5.91554	6.22207	6.36338	6.36949	5.97993	5.95395	5.7766	ENSG00000196247	179	129	126	90	131	62	102	57	50
ENSG00000124614	6204	ribosomal protein S10	RPS10	839.611	0.114918	1.08291	0.16118	0.712978	0.475859	0.64985	-0.614018	0.653375	0.143758	-4.27119	1.94433e-05	0.000259651	0.728936	1.65742	0.160685	4.53641	5.72187e-06	0.000104772	ENSG00000124614	9.65048	8.6425	9.4374	9.53756	9.33933	9.81099	9.74359	9.30375	9.38146	9.17783	9.82044	9.9199	10.1493	10.1991	10.0956	10.2318	ENSG00000124614	887	408	650	770	678.75	638	1018	847	645
ENSG00000008517	9235	interleukin 32	IL32	176.658	-0.526302	0.694332	0.142873	-3.68369	0.000229878	0.0018002	0.124442	1.09009	0.131923	0.943295	0.34553	0.566592	-0.650745	0.636952	0.14364	-4.5304	5.88734e-06	0.000107363	ENSG00000008517	7.44839	7.96385	7.79969	8.11762	7.59058	6.92259	7.43752	7.41781	7.33575	7.37115	7.03323	7.16299	7.33293	7.2762	7.48688	7.11522	ENSG00000008517	193	269	214	298	243.5	193	133	171	176
ENSG00000188818	79844	zinc finger, DHHC-type containing 11	ZDHHC11	144.774	-0.437733	0.738294	0.128787	-3.39889	0.000676597	0.00440921	0.15066	1.11008	0.120195	1.25346	0.210038	0.41923	-0.588393	0.665083	0.129991	-4.52641	5.99934e-06	0.000108851	ENSG00000188818	7.63966	7.47267	7.45998	7.4871	7.14976	7.38327	7.08182	7.06336	6.84014	7.07209	6.97078	7.26385	6.94896	6.77167	7.15638	6.60341	ENSG00000188818	226	190	169	190	193.75	141	191	133	137
ENSG00000184486	5454	POU class 3 homeobox 2	POU3F2	15.7705	-1.68559	0.310875	0.287228	-5.86848	4.39802e-09	1.25147e-07	-0.459075	0.727453	0.293554	-1.56385	0.117853	0.2864	-1.22652	0.427348	0.271528	-4.51709	6.26939e-06	0.000112836	ENSG00000184486	4.63499	4.62158	4.69752	4.33946	3.6248	3.44455	3.30641	3.59419	3.35363	3.49633	3.81358	3.51698	3.65499	3.76057	3.49335	4.10359	ENSG00000184486	35	33	32	25	31.25	11	10	7	11
ENSG00000189283	2272	fragile histidine triad	FHIT	241.285	0.208612	1.15558	0.140645	1.48325	0.138008	0.284292	-0.420067	0.74739	0.12357	-3.39942	0.000675278	0.00544725	0.62868	1.54615	0.139322	4.51242	6.40916e-06	0.000115121	ENSG00000189283	7.51803	7.59187	7.47136	7.77167	7.80307	7.58531	7.78791	7.94782	7.90829	7.68168	7.79485	7.95812	8.01077	8.31254	8.60429	8.29908	ENSG00000189283	199	200	164	226	197.25	221	214	217	255
ENSG00000226564	NA	NA	NA	409.529	0.310778	1.24038	0.136636	2.27449	0.0229365	0.0740296	-0.302532	0.810828	0.120865	-2.50306	0.0123125	0.0561556	0.61331	1.52976	0.136077	4.50707	6.57281e-06	0.000117354	ENSG00000226564	8.01432	8.27818	8.40972	8.54558	8.73411	8.328	8.54495	8.80229	8.70273	8.5768	8.6771	8.74793	8.6392	9.05473	9.29647	8.94976	ENSG00000226564	279	322	318	387	326.5	424	359	367	462
ENSG00000122733	23349	KIAA1045	KIAA1045	26.7608	-0.416646	0.749164	0.295827	-1.40841	0.159009	0.313432	-1.6311	0.322841	0.251154	-6.49444	8.33415e-11	3.08312e-09	1.21446	2.32053	0.269637	4.50405	6.66711e-06	0.000118919	ENSG00000122733	4.02272	4.34211	4.34813	4.5806	3.86265	4.11401	4.19191	4.25966	3.99758	3.89071	4.8445	5.07459	4.77385	5.62397	5.61631	5.40844	ENSG00000122733	15	20	18	25	19.5	11	17	16	18
ENSG00000197372	171392	zinc finger protein 675	ZNF675	42.908	-1.65353	0.317861	0.231559	-7.14089	9.27294e-13	5.25506e-11	-0.660197	0.632792	0.222444	-2.96792	0.00299823	0.018521	-0.993337	0.502314	0.221077	-4.49318	7.01664e-06	0.000124041	ENSG00000197372	6.16539	6.25404	6.38657	5.50429	4.51792	4.88288	4.62415	4.66885	4.69085	5.06247	5.58814	5.27111	5.37451	5.16176	5.37772	4.63599	ENSG00000197372	89	91	91	49	80	19	31	21	23
ENSG00000272674	57717	protocadherin beta 16	PCDHB16	78.4551	0.30371	1.23431	0.151295	2.0074	0.0447073	0.123495	1.03318	2.04653	0.145301	7.11059	1.15547e-12	5.7003e-11	-0.729468	0.603126	0.162481	-4.48956	7.13698e-06	0.000125673	ENSG00000272674	6.38954	6.14876	6.74602	6.0927	6.49682	6.72868	6.74846	6.57043	6.46741	6.76638	5.85503	5.63779	5.93961	5.52725	5.61702	5.77212	ENSG00000272674	94	74	106	70	86	92	125	111	101
ENSG00000157150	7079	TIMP metallopeptidase inhibitor 4	TIMP4	29.1473	-0.887233	0.54065	0.259571	-3.41808	0.000630641	0.00415508	0.303991	1.23455	0.254328	1.19527	0.231981	0.445743	-1.19122	0.437931	0.265546	-4.48594	7.25923e-06	0.000126951	ENSG00000157150	5.40764	5.2194	5.3134	5.62467	4.50151	4.80713	4.72938	4.64191	4.42009	4.97992	3.9073	4.79532	5.02661	4.40019	4.48022	3.79066	ENSG00000157150	53	43	42	60	49.5	21	32	26	25
ENSG00000137267	7280	tubulin, beta 2A class IIa	TUBB2A	502.95	-0.526935	0.694028	0.131447	-4.00874	6.10444e-05	0.000589635	0.063322	1.04487	0.119115	0.531603	0.595001	0.771694	-0.590257	0.664225	0.131616	-4.48469	7.30188e-06	0.000127448	ENSG00000137267	9.37732	9.36127	9.45035	9.23194	8.59212	9.16657	8.96769	8.64333	8.64993	8.96567	8.90592	8.82403	9.16854	8.60678	8.53093	8.57028	ENSG00000137267	743	699	669	630	685.25	379	653	494	408
ENSG00000028137	7133	tumor necrosis factor receptor superfamily, member 1B	TNFRSF1B	248.789	-0.853138	0.553579	0.139571	-6.11259	9.80282e-10	3.14041e-08	-0.23174	0.851607	0.127858	-1.81248	0.0699113	0.201964	-0.621398	0.650041	0.138731	-4.47916	7.49361e-06	0.000130008	ENSG00000028137	8.52743	8.26175	8.61549	8.34592	7.4898	8.00853	7.60989	7.60655	7.41986	7.57586	7.66919	8.02152	8.19645	7.47881	7.90053	7.72071	ENSG00000028137	417	327	380	344	367	175	292	190	198
ENSG00000206530	55779	WD repeat domain 52	WDR52	98.1894	-0.634954	0.643961	0.20345	-3.12094	0.00180277	0.00975643	0.281269	1.21526	0.189109	1.48734	0.136925	0.316149	-0.916224	0.529894	0.205498	-4.45856	8.25139e-06	0.000141268	ENSG00000206530	7.47521	6.97086	7.15976	6.68325	6.35577	7.0056	6.61195	6.22748	6.27432	6.47181	6.44349	6.77141	6.21355	5.97212	6.08943	5.91204	ENSG00000206530	209	136	141	108	148.5	80	150	97	75
ENSG00000127995	64921	CAS1 domain containing 1	CASD1	211.861	-0.829103	0.562879	0.161556	-5.13199	2.86697e-07	5.40439e-06	-0.111125	0.925866	0.147968	-0.751005	0.452649	0.665706	-0.717978	0.607949	0.161193	-4.45416	8.42225e-06	0.00014378	ENSG00000127995	8.43452	8.24684	8.40241	7.74654	7.76509	7.30972	7.1868	7.12853	7.84526	7.28261	7.65459	7.47309	7.29976	7.69143	7.43996	7.70557	ENSG00000127995	394	327	329	224	318.5	217	176	140	140
ENSG00000163041	3021::3020	H3 histone, family 3B (H3.3B)::H3 histone, family 3A	H3F3B::H3F3A	94.023	-0.52814	0.693448	0.148244	-3.56264	0.000367142	0.00265755	0.137826	1.10025	0.139996	0.984494	0.324872	0.546279	-0.665966	0.630267	0.149755	-4.44702	8.70697e-06	0.000147377	ENSG00000163041	6.91284	7.00591	7.20231	6.54172	6.6003	6.54913	6.45476	6.0657	6.42514	6.57095	6.54044	6.18626	6.44311	6.35046	6.21881	6.21271	ENSG00000163041	137	140	146	97	130	97	106	86	66
ENSG00000081189	4208	myocyte enhancer factor 2C	MEF2C	189.825	-0.0711674	0.951867	0.177432	-0.401096	0.68835	0.814252	0.726508	1.65463	0.162684	4.46575	7.97895e-06	0.000117025	-0.797675	0.575276	0.180312	-4.42385	9.6956e-06	0.000160354	ENSG00000081189	8.04612	7.7685	7.90871	7.55529	7.61653	8.05579	7.88871	7.43038	7.52512	7.94259	7.33225	7.37076	7.40811	6.92634	6.65256	6.5355	ENSG00000081189	299	232	231	196	239.5	196	308	238	177
ENSG00000102796	79758	dehydrogenase/reductase (SDR family) member 12	DHRS12	149.824	0.299455	1.23068	0.192102	1.55883	0.119037	0.254838	-0.541173	0.687212	0.1683	-3.21552	0.00130207	0.00942883	0.840627	1.79083	0.19013	4.42134	9.80918e-06	0.000161752	ENSG00000102796	6.57369	6.63876	6.74162	7.12739	7.18781	6.72371	7.01128	7.24513	7.08211	7.08314	7.08286	7.24809	7.16102	7.73724	8.01366	7.88829	ENSG00000102796	101	101	98	145	111.25	145	116	126	157
ENSG00000169684	1138	cholinergic receptor, nicotinic, alpha 5 (neuronal)	CHRNA5	106.164	-0.367091	0.775344	0.141516	-2.594	0.00948677	0.0371099	0.269516	1.2054	0.13317	2.02385	0.0429858	0.143004	-0.636607	0.643224	0.144024	-4.42015	9.86306e-06	0.000162491	ENSG00000169684	7.17733	6.87608	7.2315	6.89019	6.55098	6.79218	6.66772	6.63693	6.69454	6.92449	6.68987	6.70571	6.66032	6.23618	6.20153	6.21279	ENSG00000169684	165	125	147	125	140.5	92	126	100	102
ENSG00000158201	171586	abhydrolase domain containing 3	ABHD3	277.989	-0.24432	0.844214	0.158767	-1.53886	0.12384	0.26239	0.463589	1.37897	0.144699	3.20381	0.0013562	0.00976553	-0.707909	0.612207	0.160194	-4.41907	9.91265e-06	0.000163008	ENSG00000158201	8.614	8.32457	8.35031	8.41777	7.97041	8.39977	8.2534	7.96924	8.25363	8.28049	7.79954	8.18376	8.12378	7.46489	7.32018	7.37831	ENSG00000158201	441	340	311	360	363	248	386	303	257
ENSG00000197258	NA	NA	NA	836.734	0.327625	1.25495	0.132999	2.46336	0.0137643	0.049776	-0.258777	0.835796	0.118373	-2.18611	0.0288074	0.106849	0.586401	1.5015	0.132762	4.41693	1.00111e-05	0.000164175	ENSG00000197258	9.22941	9.44145	9.23132	9.50546	9.66368	9.32352	9.68902	9.83786	9.81357	9.67071	9.62177	9.69107	9.65196	10.0481	10.3025	10.1016	ENSG00000197258	655	726	560	752	673.25	805	717	814	946
ENSG00000189410	400745	SH2 domain containing 5	SH2D5	1039.45	0.318849	1.24734	0.152783	2.08695	0.0368929	0.106407	-0.354517	0.782131	0.136288	-2.60123	0.00928901	0.045044	0.673367	1.59479	0.152551	4.41403	1.01462e-05	0.000165934	ENSG00000189410	9.46412	9.72556	9.57892	9.7485	10.1232	9.47873	9.69727	10.2691	10.1638	9.76842	10.1769	9.99822	9.93218	10.5801	10.381	10.5414	ENSG00000189410	770	884	714	889	814.25	1111	796	813	1279
ENSG00000100767	89932	papilin, proteoglycan-like sulfated glycoprotein	PAPLN	51.1741	-1.29233	0.408292	0.173038	-7.46847	8.11312e-14	5.22625e-12	-0.571267	0.673026	0.167768	-3.40509	0.000661411	0.00535226	-0.72106	0.606651	0.163589	-4.40776	1.04446e-05	0.000169729	ENSG00000100767	6.36052	6.25825	6.23768	6.085	4.97983	5.48885	5.09874	5.24673	5.0187	4.97517	5.80427	5.75221	5.63297	5.28648	5.67435	5.47921	ENSG00000100767	99	87	77	75	84.5	28	50	31	37
ENSG00000165025	6850	spleen tyrosine kinase	SYK	37.1568	-1.7173	0.304116	0.217861	-7.88256	3.20732e-15	2.50815e-13	-0.831109	0.562097	0.212212	-3.9164	8.98797e-05	0.000986254	-0.886195	0.541039	0.201079	-4.4072	1.04717e-05	0.000170015	ENSG00000165025	6.07798	5.67343	5.47482	6.13622	4.57592	4.52976	4.32232	4.43866	4.60008	4.55938	4.89785	5.31472	5.41142	4.91182	5.15383	4.99799	ENSG00000165025	86	59	45	85	68.75	21	23	16	19
ENSG00000111863	84830	androgen-dependent TFPI-regulating protein	ADTRP	42.9981	0.558088	1.47232	0.24912	2.24024	0.0250753	0.0793513	-0.512345	0.701082	0.208533	-2.4569	0.0140141	0.0620454	1.07043	2.10006	0.244375	4.3803	1.18517e-05	0.000187763	ENSG00000111863	4.69739	5.05112	5.10449	4.58727	5.66697	5.15639	5.15673	5.37591	5.32343	5.14959	5.79951	5.1978	5.46766	5.46898	6.2368	6.02895	ENSG00000111863	25	33	31	21	27.5	53	39	34	43
ENSG00000139163	55500	ethanolamine kinase 1	ETNK1	385.726	-0.56676	0.675131	0.176218	-3.21625	0.00129877	0.00752698	0.20683	1.15415	0.159653	1.29549	0.19515	0.39981	-0.77359	0.58496	0.176667	-4.3788	1.19332e-05	0.000188448	ENSG00000139163	9.40129	8.90363	9.0745	8.69197	8.49966	8.89078	8.48231	8.1803	8.38795	8.42129	8.56798	8.66316	8.52707	7.99573	7.87346	7.90559	ENSG00000139163	766	509	517	432	556	359	542	352	295
ENSG00000183098	10082	glypican 6	GPC6	30.4814	1.17122	2.25201	0.31605	3.7058	0.000210728	0.00167498	-0.204821	0.867646	0.25777	-0.794589	0.426853	0.643701	1.37604	2.59554	0.314282	4.37835	1.19581e-05	0.000188675	ENSG00000183098	4.3062	3.94887	4.30448	3.95928	5.3233	4.59721	5.13127	4.98764	5.06978	4.72528	4.67711	4.73123	4.60025	5.68932	5.12168	5.66982	ENSG00000183098	19	12	16	12	14.75	44	26	37	34
ENSG00000163006	165055	coiled-coil domain containing 138	CCDC138	287.41	-0.700126	0.615518	0.167061	-4.19084	2.77919e-05	0.000298738	0.0319163	1.02237	0.152018	0.209952	0.833706	0.918384	-0.732043	0.602051	0.167211	-4.37795	1.19798e-05	0.000188685	ENSG00000163006	8.88002	8.47572	8.79148	8.36939	8.01566	8.38032	7.84379	7.44413	8.00987	7.98588	8.24764	8.10183	8.06341	7.92451	7.43369	7.7397	ENSG00000163006	534	379	428	347	422	256	380	224	174
ENSG00000134684	8565	tyrosyl-tRNA synthetase	YARS	10802.1	0.48743	1.40195	0.153453	3.17641	0.00149108	0.00838378	-0.183268	0.880706	0.137409	-1.33374	0.182288	0.382878	0.670698	1.59184	0.153442	4.37101	1.23674e-05	0.00019326	ENSG00000134684	12.5013	13.0885	12.8787	13.224	13.509	12.9328	13.3801	13.6672	13.6318	13.325	13.465	13.3203	13.2888	13.7346	13.871	13.8455	ENSG00000134684	6303	9106	7040	9919	8092	11605	8763	10515	13468
ENSG00000237807	NA	NA	NA	145.472	-0.181396	0.881849	0.141194	-1.28473	0.198888	0.365513	0.447278	1.36347	0.131145	3.41055	0.00064832	0.00526297	-0.628674	0.646771	0.144108	-4.36252	1.28572e-05	0.000199348	ENSG00000237807	7.49528	7.40023	7.51437	7.36157	7.2407	7.40415	7.48475	7.08246	7.14312	7.2451	6.98119	7.19556	7.13307	6.47191	6.5096	6.69282	ENSG00000237807	203	180	176	173	183	151	194	180	139
ENSG00000231205	664701	zinc finger protein 826, pseudogene	ZNF826P	146.259	-0.965046	0.512262	0.143363	-6.73149	1.67938e-11	7.59454e-10	-0.355621	0.781533	0.133104	-2.67175	0.00754568	0.038269	-0.609425	0.655458	0.141112	-4.31874	1.56919e-05	0.000235946	ENSG00000231205	7.75288	7.65628	7.83172	7.51378	6.65803	6.98715	6.84249	6.64964	6.85082	6.76272	7.28802	7.38211	7.39581	6.943	6.91442	6.63198	ENSG00000231205	246	218	223	194	220.25	97	142	111	100
ENSG00000066279	259266	asp (abnormal spindle) homolog, microcephaly associated (Drosophila)	ASPM	2766.64	-0.324641	0.798497	0.135489	-2.39606	0.0165723	0.0574147	0.260687	1.19805	0.12158	2.14416	0.0320199	0.115316	-0.585328	0.666498	0.135587	-4.31699	1.58172e-05	0.000237431	ENSG00000066279	11.9079	11.805	11.8653	11.3533	11.6351	11.5996	11.2995	11.1055	11.5088	11.3683	11.4463	11.4099	11.2861	11.0204	10.8569	10.922	ENSG00000066279	4282	3787	3548	2716	3583.25	3172	3517	2480	2256
ENSG00000006210	6376	chemokine (C-X3-C motif) ligand 1	CX3CL1	19.726	-1.31229	0.402682	0.26856	-4.88639	1.02704e-06	1.6889e-05	-0.171995	0.887615	0.269638	-0.637872	0.523557	0.721719	-1.14029	0.453668	0.264348	-4.3136	1.60619e-05	0.000240498	ENSG00000006210	4.66477	4.8755	4.86224	5.02905	3.67721	4.20756	3.68331	3.64572	4.07725	4.15719	3.80798	3.71545	3.90903	4.18034	4.45133	4.05344	ENSG00000006210	32	37	33	42	36	10	21	10	10
ENSG00000012124	933	CD22 molecule	CD22	259.147	0.297823	1.22929	0.19693	1.51233	0.130449	0.272524	-0.546495	0.684682	0.174381	-3.1339	0.00172498	0.0118674	0.844318	1.79542	0.195811	4.3119	1.61855e-05	0.000241541	ENSG00000012124	7.4592	7.5404	7.34687	7.86253	8.00123	7.72691	7.59784	8.06929	7.92426	7.71938	7.90392	7.91358	7.87677	8.51835	8.95332	8.67251	ENSG00000012124	190	192	149	241	193	255	237	188	278
ENSG00000128564	7425	VGF nerve growth factor inducible	VGF	86.1381	0.525608	1.43954	0.155866	3.37219	0.000745739	0.00477465	-0.140449	0.907237	0.131907	-1.06476	0.286986	0.506844	0.666057	1.58673	0.154909	4.29967	1.71054e-05	0.000252952	ENSG00000128564	6.00168	6.10031	5.69765	6.18357	6.6887	6.23805	6.56848	6.57876	6.25804	6.4554	6.58018	6.31946	6.41514	6.71001	6.77135	6.75404	ENSG00000128564	68	70	45	74	64.25	105	84	95	100
ENSG00000108784	4669	N-acetylglucosaminidase, alpha	NAGLU	394.905	0.167471	1.12309	0.141522	1.18336	0.236666	0.412399	-0.435997	0.739183	0.125399	-3.47689	0.00050727	0.00429107	0.603469	1.51937	0.140683	4.28957	1.79021e-05	0.000262564	ENSG00000108784	8.22864	8.30928	8.29494	8.45499	8.57694	8.32169	8.45342	8.68778	8.53801	8.29295	8.52314	8.62931	8.65317	9.0208	9.35091	9.06357	ENSG00000108784	327	330	293	363	328.25	379	358	344	426
ENSG00000126803	3306	heat shock 70kDa protein 2	HSPA2	65.5772	-0.502424	0.70592	0.193319	-2.59894	0.00935132	0.0366923	0.34254	1.26799	0.182996	1.87184	0.0612286	0.18478	-0.844964	0.556725	0.197106	-4.28685	1.81229e-05	0.000265584	ENSG00000126803	6.70254	6.19863	6.62247	6.16339	5.81933	6.52949	6.07109	5.86022	5.66161	5.83402	5.50705	5.97439	5.73901	5.77139	5.73643	5.4193	ENSG00000126803	123	79	99	76	94.25	55	110	67	59
ENSG00000112782	53405	chloride intracellular channel 5	CLIC5	68.1954	-1.05424	0.48155	0.160669	-6.56157	5.32447e-11	2.20209e-09	-0.386618	0.764921	0.15347	-2.51917	0.0117632	0.054223	-0.667624	0.629543	0.155865	-4.28333	1.84113e-05	0.000268712	ENSG00000112782	6.27974	6.6167	6.69355	6.77644	5.55874	5.57737	5.69513	5.84588	5.58696	5.79496	6.2248	6.05528	6.13433	6.12079	5.61737	5.79612	ENSG00000112782	88	109	104	122	105.75	44	51	49	58
ENSG00000128335	23780	apolipoprotein L, 2	APOL2	155.837	-0.590199	0.664251	0.139285	-4.23733	2.26191e-05	0.000252533	0.00462749	1.00321	0.129018	0.035867	0.971388	0.98749	-0.594826	0.662124	0.139445	-4.26568	1.99298e-05	0.000286669	ENSG00000128335	7.76766	7.51548	7.63241	7.76992	7.10975	7.49899	7.34349	6.93961	6.73075	6.96262	6.92487	7.28822	7.24584	6.97397	7.23907	6.99978	ENSG00000128335	247	195	191	233	216.5	136	207	161	124
ENSG00000113966	84100	ADP-ribosylation factor-like 6	ARL6	120.301	-0.597419	0.660935	0.144865	-4.12397	3.72391e-05	0.000382165	0.0217586	1.0152	0.135228	0.160903	0.87217	0.938067	-0.619178	0.651042	0.145195	-4.26446	2.00387e-05	0.000287313	ENSG00000113966	7.50361	7.13333	7.46628	7.06567	6.72621	6.88925	6.77242	6.43398	6.79038	6.87386	6.9042	6.84889	6.7373	6.92074	6.64347	6.23043	ENSG00000113966	208	150	173	141	168	104	134	107	86
ENSG00000179841	9495	A kinase (PRKA) anchor protein 5	AKAP5	64.0953	-1.14771	0.451342	0.226723	-5.06215	4.14548e-07	7.47607e-06	-0.193752	0.874329	0.21282	-0.910401	0.362611	0.583698	-0.953954	0.516216	0.225007	-4.23967	2.23847e-05	0.000312444	ENSG00000179841	6.83096	6.56157	6.79296	6.19979	5.69054	5.92681	5.67485	5.13057	5.79797	5.24318	6.0309	6.20592	5.99084	5.30268	5.42896	5.37115	ENSG00000179841	137	106	114	79	109	50	69	49	32
ENSG00000156966	93010	UDP-GlcNAc:betaGal beta-1,3-N-acetylglucosaminyltransferase 7	B3GNT7	72.0386	-1.19541	0.436663	0.164792	-7.25403	4.04547e-13	2.39135e-11	-0.523794	0.69554	0.156697	-3.34273	0.000829588	0.00646486	-0.671614	0.627804	0.158506	-4.23715	2.26372e-05	0.000315231	ENSG00000156966	6.51455	6.78283	6.62634	6.90847	5.78935	5.67585	5.67877	5.67433	5.56726	5.60366	5.65172	5.98945	6.10852	6.0932	6.55406	6.15796	ENSG00000156966	105	123	98	134	115	53	55	48	50
ENSG00000100284	10043	target of myb1 (chicken)	TOM1	536.914	0.434602	1.35154	0.138443	3.13921	0.00169402	0.0093114	-0.150395	0.901003	0.122833	-1.22439	0.220806	0.432466	0.584997	1.50004	0.138252	4.23138	2.32261e-05	0.00032193	ENSG00000100284	8.48212	8.77326	8.49387	8.92383	9.07225	8.87332	9.12288	9.26156	9.19294	9.0505	9.03576	8.84557	8.98836	9.49651	9.55192	9.40247	ENSG00000100284	388	456	334	503	420.25	535	527	551	636
ENSG00000103044	3038	hyaluronan synthase 3	HAS3	58.0434	-0.198022	0.871745	0.174913	-1.13212	0.257585	0.437161	0.572982	1.4876	0.167993	3.41075	0.000647843	0.00526148	-0.771004	0.586009	0.182377	-4.22754	2.36259e-05	0.000326589	ENSG00000103044	6.27642	6.05749	6.10119	6.10506	5.74992	6.40716	5.78113	5.85649	5.8782	5.9784	5.27834	5.76732	5.59841	5.12648	5.35849	5.65982	ENSG00000103044	90	72	67	74	75.75	53	102	54	60
ENSG00000197385	344787	zinc finger protein 860	ZNF860	94.2998	-0.585607	0.666369	0.160152	-3.65657	0.000255612	0.00196375	0.0956422	1.06854	0.150269	0.636474	0.524468	0.72253	-0.681249	0.623625	0.161181	-4.22661	2.37234e-05	0.000327302	ENSG00000197385	7.1738	6.92847	6.94406	6.77344	6.38475	6.91164	6.40923	6.06542	6.35897	6.29316	6.16584	6.57417	6.47108	6.21716	6.44938	6.13232	ENSG00000197385	167	132	120	116	133.75	82	140	83	66
ENSG00000136444	55316	radical S-adenosyl methionine domain containing 1	RSAD1	857.631	0.38539	1.30621	0.143412	2.68729	0.00720342	0.0297698	-0.219237	0.85902	0.12775	-1.71613	0.0861379	0.231476	0.604626	1.52058	0.143235	4.22122	2.42979e-05	0.000333431	ENSG00000136444	9.34053	9.33504	9.31418	9.46139	9.90885	9.51981	9.65368	9.91641	9.75512	9.63402	9.74718	9.53721	9.59699	10.0186	10.4361	10.1555	ENSG00000136444	709	672	594	728	675.75	959	825	793	1000
ENSG00000019186	1591	cytochrome P450, family 24, subfamily A, polypeptide 1	CYP24A1	78.4456	-0.98256	0.506081	0.19684	-4.99166	5.98636e-07	1.04612e-05	-1.7434	0.298664	0.174239	-10.0058	1.43723e-23	2.21879e-21	0.760844	1.69448	0.180265	4.2207	2.43543e-05	0.000333948	ENSG00000019186	6.21664	6.21663	6.21784	6.05944	5.53943	5.51223	4.94541	5.62537	4.9748	5.30531	7.11966	6.87063	7.1372	6.93	6.33742	6.60928	ENSG00000019186	83	79	71	69	75.5	43	48	25	48
ENSG00000227207	NA	NA	NA	8.54673	-2.35214	0.195855	0.621124	-3.78692	0.000152527	0.00128539	0.308089	1.23807	0.622141	0.495208	0.620453	0.788244	-2.66023	0.158194	0.630528	-4.21906	2.45327e-05	0.00033485	ENSG00000227207	3.61238	4.0381	4.32703	2.30006	3.21915	1.84742	1.90628	1.88749	2.23248	2.07091	2.31717	2.30282	1.88275	2.19544	2.4604	1.77652	ENSG00000227207	23	33	39	4	24.75	14	1	1	1
ENSG00000101187	28231	solute carrier organic anion transporter family, member 4A1	SLCO4A1	294.002	-0.0261474	0.982039	0.28414	-0.0920227	0.92668	0.962251	1.1802	2.26608	0.257823	4.57757	4.70418e-06	7.31906e-05	-1.20635	0.433364	0.286079	-4.21683	2.47755e-05	0.000337143	ENSG00000101187	8.73846	8.42065	8.48343	8.49447	8.22405	9.08978	8.71716	7.96208	8.05102	8.66189	7.61502	7.68096	7.94185	6.9138	7.04208	6.55588	ENSG00000101187	483	365	343	381	393	299	637	425	256
ENSG00000133863	56154	testis expressed 15	TEX15	13.715	-2.05679	0.240351	0.359745	-5.71734	1.08202e-08	2.82462e-07	-0.630848	0.645797	0.360777	-1.74858	0.0803633	0.221509	-1.42594	0.372177	0.33866	-4.21053	2.54771e-05	0.000345378	ENSG00000133863	4.5219	4.37017	4.61522	4.18424	2.98011	3.0819	3.27189	3.23873	2.66876	3.45448	3.49337	3.85111	3.8989	3.26464	2.99839	2.94384	ENSG00000133863	35	29	33	24	30.25	5	7	8	8
ENSG00000204618	80352	ring finger protein 39	RNF39	152.011	0.318828	1.24732	0.14809	2.15294	0.0313236	0.0940548	-0.296692	0.814117	0.128877	-2.30213	0.0213281	0.0852743	0.61552	1.53211	0.146733	4.19483	2.73081e-05	0.000365496	ENSG00000204618	6.70088	7.04234	6.8111	7.02742	7.38046	6.91738	7.21983	7.37902	7.07613	7.15707	7.35236	7.25245	7.25181	7.38518	7.90395	7.58249	ENSG00000204618	111	137	103	134	121.25	167	134	147	173
ENSG00000121966	7852	chemokine (C-X-C motif) receptor 4	CXCR4	328.248	-0.0812403	0.945245	0.175808	-0.462097	0.644012	0.78333	0.661712	1.58196	0.159562	4.14706	3.36764e-05	0.000420049	-0.742952	0.597515	0.177336	-4.18952	2.79543e-05	0.000372475	ENSG00000121966	8.59746	8.59026	8.65204	8.62849	8.40539	8.73436	8.61184	8.45714	8.42001	8.56744	8.01531	8.38972	8.34444	7.60381	7.29609	7.36257	ENSG00000121966	432	409	384	416	410.25	338	488	390	364
ENSG00000156509	286151	F-box protein 43	FBXO43	176.168	-0.478684	0.717632	0.176693	-2.70913	0.00674593	0.0283117	0.266651	1.20301	0.161958	1.64642	0.099677	0.255733	-0.745335	0.596529	0.177912	-4.18934	2.79771e-05	0.000372501	ENSG00000156509	8.17759	7.78502	7.87815	7.53502	7.28666	7.93383	7.50489	7.0134	7.14286	7.37805	7.37476	7.25814	7.46136	6.90885	6.93585	6.91517	ENSG00000156509	331	236	227	194	247	154	283	180	130
ENSG00000224032	114915	EPB41L4A antisense RNA 1	EPB41L4A-AS1	249.763	0.12029	1.08695	0.176843	0.680212	0.49637	0.667796	-0.613449	0.653632	0.156475	-3.92044	8.83887e-05	0.000972292	0.73374	1.66294	0.175334	4.1848	2.85416e-05	0.000378505	ENSG00000224032	7.5918	7.54513	7.47263	7.84318	7.89354	7.52199	7.65856	7.93314	7.70713	7.65519	8.05117	7.74322	7.91288	8.54133	8.79512	8.5626	ENSG00000224032	210	193	164	238	201.25	236	204	197	252
ENSG00000272077	NA	NA	NA	53.713	-0.657694	0.633891	0.186079	-3.53448	0.000408571	0.00289735	0.128219	1.09294	0.178189	0.719565	0.471793	0.68125	-0.785913	0.579985	0.188082	-4.17857	2.93348e-05	0.000386554	ENSG00000272077	6.28495	6.17017	6.23924	5.99879	5.61196	6.01689	5.25333	5.59284	5.50749	5.54486	5.54342	5.94975	5.50483	5.14213	5.45771	5.27259	ENSG00000272077	92	80	76	69	79.25	48	76	35	49
ENSG00000123360	5153	phosphodiesterase 1B, calmodulin-dependent	PDE1B	21.4222	-0.417077	0.74894	0.236715	-1.76194	0.0780793	0.188013	0.640814	1.55921	0.241247	2.65626	0.00790135	0.0396796	-1.05789	0.480334	0.253604	-4.17143	3.02697e-05	0.000396249	ENSG00000123360	4.45921	4.89977	4.81363	4.84823	4.56657	4.47647	4.44288	4.44425	4.45725	4.32067	3.79728	3.84366	3.96644	4.12728	4.46227	3.83423	ENSG00000123360	25	36	30	34	31.25	25	26	22	23
ENSG00000168890	129303	transmembrane protein 150A	TMEM150A	273.735	0.618757	1.53555	0.191818	3.22575	0.00125642	0.00732597	-0.178726	0.883483	0.169615	-1.05372	0.292013	0.51193	0.797482	1.73807	0.191503	4.16434	3.12257e-05	0.000407123	ENSG00000168890	7.44993	7.60713	7.39613	7.74387	8.17232	7.92895	7.96145	8.45461	8.18779	8.10501	7.93687	7.80486	7.86495	8.47092	8.97244	8.46286	ENSG00000168890	188	201	154	220	190.75	288	274	245	367
ENSG00000242779	79986	zinc finger protein 702, pseudogene	ZNF702P	206.583	-0.847582	0.555715	0.155431	-5.45312	4.94946e-08	1.11533e-06	-0.203686	0.868329	0.142403	-1.43035	0.152616	0.340907	-0.643897	0.639982	0.154647	-4.16365	3.13204e-05	0.000407613	ENSG00000242779	8.2971	8.1269	8.33174	7.92556	7.21266	7.73676	7.38732	7.1075	7.199	7.51361	7.74259	7.76308	7.89078	7.36631	7.15272	7.33217	ENSG00000242779	357	300	313	256	306.5	144	242	163	138
ENSG00000060140	55359	serine/threonine/tyrosine kinase 1	STYK1	184.783	-0.477402	0.71827	0.14264	-3.3469	0.000817208	0.00513551	0.11929	1.0862	0.131269	0.908743	0.363486	0.584318	-0.596692	0.661268	0.143339	-4.16281	3.14357e-05	0.000408231	ENSG00000060140	7.9017	7.90677	7.99905	7.73513	7.60927	7.57409	7.4186	7.35227	7.1797	7.44962	7.6432	7.36266	7.66455	7.16295	6.86022	7.07593	ENSG00000060140	269	257	247	224	249.25	195	216	168	167
ENSG00000125872	164312	leucine rich repeat neuronal 4	LRRN4	15.3789	-1.00664	0.497703	0.299908	-3.35651	0.000789339	0.00499487	0.278824	1.21321	0.305224	0.913507	0.360976	0.58206	-1.28547	0.410238	0.30889	-4.16157	3.16068e-05	0.000410156	ENSG00000125872	4.31668	4.15018	4.62164	4.59355	3.76093	4.03543	3.69999	3.44229	3.75227	3.71965	3.74794	4.01664	3.65375	3.54764	3.02146	3.28983	ENSG00000125872	26	21	30	32	27.25	13	20	12	9
ENSG00000167676	729359	perilipin 4	PLIN4	26.8594	-1.64808	0.319064	0.264835	-6.22305	4.87569e-10	1.69541e-08	-0.600623	0.659469	0.258515	-2.32336	0.0201597	0.0817899	-1.04746	0.48382	0.251784	-4.16015	3.18039e-05	0.000411419	ENSG00000167676	5.14744	5.42071	5.29648	5.65842	4.19348	4.45914	3.72748	4.37028	4.26102	3.66636	4.85164	4.67465	4.74423	3.9399	4.62065	4.35956	ENSG00000167676	44	53	43	64	51	16	24	9	20
ENSG00000100060	4242	MFNG O-fucosylpeptide 3-beta-N-acetylglucosaminyltransferase	MFNG	17.9432	-0.75029	0.594484	0.260348	-2.88187	0.00395318	0.0183975	0.380515	1.30181	0.265732	1.43195	0.152159	0.340055	-1.1308	0.456661	0.271837	-4.15986	3.18445e-05	0.000411447	ENSG00000100060	4.90019	4.57565	4.48598	4.34714	4.04144	4.17678	4.04795	4.11679	3.91964	4.06928	3.6358	4.11291	3.53171	4.09507	3.74494	3.74187	ENSG00000100060	41	29	24	23	29.25	16	21	16	18
ENSG00000178700	200895	dihydrofolate reductase-like 1	DHFRL1	51.514	-0.804616	0.572514	0.163058	-4.93453	8.03426e-07	1.35351e-05	-0.13443	0.91103	0.158076	-0.850413	0.395095	0.614318	-0.670187	0.628425	0.161221	-4.15695	3.22528e-05	0.000415527	ENSG00000178700	6.08431	6.08037	6.16209	6.15863	5.38935	5.5902	5.48189	5.45726	5.10743	5.53631	5.83433	5.39807	5.59548	5.2658	5.47734	5.6579	ENSG00000178700	79	75	72	79	76.25	40	54	43	44
ENSG00000111261	54682	MANSC domain containing 1	MANSC1	81.9171	-0.135305	0.910477	0.135387	-0.999398	0.317602	0.502573	0.449138	1.36522	0.129248	3.475	0.000510847	0.00431725	-0.584443	0.666907	0.140715	-4.1534	3.27576e-05	0.000420652	ENSG00000111261	6.38899	6.43841	6.70959	6.74015	6.33196	6.57577	6.53315	6.3324	6.3201	6.59006	6.21443	6.21572	5.99271	5.84085	6.06582	5.98069	ENSG00000111261	93	92	102	115	100.5	80	110	93	83
ENSG00000165359	203522	DEAD/H (Asp-Glu-Ala-Asp/His) box polypeptide 26B	DDX26B	189.6	-0.0448316	0.969403	0.144808	-0.309594	0.75687	0.859384	0.566631	1.48106	0.133151	4.25556	2.08524e-05	0.000275591	-0.611463	0.654533	0.14752	-4.14495	3.39886e-05	0.000433215	ENSG00000165359	8.06588	7.64201	7.8808	7.41257	7.8108	8.08373	7.62101	7.58298	7.57337	7.61714	7.25752	7.4788	7.31556	7.08724	6.93299	7.04407	ENSG00000165359	303	211	226	176	229	226	314	195	198
ENSG00000069812	54626	hes family bHLH transcription factor 2	HES2	118.838	-0.585621	0.666362	0.165035	-3.54847	0.000387469	0.00277997	0.101647	1.073	0.153164	0.663649	0.506915	0.709927	-0.687268	0.621029	0.165867	-4.14349	3.4206e-05	0.000435057	ENSG00000069812	7.22387	7.35112	7.32581	7.31943	6.62005	7.32876	6.78208	6.67621	6.45894	6.50277	6.66614	6.75554	6.96374	6.36737	6.78309	6.39491	ENSG00000069812	169	177	156	171	168.25	96	187	108	104
ENSG00000147100	6567	solute carrier family 16, member 2 (thyroid hormone transporter)	SLC16A2	277.162	-0.50907	0.702675	0.153894	-3.30793	0.00093988	0.00577208	0.129845	1.09418	0.140176	0.926299	0.354291	0.574956	-0.638915	0.642196	0.154361	-4.13911	3.48663e-05	0.000441574	ENSG00000147100	8.36159	8.52351	8.64704	8.46286	7.89153	8.1556	8.116	8.02133	7.7988	8.07076	8.0038	8.29689	8.23222	7.60652	7.38145	7.56132	ENSG00000147100	367	393	386	372	379.5	234	323	274	267
ENSG00000172687	NA	NA	NA	17.9026	-1.0451	0.484612	0.274771	-3.80353	0.000142649	0.00121415	0.106404	1.07654	0.277334	0.383668	0.701225	0.840812	-1.1515	0.450156	0.27841	-4.136	3.53413e-05	0.000446327	ENSG00000172687	4.86499	4.6032	4.71301	4.42309	3.55965	4.34109	4.0942	3.67981	4.09479	3.58471	3.89853	4.04984	3.6704	3.70911	3.87181	3.9462	ENSG00000172687	40	30	30	25	31.25	9	25	17	11
ENSG00000029534	286	ankyrin 1, erythrocytic	ANK1	173.276	-0.500461	0.706881	0.147359	-3.3962	0.000683289	0.00444312	0.111751	1.08054	0.135698	0.82353	0.410207	0.629493	-0.612212	0.654193	0.148044	-4.13535	3.5441e-05	0.000446825	ENSG00000029534	7.82239	7.7258	7.82268	7.85514	7.22424	7.5231	7.55557	7.20245	6.9329	7.47432	7.09127	7.62837	7.42386	7.0683	7.22292	6.79716	ENSG00000029534	255	226	218	246	236.25	147	209	187	150
ENSG00000260265	NA	NA	NA	22.5079	-0.0486367	0.96685	0.295489	-0.164598	0.869261	0.930801	1.27587	2.42145	0.2956	4.3162	1.58735e-05	0.000216663	-1.32451	0.399285	0.320891	-4.1276	3.66576e-05	0.000459387	ENSG00000260265	4.5763	4.90208	4.8151	4.67651	4.47945	4.79379	5.27496	4.30236	4.75743	4.36845	4.11063	4.02771	4.29154	3.56728	3.20958	3.48047	ENSG00000260265	28	36	30	29	30.75	23	35	47	20
ENSG00000213694	1903	sphingosine-1-phosphate receptor 3	S1PR3	142.38	-0.249052	0.841449	0.224436	-1.10968	0.267137	0.448433	0.688522	1.61163	0.205803	3.34555	0.000821206	0.0064163	-0.937575	0.52211	0.227346	-4.12399	3.72364e-05	0.000464366	ENSG00000213694	7.89327	7.36314	7.52244	7.19059	7.07492	7.9066	7.19805	6.91374	6.9638	7.35914	6.73488	6.8538	7.17936	6.49369	5.97353	6.30486	ENSG00000213694	274	176	178	153	195.25	134	283	146	123
ENSG00000185652	4908	neurotrophin 3	NTF3	51.989	-0.767831	0.5873	0.210689	-3.64438	0.000268038	0.00203999	0.107281	1.0772	0.200364	0.53543	0.592353	0.770248	-0.875112	0.545211	0.212284	-4.12236	3.75009e-05	0.000467014	ENSG00000185652	6.12879	6.15895	6.14237	6.29244	5.5498	5.58727	5.60886	5.53185	5.49556	5.33158	5.45243	5.77988	6.02073	4.94548	4.93833	5.03304	ENSG00000185652	82	80	71	88	80.25	46	54	48	47
ENSG00000265688	92659	MAFG antisense RNA 1 (head to head)	MAFG-AS1	126.577	0.328062	1.25533	0.164033	1.99998	0.0455028	0.125238	-0.340102	0.789985	0.14253	-2.38617	0.0170247	0.0719901	0.668164	1.58905	0.162342	4.11578	3.85878e-05	0.000478222	ENSG00000265688	6.37968	6.73204	6.50955	6.80419	6.88642	6.51414	7.00345	7.22671	6.99867	6.77219	6.92154	6.86632	7.29446	7.27174	7.49266	7.42085	ENSG00000265688	88	110	83	115	99	117	100	127	157
ENSG00000247157	338817	uncharacterized LOC338817	RP11-434C1.1	6.00035	2.38005	5.20554	0.605364	3.9316	8.43829e-05	NA	-0.105484	0.929493	0.391638	-0.269342	0.787667	NA	2.48553	5.60041	0.603951	4.11545	3.86422e-05	NA	ENSG00000247157	1.726	1.89316	1.77475	2.16193	2.92203	2.12382	2.69507	2.66804	2.73339	2.52694	2.50128	2.82244	2.57516	2.60189	2.78963	2.7594	ENSG00000247157	0	1	0	3	1	11	3	8	8
ENSG00000213312	NA	NA	NA	108.781	0.348385	1.27314	0.159732	2.18106	0.0291788	0.0892914	-0.300485	0.811979	0.137875	-2.17941	0.0293013	0.108281	0.64887	1.56794	0.157965	4.10769	3.99641e-05	0.000491874	ENSG00000213312	5.999	6.60162	6.48914	6.46717	6.60902	6.80567	6.99334	6.7847	6.61453	6.43016	6.6679	6.86799	7.24152	7.15454	6.83193	7.10753	ENSG00000213312	66	101	83	90	85	96	127	128	114
ENSG00000113552	10007	glucosamine-6-phosphate deaminase 1	GNPDA1	2155.2	0.373663	1.29564	0.142624	2.61991	0.00879518	0.0349566	-0.211743	0.863494	0.127472	-1.66109	0.0966961	0.250816	0.585406	1.50046	0.142556	4.1065	4.01698e-05	0.000493727	ENSG00000113552	10.6025	10.6191	10.7069	10.8699	11.1549	10.7614	10.9787	11.2448	11.253	10.9594	11.0562	10.9083	10.8608	11.4852	11.5897	11.5588	ENSG00000113552	1701	1638	1565	1938	1710.5	2269	1949	1987	2509
ENSG00000077092	5915	retinoic acid receptor, beta	RARB	31.2682	-0.50019	0.707014	0.196531	-2.54509	0.010925	0.0414591	0.337864	1.26388	0.195432	1.72881	0.0838439	0.227427	-0.838053	0.559398	0.204143	-4.10522	4.03933e-05	0.000495454	ENSG00000077092	5.30793	5.36431	5.46219	5.1614	4.8059	5.03929	4.96288	4.84296	4.87976	5.02322	4.78968	4.91077	4.75489	4.63607	4.2564	4.61308	ENSG00000077092	47	47	46	39	44.75	27	38	31	29
ENSG00000231672	729582	disrupted in renal carcinoma 3	DIRC3	24.2188	0.945533	1.9259	0.614586	1.53849	0.123929	0.262456	-1.54133	0.343568	0.543487	-2.83601	0.00456814	0.0259785	2.48687	5.60559	0.60718	4.09577	4.20776e-05	0.000511906	ENSG00000231672	2.96529	3.39951	3.19808	3.49433	4.25306	2.83407	3.36263	4.49415	4.42232	3.28457	4.78308	3.93014	3.49267	5.81147	5.8125	5.61333	ENSG00000231672	4	8	5	9	6.5	20	3	7	26
ENSG00000136928	9568	gamma-aminobutyric acid (GABA) B receptor, 2	GABBR2	42.8387	-1.12267	0.459242	0.202955	-5.53165	3.17235e-08	7.54455e-07	-0.311227	0.805956	0.195639	-1.59082	0.111649	0.276659	-0.811447	0.56981	0.198145	-4.09521	4.21781e-05	0.000512432	ENSG00000136928	6.05894	5.8467	5.9184	6.00289	5.21193	5.03295	5.22004	4.77278	4.75649	5.11384	5.0274	5.76766	5.44095	5.14452	5.24235	4.80187	ENSG00000136928	81	65	62	73	70.25	36	35	36	25
ENSG00000171320	157570	establishment of sister chromatid cohesion N-acetyltransferase 2	ESCO2	550.663	-0.404236	0.755636	0.16773	-2.41004	0.015951	0.0557319	0.284392	1.2179	0.151445	1.87785	0.0604015	0.183202	-0.688628	0.620444	0.168164	-4.09499	4.22194e-05	0.000512587	ENSG00000171320	9.62222	9.50052	9.59171	9.14322	9.0521	9.25373	9.11857	8.73628	9.06311	9.21963	9.08284	9.18491	9.04814	8.58239	8.10136	8.55428	ENSG00000171320	883	770	738	589	745	527	693	549	435
ENSG00000260401	NA	NA	NA	41.4528	-0.534029	0.690623	0.25858	-2.06524	0.0389007	0.111	0.550755	1.46485	0.246482	2.23446	0.0254529	0.0973123	-1.08478	0.471463	0.265646	-4.08357	4.43497e-05	0.000534464	ENSG00000260401	5.69695	5.99363	5.84424	5.70757	5.16656	5.80243	5.46553	5.18796	4.78754	5.51855	5.14937	4.62331	5.20588	4.04609	5.40704	4.69082	ENSG00000260401	61	74	59	58	63	35	68	45	37
ENSG00000269825	NA	NA	NA	252.806	-0.422582	0.746088	0.163086	-2.59115	0.00956552	0.0373039	0.245698	1.18567	0.148603	1.65339	0.0982522	0.25302	-0.66828	0.629257	0.163933	-4.07655	4.57079e-05	0.000546419	ENSG00000269825	8.43739	8.51225	8.30688	8.09997	7.9352	8.32673	7.91083	7.46523	7.79767	8.07877	7.97494	8.03844	7.84256	7.41766	7.48862	7.33273	ENSG00000269825	390	392	303	287	343	243	368	237	178
ENSG00000166801	63901	family with sequence similarity 111, member A	FAM111A	871.135	-0.742884	0.597543	0.20466	-3.62985	0.000283584	0.00214009	0.0917147	1.06564	0.184263	0.497738	0.618669	0.786813	-0.834599	0.560739	0.204746	-4.07627	4.57642e-05	0.000546728	ENSG00000166801	10.4951	10.21	10.3743	10.0912	9.35149	9.89872	9.59757	9.33278	9.51036	9.65875	9.71738	9.93091	9.79638	9.22155	8.91812	8.9631	ENSG00000166801	1622	1259	1271	1144	1324	643	1083	762	658
ENSG00000232112	51372	translation machinery associated 7 homolog (S. cerevisiae)	TMA7	359.001	-0.572301	0.672543	0.151665	-3.77344	0.000161009	0.00134047	0.0452207	1.03184	0.137633	0.328559	0.742489	0.867241	-0.617522	0.65179	0.151827	-4.06726	4.75682e-05	0.000562349	ENSG00000232112	9.09724	8.86929	9.07819	8.42158	8.64446	8.18259	8.17925	7.9121	8.48653	8.51396	8.48638	8.30329	8.44195	8.36825	7.95842	8.15665	ENSG00000232112	617	498	520	356	497.75	400	325	283	243
ENSG00000108641	27077	B9 protein domain 1	B9D1	199.474	0.326268	1.25377	0.145461	2.24299	0.0248971	0.0789129	-0.26156	0.834185	0.127491	-2.05161	0.040208	0.136433	0.587828	1.50298	0.144543	4.06681	4.76615e-05	0.000562968	ENSG00000108641	7.23443	7.36496	7.14523	7.43322	7.69763	7.43005	7.63349	7.74297	7.57905	7.52745	7.54758	7.53449	7.57379	8.0597	8.26006	7.96533	ENSG00000108641	163	171	130	178	160.5	207	193	196	222
ENSG00000024526	55635	DEP domain containing 1	DEPDC1	1541.14	-0.389079	0.763617	0.143645	-2.70861	0.0067566	0.0283233	0.195598	1.1452	0.129073	1.51541	0.12967	0.305543	-0.584677	0.666799	0.143773	-4.06667	4.76895e-05	0.000562968	ENSG00000024526	11.0525	10.9542	11.0917	10.5503	10.646	10.5345	10.4891	10.248	10.6745	10.6464	10.7126	10.5336	10.4315	10.3582	9.78114	10.1368	ENSG00000024526	2368	2101	2080	1558	2026.75	1594	1674	1415	1244
ENSG00000105612	1777	deoxyribonuclease II, lysosomal	DNASE2	677.317	0.158012	1.11575	0.17048	0.926865	0.353996	0.538734	-0.533185	0.691027	0.152037	-3.50695	0.000453277	0.00390667	0.691198	1.61462	0.169985	4.06624	4.77783e-05	0.000563645	ENSG00000105612	8.62265	9.15569	8.95597	9.40008	9.24086	8.83956	9.18909	9.4067	9.26965	9.28744	9.41847	9.36473	9.41515	9.80865	10.2515	9.91197	ENSG00000105612	426	596	463	703	547	599	510	573	700
ENSG00000254535	132430	poly(A) binding protein, cytoplasmic 4-like	PABPC4L	6.65816	0.534543	1.44848	0.525903	1.01643	0.309426	NA	-1.45281	0.36531	0.401378	-3.61955	0.000295119	NA	1.98735	3.96508	0.489075	4.06349	4.83448e-05	NA	ENSG00000254535	2.31997	1.96425	2.2811	2.23447	2.37475	2.60118	2.48797	2.2388	2.15706	2.39039	2.75807	3.04117	3.22174	2.76611	3.01964	3.40053	ENSG00000254535	4	1	3	3	2.75	4	7	5	3
ENSG00000125285	11166	SRY (sex determining region Y)-box 21	SOX21	18.8351	-1.50968	0.351188	0.314193	-4.80496	1.54783e-06	2.4272e-05	-0.259063	0.83563	0.309938	-0.835854	0.403237	0.622514	-1.25062	0.420267	0.308133	-4.0587	4.93461e-05	0.000579755	ENSG00000125285	4.81591	4.98062	4.9213	4.6553	3.9114	3.73172	4.20196	3.81427	3.24439	3.58098	4.49851	3.93565	4.24803	3.63206	3.49448	3.47317	ENSG00000125285	38	42	36	31	36.75	14	13	19	13
ENSG00000222012	NA	NA	NA	8.35841	0.946854	1.92767	0.494464	1.91491	0.055504	0.145856	-0.979617	0.507114	0.375628	-2.60795	0.00910868	0.0443618	1.92647	3.80124	0.475019	4.05556	5.00135e-05	0.00058577	ENSG00000222012	2.13283	2.15446	2.59298	2.83921	2.67299	2.78543	2.96186	2.75159	3.00334	2.79311	2.85896	3.4187	3.41333	3.80257	2.97496	3.41251	ENSG00000222012	1	1	4	7	3.25	5	7	8	6
ENSG00000167972	21	ATP-binding cassette, sub-family A (ABC1), member 3	ABCA3	684.822	0.644407	1.5631	0.149736	4.30363	1.68025e-05	0.000196026	0.0380235	1.02671	0.133164	0.285539	0.775231	0.884874	0.606383	1.52244	0.149798	4.04801	5.16546e-05	0.00060145	ENSG00000167972	8.7206	8.95169	8.93305	9.12687	9.55266	9.46723	9.51524	9.73589	9.56575	9.53777	9.228	9.19022	9.22846	9.46304	10.1215	9.68726	ENSG00000167972	457	514	455	577	500.75	749	801	724	886
ENSG00000154330	5239	phosphoglucomutase 5	PGM5	150.017	-0.834313	0.56085	0.154584	-5.39716	6.77053e-08	1.49319e-06	-1.42428	0.372604	0.137341	-10.3704	3.38038e-25	5.71093e-23	0.58997	1.50522	0.146084	4.03856	5.3781e-05	0.00062056	ENSG00000154330	7.03284	7.20514	7.16628	7.3185	6.48437	6.15862	6.63666	6.45176	6.41429	6.36451	7.57974	7.32503	7.50207	7.85656	8.10962	7.89604	ENSG00000154330	144	156	136	168	151	85	75	95	86
ENSG00000280435	NA	NA	NA	343.748	-0.282183	0.822346	0.168882	-1.67089	0.0947436	0.216993	0.402928	1.32219	0.153145	2.63102	0.0085129	0.0420781	-0.685111	0.621958	0.169828	-4.03415	5.48004e-05	0.000629484	ENSG00000280435	8.98184	8.94939	8.60504	8.36317	8.75673	8.80467	7.95125	8.59095	8.33539	8.21719	8.35594	8.31674	7.85981	7.85667	8.18305	7.86489	ENSG00000280435	569	529	370	342	452.5	435	512	240	400
ENSG00000112852	56133	protocadherin beta 2	PCDHB2	76.222	-0.0319763	0.97808	0.159897	-0.19998	0.841496	0.913692	0.639381	1.55766	0.151615	4.21713	2.47435e-05	0.000320395	-0.671357	0.627916	0.166705	-4.02722	5.64399e-05	0.000643365	ENSG00000112852	6.3322	6.33718	6.73136	6.38017	6.46664	6.38579	6.47562	6.67862	6.21629	6.25607	5.80964	6.29657	5.97749	5.73242	5.64253	5.57688	ENSG00000112852	90	86	105	88	92.25	90	96	90	110
ENSG00000187840	1978	eukaryotic translation initiation factor 4E binding protein 1	EIF4EBP1	2708.19	0.372613	1.2947	0.194093	1.91977	0.0548872	0.144547	-0.408483	0.753415	0.173837	-2.34981	0.0187829	0.0777181	0.781096	1.71844	0.194013	4.02599	5.67359e-05	0.000645916	ENSG00000187840	10.4995	11.0204	10.8205	11.3109	11.3365	10.908	11.3166	11.5974	11.4079	11.21	11.5049	11.3242	11.4113	11.7776	12.1636	11.9048	ENSG00000187840	1571	2168	1687	2638	2016	2567	2151	2513	3206
ENSG00000170915	85315	progestin and adipoQ receptor family member VIII	PAQR8	543.839	0.620444	1.53735	0.173343	3.57929	0.000344527	0.00251828	-0.0757062	0.948878	0.154185	-0.491008	0.623421	0.790107	0.69615	1.62018	0.173281	4.01746	5.88289e-05	0.000666355	ENSG00000170915	8.10171	8.64643	8.63071	8.8445	9.33161	8.69422	9.03721	9.38874	9.31933	9.20675	9.00657	8.87438	8.8707	9.45578	9.51745	9.60429	ENSG00000170915	294	416	369	475	388.5	645	463	518	697
ENSG00000170647	83935	transmembrane protein 133	TMEM133	57.3375	-0.403916	0.755804	0.16714	-2.41664	0.0156647	0.0550152	0.283571	1.2172	0.160356	1.76838	0.0769973	0.215853	-0.687486	0.620935	0.171245	-4.01465	5.95352e-05	0.000672653	ENSG00000170647	6.37018	6.05634	6.20719	6.01673	5.60503	5.89648	5.66319	6.04574	5.52614	6.07334	5.79742	5.65356	5.64536	5.57659	5.22869	5.51732	ENSG00000170647	97	72	73	69	77.75	47	68	49	70
ENSG00000228106	NA	NA	NA	75.4229	-0.298987	0.812823	0.150057	-1.99249	0.0463177	0.126867	0.318781	1.24728	0.14264	2.23486	0.0254267	0.0972329	-0.617768	0.651678	0.153891	-4.01433	5.96155e-05	0.000673137	ENSG00000228106	6.62438	6.60517	6.45929	6.38016	6.09377	6.53696	6.29346	5.9119	6.14176	6.44678	6.12956	6.0796	6.01584	5.63362	5.96952	5.98719	ENSG00000228106	113	106	85	88	98	67	108	78	60
ENSG00000137462	7097	toll-like receptor 2	TLR2	27.4869	-0.154753	0.898286	0.214265	-0.722253	0.470139	0.644825	0.772678	1.70844	0.214843	3.59648	0.000322557	0.00293663	-0.927432	0.525793	0.231236	-4.01075	6.05255e-05	0.000680409	ENSG00000137462	5.09914	5.00713	4.99375	5.04969	4.86702	5.12822	4.91041	4.86352	4.82641	4.86257	4.21975	4.1367	4.74209	4.62761	3.86907	4.34354	ENSG00000137462	41	36	32	37	36.5	30	43	31	31
ENSG00000163072	115677	nitric oxide synthase trafficking	NOSTRIN	34.1821	-0.544506	0.685626	0.236035	-2.30688	0.0210612	0.0692299	0.43112	1.34828	0.228739	1.88476	0.0594616	0.181126	-0.975625	0.508519	0.243388	-4.00853	6.10989e-05	0.000685563	ENSG00000163072	5.67948	5.65841	5.46086	5.15434	5.01214	5.3537	5.15205	5.10322	4.86146	4.77842	4.96044	4.89641	5.18184	4.24736	4.15285	4.63481	ENSG00000163072	63	59	45	38	51.25	32	49	36	36
ENSG00000116285	54206	ERBB receptor feedback inhibitor 1	ERRFI1	21025.4	0.939453	1.9178	0.158363	5.93228	2.98754e-09	8.75629e-08	0.304795	1.23524	0.141846	2.14877	0.0316529	0.114282	0.634659	1.55257	0.158373	4.00736	6.14013e-05	0.000688094	ENSG00000116285	13.3621	13.898	13.6835	13.925	14.7657	13.9758	14.6033	14.8366	14.9222	14.6635	14.2993	14.1102	14.0854	14.6468	14.2362	14.6599	ENSG00000116285	11435	15926	12272	16059	13923	27880	18091	24668	30409
ENSG00000164542	23366	KIAA0895	KIAA0895	83.5747	-0.672192	0.627553	0.161682	-4.15748	3.21771e-05	0.000337172	-0.0245992	0.983094	0.15215	-0.161678	0.87156	0.937852	-0.647593	0.638345	0.161652	-4.00608	6.17335e-05	0.000691384	ENSG00000164542	6.8534	6.69341	6.9444	6.69568	5.95275	6.61196	6.20904	5.77684	6.15849	6.30647	6.1278	6.45974	6.20822	6.16169	6.38261	5.88825	ENSG00000164542	133	112	122	111	119.5	59	113	72	53
ENSG00000242960	NA	NA	NA	85.1432	0.289096	1.22187	0.170117	1.69939	0.0892455	0.207667	-0.379824	0.768531	0.14618	-2.59833	0.00936797	0.0453655	0.66892	1.58988	0.167378	3.99645	6.42992e-05	0.000714311	ENSG00000242960	5.99926	6.13309	5.97948	6.14674	6.23871	6.17399	6.42342	6.36796	6.40842	6.31063	6.43952	6.51844	6.35405	6.51258	7.18749	6.79023	ENSG00000242960	68	72	57	72	67.25	74	80	85	85
ENSG00000265929	NA	NA	NA	1.95124	-0.28202	0.822439	0.891595	-0.316309	0.751768	NA	-3.77798	0.0728976	0.869148	-4.34677	1.3816e-05	NA	3.49596	11.2821	0.87517	3.99461	6.48e-05	NA	ENSG00000265929	0.202326	0.208301	0.221256	0.2096	0.215061	0.199588	0.215907	0.210686	0.223245	0.218672	0.933463	1.59505	1.52439	0.214767	0.396918	0.413059	ENSG00000265929	0	0	0	0	0	0	0	0	0
ENSG00000197124	91120	zinc finger protein 682	ZNF682	16.0633	-1.79003	0.289166	0.321219	-5.57262	2.50938e-08	6.12233e-07	-0.576371	0.670649	0.319838	-1.80207	0.0715338	0.205194	-1.21366	0.431173	0.303868	-3.99404	6.49568e-05	0.000720723	ENSG00000197124	4.50388	4.55369	4.69733	4.7273	3.38241	3.82691	3.388	3.43629	3.43668	3.01347	4.03994	3.78675	4.25073	3.19806	3.48732	3.55513	ENSG00000197124	31	31	32	36	32.5	8	16	8	9
ENSG00000070540	55062	WD repeat domain, phosphoinositide interacting 1	WIPI1	653.76	0.143074	1.10426	0.159396	0.897601	0.369398	0.553741	-0.491471	0.711299	0.142064	-3.45951	0.000541151	0.00452777	0.634546	1.55245	0.158888	3.99366	6.50625e-05	0.000721448	ENSG00000070540	8.80563	9.12356	9.01004	9.19911	9.18498	8.84343	9.17538	9.3587	9.3299	9.13995	9.3905	9.30067	9.21235	9.74713	10.1714	9.87297	ENSG00000070540	487	583	482	609	540.25	576	512	568	677
ENSG00000185345	5071	parkin RBR E3 ubiquitin protein ligase	PARK2	20.0302	0.635999	1.55401	0.319482	1.99072	0.0465118	0.127199	-0.60379	0.658023	0.257874	-2.34142	0.0192107	0.0789216	1.23979	2.36164	0.310489	3.99303	6.52353e-05	0.00072224	ENSG00000185345	3.4442	4.08901	3.81145	3.72566	4.19639	4.31074	3.69816	4.44549	4.41396	3.93014	4.50905	4.25888	4.3465	4.56267	5.00585	4.90222	ENSG00000185345	8	17	11	11	11.75	18	23	10	24
ENSG00000049130	4254	KIT ligand	KITLG	95.8322	-0.880783	0.543073	0.213145	-4.13232	3.59116e-05	0.000369814	-0.0318203	0.978185	0.197258	-0.161313	0.871847	0.937945	-0.848963	0.555184	0.213074	-3.98436	6.7663e-05	0.000742924	ENSG00000049130	7.41883	7.12131	7.11661	6.74866	6.21732	6.71865	6.11729	5.94435	6.43829	6.32406	6.70554	6.62307	6.50984	6.26569	5.45002	6.1698	ENSG00000049130	201	153	137	114	151.25	72	121	66	60
ENSG00000180385	442075	EMC3 antisense RNA 1	EMC3-AS1	88.1339	-0.898716	0.536364	0.180493	-4.97924	6.38359e-07	1.10452e-05	-0.186198	0.878919	0.168569	-1.10458	0.269342	0.488344	-0.712518	0.610254	0.179058	-3.97926	6.91288e-05	0.000755313	ENSG00000180385	7.21439	6.77902	6.96229	6.84678	5.95866	6.44751	6.04845	6.05137	6.12581	6.20907	6.45626	6.63655	6.60291	5.73056	5.90593	6.31026	ENSG00000180385	174	119	123	124	135	59	99	63	66
ENSG00000102384	2491	centromere protein I	CENPI	583.626	-0.425846	0.744402	0.167665	-2.53986	0.0110896	0.0418973	0.242597	1.18312	0.151294	1.60348	0.108829	0.272016	-0.668444	0.629185	0.168018	-3.97841	6.93783e-05	0.000757577	ENSG00000102384	9.65214	9.54658	9.60639	9.43703	9.04222	9.3159	9.22182	8.94034	9.04681	9.28187	9.16021	9.37111	9.2329	8.54112	8.33398	8.48494	ENSG00000102384	900	794	744	726	791	522	723	590	503
ENSG00000175928	57633	leucine rich repeat neuronal 1	LRRN1	9.84908	-0.879006	0.543742	0.373934	-2.3507	0.0187381	0.0631468	0.709233	1.63494	0.390431	1.81654	0.0692874	0.200972	-1.58824	0.332577	0.400083	-3.96977	7.1942e-05	0.000780811	ENSG00000175928	3.71085	3.59608	3.50242	3.98821	3.39485	3.07999	2.58458	3.06416	3.37699	3.4183	2.79684	2.29634	2.77663	2.69628	3.19189	3.16719	ENSG00000175928	19	16	13	24	18	12	9	3	8
ENSG00000161653	162417	N-acetylglutamate synthase	NAGS	710.744	0.324176	1.25195	0.159341	2.03448	0.0419034	0.117692	-0.307033	0.808302	0.142001	-2.16219	0.0306037	0.111642	0.631209	1.54886	0.159063	3.96829	7.2391e-05	0.000785208	ENSG00000161653	8.91678	8.99605	9.0765	9.37917	9.58584	9.0014	9.23742	9.69632	9.58923	9.27658	9.45531	9.35342	9.41034	9.98576	9.8474	10.0699	ENSG00000161653	526	530	504	691	562.75	766	572	592	860
ENSG00000183092	57596	brain-enriched guanylate kinase-associated	BEGAIN	66.4522	0.614082	1.53058	0.224444	2.73602	0.00621877	0.0264828	-0.269171	0.829796	0.192194	-1.40052	0.161357	0.353639	0.883254	1.84453	0.222723	3.96571	7.31792e-05	0.000791325	ENSG00000183092	4.92166	5.72928	5.50431	5.80821	6.2865	5.66289	5.95616	6.12551	6.13009	6.10121	6.21934	5.93705	5.80588	6.52921	6.75148	6.29111	ENSG00000183092	28	54	40	57	44.75	80	55	61	73
ENSG00000162944	130132	raftlin family member 2	RFTN2	24.8093	-0.224475	0.855906	0.213208	-1.05284	0.292413	0.47471	0.687476	1.61046	0.215672	3.18761	0.00143455	0.0102188	-0.911951	0.531466	0.23007	-3.96379	7.37685e-05	0.000796291	ENSG00000162944	4.88478	4.93815	4.84761	4.94979	4.82946	4.8604	4.83694	4.7544	4.32185	4.70819	4.23976	4.2147	4.31281	4.07754	4.28055	4.36273	ENSG00000162944	35	35	29	35	33.5	30	35	30	29
ENSG00000169026	84179	major facilitator superfamily domain containing 7	MFSD7	4.16784	-2.44301	0.183899	0.594445	-4.10974	3.96106e-05	NA	-0.110004	0.926586	0.630502	-0.17447	0.861496	NA	-2.33301	0.198469	0.589276	-3.95911	7.52285e-05	NA	ENSG00000169026	2.09895	2.51407	2.4409	2.86809	1.27834	1.40376	1.44376	1.70845	1.87582	1.45057	1.58387	1.82725	1.82424	1.27777	1.28447	1.47405	ENSG00000169026	7	12	10	18	11.75	0	1	1	3
ENSG00000236562	NA	NA	NA	128.26	1.07756	2.11046	0.194777	5.53228	3.1609e-08	7.53734e-07	0.30394	1.23451	0.168593	1.8028	0.0714189	0.205044	0.773619	1.70955	0.19611	3.94481	7.98617e-05	0.000848762	ENSG00000236562	5.97736	6.33578	6.01512	6.76743	7.32321	6.57477	7.36495	7.63332	7.32085	7.37141	6.80733	6.84213	6.98063	7.2181	6.91907	7.26641	ENSG00000236562	64	81	56	112	78.25	163	105	167	213
ENSG00000101003	9837	GINS complex subunit 1 (Psf1 homolog)	GINS1	697.404	-0.376308	0.770407	0.148142	-2.54018	0.0110796	0.0418753	0.208913	1.15582	0.133584	1.56391	0.117839	0.2864	-0.585221	0.666547	0.148431	-3.94271	8.05668e-05	0.000854734	ENSG00000101003	9.89433	9.7094	9.86945	9.61828	9.34157	9.59775	9.51253	9.17849	9.33143	9.46542	9.359	9.56266	9.52091	9.03292	8.60273	8.92727	ENSG00000101003	1063	886	892	821	915.5	643	879	722	593
ENSG00000111700	28234	solute carrier organic anion transporter family, member 1B3	SLCO1B3	229.54	-0.764461	0.588673	0.26279	-2.90902	0.00362564	0.0171585	0.270421	1.20616	0.238573	1.13349	0.257007	0.475411	-1.03488	0.488056	0.263447	-3.92823	8.55722e-05	0.000895109	ENSG00000111700	8.7103	8.44654	8.6335	7.72639	8.23749	7.44426	7.30892	7.13256	7.99351	7.69312	7.94122	7.49183	7.36062	7.51375	6.95801	7.10308	ENSG00000111700	480	377	388	220	366.25	306	194	153	140
ENSG00000254827	5003	solute carrier family 22 (organic cation transporter), member 18 antisense	SLC22A18AS	134.289	0.691502	1.61496	0.203285	3.40164	0.000669838	0.00437631	-0.104968	0.929825	0.1776	-0.591039	0.554494	0.744648	0.79647	1.73685	0.202966	3.92415	8.70374e-05	0.000907256	ENSG00000254827	6.3844	6.51975	6.41921	6.72736	7.20204	6.83008	7.19332	7.26575	7.38002	6.99713	6.65424	6.84946	6.85158	7.52545	7.7807	7.48511	ENSG00000254827	88	93	77	108	91.5	148	127	146	161
ENSG00000167232	7644	zinc finger protein 91	ZNF91	57.6233	-1.30431	0.404916	0.188346	-6.92504	4.35861e-12	2.21116e-10	-0.597722	0.660796	0.179159	-3.33627	0.000849105	0.00657919	-0.706584	0.612769	0.180337	-3.91814	8.92349e-05	0.000923549	ENSG00000167232	6.53503	6.5503	6.37631	6.1615	5.51669	5.60602	5.05204	4.75945	5.45712	5.2213	6.00889	5.88154	5.79142	5.37295	5.92324	5.70162	ENSG00000167232	111	107	84	78	95	44	54	29	23
ENSG00000111335	4939	2'-5'-oligoadenylate synthetase 2, 69/71kDa	OAS2	97.5068	0.0267964	1.01875	0.171924	0.155862	0.876142	0.93437	0.721387	1.64877	0.160433	4.49651	6.90764e-06	0.000103019	-0.694591	0.617884	0.177509	-3.91298	9.11629e-05	0.000937167	ENSG00000111335	6.89715	6.62113	6.85762	6.78832	6.73088	7.08319	6.87876	6.50245	6.65151	6.97337	6.28907	6.61629	6.37325	5.67357	5.78449	6.05076	ENSG00000111335	135	104	112	117	117	107	159	119	93
ENSG00000078967	51619	ubiquitin-conjugating enzyme E2D 4 (putative)	UBE2D4	401.687	0.401374	1.32077	0.150659	2.66412	0.00771904	0.031488	-0.186652	0.878643	0.133567	-1.39744	0.162282	0.354941	0.588026	1.50319	0.15036	3.9108	9.19912e-05	0.00094514	ENSG00000078967	8.06559	8.34737	8.13293	8.50821	8.75535	8.28002	8.57693	8.81876	8.90334	8.54128	8.73458	8.53309	8.41908	9.01672	9.08818	9.09878	ENSG00000078967	290	339	260	377	316.5	431	347	376	468
ENSG00000120162	79817	MOB kinase activator 3B	MOB3B	177.518	-0.0543622	0.96302	0.192999	-0.281672	0.778195	0.873097	0.710847	1.63676	0.17648	4.02792	5.62715e-05	0.000656488	-0.765209	0.588368	0.195737	-3.90938	9.2533e-05	0.000949616	ENSG00000120162	7.849	7.73197	7.82295	7.43387	7.54618	7.92385	7.8758	7.18445	7.41199	7.88972	7.11051	7.4103	7.40879	6.62106	6.60266	6.54406	ENSG00000120162	260	227	218	180	221.25	187	281	237	148
ENSG00000151012	23657	solute carrier family 7 (anionic amino acid transporter light chain, xc- system), member 11	SLC7A11	3104	0.190091	1.14084	0.234495	0.810641	0.417572	0.599996	-0.725842	0.604644	0.210363	-3.45043	0.000559686	0.00464642	0.915933	1.88679	0.23439	3.90773	9.31671e-05	0.00095503	ENSG00000151012	10.5665	11.4261	11.2316	11.1606	11.5919	10.631	11.0081	11.5214	11.7795	11.0661	11.9601	11.6968	11.5597	12.2548	12.1975	12.3715	ENSG00000151012	1643	2886	2255	2363	2286.75	3070	1760	2011	3028
ENSG00000122483	343099	coiled-coil domain containing 18	CCDC18	214.84	-0.573749	0.671869	0.162596	-3.52867	0.00041766	0.00294815	0.0620721	1.04396	0.148493	0.418013	0.675938	0.82485	-0.635821	0.643575	0.162912	-3.90285	9.50662e-05	0.000971161	ENSG00000122483	8.29393	8.17173	8.26927	7.82529	7.5003	8.05572	7.65315	7.20477	7.34558	7.71138	7.68978	7.83764	7.71574	7.29458	7.44239	7.18786	ENSG00000122483	355	309	298	237	299.75	178	305	198	148
ENSG00000255874	NA	NA	NA	42.3794	-1.09089	0.469471	0.197974	-5.51027	3.58283e-08	8.3871e-07	-0.33993	0.79008	0.190827	-1.78135	0.0748545	0.211802	-0.750961	0.594208	0.192536	-3.90037	9.60448e-05	0.000978924	ENSG00000255874	5.94467	5.8257	5.91631	5.98369	4.48449	5.36948	5.18643	4.89116	4.96935	5.04085	5.39777	5.25501	5.63011	4.9292	5.30254	5.09359	ENSG00000255874	74	64	62	72	68	18	47	35	28
ENSG00000267013	101927229	uncharacterized LOC101927229	LOC101927229	11.2706	-0.9025	0.534959	0.412388	-2.18848	0.0286349	0.0880485	0.790667	1.72987	0.417521	1.89372	0.0582627	0.178334	-1.69317	0.309247	0.43521	-3.89046	0.000100055	0.00101288	ENSG00000267013	3.73579	4.0581	4.31739	3.56121	2.87323	3.76643	3.40213	2.84945	3.02149	3.8542	2.9647	2.62247	3.55965	2.76251	2.7805	2.83241	ENSG00000267013	18	24	28	14	21	5	19	11	5
ENSG00000275395	NA	NA	NA	102.029	0.348993	1.27367	0.166585	2.09499	0.036172	0.104919	-0.290445	0.81765	0.144011	-2.01683	0.0437131	0.144864	0.639438	1.55772	0.164847	3.87898	0.000104895	0.0010565	ENSG00000275395	6.19861	6.14391	6.40047	6.50002	6.45833	6.83711	6.7371	6.64344	6.45407	6.59767	6.46837	6.57377	6.91264	6.86461	7.27046	7.11832	ENSG00000275395	78	71	78	93	80	86	131	106	103
ENSG00000198796	115701	alpha-kinase 2	ALPK2	15.0212	-2.79512	0.144074	0.369045	-7.57392	3.62138e-14	2.47525e-12	-1.61005	0.327587	0.366221	-4.39639	1.10068e-05	0.00015681	-1.18507	0.439803	0.30572	-3.87632	0.000106049	0.00106453	ENSG00000198796	4.35727	4.57855	4.68823	4.71255	2.89131	2.90995	3.10908	3.1724	2.54762	2.7928	3.72509	4.0868	4.08041	3.37351	3.7614	3.07918	ENSG00000198796	29	34	34	38	33.75	4	5	6	7
ENSG00000273760	NA	NA	NA	5.64438	-2.39025	0.190749	0.508486	-4.70073	2.59238e-06	NA	-0.535116	0.690103	0.52935	-1.01089	0.312068	NA	-1.85514	0.276407	0.47969	-3.86737	0.000110017	NA	ENSG00000273760	3.09879	3.02672	3.10756	2.7792	1.77861	2.3182	1.78109	2.158	1.80263	1.7892	2.04833	2.26569	2.54541	1.92226	1.7879	1.96757	ENSG00000273760	17	15	15	11	14.5	1	6	1	4
ENSG00000196074	10388	synaptonemal complex protein 2	SYCP2	13.1424	-0.849523	0.554968	0.305468	-2.78105	0.00541833	0.0237111	0.383294	1.30432	0.313754	1.22164	0.221844	0.433506	-1.23282	0.425486	0.318826	-3.86674	0.000110301	0.00109981	ENSG00000196074	4.5092	4.11103	3.84733	3.97956	3.5422	3.74872	3.39614	3.43966	3.86175	3.4924	3.37903	3.43639	3.18608	3.21901	3.70085	3.30158	ENSG00000196074	34	22	15	19	22.5	11	16	9	10
ENSG00000261553	NA	NA	NA	72.0188	0.23331	1.17553	0.157656	1.47987	0.138907	0.285527	-0.362317	0.777914	0.134326	-2.69731	0.00699026	0.0361274	0.595628	1.51113	0.154288	3.8605	0.000113156	0.00112452	ENSG00000261553	5.71211	5.79502	5.90654	6.08315	5.98928	6.03157	5.99806	6.4259	5.88207	6.08536	6.24086	6.47569	6.21649	6.49682	6.37281	6.56869	ENSG00000261553	55	56	55	70	59	62	73	62	91
ENSG00000227766	NA	NA	NA	30.0754	0.714762	1.64121	0.38004	1.88075	0.0600053	0.154702	-0.728486	0.603537	0.324601	-2.24425	0.0248165	0.0953884	1.44325	2.71932	0.374298	3.85588	0.000115316	0.00114092	ENSG00000227766	3.49651	4.38503	4.28091	4.39619	5.2507	4.49348	5.1123	3.80026	4.40987	4.70438	4.56922	5.52323	4.95633	5.42919	4.78281	5.97426	ENSG00000227766	7	20	16	20	15.75	42	24	37	10
ENSG00000108342	1440	colony stimulating factor 3 (granulocyte)	CSF3	26.9743	-0.638323	0.642459	0.208314	-3.06423	0.00218228	0.011372	0.18327	1.13545	0.207316	0.884016	0.376688	0.596756	-0.821594	0.565816	0.213131	-3.85488	0.000115788	0.0011437	ENSG00000108342	5.03983	5.2055	5.18387	5.10624	4.58455	4.53606	4.71906	4.75154	4.65563	4.61585	4.21863	4.40338	4.39648	4.74891	4.69831	4.55677	ENSG00000108342	39	43	38	39	39.75	23	25	26	28
ENSG00000021645	9369	neurexin 3	NRXN3	15.1596	-3.04037	0.121551	0.379781	-8.00559	1.18895e-15	9.85725e-14	-1.88097	0.2715	0.376777	-4.99227	5.96747e-07	1.14417e-05	-1.15939	0.4477	0.301196	-3.84931	0.000118452	0.0011668	ENSG00000021645	4.67853	4.98856	4.35283	4.29936	2.88485	2.90368	3.00018	2.7426	2.38714	3.0166	4.00869	4.0356	3.81471	3.59804	3.30599	3.69371	ENSG00000021645	39	49	25	26	34.75	4	5	5	3
ENSG00000182004	6635	small nuclear ribonucleoprotein polypeptide E	SNRPE	200.119	-0.934774	0.523124	0.219029	-4.26781	1.97399e-05	0.000225304	-0.092697	0.937768	0.199359	-0.464976	0.641949	0.802346	-0.842077	0.55784	0.218803	-3.84857	0.000118809	0.00116838	ENSG00000182004	8.54351	8.31635	8.40692	7.32719	7.73842	7.29437	7.09063	7.13927	7.32585	7.29249	8.07348	7.29264	7.09635	7.50172	7.17589	7.07897	ENSG00000182004	429	346	332	165	318	214	175	131	142
ENSG00000248713	285556	uncharacterized LOC285556	LOC285556	19.1218	-0.618431	0.651379	0.266516	-2.32043	0.0203179	0.0673675	0.453184	1.36906	0.267499	1.69415	0.0902363	0.238839	-1.07162	0.475786	0.27861	-3.84629	0.000119918	0.00117865	ENSG00000248713	4.59317	4.71308	4.71805	4.58166	4.12874	4.79594	3.95998	4.09443	3.95157	4.04228	4.05874	4.14397	3.8473	3.75119	3.91373	3.69518	ENSG00000248713	30	32	29	28	29.75	17	37	14	17
ENSG00000156265	56911	MAP3K7 C-terminal like	MAP3K7CL	199.904	0.379149	1.30057	0.168645	2.24821	0.0245627	0.0781432	-0.266377	0.831405	0.148427	-1.79466	0.0727072	0.207596	0.645525	1.56431	0.167851	3.84582	0.000120149	0.00117962	ENSG00000156265	7.01285	7.38769	7.3345	7.27328	7.75465	7.0929	7.39358	7.7845	7.72957	7.80168	7.77139	7.46169	7.49636	8.10376	8.1135	8.09112	ENSG00000156265	138	174	150	158	155	216	150	164	229
ENSG00000143194	84944	maelstrom spermatogenic transposon silencer	MAEL	27.0856	-0.303993	0.810007	0.240623	-1.26336	0.206461	0.37517	-1.14641	0.451749	0.203541	-5.63231	1.77811e-08	4.55542e-07	0.842414	1.79305	0.219256	3.84214	0.000121965	0.00119548	ENSG00000143194	4.55004	4.55976	4.58283	4.38788	4.48257	4.0954	4.39119	4.29552	4.28969	4.30818	4.91014	5.34274	5.09609	5.31032	5.17754	5.07989	ENSG00000143194	25	24	22	20	22.75	21	16	19	18
ENSG00000154040	26256	calcium binding tyrosine-(Y)-phosphorylation regulated	CABYR	53.2416	-0.545723	0.685048	0.16945	-3.22055	0.00127946	0.00743191	0.112412	1.08103	0.162698	0.690923	0.489614	0.695751	-0.658134	0.633697	0.171399	-3.83979	0.000123142	0.00120307	ENSG00000154040	5.92534	6.27611	6.11859	6.03475	5.27814	5.72642	5.93138	5.49292	5.59142	5.64896	5.16294	5.51388	5.65165	5.45253	5.69339	5.66761	ENSG00000154040	69	87	69	71	74	36	60	62	45
ENSG00000265972	10628	thioredoxin interacting protein	TXNIP	239.9	-0.921357	0.528012	0.255658	-3.60386	0.000313522	0.00233066	0.0607604	1.04302	0.231949	0.261955	0.793356	0.895463	-0.982118	0.506236	0.255843	-3.83876	0.000123659	0.00120613	ENSG00000265972	9.10968	7.90528	8.70002	8.04836	7.54314	8.14016	7.0028	7.7729	7.62096	7.49275	7.56622	7.34949	7.59201	7.71261	7.23971	7.9101	ENSG00000265972	639	253	406	278	394	183	323	121	225
ENSG00000184489	11156	protein tyrosine phosphatase type IVA, member 3	PTP4A3	635.325	0.448148	1.36429	0.237857	1.88411	0.0595505	0.153841	-0.463697	0.725126	0.212713	-2.17992	0.0292637	0.108209	0.911844	1.88145	0.237552	3.83851	0.000123785	0.00120613	ENSG00000184489	8.23334	8.94336	8.63821	9.09948	9.33916	8.66823	8.97898	9.58809	9.38172	9.09008	9.39985	9.1472	9.17291	9.93952	9.95437	10.0406	ENSG00000184489	322	513	369	568	443	645	452	494	800
ENSG00000110852	9976	C-type lectin domain family 2, member B	CLEC2B	178.983	-0.232704	0.851039	0.152948	-1.52146	0.128144	0.268776	0.360493	1.28386	0.140354	2.56845	0.0102155	0.0485895	-0.593196	0.662873	0.154726	-3.83385	0.000126153	0.00122513	ENSG00000110852	7.82584	7.81059	7.88698	7.45943	7.43732	7.70749	7.64277	7.10479	7.55244	7.68064	7.54363	7.35143	7.4046	6.95626	6.89257	6.88019	ENSG00000110852	255	240	228	183	226.5	172	239	199	139
ENSG00000180172	NA	NA	NA	53.1588	0.506204	1.42031	0.179196	2.82486	0.0047301	0.0213474	-0.17356	0.886652	0.149635	-1.15989	0.246092	0.463068	0.679764	1.60188	0.177483	3.83002	0.000128131	0.00124165	ENSG00000180172	5.12352	5.41673	5.30749	5.48276	5.75475	5.59974	5.64643	5.77622	5.90342	5.85694	5.57037	6.02359	5.69759	6.10544	6.08794	5.865	ENSG00000180172	35	43	35	45	39.5	54	54	49	57
ENSG00000179715	91523	PC-esterase domain containing 1B	PCED1B	96.9485	0.665998	1.58667	0.17702	3.76226	0.000168382	0.00139285	-0.0121335	0.991625	0.15215	-0.0797471	0.936438	0.971708	0.678131	1.60007	0.177078	3.82957	0.000128367	0.00124259	ENSG00000179715	5.80184	6.04419	6.1812	6.39121	6.85897	6.37071	6.7646	6.92832	6.84428	6.42748	6.47414	6.59121	6.37388	6.83345	6.9898	6.97969	ENSG00000179715	57	66	66	86	68.75	118	92	109	129
ENSG00000271020	NA	NA	NA	23.0272	-1.05718	0.480569	0.257537	-4.10499	4.04341e-05	0.000411416	-0.0768803	0.948106	0.253692	-0.303045	0.761855	0.877327	-0.980304	0.506873	0.256235	-3.8258	0.000130349	0.00126042	ENSG00000271020	5.29037	5.0439	5.07266	4.58534	4.59113	3.84976	3.97582	3.99864	4.61875	4.23791	4.44464	4.37246	4.26786	4.15009	4.28855	4.19883	ENSG00000271020	52	40	37	26	38.75	25	13	13	14
ENSG00000224660	100505696	SH3BP5 antisense RNA 1	SH3BP5-AS1	31.1628	-0.725269	0.604884	0.206311	-3.51542	0.000439061	0.00307137	0.0710467	1.05048	0.202572	0.350724	0.725796	0.855158	-0.796316	0.575818	0.208243	-3.82398	0.000131312	0.00126427	ENSG00000224660	5.40065	5.54684	5.38047	5.12905	4.76285	4.97595	4.45281	4.91232	4.75205	4.87437	4.74671	4.63617	4.62896	4.49292	5.08369	4.83928	ENSG00000224660	51	55	43	38	46.75	26	36	19	31
ENSG00000144712	23066	cullin-associated and neddylation-dissociated 2 (putative)	CAND2	26.9657	-1.41236	0.375697	0.229936	-6.14239	8.12882e-10	2.69078e-08	-0.587807	0.665353	0.225918	-2.60186	0.00927191	0.0449766	-0.824551	0.564658	0.215929	-3.81863	0.000134195	0.00128464	ENSG00000144712	5.40038	5.26865	5.25585	5.28074	3.96359	4.55899	4.1615	4.43685	4.09552	4.12282	4.41036	4.84024	4.60328	4.42319	4.98163	4.58709	ENSG00000144712	54	46	41	46	46.75	12	26	15	21
ENSG00000149150	8501	solute carrier family 43 (amino acid system L transporter), member 1	SLC43A1	401.439	0.166414	1.12227	0.169056	0.984372	0.324932	0.510358	-0.475405	0.719265	0.150322	-3.16257	0.00156385	0.0109482	0.641818	1.56029	0.168307	3.81337	0.000137083	0.0013044	ENSG00000149150	8.02193	8.51435	8.27661	8.45547	8.49517	8.00534	8.37168	8.80026	8.71482	8.42032	8.80567	8.50694	8.58298	9.13787	9.30109	9.16365	ENSG00000149150	281	383	289	363	329	357	284	324	462
ENSG00000010319	56920	sema domain, immunoglobulin domain (Ig), short basic domain, secreted, (semaphorin) 3G	SEMA3G	38.1656	-0.577303	0.670216	0.204559	-2.82218	0.00476983	0.021478	0.217004	1.16232	0.197948	1.09627	0.272961	0.492314	-0.794307	0.57662	0.208553	-3.80865	0.000139727	0.00132393	ENSG00000010319	5.68109	5.57055	5.52829	5.77227	4.90698	5.417	5.0256	5.14335	4.94361	5.45084	5.10331	5.3423	5.16195	4.90428	4.8571	4.40621	ENSG00000010319	61	53	46	62	55.5	28	50	31	36
ENSG00000136997	4609	v-myc avian myelocytomatosis viral oncogene homolog	MYC	9876.81	0.595504	1.511	0.154942	3.8434	0.00012134	0.00105381	0.00754217	1.00524	0.138746	0.0543595	0.956649	0.981065	0.587962	1.50312	0.154944	3.79468	0.000147837	0.00138431	ENSG00000136997	12.3985	12.9635	12.7246	13.0681	13.5014	12.6129	13.5015	13.5724	13.4936	13.4913	13.3721	13.2614	13.3067	13.5778	13.1728	13.5937	ENSG00000136997	5872	8351	6324	8899	7361.5	11569	6996	11488	12619
ENSG00000166396	8710	serpin peptidase inhibitor, clade B (ovalbumin), member 7	SERPINB7	68.5914	-0.595069	0.662013	0.180276	-3.30088	0.000963827	0.00588082	0.0933539	1.06685	0.169884	0.549517	0.582651	0.763677	-0.688423	0.620532	0.181502	-3.79291	0.000148891	0.00139151	ENSG00000166396	6.59208	6.38849	6.76968	6.15722	5.99653	5.91305	5.74723	5.87068	6.19507	6.0535	5.81143	6.18001	6.0862	5.99349	5.23135	5.82508	ENSG00000166396	112	91	110	75	97	63	67	51	59
ENSG00000229083	NA	NA	NA	71.1704	-0.656061	0.634609	0.210625	-3.11484	0.00184047	0.00991884	0.148514	1.10843	0.196733	0.754904	0.450307	0.663838	-0.804575	0.572531	0.212132	-3.7928	0.000148957	0.00139151	ENSG00000229083	6.74975	6.66034	6.727	6.1948	6.40703	6.00651	5.65348	5.62541	6.12498	6.11497	6.44544	5.8903	5.79757	5.95793	5.59902	5.36849	ENSG00000229083	126	112	106	77	105.25	87	72	47	48
ENSG00000256771	56242	zinc finger protein 253	ZNF253	31.8275	-0.852089	0.553982	0.214363	-3.97498	7.03854e-05	0.000663696	-0.0411565	0.971876	0.209155	-0.196775	0.844004	0.923751	-0.810933	0.570013	0.213977	-3.78982	0.000150758	0.00140321	ENSG00000256771	5.35883	5.12176	5.78222	5.42789	5.02589	4.91703	4.89175	4.46165	4.52045	4.67172	4.86768	4.76348	4.75615	5.02319	4.71176	4.61421	ENSG00000256771	49	38	60	49	49	33	34	29	20
ENSG00000275632	NA	NA	NA	9.33224	-1.0816	0.472505	0.382101	-2.83066	0.00464518	0.0210225	0.427513	1.34491	0.395031	1.08223	0.279152	0.498609	-1.50911	0.351327	0.398774	-3.78438	0.000154094	0.00142685	ENSG00000275632	3.85246	3.66414	3.75512	3.32197	3.21326	3.04374	3.2923	2.39868	2.8114	3.23541	2.65209	2.93713	3.10145	2.86856	2.982	2.33002	ENSG00000275632	23	18	18	12	17.75	10	9	11	2
ENSG00000056998	8908	glycogenin 2	GYG2	92.0863	-1.11625	0.461292	0.179896	-6.20495	5.47142e-10	1.86989e-08	-0.44977	0.73216	0.167634	-2.68305	0.00729544	0.0373063	-0.666477	0.630043	0.17617	-3.78314	0.000154864	0.00143101	ENSG00000056998	7.03267	7.00698	6.968	7.23693	6.08316	6.01286	6.35345	5.91762	5.96332	5.98031	6.61149	6.55251	6.62061	6.0608	6.84699	5.74667	ENSG00000056998	151	141	123	166	145.25	65	70	80	59
ENSG00000070371	8218	clathrin, heavy chain-like 1	CLTCL1	368.829	0.2139	1.15982	0.267164	0.800629	0.423346	0.605044	-0.79303	0.577131	0.238841	-3.32032	0.000899142	0.00690473	1.00693	2.00963	0.266332	3.78073	0.000156369	0.00144204	ENSG00000070371	7.58565	8.06617	7.991	8.30318	8.22449	7.73895	8.01902	8.62672	8.44717	8.08274	8.68285	8.23672	8.44783	9.14832	9.60766	9.31566	ENSG00000070371	205	278	236	327	261.5	295	235	252	410
ENSG00000171045	203062	t-SNARE domain containing 1	TSNARE1	415.403	0.378883	1.30033	0.167547	2.26136	0.0237371	0.0760436	-0.251875	0.839804	0.148868	-1.69194	0.0906578	0.239596	0.630758	1.54838	0.167185	3.77281	0.000161417	0.00148087	ENSG00000171045	7.94469	8.45062	8.26967	8.51727	8.73131	8.29748	8.63612	8.95558	8.81935	8.53152	8.78671	8.54564	8.51467	9.0106	9.41898	9.03189	ENSG00000171045	265	365	287	379	324	423	351	392	516
ENSG00000257636	NA	NA	NA	39.0351	-0.201624	0.869571	0.189264	-1.06531	0.286738	0.469204	0.54873	1.4628	0.184503	2.9741	0.00293848	0.0182147	-0.750354	0.594458	0.198973	-3.77114	0.000162503	0.00148779	ENSG00000257636	5.49867	5.35986	5.75121	5.54629	5.25535	5.49472	5.45955	4.91354	5.44983	5.5872	5.11241	5.0163	5.10828	4.87466	4.69371	4.78402	ENSG00000257636	52	44	55	51	50.5	38	53	45	29
ENSG00000164362	7015	telomerase reverse transcriptase	TERT	101.885	0.232108	1.17455	0.171233	1.35551	0.175255	0.335306	-0.403718	0.755908	0.148706	-2.71488	0.00663002	0.034676	0.635826	1.55383	0.168796	3.76683	0.000165334	0.00150524	ENSG00000164362	6.39367	6.45755	6.17048	6.36918	6.73952	6.37845	6.15135	7.06293	6.42118	6.42002	6.67053	6.9209	6.72577	7.12595	7.0187	7.05446	ENSG00000164362	91	91	65	84	82.75	107	92	67	142
ENSG00000268362	NA	NA	NA	25.9382	-0.405552	0.754948	0.220176	-1.84195	0.065483	0.165247	0.464499	1.37984	0.21881	2.12284	0.0337675	0.119843	-0.87005	0.547128	0.231	-3.76645	0.000165584	0.00150671	ENSG00000268362	5.28378	5.07747	4.90302	4.76283	4.77343	4.93965	4.57508	4.73491	4.39451	4.76648	4.14382	4.5694	4.47418	4.42542	4.35258	4.26532	ENSG00000268362	49	39	30	29	36.75	28	37	23	28
ENSG00000133488	284904	SEC14-like 4 (S. cerevisiae)	SEC14L4	46.3592	0.0386232	1.02713	0.178314	0.216602	0.828519	0.9046	0.754022	1.68649	0.172834	4.3627	1.28465e-05	0.00017959	-0.715399	0.609037	0.189952	-3.7662	0.000165748	0.00150671	ENSG00000133488	5.56774	5.53308	5.73273	5.94329	5.62394	5.78746	5.93215	5.73827	5.63128	5.65979	4.82615	5.0272	5.30603	4.75439	5.47653	5.19906	ENSG00000133488	53	49	52	68	55.5	50	65	64	57
ENSG00000145358	115265	DNA-damage-inducible transcript 4-like	DDIT4L	8.63791	-3.11685	0.115275	0.471216	-6.61448	3.72849e-11	1.59492e-09	-1.69319	0.309242	0.47548	-3.56102	0.000369415	0.00329785	-1.42366	0.372765	0.378408	-3.76224	0.0001684	0.00152356	ENSG00000145358	3.68638	3.93511	3.39486	3.78297	2.25103	2.43161	1.95209	2.36369	2.28445	2.12039	3.13871	3.25788	2.69121	2.71951	2.51953	2.56689	ENSG00000145358	22	27	14	23	21.5	2	4	0	3
ENSG00000271755	NA	NA	NA	20.32	0.964145	1.95091	0.295638	3.26124	0.00110927	0.00660617	-0.13872	0.908325	0.232997	-0.595373	0.551594	0.742586	1.10286	2.14781	0.293766	3.75423	0.000173878	0.00156472	ENSG00000271755	3.82385	3.93187	3.75533	3.59425	4.49757	4.28209	4.16564	4.01062	4.90778	4.43899	4.3942	4.53946	4.36224	4.53725	4.72341	4.47099	ENSG00000271755	13	14	10	9	11.5	24	22	17	15
ENSG00000116741	5997	regulator of G-protein signaling 2, 24kDa	RGS2	52.8635	-0.539175	0.688164	0.16117	-3.34539	0.00082167	0.005153	0.0699486	1.04968	0.155152	0.45084	0.652105	0.80883	-0.609124	0.655595	0.162575	-3.74673	0.000179156	0.00160256	ENSG00000116741	6.01145	5.96739	6.06267	6.22945	5.66112	5.91481	5.54436	5.43932	5.35806	5.64851	5.66677	5.65938	5.55573	5.30619	5.56749	5.52842	ENSG00000116741	74	68	66	83	72.75	50	70	45	43
ENSG00000175155	388403	yippee-like 2 (Drosophila)	YPEL2	203.955	0.205169	1.15282	0.191321	1.07238	0.283549	0.465895	-0.505714	0.704312	0.169227	-2.98837	0.00280471	0.0175434	0.710883	1.63681	0.18995	3.74246	0.000182224	0.00162676	ENSG00000175155	6.79648	7.42626	7.35276	7.56964	7.78635	6.74386	7.504	7.71858	7.66036	7.40883	7.87214	7.79143	7.57392	8.26104	8.13901	8.16159	ENSG00000175155	117	179	152	197	161.25	221	115	178	218
ENSG00000149573	10205	myelin protein zero-like 2	MPZL2	55.883	-0.655295	0.634946	0.170447	-3.84457	0.000120763	0.0010493	-0.0181504	0.987498	0.162812	-0.11148	0.911235	0.959285	-0.637144	0.642984	0.170497	-3.73699	0.000186236	0.00165161	ENSG00000149573	6.25429	6.11717	6.29968	6.09716	5.25673	5.87172	5.9019	5.55457	5.62881	5.44498	5.79073	5.82325	5.66204	5.73929	5.22173	5.53976	ENSG00000149573	89	76	79	74	79.5	35	67	60	47
ENSG00000261786	NA	NA	NA	923.31	-0.30283	0.810661	0.209021	-1.4488	0.147393	0.297712	0.478621	1.39341	0.188114	2.54432	0.0109491	0.0512219	-0.781451	0.581782	0.209357	-3.73263	0.000189494	0.00167578	ENSG00000261786	10.5374	10.3475	10.0156	9.85673	10.1797	10.3088	9.49254	9.79815	9.87767	9.67088	9.80036	9.79998	9.14562	9.23889	9.46119	9.05564	ENSG00000261786	1668	1386	981	965	1250	1162	1449	705	917
ENSG00000060566	84699	cAMP responsive element binding protein 3-like 3	CREB3L3	7.85616	-2.56736	0.168713	0.515181	-4.98341	6.24749e-07	1.08516e-05	-0.766203	0.587963	0.517619	-1.48025	0.138807	0.319074	-1.80115	0.286945	0.483778	-3.7231	0.000196793	0.00172584	ENSG00000060566	3.18115	3.49774	3.48187	3.99658	2.28785	2.54969	2.41428	2.26923	1.87404	2.0215	2.14747	2.87482	2.5994	1.84809	2.42494	2.97888	ENSG00000060566	14	19	17	31	20.25	3	6	4	3
ENSG00000173157	80070	ADAM metallopeptidase with thrombospondin type 1 motif, 20	ADAMTS20	16.261	-0.305176	0.809343	0.26616	-1.14659	0.251551	0.429886	0.770789	1.7062	0.273094	2.82243	0.00476607	0.0268822	-1.07597	0.474354	0.289061	-3.72228	0.000197431	0.00173059	ENSG00000173157	4.51108	4.24296	4.29987	4.16003	4.04828	4.26009	4.10833	4.01491	4.21733	3.90044	3.92095	3.32265	3.89203	3.59825	3.37457	3.52832	ENSG00000173157	30	22	21	20	23.25	17	24	18	17
ENSG00000167244	3481	insulin-like growth factor 2 (somatomedin A)	IGF2	51.9723	-0.925666	0.526438	0.19397	-4.77221	1.82213e-06	2.80574e-05	-1.56335	0.338364	0.171312	-9.12576	7.12348e-20	7.59329e-18	0.637687	1.55583	0.171515	3.71796	0.000200837	0.00175786	ENSG00000167244	5.53394	5.68463	5.37421	5.90253	5.18648	4.78696	4.53226	5.17682	4.5991	4.96731	6.06702	6.0357	6.30849	6.27666	6.2507	6.16725	ENSG00000167244	51	55	38	65	52.25	34	27	18	35
ENSG00000163507	57650	KIAA1524	KIAA1524	1795.28	-0.387497	0.764455	0.159362	-2.43155	0.0150345	0.0532473	0.205113	1.15278	0.143104	1.43331	0.151768	0.339454	-0.592609	0.663142	0.159465	-3.71624	0.000202206	0.00176812	ENSG00000163507	11.2943	11.1175	11.2218	10.9438	10.8526	10.7745	10.7817	10.4858	10.8186	10.8749	10.9122	10.8236	10.7938	10.5065	9.73316	10.335	ENSG00000163507	2801	2350	2272	2054	2369.25	1839	1978	1736	1468
ENSG00000165061	79698	zinc finger, matrin-type 4	ZMAT4	20.7741	-0.227671	0.854012	0.230633	-0.987159	0.323565	0.509219	0.697914	1.62216	0.234036	2.98208	0.00286301	0.0178375	-0.925585	0.526467	0.249338	-3.71217	0.000205488	0.00179069	ENSG00000165061	4.80703	4.5808	4.43222	4.70336	4.38108	4.5818	4.5229	4.60104	4.44871	4.26064	3.85982	3.96565	4.07728	4.06157	3.96395	4.10506	ENSG00000165061	35	27	21	30	28.25	21	29	24	27
ENSG00000143355	56956	LIM homeobox 9	LHX9	16.085	-1.02641	0.49093	0.274577	-3.73814	0.000185385	0.0015111	-0.00873094	0.993966	0.27685	-0.0315367	0.974842	0.988923	-1.01768	0.49391	0.274988	-3.70081	0.000214912	0.00185925	ENSG00000143355	4.53621	4.44085	4.46709	4.41247	3.66342	4.20831	3.73946	3.48257	3.48434	3.89028	3.85034	3.88814	3.82184	3.79792	3.6117	3.68097	ENSG00000143355	31	27	25	26	27.25	11	23	12	9
ENSG00000259974	140828	long intergenic non-protein coding RNA 261	LINC00261	502.255	-0.412353	0.751397	0.218423	-1.88786	0.0590443	0.152865	0.39739	1.31712	0.197088	2.0163	0.0437681	0.14496	-0.809743	0.570483	0.218921	-3.69879	0.00021663	0.0018705	ENSG00000259974	9.45774	9.31344	9.50001	9.2459	8.72229	9.40315	9.17664	8.49973	8.78353	9.09046	8.77873	8.97926	8.97251	8.27993	8.20695	8.0411	ENSG00000259974	788	676	694	637	698.75	417	775	575	368
ENSG00000229771	NA	NA	NA	87.1644	0.646497	1.56536	0.199533	3.24004	0.00119511	0.00702628	-0.0897896	0.93966	0.172146	-0.521588	0.601957	0.775975	0.736287	1.66588	0.199121	3.69768	0.00021758	0.00187599	ENSG00000229771	5.74097	6.02639	5.82222	6.18299	6.90526	5.97237	6.37968	6.84747	6.57734	6.26177	6.68139	6.45187	6.19749	6.84826	6.52353	6.8427	ENSG00000229771	55	66	50	74	61.25	124	68	82	123
ENSG00000179331	54734	RAB39A, member RAS oncogene family	RAB39A	11.6361	-1.33402	0.396662	0.331654	-4.02232	5.76273e-05	0.00056056	-0.121236	0.919399	0.337446	-0.359276	0.719389	0.851081	-1.21278	0.431436	0.328004	-3.69746	0.000217767	0.00187669	ENSG00000179331	4.1927	3.92187	3.86573	4.06045	3.13745	3.28324	3.38586	3.02419	3.43274	3.0674	3.51095	3.34966	3.61274	3.30179	2.86918	2.91713	ENSG00000179331	28	20	17	23	22	7	10	10	6
ENSG00000157693	203197	chromosome 9 open reading frame 91	C9orf91	535.71	0.611977	1.52835	0.237933	2.57206	0.0101095	0.0390596	-0.26554	0.831887	0.212588	-1.24908	0.211634	0.421404	0.877517	1.83721	0.237736	3.69113	0.000223256	0.00191112	ENSG00000157693	8.00368	8.61441	8.32153	8.83974	9.2363	8.34963	8.95843	9.36281	9.34286	8.97911	9.16384	8.8668	8.90545	9.62941	9.60206	9.62018	ENSG00000157693	274	407	295	474	362.5	603	361	490	685
ENSG00000173041	340252	zinc finger protein 680	ZNF680	48.1716	-0.837105	0.559766	0.219076	-3.82106	0.000132878	0.00114128	-0.0295996	0.979692	0.207572	-0.142599	0.886607	0.945916	-0.807505	0.571369	0.218973	-3.6877	0.000226292	0.00193341	ENSG00000173041	6.13924	6.09113	6.39214	5.50212	5.53054	5.63379	5.61411	4.63047	5.19226	5.28088	5.40583	5.53291	5.33987	5.50165	5.17832	5.27464	ENSG00000173041	84	77	88	47	74	46	57	49	21
ENSG00000249196	283352	uncharacterized LOC283352	RP11-669N7.2	3.40567	-2.97429	0.127248	0.653846	-4.54891	5.39247e-06	NA	-0.745697	0.59638	0.686135	-1.08681	0.277121	NA	-2.22859	0.213367	0.604703	-3.68543	0.000228318	NA	ENSG00000249196	2.32851	1.91155	2.43365	1.91724	1.06212	1.03679	1.22823	1.2168	1.53391	1.06805	1.36946	1.21572	1.21393	1.06164	1.64159	1.40966	ENSG00000249196	13	7	13	7	10	0	0	1	1
ENSG00000184005	256435	ST6 (alpha-N-acetyl-neuraminyl-2,3-beta-galactosyl-1,3)-N-acetylgalactosaminide alpha-2,6-sialyltransferase 3	ST6GALNAC3	139.547	0.240073	1.18105	0.337938	0.710406	0.477452	0.651246	-0.997375	0.500911	0.301403	-3.30911	0.000935935	0.0071383	1.23745	2.35781	0.335824	3.68481	0.000228873	0.00194988	ENSG00000184005	5.95745	6.78932	6.2734	6.75717	6.89726	5.7632	6.25152	6.86033	7.15588	6.92583	7.32243	7.18767	6.81241	7.84957	8.27368	7.9893	ENSG00000184005	63	115	69	111	89.5	118	55	71	119
ENSG00000253930	NA	NA	NA	9.46002	-0.973332	0.509328	0.380792	-2.55607	0.0105862	0.0404991	0.497595	1.41186	0.392543	1.26762	0.204933	0.412725	-1.47093	0.36075	0.399503	-3.6819	0.000231505	0.00196758	ENSG00000253930	4.09614	3.67742	3.65987	2.94717	2.78286	3.13228	3.30556	3.12246	3.02377	3.08677	2.54921	2.85744	3.03289	2.55615	2.9955	3.05176	ENSG00000253930	29	18	16	7	17.5	5	10	11	9
ENSG00000270977	NA	NA	NA	32.6113	-0.644919	0.639529	0.247676	-2.60388	0.00921749	0.0362705	0.285293	1.21866	0.238346	1.19697	0.231319	0.44509	-0.930212	0.524781	0.252654	-3.68176	0.00023163	0.00196758	ENSG00000270977	5.21174	5.42051	5.44403	5.69434	5.0961	5.49532	4.46033	4.73183	4.76051	4.76223	4.83384	4.88059	4.90892	4.23108	4.91705	4.3441	ENSG00000270977	43	49	45	61	49.5	35	56	19	26
ENSG00000153294	221393	G protein-coupled receptor 115	GPR115	5.62232	-0.224454	0.855919	0.433476	-0.517801	0.604597	NA	1.66851	3.17887	0.491355	3.39574	0.000684441	NA	-1.89297	0.269253	0.514823	-3.67693	0.000236059	NA	ENSG00000153294	3.04357	2.22448	2.58351	2.76788	2.46007	2.71374	2.72576	2.53179	2.396	2.5708	1.70816	2.11649	2.11345	2.00579	2.1465	1.90521	ENSG00000153294	15	4	7	10	9	6	10	9	7
ENSG00000128606	10234	leucine rich repeat containing 17	LRRC17	122.54	-0.263947	0.832806	0.179988	-1.46647	0.14252	0.290789	-0.907305	0.53318	0.158622	-5.71992	1.06573e-08	2.82743e-07	0.643358	1.56196	0.175135	3.67349	0.000239256	0.00201913	ENSG00000128606	6.74006	6.70055	6.81752	6.72668	6.40326	6.14022	6.45876	6.29197	6.72388	6.90712	7.30574	7.42561	7.48748	7.60809	6.62848	7.38752	ENSG00000128606	117	108	106	109	110	81	75	84	77
ENSG00000256393	NA	NA	NA	19.6295	0.519065	1.43303	0.294763	1.76096	0.0782456	0.188362	-0.530132	0.692491	0.238268	-2.22494	0.0260852	0.0991162	1.0492	2.06938	0.285821	3.67081	0.000241779	0.00203563	ENSG00000256393	3.87127	3.56969	3.95136	3.98684	3.83789	4.07451	4.30547	4.35729	4.09247	4.37624	4.58873	4.63828	4.04293	4.60151	4.55019	4.82953	ENSG00000256393	14	9	13	15	12.75	12	18	20	22
ENSG00000261762	NA	NA	NA	38.2252	-0.274413	0.826787	0.216349	-1.26838	0.204662	0.372788	0.551734	1.46585	0.208503	2.64617	0.00814081	0.0405748	-0.826147	0.564034	0.225124	-3.66974	0.0002428	0.00204327	ENSG00000261762	5.86532	5.59223	5.42062	5.25229	5.56622	5.34361	5.12741	5.04503	5.57249	5.21815	5.1668	4.82236	5.25013	4.90332	4.43263	4.57413	ENSG00000261762	71	54	42	40	51.75	50	47	34	33
ENSG00000230191	NA	NA	NA	63.9904	0.531832	1.44576	0.178097	2.98619	0.00282482	0.0140052	-0.118033	0.921443	0.150783	-0.782803	0.433743	0.649019	0.649865	1.56902	0.177191	3.6676	0.000244838	0.00205366	ENSG00000230191	5.52578	5.58588	5.44299	5.80569	5.79574	5.82581	6.08789	6.31416	6.16415	6.06042	5.98527	6.10003	5.82457	6.41531	6.408	6.10059	ENSG00000230191	48	48	38	57	47.75	54	63	68	85
ENSG00000150667	161835	fibrous sheath interacting protein 1	FSIP1	10.4755	-0.415146	0.749944	0.348553	-1.19106	0.233631	0.408079	0.988429	1.98402	0.364229	2.71376	0.00665244	0.0347627	-1.40357	0.377991	0.382878	-3.66585	0.000246517	0.00206291	ENSG00000150667	3.37111	3.81108	4.04701	3.41836	3.15025	3.69919	3.3897	3.42544	3.10978	3.66862	2.85905	3.20306	3.11651	2.7596	2.98645	2.57851	ENSG00000150667	12	19	22	12	16.25	8	18	11	12
ENSG00000272994	NA	NA	NA	41.265	-0.727295	0.604036	0.191598	-3.79593	0.000147089	0.00124542	-0.0253425	0.982587	0.184769	-0.137158	0.890906	0.947789	-0.701952	0.61474	0.191538	-3.66481	0.000247519	0.00206669	ENSG00000272994	6.02279	5.82322	5.60405	5.6079	5.20919	5.29119	5.05011	5.13576	5.04609	5.30547	5.16017	5.54414	5.30353	5.00346	5.30123	4.70422	ENSG00000272994	79	64	48	53	61	36	44	31	35
ENSG00000204291	1306	collagen, type XV, alpha 1	COL15A1	18.2649	0.0620416	1.04394	0.264278	0.234759	0.814396	0.895492	1.13941	2.20291	0.270125	4.2181	2.46371e-05	0.00031948	-1.07737	0.473892	0.293989	-3.66467	0.000247661	0.00206669	ENSG00000204291	4.33497	4.46594	4.35473	4.30671	4.4393	4.76866	3.99301	4.44517	4.54949	4.07288	3.91197	3.45838	3.75338	3.85963	3.59565	3.39787	ENSG00000204291	24	26	21	22	23.25	24	37	15	25
ENSG00000241399	9936	CD302 molecule	CD302	77.8197	-0.642075	0.640791	0.161059	-3.98659	6.70302e-05	0.000638838	-0.0531644	0.96382	0.151572	-0.350754	0.725773	0.855158	-0.588911	0.664845	0.160725	-3.6641	0.000248212	0.00207032	ENSG00000241399	6.87964	6.7489	6.71117	6.24773	6.33693	6.04378	5.94977	5.78791	6.35937	6.01961	6.27009	6.18841	6.19651	6.20247	6.13143	5.8016	ENSG00000241399	137	118	103	79	109.25	81	73	59	54
ENSG00000119922	3433	interferon-induced protein with tetratricopeptide repeats 2	IFIT2	94.7482	-0.320742	0.800658	0.165243	-1.94103	0.0522543	0.139065	0.292969	1.22516	0.154024	1.9021	0.0571584	0.175935	-0.613711	0.653513	0.167811	-3.65716	0.000255028	0.00211144	ENSG00000119922	6.59163	6.93963	6.88962	6.99266	6.4015	6.56234	6.57001	6.61934	6.64914	6.59977	6.31949	5.98417	5.91477	6.23582	6.90146	6.2711	ENSG00000119922	107	133	115	137	123	83	107	94	102
ENSG00000003137	56603	cytochrome P450, family 26, subfamily B, polypeptide 1	CYP26B1	406.809	-0.140219	0.907382	0.159108	-0.881278	0.378167	0.562336	0.444955	1.36127	0.143956	3.09091	0.00199545	0.0133307	-0.585174	0.666569	0.160022	-3.65683	0.000255355	0.00211317	ENSG00000003137	8.94667	8.8833	8.91132	8.89545	8.69031	9.13389	8.82823	8.5678	8.50739	8.81659	8.36765	8.75326	8.70958	8.04846	8.13488	7.80207	ENSG00000003137	550	500	458	499	501.75	411	644	451	390
ENSG00000250903	NA	NA	NA	162.226	0.322235	1.25027	0.169044	1.90622	0.0566223	0.148158	-0.291387	0.817116	0.148429	-1.96315	0.0496292	0.158622	0.613622	1.5301	0.167962	3.65335	0.000258846	0.00213811	ENSG00000250903	6.5327	6.96944	7.28617	7.09185	7.43445	7.20753	7.16174	7.3623	7.28097	7.29306	7.47491	7.09837	7.32391	7.56403	8.05595	7.68646	ENSG00000250903	97	129	147	140	128.25	173	166	140	170
ENSG00000178814	26873	5-oxoprolinase (ATP-hydrolysing)	OPLAH	197.048	0.681079	1.60334	0.200477	3.39729	0.000680574	0.00442867	-0.0507678	0.965422	0.176805	-0.28714	0.774005	0.88414	0.731847	1.66076	0.200399	3.65195	0.000260261	0.00214583	ENSG00000178814	6.61495	7.22177	7.00275	7.40707	7.94467	7.32574	7.38253	8.06462	7.99307	7.48559	7.75022	7.37482	7.29299	7.97373	8.07551	8.02087	ENSG00000178814	102	154	117	175	137	249	179	163	282
ENSG00000154319	83648	family with sequence similarity 167, member A	FAM167A	209.52	0.317788	1.24642	0.202632	1.5683	0.116811	0.251607	-0.41841	0.748249	0.17941	-2.33214	0.0196931	0.0803334	0.736197	1.66578	0.201621	3.65139	0.000260828	0.00214748	ENSG00000154319	6.85345	7.34359	7.2072	7.68998	7.60569	7.43236	7.57985	7.61794	7.82512	7.54502	7.67986	7.70288	7.65563	7.88591	8.78121	7.93776	ENSG00000154319	122	168	136	215	160.25	193	193	188	202
ENSG00000104899	100423031::268	microRNA 4321::anti-Mullerian hormone	MIR4321::AMH	158.938	-0.407728	0.75381	0.195048	-2.0904	0.0365818	0.105731	0.309319	1.23912	0.17836	1.73424	0.0828758	0.226	-0.717047	0.608341	0.196428	-3.65043	0.000261804	0.00215162	ENSG00000104899	7.87391	7.66631	7.73506	7.40816	7.36743	7.97869	7.12929	6.98176	6.90971	7.0906	7.1191	7.3688	7.12298	6.61035	6.95811	6.72998	ENSG00000104899	267	218	206	178	217.25	165	295	137	128
ENSG00000213988	7643	zinc finger protein 90	ZNF90	46.8993	-1.22043	0.429155	0.187233	-6.51824	7.11382e-11	2.84998e-09	-0.57247	0.672465	0.179663	-3.18636	0.00144076	0.0102509	-0.64796	0.638182	0.177927	-3.64172	0.000270825	0.00220954	ENSG00000213988	6.08495	6.06599	5.96454	6.14331	5.20496	4.69493	5.21311	4.91736	5.21753	5.03069	5.69575	5.57282	5.86403	5.16945	5.35948	5.26532	ENSG00000213988	81	76	63	80	75	35	25	35	28
ENSG00000124635	8970	histone cluster 1, H2bj	HIST1H2BJ	36.7751	-0.301397	0.811466	0.20394	-1.47787	0.139442	0.286303	0.470947	1.38602	0.197741	2.38163	0.017236	0.0727121	-0.772344	0.585465	0.212235	-3.6391	0.000273591	0.00222602	ENSG00000124635	5.70926	5.3667	5.49142	5.37915	5.00741	5.58299	5.08451	5.25304	5.2198	5.23961	4.71791	5.06431	5.05669	5.0397	4.24975	4.97879	ENSG00000124635	63	45	45	45	49.5	31	58	33	40
ENSG00000106105	2617	glycyl-tRNA synthetase	GARS	10824.8	0.450859	1.36685	0.181695	2.4814	0.0130868	0.0479161	-0.210136	0.864456	0.162825	-1.29056	0.196855	0.401924	0.660995	1.58117	0.181685	3.63814	0.000274617	0.00223234	ENSG00000106105	12.5026	13.1279	12.9243	13.2146	13.5131	12.861	13.3059	13.6744	13.6498	13.32	13.5229	13.3097	13.2605	13.7655	13.879	13.8497	ENSG00000106105	6309	9365	7272	9853	8199.75	11639	8327	9975	13537
ENSG00000145362	287	ankyrin 2, neuronal	ANK2	1858.49	0.465541	1.38084	0.236872	1.96537	0.0493714	0.133154	-0.395682	0.76013	0.212393	-1.86297	0.0624669	0.187297	0.861223	1.81658	0.236784	3.63718	0.000275645	0.00223663	ENSG00000145362	9.92324	10.5063	10.2865	10.5159	11.0122	10.3668	10.6947	10.984	10.9643	10.5958	10.8365	10.6794	10.6235	11.2843	11.8094	11.4356	ENSG00000145362	1052	1519	1165	1513	1312.25	2060	1478	1631	2094
ENSG00000237440	100129842	zinc finger protein 737	ZNF737	7.77757	-1.29772	0.40677	0.400954	-3.23657	0.00120976	0.0070961	0.192808	1.14299	0.416662	0.462745	0.643547	0.803339	-1.49052	0.355883	0.410172	-3.6339	0.000279172	0.00226014	ENSG00000237440	3.57806	3.17485	3.44516	3.36888	2.99622	2.74424	2.40863	2.50262	2.43996	3.01689	2.62244	2.96849	2.7031	2.7305	2.28972	2.32879	ENSG00000237440	20	12	15	15	15.5	9	7	3	4
ENSG00000276855	NA	NA	NA	2.78128	-2.51784	0.174604	0.657227	-3.83101	0.00012762	NA	-0.173743	0.88654	0.704105	-0.246757	0.805096	NA	-2.3441	0.19695	0.646958	-3.62326	0.000290912	NA	ENSG00000276855	1.60492	1.5289	2.02456	2.03815	1.19115	0.861616	1.19324	1.03672	0.894292	1.05233	1.31791	0.87622	1.1772	0.882546	1.05147	1.07105	ENSG00000276855	6	5	10	11	8	2	0	2	1
ENSG00000187801	65243	ZFP69 zinc finger protein B	ZFP69B	150.524	0.734216	1.66349	0.175505	4.18344	2.8713e-05	0.000307531	0.0974381	1.06987	0.153197	0.636031	0.524756	0.722761	0.636778	1.55485	0.17598	3.61846	0.00029636	0.00237292	ENSG00000187801	6.12854	6.90833	6.75681	6.97463	7.42513	6.90491	7.25294	7.50213	7.75806	7.46542	7.30065	7.12655	7.04187	7.38262	7.46049	7.52481	ENSG00000187801	71	124	99	129	105.75	173	133	151	190
ENSG00000188206	284702	HNRNPU antisense RNA 1	HNRNPU-AS1	31.0747	-0.353091	0.782905	0.220389	-1.60212	0.109129	0.240083	0.477823	1.39264	0.214968	2.22276	0.0262318	0.099504	-0.830913	0.562173	0.229632	-3.61845	0.000296373	0.00237292	ENSG00000188206	5.48804	5.50114	5.14252	4.82835	4.67737	5.14816	4.8086	5.01239	4.95212	5.24148	4.70375	4.87032	4.6271	4.22201	4.61626	4.65679	ENSG00000188206	55	53	35	29	43	24	42	27	34
ENSG00000196092	5079	paired box 5	PAX5	10.5406	-0.362749	0.777682	0.347609	-1.04355	0.296692	0.479113	1.02155	2.03009	0.362797	2.81575	0.00486628	0.0272841	-1.3843	0.383076	0.382663	-3.61753	0.00029743	0.0023789	ENSG00000196092	3.67152	3.48009	3.49961	4.00903	3.58826	3.59863	3.59401	3.49594	2.56086	3.61286	2.9635	3.03913	2.94197	2.87175	2.99119	2.83263	ENSG00000196092	17	13	12	23	16.25	14	16	14	13
ENSG00000113763	90249	unc-5 homolog A (C. elegans)	UNC5A	28.4088	-0.106037	0.929137	0.237988	-0.445555	0.655919	0.791843	-0.910797	0.531891	0.200744	-4.53711	5.70304e-06	8.69191e-05	0.804761	1.74686	0.222551	3.61607	0.000299104	0.0023891	ENSG00000113763	4.57161	4.44694	4.77936	4.45807	4.64073	4.32503	4.06975	4.68575	4.62287	4.53612	5.15395	5.09621	4.96408	5.28006	5.391	5.16913	ENSG00000113763	25	21	26	21	23.25	24	20	13	26
ENSG00000162929	84542	KIAA1841	KIAA1841	146.163	-0.306835	0.808413	0.162791	-1.88484	0.0594514	0.153683	0.286794	1.21993	0.149692	1.91589	0.0553785	0.172105	-0.593629	0.662674	0.164445	-3.60989	0.000306325	0.00243591	ENSG00000162929	7.57288	7.4801	7.5449	7.33855	7.14063	7.26662	7.36867	6.93221	7.09206	7.35	7.32294	7.26419	7.06834	6.68324	6.36624	6.63409	ENSG00000162929	215	191	180	170	189	140	175	165	124
ENSG00000242147	NA	NA	NA	44.4012	0.00188766	1.00131	0.220556	0.00855862	0.993171	0.996231	0.837565	1.78703	0.210662	3.97586	7.01246e-05	0.0007938	-0.835677	0.56032	0.231534	-3.60931	0.000307012	0.00244029	ENSG00000242147	5.74111	5.46744	5.96962	5.48016	5.53371	6.11794	5.81598	5.27307	5.56275	5.59436	5.10848	5.01023	5.45254	5.01753	4.67634	4.50603	ENSG00000242147	62	47	64	47	55	47	86	59	39
ENSG00000126759	5199	complement factor properdin	CFP	8.62463	-2.01526	0.247369	0.439993	-4.58022	4.64494e-06	6.41338e-05	-0.49805	0.708063	0.443984	-1.12177	0.261958	0.480257	-1.51721	0.34936	0.420564	-3.60756	0.000309085	0.00245459	ENSG00000126759	3.57642	3.2137	3.75912	3.97187	2.30007	3.09072	2.55347	2.28221	2.33357	2.67814	3.1001	2.83177	2.99866	2.54807	2.31303	2.72611	ENSG00000126759	19	12	20	27	19.5	2	11	4	2
ENSG00000198846	9760	thymocyte selection-associated high mobility group box	TOX	145.359	-0.195898	0.873029	0.19997	-0.979637	0.327265	0.513014	-0.904019	0.534396	0.176923	-5.10968	3.22707e-07	6.60461e-06	0.70812	1.63367	0.196386	3.60576	0.000311242	0.00246843	ENSG00000198846	6.73701	6.96336	6.56755	7.36518	6.96483	6.31757	6.38485	6.9484	7.04461	6.75958	7.2936	7.2344	7.3472	7.78639	7.93906	7.84534	ENSG00000198846	115	130	86	174	126.25	123	85	78	126
ENSG00000110628	5002	solute carrier family 22, member 18	SLC22A18	227.575	0.461834	1.37729	0.166616	2.77185	0.00557379	0.0242094	-0.136685	0.909607	0.146972	-0.930008	0.352367	0.572768	0.59852	1.51416	0.166286	3.59935	0.000319017	0.00252227	ENSG00000110628	7.25374	7.34462	7.39912	7.69891	7.97055	7.61756	7.91922	7.96371	7.71435	7.99518	7.77123	7.62132	7.59197	8.02038	8.50686	8.24968	ENSG00000110628	164	167	156	215	175.5	251	220	240	259
ENSG00000196418	7678	zinc finger protein 124	ZNF124	71.735	-0.488878	0.712579	0.163447	-2.99105	0.00278018	0.0138266	0.102922	1.07395	0.154137	0.667732	0.504304	0.707634	-0.591801	0.663514	0.164823	-3.59053	0.00033001	0.00258749	ENSG00000196418	6.86428	6.42713	6.47881	6.13416	6.00755	6.22138	6.07402	5.9425	6.01169	6.14008	6.08358	5.89709	5.78266	6.30357	6.00063	5.73487	ENSG00000196418	137	93	87	73	97.5	63	85	66	62
ENSG00000124664	25803	SAM pointed domain containing ETS transcription factor	SPDEF	205.073	0.0577594	1.04085	0.20244	0.285316	0.775402	0.871932	0.793286	1.73302	0.184311	4.30406	1.67697e-05	0.000227854	-0.735526	0.600599	0.204929	-3.58917	0.000331729	0.00259642	ENSG00000124664	7.94393	7.74568	7.99007	7.80146	7.65723	8.33894	8.07223	7.79618	7.52403	8.01	7.00298	7.51238	7.5662	6.50501	7.50639	6.57512	ENSG00000124664	276	227	244	234	245.25	201	377	271	231
ENSG00000117461	8503	phosphoinositide-3-kinase, regulatory subunit 3 (gamma)	PIK3R3	146.403	-0.219027	0.859145	0.234505	-0.933996	0.350306	0.534943	0.631005	1.54864	0.214202	2.94584	0.00322082	0.0195719	-0.850032	0.554772	0.23694	-3.58754	0.000333809	0.00260813	ENSG00000117461	7.84143	7.4042	7.5411	7.24535	7.05858	7.97578	7.31527	7.17976	6.74518	7.30339	6.98767	7.12005	7.09249	6.56978	6.08336	6.14902	ENSG00000117461	263	181	180	159	195.75	132	297	159	150
ENSG00000139291	55266	transmembrane protein 19	TMEM19	734.788	-0.422416	0.746174	0.165765	-2.54828	0.0108257	0.0411781	0.171974	1.1266	0.149298	1.15188	0.249369	0.46663	-0.594389	0.662325	0.165971	-3.58129	0.000341904	0.00266093	ENSG00000139291	10.0115	9.8324	9.99753	9.61222	9.50322	9.57458	9.50143	9.16917	9.40434	9.57012	9.54271	9.60187	9.64332	9.15616	8.54006	8.95223	ENSG00000139291	1154	966	976	816	978	721	863	715	588
ENSG00000134343	63982	anoctamin 3	ANO3	11.8473	-2.4915	0.177821	0.39217	-6.35312	2.10993e-10	7.79066e-09	-1.27249	0.413944	0.390497	-3.25865	0.00111942	0.00829399	-1.21901	0.429577	0.340576	-3.57926	0.000344569	0.00267935	ENSG00000134343	3.79729	4.33731	4.12855	4.38157	2.64629	3.15142	2.65051	2.62447	2.80827	2.66433	3.39187	3.90484	3.29163	2.97625	3.09281	3.33189	ENSG00000134343	19	31	23	32	26.25	3	9	3	3
ENSG00000091137	5172	solute carrier family 26 (anion exchanger), member 4	SLC26A4	66.5246	-0.0858358	0.942239	0.170225	-0.504248	0.614087	0.760516	0.544646	1.45866	0.160933	3.38429	0.00071362	0.00570005	-0.630482	0.645961	0.176452	-3.5731	0.000352777	0.00272778	ENSG00000091137	6.42794	6.32574	6.25654	6.01101	6.19178	6.27786	6.28303	5.90631	6.15267	6.27959	5.91243	5.99844	5.89283	5.79936	5.22596	5.25328	ENSG00000091137	99	87	74	67	81.75	74	90	79	61
ENSG00000133020	4626	myosin, heavy chain 8, skeletal muscle, perinatal	MYH8	46.0717	0.654972	1.57459	0.246156	2.66081	0.00779537	0.031756	-0.21782	0.859864	0.208972	-1.04234	0.297255	0.517574	0.872792	1.8312	0.244396	3.57121	0.000355331	0.00274279	ENSG00000133020	5.26147	4.89409	5.09124	4.78682	4.99545	6.18686	5.3647	5.73379	5.31485	5.36235	5.4764	5.49764	5.99003	5.83707	5.65078	5.88784	ENSG00000133020	41	28	30	25	31	29	90	40	57
ENSG00000278341	NA	NA	NA	19.711	-0.314338	0.80422	0.247086	-1.27218	0.203308	0.370757	0.627542	1.54493	0.248622	2.52408	0.0116002	0.0536647	-0.94188	0.520554	0.26376	-3.57097	0.000355658	0.00274295	ENSG00000278341	4.64798	4.66397	4.53918	4.48386	4.14955	4.18015	4.45103	4.53347	4.21445	4.55977	3.68868	4.21587	4.20934	3.62247	3.86832	3.94297	ENSG00000278341	31	30	24	25	27.5	17	20	23	26
ENSG00000182141	7562	zinc finger protein 708	ZNF708	35.7527	-0.876605	0.544648	0.21051	-4.16419	3.12454e-05	0.000329725	-0.132793	0.912064	0.203209	-0.653478	0.513448	0.714995	-0.743813	0.597159	0.208492	-3.56759	0.000360278	0.00276666	ENSG00000182141	5.61822	5.50204	5.8834	5.36711	5.16204	5.01727	4.3899	4.49921	5.20732	4.91746	4.86776	5.01894	5.01135	5.0949	4.9134	5.08108	ENSG00000182141	59	51	63	45	54.5	36	36	17	20
ENSG00000258545	NA	NA	NA	17.6914	-1.36631	0.387882	0.286703	-4.7656	1.88293e-06	2.88941e-05	-0.380687	0.768072	0.283841	-1.3412	0.179857	0.379402	-0.985625	0.505007	0.276332	-3.56681	0.000361349	0.00277251	ENSG00000258545	4.67565	4.78912	4.66485	4.52946	3.83545	3.78405	3.46946	3.66675	3.75703	3.86222	4.2648	4.14271	4.36771	3.62203	3.56805	3.5529	ENSG00000258545	34	36	29	28	31.75	13	14	8	11
ENSG00000011677	2556	gamma-aminobutyric acid (GABA) A receptor, alpha 3	GABRA3	95.6582	2.63728	6.22155	0.18117	14.5569	5.28063e-48	3.37734e-45	1.94201	3.8424	0.143952	13.4907	1.77481e-41	6.4864e-39	0.695269	1.61919	0.19498	3.56585	0.000362676	0.0027815	ENSG00000011677	5.17624	5.02849	5.11965	5.07819	7.38262	7.18355	7.3694	7.4759	7.58038	7.51594	5.15067	5.46616	5.42952	5.9673	5.82944	6.02442	ENSG00000011677	35	29	28	30	30.5	180	176	177	200
ENSG00000149527	9651	phospholipase C, eta 2	PLCH2	60.23	0.47031	1.38541	0.255944	1.83755	0.0661294	0.166537	-0.431651	0.741413	0.221577	-1.94809	0.051404	0.163014	0.901961	1.8686	0.253193	3.56234	0.000367558	0.00280333	ENSG00000149527	5.37616	5.3801	5.26066	5.65081	6.00281	5.59619	5.56504	6.1195	5.88106	5.69445	6.0032	5.7031	5.64852	6.14463	7.01696	6.2134	ENSG00000149527	43	41	33	51	42	65	53	45	74
ENSG00000171757	151827	leucine rich repeat containing 34	LRRC34	20.4208	-0.92608	0.526287	0.28027	-3.30424	0.000952348	0.00582866	0.0782444	1.05573	0.275221	0.284296	0.776183	0.885386	-1.00432	0.498504	0.282618	-3.55364	0.000379939	0.00287329	ENSG00000171757	5.01461	4.6339	4.85246	4.71659	4.25913	4.44577	3.54976	3.9439	4.32559	4.12554	3.89998	4.5348	4.16169	4.15089	3.47901	4.07913	ENSG00000171757	43	29	32	31	33.75	19	26	8	14
ENSG00000164120	3248	hydroxyprostaglandin dehydrogenase 15-(NAD)	HPGD	22.3758	-0.570547	0.673361	0.250644	-2.27632	0.0228267	0.0737585	0.349681	1.27428	0.247473	1.41301	0.157653	0.348421	-0.920228	0.528425	0.259152	-3.55092	0.000383894	0.0028983	ENSG00000164120	5.19118	4.8242	4.72068	4.58068	4.25895	4.57268	4.31772	4.41895	4.37817	4.57485	4.39394	4.41481	4.36174	4.0277	3.53547	4.1952	ENSG00000164120	48	33	27	26	33.5	18	28	19	22
ENSG00000163884	28999	Kruppel-like factor 15	KLF15	284.667	0.892709	1.85666	0.29544	3.02163	0.00251421	0.0127512	-0.155723	0.897682	0.263789	-0.590333	0.554967	0.744958	1.04843	2.06828	0.295286	3.55056	0.000384413	0.002901	ENSG00000163884	6.80992	7.60697	7.3156	7.66137	8.51989	7.38274	8.05295	8.67304	8.43612	8.09488	8.16143	7.84571	7.81909	8.90558	8.38695	8.88397	ENSG00000163884	116	201	145	207	167.25	371	183	262	430
ENSG00000259529	10379	interferon regulatory factor 9	IRF9	15.762	-0.693404	0.618393	0.297393	-2.33161	0.0197214	0.0657826	0.401227	1.32063	0.297904	1.34683	0.178034	0.377063	-1.09463	0.468256	0.308998	-3.54252	0.000396323	0.0029696	ENSG00000259529	4.71222	4.38844	4.36781	3.87031	3.71969	4.27838	3.58176	4.04484	3.77825	3.81256	3.40414	3.54251	3.86863	3.49622	3.8733	3.66673	ENSG00000259529	37	26	23	15	25.25	12	25	10	18
ENSG00000004799	5166	pyruvate dehydrogenase kinase, isozyme 4	PDK4	38.8479	-0.867741	0.548004	0.222438	-3.90105	9.57765e-05	0.000861459	-0.0834018	0.943829	0.212613	-0.392272	0.694858	0.837552	-0.78434	0.580618	0.221469	-3.54153	0.000397809	0.00297949	ENSG00000004799	5.95221	5.45492	5.76629	5.75494	4.74541	5.53211	5.19436	4.94239	4.68339	4.86235	5.1048	5.37093	4.6938	5.15167	5.30813	4.82111	ENSG00000004799	76	48	56	61	60.25	24	55	36	30
ENSG00000134339	6289	serum amyloid A2	SAA2	7.80396	-1.77533	0.292127	0.440949	-4.02617	5.66925e-05	0.000552367	-0.249947	0.840927	0.448658	-0.557098	0.57746	0.759541	-1.52539	0.347386	0.431374	-3.53611	0.000406059	0.00303367	ENSG00000134339	3.17634	3.07902	3.58765	3.86136	2.6999	2.71308	2.60193	2.57663	2.27132	2.2534	2.47955	3.01708	2.85247	2.09687	2.50231	2.66189	ENSG00000134339	13	11	18	26	17	6	7	5	5
ENSG00000177989	440836	outer dense fiber of sperm tails 3B	ODF3B	18.7043	0.465309	1.38061	0.337025	1.38064	0.167391	0.325043	-0.688954	0.620304	0.278064	-2.47768	0.013224	0.0594565	1.15426	2.22571	0.326462	3.53568	0.000406734	0.00303618	ENSG00000177989	3.32369	3.36347	3.69995	4.3574	3.99176	3.75166	4.31745	4.01645	4.32847	3.75576	4.29597	4.31748	4.48128	4.35476	4.81157	4.79347	ENSG00000177989	7	7	10	23	11.75	15	13	21	16
ENSG00000042980	10863	ADAM metallopeptidase domain 28	ADAM28	63.0113	0.909385	1.87824	0.173012	5.25619	1.47071e-07	2.96593e-06	1.5866	3.00342	0.166134	9.55016	1.295e-21	1.62174e-19	-0.677219	0.625369	0.191745	-3.53188	0.000412611	0.0030762	ENSG00000042980	6.11443	5.65837	5.66798	5.41736	6.59864	6.66315	6.31822	6.62496	6.56849	6.42191	5.36757	5.3664	4.84067	5.46902	5.00664	4.93441	ENSG00000042980	79	52	47	42	55	104	124	83	110
ENSG00000179111	84667	hes family bHLH transcription factor 7	HES7	73.6791	0.304224	1.23475	0.187359	1.62375	0.104429	0.232803	-0.347407	0.785996	0.161567	-2.15023	0.0315373	0.114026	0.651631	1.57094	0.184771	3.5267	0.000420773	0.00312017	ENSG00000179111	5.7994	5.7307	5.79351	6.10331	6.51644	6.13289	6.03977	6.06075	5.9296	6.00918	6.17629	6.09173	6.16964	6.61843	6.59052	6.82406	ENSG00000179111	59	53	50	71	58.25	94	79	64	68
ENSG00000031698	6301	seryl-tRNA synthetase	SARS	9060.73	0.393861	1.3139	0.236998	1.66187	0.0965379	0.219837	-0.441653	0.73629	0.212731	-2.07611	0.0378836	0.130335	0.835514	1.78449	0.236977	3.52571	0.000422345	0.00312771	ENSG00000031698	12.2286	12.7386	12.5585	12.9662	13.096	12.5475	12.9573	13.3217	13.2655	12.9228	13.1632	12.9779	12.9369	13.5876	14.0685	13.7536	ENSG00000031698	5218	7137	5635	8300	6572.5	8697	6697	7825	10589
ENSG00000114270	1294	collagen, type VII, alpha 1	COL7A1	1116.54	-0.00957548	0.993385	0.232171	-0.0412432	0.967102	0.982854	0.809607	1.75273	0.208904	3.87549	0.000106409	0.00113427	-0.819182	0.566763	0.232581	-3.52213	0.000428094	0.00316267	ENSG00000114270	10.7332	10.3738	10.2139	10.111	10.3384	10.7356	10.3319	10.2634	10.1367	10.3209	9.90006	10.1479	9.66868	9.24001	9.2005	8.86624	ENSG00000114270	1907	1404	1124	1151	1396.5	1294	1954	1279	1272
ENSG00000241429	NA	NA	NA	9.62142	1.13441	2.19529	0.416208	2.72559	0.00641867	0.0271482	-0.30865	0.807397	0.312823	-0.986661	0.323809	0.545305	1.44306	2.71897	0.41008	3.51898	0.000433216	0.00319312	ENSG00000241429	2.75793	2.44619	2.62937	3.07218	3.59399	3.01447	3.2685	3.30892	3.06281	3.28557	3.58176	3.43968	3.49638	3.40383	3.28284	3.41977	ENSG00000241429	5	2	3	8	4.5	15	8	10	11
ENSG00000175538	10008	potassium voltage-gated channel, Isk-related family, member 3	KCNE3	1.39176	-1.59082	0.331982	0.744069	-2.138	0.0325164	NA	1.28099	2.43006	0.829712	1.5439	0.122612	NA	-2.87182	0.136615	0.81673	-3.51623	0.000437714	NA	ENSG00000175538	0.843523	0.66609	0.702551	0.432004	0.143992	0.28053	0.444051	0.43407	0.150074	0.306445	0.142658	0.140397	0.293736	0.143776	0.146342	0.153766	ENSG00000175538	6	4	4	2	4	0	1	2	2
ENSG00000197808	92283	zinc finger protein 461	ZNF461	23.6207	-1.05418	0.48157	0.253186	-4.16367	3.13171e-05	0.000329992	-0.177052	0.884509	0.247621	-0.71501	0.474603	0.684149	-0.877131	0.544449	0.249581	-3.51442	0.000440718	0.00323193	ENSG00000197808	5.11091	5.13897	4.85267	5.03989	3.98232	4.58959	4.28239	4.13015	3.97897	4.45623	4.62944	4.33702	3.93807	4.32499	4.78917	4.08524	ENSG00000197808	44	43	30	39	39	13	28	18	16
ENSG00000179097	3355	5-hydroxytryptamine (serotonin) receptor 1F, G protein-coupled	HTR1F	59.2514	1.36385	2.57372	0.198022	6.88739	5.68262e-12	2.81896e-10	2.14965	4.43721	0.191945	11.1993	4.11061e-29	8.55962e-27	-0.785798	0.580031	0.223665	-3.51328	0.000442614	0.00324318	ENSG00000179097	5.39106	5.57701	4.95456	5.59009	6.93607	6.22046	6.51301	6.45823	6.60345	6.73643	5.06949	4.72091	4.75706	5.04779	4.70419	4.28703	ENSG00000179097	45	50	26	50	42.75	138	90	99	99
ENSG00000234147	NA	NA	NA	24.9869	1.03667	2.05149	0.258437	4.01131	6.03818e-05	0.00058418	0.121361	1.08776	0.205245	0.591299	0.55432	0.74451	0.915311	1.88598	0.260603	3.51228	0.000444278	0.00325138	ENSG00000234147	3.78204	4.08489	4.12795	4.31364	4.93337	4.79569	4.7622	5.02133	4.70624	4.62392	4.8834	4.98621	4.58599	4.82647	4.53098	4.41646	ENSG00000234147	11	15	14	19	14.75	33	33	28	37
ENSG00000113211	56130	protocadherin beta 6	PCDHB6	37.4714	0.212247	1.15849	0.186113	1.14042	0.254112	0.432898	0.92354	1.89676	0.182358	5.06444	4.09594e-07	8.15908e-06	-0.711293	0.610772	0.202638	-3.51017	0.000447823	0.00327465	ENSG00000113211	5.46045	5.0828	5.41474	5.30292	5.48696	5.68683	5.61538	5.44469	5.37711	5.30399	4.72145	4.81687	4.72859	4.97251	4.37123	4.94214	ENSG00000113211	51	35	42	42	42.5	47	63	52	47
ENSG00000111816	2444	fyn-related kinase	FRK	22.9139	-0.908784	0.532634	0.269261	-3.3751	0.000737887	0.00473114	0.0401958	1.02825	0.262697	0.153012	0.878389	0.941843	-0.94898	0.517999	0.270611	-3.5068	0.000453526	0.00330824	ENSG00000111816	5.19633	5.09782	5.04037	4.45777	4.58995	4.37374	4.15823	4.2776	4.09649	4.23687	4.2987	4.11246	4.45586	3.82967	4.77499	3.93144	ENSG00000111816	48	42	36	23	37.25	25	23	16	19
ENSG00000272975	NA	NA	NA	13.7735	0.0717063	1.05096	0.381525	0.187946	0.850919	0.919414	-1.17919	0.441599	0.316865	-3.72143	0.000198096	0.0019259	1.2509	2.37989	0.35828	3.49139	0.000480512	0.00346417	ENSG00000272975	3.23077	3.35054	3.72884	3.09688	4.07939	3.29411	3.47869	3.19631	3.07686	3.05034	4.06557	4.08969	3.98667	4.30041	4.44592	3.90597	ENSG00000272975	8	9	13	6	9	20	9	10	7
ENSG00000229373	643365	long intergenic non-protein coding RNA 452	LINC00452	123.887	-0.674398	0.626593	0.186766	-3.61092	0.000305111	0.00227663	-0.0236237	0.983759	0.171723	-0.137568	0.890582	0.947753	-0.650775	0.636938	0.186753	-3.48468	0.000492725	0.00353708	ENSG00000229373	7.73143	7.36355	7.31361	7.02995	6.56977	7.26774	6.71235	6.70549	6.43112	6.69064	6.85112	7.08381	7.04661	6.53834	6.30963	6.6846	ENSG00000229373	246	178	154	137	178.75	92	178	102	106
ENSG00000163491	152110	NIMA-related kinase 10	NEK10	35.8991	-0.391738	0.762211	0.20266	-1.93298	0.0532388	0.141182	0.333804	1.26033	0.19611	1.70213	0.0887316	0.236319	-0.725542	0.60477	0.208854	-3.47392	0.000512912	0.00365073	ENSG00000163491	5.49587	5.74196	5.48514	5.11714	5.16842	5.49165	5.07871	5.24715	4.84547	4.99923	5.18246	4.8842	4.94908	4.76841	4.71344	4.84767	ENSG00000163491	53	62	45	36	49	36	54	33	40
ENSG00000112175	653	bone morphogenetic protein 5	BMP5	54.2641	-1.48659	0.356854	0.223721	-6.64485	3.03525e-11	1.3193e-09	-0.742251	0.597806	0.210514	-3.5259	0.000422051	0.00368687	-0.744342	0.59694	0.214543	-3.46943	0.000521567	0.00369471	ENSG00000112175	6.43199	6.2665	6.44419	6.33703	5.16493	5.04867	4.9924	4.82273	5.10105	5.44921	6.00763	5.90113	6.1715	5.62171	4.97553	5.22276	ENSG00000112175	104	87	90	91	93	33	34	28	25
ENSG00000053918	3784	potassium voltage-gated channel, KQT-like subfamily, member 1	KCNQ1	41.7653	-1.01751	0.493969	0.242374	-4.1981	2.69169e-05	0.000291256	-1.76847	0.29352	0.214479	-8.2454	1.64615e-16	1.21314e-14	0.750959	1.68291	0.216669	3.46593	0.000528397	0.00372687	ENSG00000053918	4.78513	5.26904	5.30566	5.6087	4.60241	4.50967	4.7898	4.51461	4.22971	4.25397	5.64475	5.70127	5.62867	5.92416	6.25683	6.13211	ENSG00000053918	28	41	38	54	40.25	21	22	25	20
ENSG00000103522	50615	interleukin 21 receptor	IL21R	4.28196	-0.316589	0.802966	0.686628	-0.461079	0.644742	NA	-2.43917	0.18439	0.577705	-4.22217	2.41965e-05	NA	2.12258	4.35471	0.612521	3.46531	0.000529614	NA	ENSG00000103522	1.29868	1.86226	1.50164	1.61657	1.48614	1.58711	1.48825	1.47522	1.79359	1.33099	1.88072	1.97938	2.25927	2.28535	2.67483	2.79688	ENSG00000103522	0	4	1	2	1.75	1	2	1	1
ENSG00000148735	79949	pleckstrin homology domain containing, family S member 1	PLEKHS1	13.9295	-0.854991	0.552869	0.30848	-2.77163	0.00557768	0.0242204	0.241315	1.18207	0.310058	0.778288	0.436399	0.65067	-1.09631	0.467713	0.316444	-3.46446	0.000531297	0.00374291	ENSG00000148735	4.34252	4.19077	4.15348	4.15688	3.25607	4.07962	3.65324	3.80639	3.30707	3.60205	3.63482	3.8028	3.60794	3.16138	3.59903	3.14051	ENSG00000148735	28	23	20	22	23.25	7	22	12	15
ENSG00000188112	647024	chromosome 6 open reading frame 132	C6orf132	669.778	0.0271777	1.01902	0.221525	0.122685	0.902357	0.949492	-0.737918	0.599604	0.198209	-3.72293	0.000196925	0.00191972	0.765095	1.69948	0.220986	3.46219	0.000535808	0.0037658	ENSG00000188112	8.63686	9.20894	8.88391	9.35026	9.21594	8.51975	8.88926	9.40318	9.37795	8.83492	9.54938	9.37134	9.39594	10.0083	10.1355	10.0882	ENSG00000188112	431	620	440	679	542.5	589	405	462	699
ENSG00000173918	114897	C1q and tumor necrosis factor related protein 1	C1QTNF1	43.4398	0.280863	1.21492	0.246688	1.13853	0.254898	0.43372	1.18312	2.27067	0.23483	5.03817	4.70004e-07	9.17866e-06	-0.902252	0.535051	0.260833	-3.45911	0.000541954	0.00380004	ENSG00000173918	4.95575	5.40194	5.7019	5.9135	5.8345	5.61947	5.9211	5.84968	5.28753	6.0048	4.35578	4.43734	5.02219	4.62778	5.38943	4.79748	ENSG00000173918	32	45	52	68	49.25	61	58	65	64
ENSG00000077616	10003	N-acetylated alpha-linked acidic dipeptidase 2	NAALAD2	6.98743	-2.0397	0.243214	0.448371	-4.54914	5.38657e-06	NA	-0.586875	0.665784	0.458377	-1.28033	0.200428	NA	-1.45283	0.365305	0.420554	-3.45456	0.000551198	NA	ENSG00000077616	3.75204	2.99039	3.26822	2.99802	2.40014	2.09408	2.51403	2.13514	2.43627	2.29577	2.39221	2.8513	2.5839	2.39885	2.29397	2.57198	ENSG00000077616	27	11	14	11	15.75	4	2	5	2
ENSG00000280079	NA	NA	NA	4.86657	-2.11689	0.230543	0.59199	-3.57589	0.000349035	NA	-0.0833899	0.943837	0.606479	-0.137499	0.890637	NA	-2.0335	0.244261	0.589226	-3.45115	0.000558212	NA	ENSG00000280079	2.99128	2.61373	2.82332	2.4706	1.89337	1.71198	2.13041	1.60235	1.47036	1.90618	1.88698	1.74507	2.46943	1.45183	1.4594	1.6495	ENSG00000280079	18	11	13	9	12.75	3	2	5	1
ENSG00000257069	NA	NA	NA	0.823507	-2.58171	0.167042	0.881997	-2.92712	0.00342115	NA	0.478659	1.39345	0.894763	0.534956	0.59268	NA	-3.06037	0.119877	0.887278	-3.44917	0.000562309	NA	ENSG00000257069	0.248653	-0.348845	-0.476385	-0.346664	-0.646815	-0.653739	-0.646434	-0.648783	-0.643112	-0.479283	-0.647628	-0.649006	-0.649372	-0.646947	-0.645384	-0.640865	ENSG00000257069	8	2	1	2	3.25	0	0	0	0
ENSG00000258168	NA	NA	NA	16.7373	0.126143	1.09137	0.264685	0.476579	0.633662	0.775804	1.1499	2.21899	0.271779	4.23102	2.32638e-05	0.000303871	-1.02376	0.491833	0.296934	-3.44777	0.000565238	0.00393404	ENSG00000258168	3.90595	4.15987	4.44578	4.2636	4.26102	4.31138	4.56229	4.12921	4.17557	4.24168	3.43717	3.64822	3.56948	3.60698	3.84271	3.25221	ENSG00000258168	16	20	24	22	20.5	21	25	28	19
ENSG00000146678	3484	insulin-like growth factor binding protein 1	IGFBP1	207.724	-0.579807	0.669053	0.183273	-3.16363	0.00155815	0.00869733	0.0525194	1.03707	0.166841	0.314787	0.752923	0.872709	-0.632326	0.645135	0.183527	-3.44542	0.000570182	0.00395758	ENSG00000146678	8.14417	8.06732	8.23778	7.95268	7.63996	7.79784	7.57247	7.48476	7.09661	7.62508	7.66653	7.86224	7.96567	7.15377	7.01897	7.00539	ENSG00000146678	319	287	292	261	289.75	198	253	187	183
ENSG00000073605	55876	gasdermin B	GSDMB	34.6645	-0.542403	0.686626	0.218872	-2.47817	0.0132059	0.0482142	0.225176	1.16892	0.210784	1.06828	0.285394	0.505074	-0.767578	0.587403	0.223066	-3.44104	0.000579486	0.00400828	ENSG00000073605	5.41318	5.78507	5.18062	5.45907	4.9875	5.3633	5.09787	4.7982	5.13305	4.74672	5.10564	4.7937	4.57492	4.9848	5.1522	4.43238	ENSG00000073605	50	65	35	49	49.75	31	49	34	27
ENSG00000278998	NA	NA	NA	17.746	0.580765	1.49564	0.37321	1.55614	0.119675	0.255784	-0.667441	0.629623	0.310191	-2.15171	0.0314203	0.113672	1.24821	2.37546	0.363965	3.42947	0.000604757	0.00413832	ENSG00000278998	3.45383	3.90554	3.31862	3.72451	4.01543	4.05608	3.37715	4.45797	4.07859	3.64515	4.00157	3.79541	4.32139	4.60726	4.87262	4.75806	ENSG00000278998	9	15	6	12	10.5	16	19	7	26
ENSG00000229036	NA	NA	NA	72.6247	-0.484863	0.714565	0.169449	-2.86141	0.00421763	0.0194213	0.100421	1.07209	0.159114	0.631127	0.527958	0.725051	-0.585285	0.666518	0.170731	-3.42811	0.000607807	0.0041526	ENSG00000229036	6.5698	6.58481	6.56619	6.32799	6.15811	5.88786	5.91629	5.77553	6.31309	6.37789	6.3208	6.24145	5.95035	5.98648	5.68621	5.65508	ENSG00000229036	109	105	93	85	98	71	65	58	54
ENSG00000184160	152	adrenoceptor alpha 2C	ADRA2C	4.73136	-1.3256	0.398983	0.658388	-2.01341	0.044072	NA	-3.11517	0.11541	0.579431	-5.37625	7.60525e-08	NA	1.78956	3.4571	0.522087	3.42771	0.000608687	NA	ENSG00000184160	1.71021	1.8582	2.02677	1.73263	1.60407	1.56323	1.44508	1.43391	1.91058	1.451	2.39184	2.53582	2.67234	2.31058	2.78857	2.55214	ENSG00000184160	2	3	4	2	2.75	1	1	0	0
ENSG00000093072	51816	cat eye syndrome chromosome region, candidate 1	CECR1	1.83075	-3.06039	0.119876	0.77422	-3.95287	7.72204e-05	NA	-0.534454	0.69042	0.817546	-0.65373	0.513286	NA	-2.52593	0.173627	0.741048	-3.4086	0.00065298	NA	ENSG00000093072	1.11991	1.23228	1.28366	0.940806	0.399139	0.384455	0.708524	0.394972	0.406968	0.402588	0.558573	0.696531	0.552517	0.398859	0.402166	0.41171	ENSG00000093072	6	7	7	4	6	0	0	2	0
ENSG00000196172	148213	zinc finger protein 681	ZNF681	4.0933	-2.60658	0.164188	0.609875	-4.27396	1.92027e-05	NA	-0.65286	0.636018	0.62965	-1.03686	0.2998	NA	-1.95372	0.258149	0.57331	-3.40779	0.000654909	NA	ENSG00000196172	2.81507	2.29119	2.18158	2.44691	1.44206	1.25018	1.59109	1.43142	1.87356	1.28657	1.83657	1.43021	1.8223	1.44134	1.28572	1.89202	ENSG00000196172	18	9	7	11	11.25	1	0	2	1
ENSG00000122756	1271	ciliary neurotrophic factor receptor	CNTFR	11.5014	-1.07805	0.47367	0.380063	-2.83649	0.00456117	0.0207471	0.242175	1.18277	0.379248	0.638565	0.523106	0.721605	-1.32022	0.400474	0.387907	-3.40345	0.000665405	0.00447133	ENSG00000122756	4.00338	3.86372	3.85365	4.18155	3.28123	3.69818	3.64034	3.08405	2.7312	3.13122	3.42192	3.47155	3.24571	3.27939	3.03381	2.33097	ENSG00000122756	23	19	17	26	21.25	9	17	14	7
ENSG00000102383	158866	zinc finger, DHHC-type containing 15	ZDHHC15	3.10789	0.258621	1.19634	0.724226	0.357101	0.721016	NA	-2.00056	0.249903	0.584664	-3.42173	0.000622246	NA	2.25918	4.7872	0.664513	3.39976	0.000674462	NA	ENSG00000102383	1.04023	1.04929	1.37826	1.34826	1.21887	1.18687	1.36444	1.20979	1.23596	1.37158	1.35763	1.79981	1.88781	2.0778	1.8322	1.96927	ENSG00000102383	0	0	2	2	1	1	1	2	1
ENSG00000179094	102465532::5187	microRNA mir-6883::period circadian clock 1	MIR6883::PER1	525.233	0.806578	1.74906	0.220811	3.65279	0.000259402	0.0019869	0.0564199	1.03988	0.197061	0.286308	0.774642	0.884663	0.750158	1.68198	0.22088	3.39623	0.00068321	0.00456016	ENSG00000179094	8.30185	8.39415	8.32529	8.66856	9.40845	8.77549	8.95756	9.60361	9.43048	8.91414	8.94934	8.6621	8.64606	9.51087	9.36998	9.53258	ENSG00000179094	341	347	296	419	350.75	683	492	490	815
ENSG00000157680	9162	diacylglycerol kinase, iota	DGKI	194.689	0.764783	1.69911	0.288385	2.65196	0.00800269	0.0323942	-0.211655	0.863546	0.256681	-0.824584	0.409608	0.628934	0.976439	1.9676	0.288054	3.38978	0.000699483	0.00464283	ENSG00000157680	6.70828	7.10047	6.91749	6.96626	8.04099	7.15509	7.32834	7.75411	7.9199	7.55014	7.44401	6.93036	7.34588	8.31344	8.14632	8.38037	ENSG00000157680	110	141	110	126	121.75	268	158	157	225
ENSG00000160161	148113	cartilage intermediate layer protein 2	CILP2	43.8199	-0.849546	0.554959	0.190365	-4.46273	8.09231e-06	0.000102778	-0.215003	0.861544	0.182221	-1.1799	0.238038	0.453489	-0.634543	0.644145	0.187214	-3.38941	0.000700441	0.00464746	ENSG00000160161	6.08623	5.89614	5.54414	5.9274	5.22523	5.43269	5.20146	5.01677	5.17114	4.94228	5.68285	5.2988	5.20178	5.19055	5.54039	5.07108	ENSG00000160161	82	67	45	68	65.5	36	49	35	31
ENSG00000153714	286343	leucine rich adaptor protein 1-like	LURAP1L	160.562	0.631258	1.54891	0.370451	1.70402	0.0883767	0.206289	-0.619003	0.651121	0.331589	-1.86678	0.061933	0.186309	1.25026	2.37884	0.36952	3.38348	0.000715747	0.00473498	ENSG00000153714	5.81003	6.7358	6.50989	6.94034	7.34324	5.98402	7.07157	7.60928	7.40987	7.07181	7.12025	7.05756	7.03883	8.10014	8.31361	8.24264	ENSG00000153714	55	109	82	126	93	163	65	132	206
ENSG00000073146	54456	Mov10l1, Moloney leukemia virus 10-like 1, homolog (mouse)	MOV10L1	2.37545	1.27767	2.42446	0.820059	1.55802	0.119229	NA	-1.41595	0.374762	0.67456	-2.09908	0.03581	NA	2.69362	6.46935	0.796442	3.38207	0.000719421	NA	ENSG00000073146	0.670839	0.83744	0.693614	0.679567	0.996179	0.960675	0.851051	0.841699	1.0152	0.856022	0.992007	0.680275	0.983061	1.3585	1.95657	1.51215	ENSG00000073146	0	1	0	0	0.25	2	2	1	1
ENSG00000147689	84985	family with sequence similarity 83, member A	FAM83A	8.30508	-1.05403	0.481622	0.401731	-2.62371	0.00869777	0.0346441	0.350132	1.27468	0.411591	0.850681	0.394946	0.61427	-1.40416	0.377839	0.415839	-3.37669	0.000733648	0.00482135	ENSG00000147689	3.19417	3.62811	3.3121	3.63708	2.57996	3.03907	2.97525	3.02763	2.6183	2.90229	3.11978	2.94324	2.93868	2.3348	2.47677	2.24542	ENSG00000147689	12	19	12	19	15.5	4	10	8	9
ENSG00000162894	9214	Fas apoptotic inhibitory molecule 3	FAIM3	179.089	0.0264488	1.0185	0.203874	0.129731	0.896779	0.946013	-0.654871	0.635132	0.180743	-3.62322	0.000290957	0.00268656	0.68132	1.60361	0.201918	3.37425	0.000740171	0.00485886	ENSG00000162894	6.88042	7.24603	7.23895	7.36614	7.12192	6.66146	7.08178	7.46184	7.59539	7.21944	7.60395	7.25005	7.53993	7.83511	8.32834	8.16775	ENSG00000162894	126	158	141	171	149	136	109	131	182
ENSG00000131848	79149	zinc finger and SCAN domain containing 5A	ZSCAN5A	37.9923	-1.22416	0.428046	0.236138	-5.1841	2.17063e-07	4.19327e-06	-0.451248	0.73141	0.224779	-2.00752	0.0446941	0.14721	-0.772913	0.585235	0.229198	-3.37224	0.000745586	0.00488724	ENSG00000131848	5.92285	5.68842	5.89652	5.59434	4.33438	4.92947	4.90116	4.35211	5.15112	4.88752	4.71369	5.12606	5.63588	4.96569	4.84312	5.32871	ENSG00000131848	75	59	63	54	62.75	16	33	28	17
ENSG00000225075	NA	NA	NA	3.04314	-1.77125	0.292955	0.574805	-3.08148	0.00205974	NA	0.220822	1.1654	0.623003	0.354448	0.723003	NA	-1.99207	0.251377	0.590794	-3.37186	0.000746633	NA	ENSG00000225075	2.22623	1.79598	1.94142	1.70366	1.49919	1.33164	1.37289	1.21998	1.24585	1.37995	1.36614	1.48472	1.2173	1.22836	1.37882	1.0912	ENSG00000225075	12	6	7	5	7.5	3	2	2	1
ENSG00000229563	101927528	long intergenic non-protein coding RNA 1204	LINC01204	58.3622	-0.415458	0.749781	0.181718	-2.28628	0.0222377	0.0722351	0.206132	1.15359	0.17167	1.20075	0.22985	0.443605	-0.62159	0.649954	0.184464	-3.3697	0.000752489	0.00492348	ENSG00000229563	5.96365	6.20746	6.35754	6.17341	5.6581	5.78637	5.87063	5.40455	5.98741	6.11359	5.77898	5.98979	5.71748	5.63054	5.19793	5.39647	ENSG00000229563	70	81	82	78	77.75	49	62	58	41
ENSG00000177990	283417	dpy-19-like 2 (C. elegans)	DPY19L2	20.672	-0.756453	0.59195	0.259261	-2.91772	0.00352597	0.0167847	0.128664	1.09328	0.255308	0.503959	0.61429	0.78375	-0.885117	0.541444	0.262941	-3.36622	0.000762045	0.00496242	ENSG00000177990	5.07956	4.75399	4.86682	4.23066	4.46426	4.24636	4.00065	4.13447	4.17803	4.25208	4.26018	4.285	3.95037	4.32229	3.81777	4.09595	ENSG00000177990	45	32	32	19	32	23	21	14	17
ENSG00000143494	79805	vasohibin 2	VASH2	39.4582	-0.472919	0.720505	0.244002	-1.93818	0.0526014	0.139781	0.364773	1.28768	0.231418	1.57625	0.114969	0.281911	-0.837692	0.559538	0.249129	-3.36249	0.000772438	0.00500645	ENSG00000143494	5.90704	5.74652	5.58536	5.36943	5.33976	5.27328	5.13394	4.9096	5.57978	5.3166	4.97033	5.40142	5.46952	4.23524	4.73445	4.6834	ENSG00000143494	73	61	48	44	56.5	41	44	34	29
ENSG00000196611	4312	matrix metallopeptidase 1 (interstitial collagenase)	MMP1	72.196	-0.0212499	0.985379	0.183797	-0.115616	0.907957	0.951924	0.614594	1.53113	0.172043	3.57233	0.000353824	0.00317927	-0.635843	0.643564	0.189766	-3.35067	0.000806155	0.00518371	ENSG00000196611	6.188	6.21885	6.37097	6.60809	6.65385	5.78677	6.26617	6.25971	6.39202	6.52204	5.41445	5.6985	5.66645	5.72154	6.09708	6.1033	ENSG00000196611	81	79	80	106	86.5	105	60	77	80
ENSG00000151892	2674	GDNF family receptor alpha 1	GFRA1	12.0775	-0.772305	0.585481	0.318748	-2.42293	0.0153957	0.0543156	0.334264	1.26073	0.323335	1.0338	0.301229	0.521753	-1.10657	0.464397	0.330557	-3.34759	0.000815186	0.00522676	ENSG00000151892	3.92347	4.10313	3.67151	4.11304	3.41929	3.31969	3.63465	3.83358	3.39364	3.19363	2.86342	3.59549	3.22439	3.25756	3.36172	3.42524	ENSG00000151892	20	23	13	23	19.75	10	10	13	17
ENSG00000183010	5831	pyrroline-5-carboxylate reductase 1	PYCR1	3926.95	0.1256	1.09096	0.215951	0.581615	0.560826	0.720672	-0.595581	0.661778	0.193659	-3.07541	0.00210212	0.0139026	0.721181	1.64853	0.215876	3.34071	0.000835641	0.00532172	ENSG00000183010	11.1237	11.6746	11.4957	11.9356	11.7737	11.3043	11.6374	11.9576	11.8797	11.6335	11.9635	11.8779	11.9089	12.3982	12.8469	12.5192	ENSG00000183010	2428	3421	2703	4075	3156.75	3470	2825	3127	4102
ENSG00000278811	NA	NA	NA	30.2972	-0.319363	0.801424	0.23779	-1.34305	0.179257	0.340056	0.504167	1.4183	0.229689	2.19499	0.028164	0.104944	-0.823529	0.565058	0.246938	-3.33497	0.000853096	0.00540596	ENSG00000278811	5.34084	5.46721	5.03063	4.95806	5.28142	4.83344	4.75705	5.00109	5.04891	4.78176	4.99145	4.96344	4.1053	4.47928	4.45901	4.26021	ENSG00000278811	49	52	32	33	41.5	42	32	26	34
ENSG00000162618	64123	EGF, latrophilin and seven transmembrane domain containing 1	ELTD1	17.008	0.463902	1.37927	0.27406	1.69271	0.0905116	0.209796	1.51255	2.85315	0.282308	5.35782	8.4234e-08	1.93632e-06	-1.04865	0.48342	0.314576	-3.33354	0.000857497	0.00543001	ENSG00000162618	4.00674	4.15381	4.15375	4.06295	4.65993	4.13261	4.21392	4.47643	4.541	4.41979	3.42686	3.22756	3.1245	3.93442	3.27862	3.69202	ENSG00000162618	18	20	18	18	18.5	31	21	20	27
ENSG00000273270	NA	NA	NA	50.5159	-0.378623	0.769171	0.186722	-2.02773	0.0425875	0.119147	0.255995	1.19416	0.177393	1.44309	0.148994	0.335115	-0.634619	0.644111	0.190464	-3.33196	0.000862368	0.00545314	ENSG00000273270	5.98178	5.86048	6.10458	5.87359	5.3854	5.90217	5.65659	5.55596	5.49475	5.73142	4.8088	5.24851	5.30065	5.64522	5.74998	5.59981	ENSG00000273270	73	63	69	63	67	40	70	50	48
ENSG00000132911	56923	neuromedin U receptor 2	NMUR2	8.28024	0.777472	1.71412	0.446554	1.74105	0.0816749	0.194577	-0.659871	0.632935	0.347063	-1.9013	0.057263	0.176107	1.43734	2.70822	0.431575	3.33046	0.000867041	0.00547882	ENSG00000132911	2.30508	2.86264	2.62728	2.5729	2.70588	3.05404	2.81021	3.19159	2.84842	2.91859	3.13462	3.49856	3.37825	2.89746	3.49531	3.14472	ENSG00000132911	2	7	4	4	4.25	5	10	6	11
ENSG00000070669	440	asparagine synthetase (glutamine-hydrolyzing)	ASNS	6188.4	0.554655	1.46882	0.398444	1.39205	0.163906	0.32023	-0.771388	0.585854	0.3603	-2.14096	0.0322774	0.115883	1.32604	2.50714	0.398416	3.32829	0.000873812	0.005508	ENSG00000070669	10.5119	12.0557	11.5971	12.2946	12.5567	11.0535	12.0158	12.781	12.8509	12.0656	12.7298	12.2064	12.0657	13.3476	13.8724	13.5698	ENSG00000070669	1555	4448	2880	5215	3524.5	6004	2342	4058	7303
ENSG00000117013	9132	potassium voltage-gated channel, KQT-like subfamily, member 4	KCNQ4	151.354	0.144429	1.10529	0.230661	0.626154	0.531214	0.695851	-0.616698	0.652162	0.204408	-3.017	0.00255291	0.0162407	0.761127	1.69481	0.228797	3.32664	0.000878994	0.00552899	ENSG00000117013	6.74191	6.93757	6.87977	6.95186	7.26774	6.4373	6.6956	7.38996	7.30596	6.72596	7.33978	7.00928	7.02015	7.79757	7.83643	8.16237	ENSG00000117013	115	127	109	127	119.5	154	93	99	175
ENSG00000196876	6334	sodium channel, voltage gated, type VIII, alpha subunit	SCN8A	37.2637	-0.842494	0.557679	0.182283	-4.62189	3.80255e-06	5.41735e-05	-0.252007	0.839727	0.176826	-1.42517	0.154108	0.342998	-0.590487	0.664119	0.177649	-3.3239	0.000887674	0.0055738	ENSG00000196876	5.53011	5.61006	5.62252	5.70717	4.90308	4.87042	5.02154	4.7843	5.05398	5.01133	5.16342	5.10286	5.33008	4.97504	4.97027	5.24021	ENSG00000196876	54	55	50	59	54.5	28	31	31	26
ENSG00000162892	11009	interleukin 24	IL24	770.437	0.756394	1.68926	0.397559	1.9026	0.0570933	0.149129	-0.564245	0.676309	0.35894	-1.57198	0.115956	0.283623	1.32064	2.49777	0.397402	3.32318	0.000889959	0.00558423	ENSG00000162892	8.15499	8.82442	8.5785	9.07514	9.73071	7.99154	9.12299	9.93816	9.93203	9.30908	9.55208	9.02596	9.13832	10.4308	10.5728	10.6147	ENSG00000162892	303	469	352	556	420	851	275	546	1024
ENSG00000204778	NA	NA	NA	1.98123	1.09024	2.12909	0.82049	1.32876	0.183926	NA	-1.52646	0.347128	0.66135	-2.3081	0.0209937	NA	2.6167	6.13344	0.788385	3.31906	0.000903218	NA	ENSG00000204778	0.553697	0.714018	0.573055	0.561101	0.866918	0.550923	0.997359	0.717874	0.738351	0.570395	0.990428	0.85646	0.980327	1.11089	1.32861	1.26345	ENSG00000204778	0	1	0	0	0.25	2	0	3	1
ENSG00000139269	83729	inhibin, beta E	INHBE	70.6859	0.7303	1.65898	0.543618	1.34341	0.179141	0.339993	-1.06325	0.478551	0.491278	-2.16426	0.0304441	0.111287	1.79355	3.46668	0.541556	3.31186	0.000926791	0.00576284	ENSG00000139269	4.25851	5.23861	4.48897	5.68062	5.78227	4.76277	5.46356	6.25608	6.07623	5.46289	5.78598	5.25742	5.28022	6.71116	7.98465	7.13603	ENSG00000139269	15	37	16	53	30.25	55	26	42	83
ENSG00000100219	7494	X-box binding protein 1	XBP1	2932.22	0.452847	1.36874	0.199631	2.26842	0.0233034	0.0749897	-0.207237	0.866195	0.178872	-1.15857	0.24663	0.463788	0.660083	1.58017	0.199597	3.30709	0.000942722	0.00583152	ENSG00000100219	10.6483	11.2106	11.0109	11.3638	11.5937	10.8816	11.457	11.7759	11.8253	11.4562	11.5889	11.3162	11.3744	11.959	11.9279	12.0573	ENSG00000100219	1743	2477	1928	2733	2220.25	3076	2106	2771	3632
ENSG00000181097	286076	breast cancer estrogen-induced apoptosis 2	BREA2	41.7822	-0.47794	0.718002	0.176704	-2.70474	0.0068357	0.0285613	0.113968	1.0822	0.170364	0.668969	0.503515	0.707202	-0.591909	0.663465	0.179064	-3.30558	0.00094781	0.00585673	ENSG00000181097	5.80869	5.66859	5.68409	5.6153	5.05025	5.56144	5.42962	5.1112	5.19723	5.37239	5.0682	5.31905	5.28276	4.97481	5.27858	5.31109	ENSG00000181097	66	56	51	53	56.5	31	55	43	34
ENSG00000114757	51555	peroxisomal biogenesis factor 5-like	PEX5L	27.5316	0.534846	1.44879	0.235391	2.27216	0.0230767	0.0744071	1.40241	2.64342	0.233089	6.01663	1.78091e-09	5.33319e-08	-0.867562	0.548072	0.262461	-3.30549	0.000948105	0.00585673	ENSG00000114757	4.62634	4.63899	4.94434	4.8036	5.0551	5.52453	4.99856	5.19068	4.77085	5.34519	4.50943	4.23235	4.27934	3.74479	4.12263	3.84674	ENSG00000114757	27	26	31	30	28.5	36	61	34	42
ENSG00000236064	101928335	uncharacterized LOC101928335	RP6-191P20.4	1.94102	-0.276637	0.825513	0.678376	-0.407793	0.683426	NA	2.36768	5.16112	0.780843	3.03222	0.00242766	NA	-2.64432	0.159949	0.800099	-3.30499	0.000949796	NA	ENSG00000236064	0.683744	0.956356	1.31798	1.07394	0.546024	0.934068	1.19974	0.962508	0.99528	0.853567	0.544209	0.541132	0.540314	0.545729	0.549218	0.725375	ENSG00000236064	1	3	6	4	3.5	0	3	5	3
ENSG00000255495	619423	family with sequence similarity 85, member A	FAM85A	12.5914	0.91003	1.87908	0.409311	2.22332	0.0261941	0.0821369	-0.41641	0.749287	0.329383	-1.26421	0.206154	0.414483	1.32644	2.50783	0.40256	3.29501	0.000984179	0.00604206	ENSG00000255495	2.91239	2.94588	3.30445	3.23179	3.82034	3.5934	3.57684	3.54134	3.48059	3.52502	3.16683	3.72756	3.53244	3.56907	4.19241	4.51226	ENSG00000255495	5	5	8	8	6.5	16	14	12	12
ENSG00000274180	NA	NA	NA	309.034	0.165649	1.12167	0.183772	0.901386	0.367383	0.55203	-0.436424	0.738964	0.16344	-2.67025	0.00757953	0.038419	0.602073	1.5179	0.182959	3.29076	0.000999178	0.00611449	ENSG00000274180	7.51578	8.10061	7.9643	8.21194	8.27422	7.96816	7.93777	8.31465	8.26661	7.96362	8.19923	8.15966	8.15037	8.68052	9.14155	8.6659	ENSG00000274180	196	287	233	308	256	308	280	239	329
ENSG00000106541	10551	anterior gradient 2	AGR2	18.6171	-1.18555	0.439656	0.27193	-4.35977	1.302e-05	0.000155962	-0.317988	0.802188	0.267975	-1.18663	0.235373	0.449511	-0.867565	0.548071	0.263651	-3.29058	0.000999819	0.00611501	ENSG00000106541	4.38578	4.69526	4.69988	4.92349	3.66069	4.14247	3.50694	4.07627	3.99717	3.68646	3.92134	4.0724	3.76265	4.26363	4.18936	4.15671	ENSG00000106541	25	32	29	39	31.25	10	20	8	17
ENSG00000196081	NA	NA	NA	77.2381	-0.782217	0.581472	0.180836	-4.32556	1.52148e-05	0.000179019	-0.194181	0.874069	0.168695	-1.15108	0.2497	0.466768	-0.588037	0.665248	0.179172	-3.28197	0.00103083	0.00625755	ENSG00000196081	6.71482	6.84163	6.86256	6.29175	5.82947	6.23216	5.98739	5.69174	6.16203	6.01622	6.31469	6.18519	6.58118	5.7574	5.86226	6.13615	ENSG00000196081	121	127	116	82	111.5	54	85	61	50
ENSG00000198039	285902::10793	uncharacterized LOC285902::zinc finger protein 273	LOC285902::ZNF273	36.9888	-0.758237	0.591219	0.18667	-4.06191	4.86732e-05	0.000483439	-0.15503	0.898114	0.180603	-0.858403	0.39067	0.610026	-0.603207	0.658289	0.184085	-3.27678	0.00104998	0.00634165	ENSG00000198039	5.80611	5.31814	5.57209	5.62092	5.01205	5.00215	4.87037	4.89898	5.12371	4.97274	5.22313	4.93109	5.27335	5.0443	5.00559	5.09857	ENSG00000198039	68	43	48	55	53.5	31	35	27	29
ENSG00000173281	79660	protein phosphatase 1, regulatory subunit 3B	PPP1R3B	440.022	0.690705	1.61407	0.224989	3.06995	0.00214095	0.0112007	-0.0463652	0.968373	0.200739	-0.230973	0.817336	0.908782	0.73707	1.66679	0.224963	3.27641	0.00105136	0.00634358	ENSG00000173281	7.77228	8.46078	8.05093	8.50533	9.18506	7.8529	9.03721	9.05927	8.96547	8.94176	9.00927	8.7968	8.7136	9.13842	8.88947	9.07246	ENSG00000173281	233	367	244	375	304.75	586	253	523	555
ENSG00000115165	9595	cytohesin 1 interacting protein	CYTIP	24.642	0.725336	1.65329	0.25729	2.81914	0.00481518	0.0215846	1.67662	3.19678	0.257109	6.52104	6.98214e-11	2.63789e-09	-0.951281	0.517173	0.291006	-3.26894	0.0010795	0.00648282	ENSG00000115165	4.40476	3.92018	4.98982	4.55286	4.96648	5.27953	5.31262	4.89479	5.04054	4.82763	3.74816	4.05976	4.05323	3.97085	3.8599	3.51561	ENSG00000115165	23	13	34	25	23.75	35	52	47	34
ENSG00000158315	54933	rhomboid, veinlet-like 2 (Drosophila)	RHBDL2	3.69242	-1.8968	0.268539	0.577222	-3.28608	0.00101593	NA	-0.0097765	0.993246	0.606288	-0.0161252	0.987135	NA	-1.88702	0.270365	0.577912	-3.26524	0.00109373	NA	ENSG00000158315	2.20355	1.9757	2.44652	2.31401	1.4017	1.50255	1.24413	1.7786	1.8235	1.41001	1.23946	1.65982	1.88116	1.40103	1.55396	1.43199	ENSG00000158315	9	6	11	10	9	1	2	0	4
ENSG00000143333	6004	regulator of G-protein signaling 16	RGS16	112.519	0.713648	1.63995	0.314829	2.26678	0.0234036	0.0752041	-0.311729	0.805676	0.279149	-1.11671	0.264117	0.482781	1.02538	2.03549	0.314041	3.26511	0.00109422	0.00655801	ENSG00000143333	5.93675	6.11277	6.0974	6.42	6.98152	5.88827	6.62819	7.16972	7.13198	6.71067	6.90935	6.16862	6.53063	7.48947	7.50626	7.47186	ENSG00000143333	63	69	61	87	70	128	62	97	153
ENSG00000261336	NA	NA	NA	18.1318	0.501483	1.41567	0.349355	1.43546	0.151157	0.302708	-0.609045	0.655631	0.290568	-2.09605	0.0360779	0.125663	1.11053	2.15925	0.34031	3.26329	0.00110128	0.00658486	ENSG00000261336	3.55055	3.51569	3.68439	4.04865	3.78451	3.97129	3.92172	4.51592	4.15513	3.66601	3.83804	3.93938	4.5803	4.55002	4.76148	4.77683	ENSG00000261336	10	9	10	17	11.5	12	17	14	27
ENSG00000112299	8876	vanin 1	VNN1	13.0556	0.483653	1.39828	0.313758	1.54148	0.123199	0.261466	1.67157	3.18562	0.328641	5.08633	3.65065e-07	7.37876e-06	-1.18792	0.438935	0.364259	-3.2612	0.00110942	0.00662912	ENSG00000112299	3.85081	3.9459	3.48167	3.47825	4.13997	3.77831	3.9514	4.10623	3.95208	4.16794	3.42875	2.86232	3.06328	2.64689	3.46161	2.84148	ENSG00000112299	18	19	10	11	14.5	22	17	18	22
ENSG00000261371	5175	platelet/endothelial cell adhesion molecule 1	PECAM1	28.136	-0.324558	0.798543	0.207764	-1.56215	0.118253	0.253949	0.381025	1.30227	0.203651	1.87097	0.0613495	0.185082	-0.705583	0.613195	0.21637	-3.261	0.0011102	0.00663157	ENSG00000261371	5.14182	5.11267	5.07718	5.00312	4.91872	4.97397	4.85389	4.52008	4.80256	4.87869	4.63081	4.83933	4.3651	4.24972	4.63054	4.5252	ENSG00000261371	42	39	34	35	37.5	31	37	29	22
ENSG00000233836	NA	NA	NA	1.68432	-3.84029	0.0698162	0.839089	-4.57674	4.72269e-06	NA	-1.33119	0.39744	0.863726	-1.54122	0.123264	NA	-2.5091	0.175665	0.769478	-3.26079	0.00111104	NA	ENSG00000233836	1.30624	0.676904	1.04943	0.907139	0.24815	0.234545	0.248898	0.244291	0.255397	0.251344	0.246557	0.550842	0.549179	0.247891	0.250953	0.259786	ENSG00000233836	10	3	6	5	6	0	0	0	0
ENSG00000189057	374393	family with sequence similarity 111, member B	FAM111B	1119.23	-0.738912	0.599191	0.289414	-2.55313	0.0106758	0.0407679	0.204719	1.15246	0.260752	0.78511	0.432389	0.647697	-0.943631	0.519923	0.289505	-3.25946	0.00111625	0.00666326	ENSG00000189057	10.9174	10.6193	10.82	10.3891	9.83331	10.5381	9.917	9.38276	9.80625	10.0403	10.0779	10.2623	10.2473	9.33678	8.91066	9.0809	ENSG00000189057	2176	1674	1734	1405	1747.25	902	1698	951	677
ENSG00000143867	130497	odd-skipped related transciption factor 1	OSR1	102.142	-0.310744	0.806226	0.196871	-1.57841	0.11447	0.248254	0.337327	1.26341	0.181378	1.85979	0.0629145	0.188191	-0.64807	0.638133	0.19913	-3.2545	0.0011359	0.00675543	ENSG00000143867	7.22503	6.84755	7.1402	6.63042	6.31627	7.31339	6.58023	6.64212	6.33646	6.70302	6.32948	6.71026	6.58973	6.08166	6.28278	6.24368	ENSG00000143867	172	123	138	103	134	77	188	94	103
ENSG00000234842	NA	NA	NA	0.67105	-2.39069	0.190692	0.8824	-2.7093	0.00674254	NA	0.496732	1.41101	0.893885	0.5557	0.578416	NA	-2.88742	0.135145	0.88728	-3.25423	0.00113698	NA	ENSG00000234842	-0.408341	-0.518399	-0.368583	-0.516327	-0.647362	-0.809645	-0.80369	-0.805609	-0.80097	-0.802668	-0.804666	-0.805791	-0.80609	-0.80411	-0.802831	-0.799126	ENSG00000234842	3	2	3	2	2.5	1	0	0	0
ENSG00000269028	100463486	MT-RNR2-like 8	MTRNR2L8	156.594	0.575457	1.49015	0.225505	2.55185	0.0107151	0.0408704	-0.156972	0.896906	0.199251	-0.787812	0.430807	0.646842	0.732429	1.66143	0.225106	3.25371	0.0011391	0.00676811	ENSG00000269028	7.35464	6.60437	6.3175	6.70791	7.27268	6.8775	7.18348	7.50519	7.62436	7.45292	8.02387	7.17471	7.02506	7.03442	7.55361	7.79083	ENSG00000269028	182	98	70	105	113.75	154	130	143	190
ENSG00000101842	340547	V-set and immunoglobulin domain containing 1	VSIG1	19.8875	0.194553	1.14437	0.282834	0.687869	0.491536	0.663632	1.20091	2.29884	0.281094	4.27226	1.93501e-05	0.000258985	-1.00635	0.497803	0.30932	-3.25343	0.00114019	0.00677234	ENSG00000101842	4.56532	4.54048	4.23836	4.34097	4.38584	4.68026	4.14137	4.84072	4.58589	4.66712	4.22621	4.04033	3.64256	3.68145	2.92891	3.77889	ENSG00000101842	29	27	18	22	24	22	33	17	35
ENSG00000236404	401491::101930048::101930053	VLDLR antisense RNA 1::uncharacterized LOC101930048::uncharacterized LOC101930053	VLDLR-AS1::LOC101930048::LOC101930053	53.2429	0.747644	1.67905	0.419518	1.78215	0.0747246	0.182585	-0.609402	0.655468	0.371382	-1.6409	0.100818	0.257921	1.35705	2.5616	0.417218	3.2526	0.00114353	0.006789	ENSG00000236404	4.11971	5.18177	4.72557	5.42744	5.77233	4.3784	5.48996	5.96787	5.85536	5.54423	5.77578	5.56148	5.47787	5.99106	6.99782	6.32107	ENSG00000236404	13	36	21	44	28.5	56	18	44	68
ENSG00000151575	374618	testis expressed 9	TEX9	37.0207	-0.600182	0.659671	0.204919	-2.92888	0.0034019	0.0163022	0.0699092	1.04965	0.196718	0.355378	0.722306	0.853236	-0.670092	0.628467	0.206489	-3.24517	0.00117382	0.00692613	ENSG00000151575	5.65185	5.53935	5.89803	5.06239	4.93905	5.28663	5.12136	5.10486	5.08743	4.89594	5.16067	5.22261	4.99343	4.69746	4.96813	5.06029	ENSG00000151575	60	52	63	34	52.25	29	45	34	35
ENSG00000166289	79156	pleckstrin homology domain containing, family F (with FYVE domain) member 1	PLEKHF1	332.294	0.38387	1.30484	0.28872	1.32956	0.183664	0.345749	-0.550933	0.682579	0.258421	-2.13192	0.0330135	0.117793	0.934803	1.91163	0.288159	3.24406	0.0011784	0.00694575	ENSG00000166289	7.63617	7.74113	7.79949	8.1366	8.47545	7.66099	8.09604	8.45971	8.43588	7.98855	8.2998	8.03086	7.975	8.93776	9.44263	9.15269	ENSG00000166289	214	220	206	291	232.75	356	223	268	365
ENSG00000240225	147947	zinc finger protein 542	ZNF542	57.1019	-1.38823	0.382034	0.235522	-5.89425	3.76382e-09	1.08539e-07	-0.647221	0.638509	0.220029	-2.94152	0.00326605	0.0197661	-0.741008	0.598321	0.228568	-3.24196	0.00118711	0.00698614	ENSG00000240225	6.66135	6.5322	6.37002	6.08902	5.36844	4.99431	5.37681	4.95595	5.41949	5.24711	6.12666	6.11193	6.08668	5.63479	4.94917	5.3069	ENSG00000240225	123	106	84	74	96.75	39	32	39	28
ENSG00000053108	23105	follistatin-like 4	FSTL4	85.4666	0.751467	1.6835	0.214494	3.50344	0.00045929	0.00318797	0.0548162	1.03873	0.186061	0.294614	0.768288	0.880847	0.69665	1.62074	0.214923	3.2414	0.00118945	0.0069976	ENSG00000053108	5.88266	5.90453	5.74362	6.05444	6.49955	6.15581	6.57741	6.61245	6.6829	6.80701	5.99656	6.34541	6.12444	6.74148	7.17696	6.37593	ENSG00000053108	62	60	47	67	59	91	79	96	103
ENSG00000235410	101928453	uncharacterized LOC101928453	RP11-397C18.2	15.2999	0.584833	1.49987	0.314121	1.86181	0.0626303	0.159792	-0.406793	0.754298	0.251811	-1.61547	0.106209	0.267659	0.991626	1.98843	0.30621	3.23839	0.00120208	0.00704659	ENSG00000235410	3.41142	3.73455	3.53776	3.45976	3.90683	4.00639	3.57936	3.81448	4.02622	3.93356	4.20767	4.39742	4.13011	4.07135	4.14935	3.87804	ENSG00000235410	9	13	9	9	10	15	19	10	14
ENSG00000051108	9709	homocysteine-inducible, endoplasmic reticulum stress-inducible, ubiquitin-like domain member 1	HERPUD1	3335.51	0.230251	1.17304	0.255012	0.902903	0.366577	0.551268	-0.594617	0.66222	0.228977	-2.59685	0.00940837	0.0455043	0.824868	1.77137	0.25494	3.23554	0.00121414	0.00709393	ENSG00000051108	10.7862	11.4148	11.1605	11.5773	11.593	10.7976	11.2898	11.8359	11.8588	11.3308	11.799	11.5369	11.5233	12.3223	12.4107	12.5498	ENSG00000051108	1918	2857	2139	3173	2521.75	3066	1978	2453	3780
ENSG00000271870	NA	NA	NA	13.9442	-0.940358	0.521104	0.357057	-2.63364	0.0084476	0.0337768	0.23185	1.17434	0.351282	0.660011	0.509247	0.711369	-1.17221	0.443742	0.363609	-3.22382	0.00126494	0.00734281	ENSG00000271870	4.56546	4.55178	3.98346	3.59318	3.93714	3.71112	3.24251	3.29733	3.61679	3.72364	3.86795	3.45392	3.10943	3.69598	2.95437	3.57491	ENSG00000271870	35	33	17	12	24.25	17	15	7	8
ENSG00000145569	54491	family with sequence similarity 105, member A	FAM105A	380.99	-0.410714	0.752251	0.243467	-1.68694	0.0916157	0.21167	0.375821	1.29758	0.219882	1.7092	0.0874141	0.233713	-0.786535	0.579735	0.244016	-3.2233	0.00126724	0.00735378	ENSG00000145569	9.02637	8.97115	9.0185	8.88415	8.34884	8.8374	8.80394	8.21091	8.38204	8.73281	8.45045	8.63195	8.67835	7.90969	7.30664	7.78158	ENSG00000145569	585	535	497	497	528.5	322	522	445	302
ENSG00000250917	NA	NA	NA	39.364	0.615012	1.53157	0.240355	2.55876	0.0105045	0.0402556	-0.154181	0.898643	0.203078	-0.759221	0.447721	0.661697	0.769193	1.70432	0.23891	3.21959	0.00128373	0.00742115	ENSG00000250917	4.75972	4.85319	4.76565	5.01028	5.31404	5.19469	5.32216	5.32852	5.5569	5.28962	5.11199	5.23835	4.86308	5.59676	5.65397	6.02489	ENSG00000250917	27	28	23	32	27.5	40	41	40	42
ENSG00000222881	NA	NA	NA	1.39503	-1.26718	0.41547	0.769324	-1.64714	0.0995298	NA	1.41502	2.66663	0.834389	1.69587	0.0899102	NA	-2.6822	0.155804	0.833453	-3.21818	0.00129008	NA	ENSG00000222881	0.836929	0.762288	0.44611	0.423716	0.134424	0.404794	0.135051	0.131186	0.449972	0.570487	0.133086	0.13082	0.130217	0.134206	0.296968	0.144218	ENSG00000222881	6	5	2	2	3.75	0	2	0	0
ENSG00000168079	286133	scavenger receptor class A, member 5 (putative)	SCARA5	10.6153	-0.396973	0.75945	0.339548	-1.16912	0.242355	0.419332	0.781747	1.71921	0.34804	2.24614	0.0246948	0.0950836	-1.17872	0.441743	0.366372	-3.21728	0.00129414	0.00746154	ENSG00000168079	3.68625	3.92517	3.44501	3.62601	3.17185	3.76797	3.48009	3.30416	3.59564	3.19343	2.88178	3.14285	3.29594	2.54269	3.27356	2.96194	ENSG00000168079	17	21	11	15	16	8	19	12	10
ENSG00000117245	57576	kinesin family member 17	KIF17	32.3788	-0.198791	0.87128	0.286245	-0.69448	0.487381	0.660654	-1.07624	0.474264	0.247932	-4.34086	1.41925e-05	0.000197482	0.877445	1.83712	0.273111	3.21278	0.00131458	0.00755263	ENSG00000117245	4.51839	5.02212	4.59278	4.70984	4.71742	4.44967	4.34074	4.87331	4.70351	4.308	5.00202	5.13269	4.82454	5.63129	6.00495	5.57659	ENSG00000117245	23	35	21	26	26.25	25	22	17	30
ENSG00000256001	NA	NA	NA	51.8048	1.20423	2.30414	0.192245	6.26401	3.75198e-10	1.34113e-08	0.567959	1.48242	0.158346	3.58681	0.000334744	0.00302758	0.636269	1.5543	0.198345	3.20788	0.00133716	0.00765531	ENSG00000256001	5.00907	5.03141	5.11978	5.07876	6.17892	5.93731	6.21986	6.08432	5.97268	5.92608	5.3375	5.42074	5.68356	5.12846	5.79485	5.93963	ENSG00000256001	32	31	30	32	31.25	77	72	79	74
ENSG00000180596	8347::8339::8344::8346::8343	histone cluster 1, H2bc::histone cluster 1, H2bg::histone cluster 1, H2be::histone cluster 1, H2bi::histone cluster 1, H2bf	HIST1H2BC::HIST1H2BG::HIST1H2BE::HIST1H2BI::HIST1H2BF	33.7368	-0.551424	0.682346	0.198667	-2.77562	0.00550966	0.0239949	0.0924948	1.06621	0.192226	0.481176	0.630391	0.794317	-0.643919	0.639972	0.200865	-3.20573	0.0013472	0.00769516	ENSG00000180596	5.49862	5.23388	5.43876	5.45352	4.79345	5.03603	5.15716	4.75401	4.94711	5.08532	5.28062	4.90229	4.89482	4.90741	4.69449	4.59135	ENSG00000180596	54	41	44	49	47	26	37	36	26
ENSG00000142871	3491	cysteine-rich, angiogenic inducer, 61	CYR61	55271.1	0.705975	1.63125	0.191362	3.68921	0.000224948	0.00176838	0.0927777	1.06642	0.171571	0.540753	0.588678	0.767912	0.613197	1.52965	0.191363	3.20437	0.0013536	0.00772264	ENSG00000142871	14.7741	15.4591	15.0985	15.4982	16.083	14.8874	16.0479	16.0929	16.0774	16.0752	15.9169	15.8367	15.7962	16.014	15.4988	15.9417	ENSG00000142871	30441	47125	32737	47931	39558.5	69375	33749	67189	72459
ENSG00000163131	1520	cathepsin S	CTSS	20.386	0.196965	1.14628	0.250983	0.784776	0.432585	0.613505	1.08482	2.12111	0.251259	4.31753	1.57784e-05	0.000215597	-0.887854	0.540417	0.277103	-3.20406	0.00135504	0.00772806	ENSG00000163131	4.43218	4.63751	4.36397	4.36305	4.73182	4.88424	4.36848	4.54275	4.52145	4.43798	3.83837	3.42994	3.74006	3.7798	4.28905	4.01887	ENSG00000163131	25	29	20	22	24	30	39	21	26
ENSG00000225177	441172	uncharacterized LOC441172	FLJ46906	43.3311	0.576521	1.49125	0.266516	2.16318	0.0305274	0.0921896	-0.269421	0.829653	0.228541	-1.17887	0.238449	0.453889	0.845942	1.79744	0.264334	3.20028	0.00137295	0.00781528	ENSG00000225177	4.65939	5.2138	4.99688	4.92552	5.24825	4.59137	5.48378	5.87541	5.55582	5.51087	5.55876	5.52867	5.06503	5.64477	6.1119	5.80131	ENSG00000225177	24	38	28	29	29.75	37	23	45	65
ENSG00000183778	10317	UDP-Gal:betaGlcNAc beta 1,3-galactosyltransferase, polypeptide 5	B3GALT5	223.771	-0.837712	0.55953	0.267728	-3.12897	0.00175419	0.00956507	0.0155352	1.01083	0.24266	0.0640203	0.948954	0.977534	-0.853247	0.553537	0.267809	-3.18603	0.00144241	0.00814847	ENSG00000183778	8.65939	8.1229	8.50604	8.08148	7.38235	8.3643	7.59064	7.08264	7.08947	7.36427	7.45728	7.92647	7.80002	6.99465	7.60973	7.23914	ENSG00000183778	463	298	354	286	350.25	163	382	189	135
ENSG00000066056	7075	tyrosine kinase with immunoglobulin-like and EGF-like domains 1	TIE1	14.5645	1.17008	2.25024	0.396452	2.95138	0.00316356	0.0153365	-0.0878269	0.940939	0.320149	-0.274331	0.78383	0.88942	1.25791	2.39149	0.395463	3.18085	0.00146844	0.00826943	ENSG00000066056	3.27231	3.13198	3.10999	3.47829	4.07097	4.37281	3.35961	4.13447	3.84987	3.53958	3.89637	3.62551	3.86766	3.51314	4.59579	4.17223	ENSG00000066056	8	6	5	10	7.25	19	29	8	21
ENSG00000148204	286204	crumbs family member 2	CRB2	3.75427	-0.388437	0.763957	0.51987	-0.74718	0.454955	NA	1.51375	2.85552	0.577667	2.62046	0.00878117	NA	-1.90219	0.267537	0.599311	-3.17396	0.00150374	NA	ENSG00000148204	2.26541	2.04229	1.76816	2.22189	1.97167	2.25234	1.62315	2.05219	1.77459	1.75984	1.32197	1.7327	1.60499	1.32466	1.48784	1.65762	ENSG00000148204	9	6	3	8	6.5	5	9	2	6
ENSG00000153923	9629	chloride channel accessory 3, pseudogene	CLCA3P	10.3796	-0.630833	0.645803	0.361926	-1.74299	0.0813352	0.193974	0.578469	1.49326	0.366383	1.57887	0.114367	0.280982	-1.2093	0.432478	0.38139	-3.17078	0.0015203	0.00850264	ENSG00000153923	3.71563	3.65131	3.68363	3.76718	3.38179	3.64484	3.23571	2.84366	3.19689	3.47514	3.43967	3.27785	3.11445	2.51671	2.53213	3.04003	ENSG00000153923	18	16	15	18	16.75	11	17	9	5
ENSG00000110400	5818	poliovirus receptor-related 1 (herpesvirus entry mediator C)	PVRL1	650.981	-0.0750659	0.949299	0.214205	-0.350439	0.726009	0.839449	0.604683	1.52064	0.192927	3.13425	0.00172292	0.011864	-0.679749	0.624274	0.21477	-3.16501	0.00155077	0.00863263	ENSG00000110400	9.79193	9.40041	9.63244	9.50621	9.3348	10.0619	9.60832	9.26013	9.14015	9.48305	8.98914	9.23667	9.39512	8.58387	8.60539	8.49061	ENSG00000110400	991	712	755	760	804.5	642	1230	776	631
ENSG00000140835	10164	carbohydrate (N-acetylglucosamine 6-O) sulfotransferase 4	CHST4	19.9556	-0.295261	0.814925	0.283045	-1.04316	0.296875	0.479239	0.646236	1.56508	0.277367	2.32989	0.0198117	0.080707	-0.941496	0.520693	0.297537	-3.1643	0.00155459	0.00864852	ENSG00000140835	5.00745	4.34276	4.40263	4.52382	4.09199	4.65836	4.53602	4.40705	4.09731	4.38138	3.82885	4.26415	4.25755	4.03133	3.28485	3.79428	ENSG00000140835	43	22	21	26	28	16	32	25	23
ENSG00000220804	728323	uncharacterized LOC728323	LOC728323	23.5917	0.557635	1.47185	0.317927	1.75397	0.0794351	0.190457	-0.429862	0.742333	0.267177	-1.6089	0.107638	0.269932	0.987497	1.98274	0.312552	3.15947	0.00158057	0.00875877	ENSG00000220804	3.88039	4.50127	3.81591	4.06045	4.7955	4.09345	4.43023	4.43301	4.79279	4.19154	4.7054	4.17904	4.51039	4.75626	5.05602	5.31925	ENSG00000220804	13	24	10	15	15.5	30	17	21	22
ENSG00000176845	284207	meteorin, glial cell differentiation regulator-like	METRNL	424.391	0.13551	1.09848	0.264352	0.512614	0.608222	0.755972	-0.69738	0.616691	0.236687	-2.94642	0.00321476	0.0195484	0.832891	1.78125	0.263707	3.1584	0.0015864	0.00877914	ENSG00000176845	7.88546	8.28592	8.33369	8.6741	8.58254	8.18658	8.3257	8.77769	8.45343	8.33097	8.73544	8.35742	8.65188	9.22914	9.8098	9.48422	ENSG00000176845	254	324	301	425	326	380	324	313	454
ENSG00000175197	1649	DNA-damage-inducible transcript 3	DDIT3	835.259	0.583277	1.49825	0.377281	1.546	0.122104	0.259851	-0.606237	0.656908	0.340307	-1.78144	0.0748406	0.211796	1.18951	2.28076	0.37711	3.15429	0.00160889	0.00887888	ENSG00000175197	8.44884	9.02989	8.78386	9.37215	9.67551	8.31067	9.23338	10.0722	10.0802	9.16792	9.68999	9.31678	9.31789	10.5605	10.369	10.8785	ENSG00000175197	374	542	407	686	502.25	815	346	589	1123
ENSG00000140807	85407	naked cuticle homolog 1 (Drosophila)	NKD1	24.4347	-0.897451	0.536835	0.230877	-3.88713	0.000101437	0.000904194	-0.182422	0.881223	0.225463	-0.809097	0.418459	0.636345	-0.715029	0.609193	0.227029	-3.1495	0.0016355	0.0089768	ENSG00000140807	5.05277	4.92954	4.87559	5.19934	4.35109	4.3654	4.25238	4.54715	4.51854	4.0356	4.61137	4.45465	4.77062	4.29685	4.15677	4.51161	ENSG00000140807	41	35	30	44	37.5	19	22	17	24
ENSG00000135116	8739	harakiri, BCL2 interacting protein	HRK	11.5935	-0.182151	0.881388	0.554478	-0.32851	0.742526	0.849767	-1.843	0.278742	0.483401	-3.81256	0.000137532	0.00140739	1.66085	3.16202	0.527356	3.14939	0.00163613	0.0089768	ENSG00000135116	2.62001	2.40204	2.93938	3.44253	2.43321	2.48858	2.43711	3.06698	3.14389	3.20267	3.46748	3.37807	3.22463	3.60615	4.98678	4.03254	ENSG00000135116	4	2	6	13	6.25	2	3	2	8
ENSG00000170379	285966::101928422	family with sequence similarity 115, member C::protein FAM115C-like	FAM115C::LOC101928422	103.608	-0.307198	0.80821	0.230439	-1.3331	0.1825	0.344529	0.425882	1.34339	0.211366	2.0149	0.0439151	0.145339	-0.733079	0.601618	0.232804	-3.14892	0.00163877	0.00898291	ENSG00000170379	7.35079	6.85813	7.07161	6.72744	6.50056	7.37618	7.02307	6.31757	6.26505	6.56807	6.45202	6.62395	6.74827	6.10014	5.8163	6.14362	ENSG00000170379	189	124	131	111	138.75	89	197	132	80
ENSG00000231466	NA	NA	NA	37.5776	-0.606523	0.656777	0.197939	-3.06419	0.00218258	0.011372	0.0179026	1.01249	0.189975	0.0942364	0.924921	0.965745	-0.624426	0.648678	0.198633	-3.14361	0.00166876	0.00910825	ENSG00000231466	5.77429	5.54573	5.67216	5.27973	5.27425	5.26587	4.75088	4.86537	5.1624	5.11928	5.31461	4.86081	5.12938	4.78292	5.0809	5.20918	ENSG00000231466	66	52	52	41	52.75	39	44	24	28
ENSG00000090861	16	alanyl-tRNA synthetase	AARS	7198.07	0.262798	1.1998	0.213521	1.23078	0.218404	0.390237	-0.407492	0.753933	0.191511	-2.12778	0.0333557	0.11866	0.67029	1.59139	0.213494	3.13962	0.00169167	0.00920524	ENSG00000090861	11.9792	12.627	12.322	12.7188	12.785	12.2105	12.6186	12.992	12.902	12.5659	12.8498	12.7112	12.6482	13.2311	13.588	13.3352	ENSG00000090861	4394	6629	4789	7000	5703	7011	5299	6185	8424
ENSG00000064195	1747	distal-less homeobox 3	DLX3	29.6392	-1.18993	0.438324	0.242301	-4.91096	9.06311e-07	1.50838e-05	-0.456915	0.728543	0.232768	-1.96297	0.0496502	0.158633	-0.733015	0.601645	0.2336	-3.13791	0.00170156	0.0092478	ENSG00000064195	5.34945	5.08849	5.52907	5.50921	4.36243	4.47043	4.20113	4.47524	4.58419	4.63694	4.11866	4.94764	4.55552	4.68914	5.2102	5.00645	ENSG00000064195	50	38	50	54	48	18	23	15	21
ENSG00000267745	NA	NA	NA	38.2428	-0.966045	0.511908	0.227798	-4.24079	2.22734e-05	0.000249764	-0.26332	0.833168	0.216406	-1.21679	0.223685	0.435502	-0.702724	0.614411	0.223993	-3.13727	0.00170531	0.0092654	ENSG00000267745	5.67731	5.9558	5.64717	5.55648	5.46398	5.03432	4.35186	4.89936	5.01602	4.53715	4.92313	5.4915	4.924	5.01008	5.21019	5.1716	ENSG00000267745	61	73	51	52	59.25	46	36	16	29
ENSG00000163435	1999	E74-like factor 3 (ets domain transcription factor, epithelial-specific )	ELF3	15.2852	-2.56485	0.169006	0.371922	-6.8962	5.34106e-12	2.67921e-10	-1.57088	0.336603	0.363844	-4.31746	1.57833e-05	0.000215597	-0.993971	0.502094	0.317053	-3.13504	0.00171833	0.00931916	ENSG00000163435	4.26321	4.31151	4.53424	4.9722	2.91869	2.93606	3.03291	3.19769	3.0767	2.82115	3.68286	3.66082	3.58723	3.62541	4.50902	3.64766	ENSG00000163435	26	26	29	47	32	4	5	5	7
ENSG00000234520	101928036	uncharacterized LOC101928036	AC018464.3	13.0199	-1.03896	0.486679	0.312144	-3.32845	0.000873299	0.00543022	-0.0651617	0.955838	0.311725	-0.209036	0.83442	0.918521	-0.973796	0.509164	0.310729	-3.13391	0.00172494	0.00934784	ENSG00000234520	4.14674	4.06165	3.95796	4.28387	3.21771	3.68872	3.80501	3.09892	3.35667	3.48898	3.59628	3.64124	3.75824	3.3855	3.14346	3.388	ENSG00000234520	24	21	17	26	22	7	15	15	6
ENSG00000270442	NA	NA	NA	24.0456	-0.704031	0.613855	0.245314	-2.86991	0.00410585	0.0189798	0.0703522	1.04997	0.238625	0.294823	0.768129	0.880759	-0.774383	0.584639	0.247345	-3.13078	0.00174345	0.00943156	ENSG00000270442	4.83681	5.01344	5.00565	4.99526	4.61918	4.48674	4.29844	4.35682	4.24808	4.56404	4.9661	4.49183	4.07805	3.997	4.3176	4.22906	ENSG00000270442	34	38	34	37	35.75	25	25	18	20
ENSG00000131171	6451	SH3 domain binding glutamate-rich protein like	SH3BGRL	34.8234	1.63454	3.10489	0.219545	7.44514	9.68404e-14	6.21583e-12	2.46571	5.524	0.222588	11.0775	1.61317e-28	3.28281e-26	-0.831171	0.562073	0.265601	-3.1294	0.00175165	0.00945405	ENSG00000131171	4.52956	4.82415	4.50963	4.07114	6.0122	5.63065	5.66974	5.86765	5.8242	5.92931	3.82523	3.64238	4.18995	4.23585	3.93938	3.86525	ENSG00000131171	24	30	20	14	22	77	64	58	71
ENSG00000215808	339535	long intergenic non-protein coding RNA 1139	LINC01139	113.425	0.492823	1.4072	0.195848	2.51636	0.0118574	0.0442562	-0.118516	0.921135	0.171525	-0.690955	0.489594	0.695751	0.61134	1.52768	0.19538	3.12897	0.00175419	0.00946205	ENSG00000215808	6.29049	6.3544	6.43094	6.60741	6.94727	6.55016	6.6886	7.17691	7.15901	6.58391	6.82882	6.61378	6.42591	7.16865	7.36036	7.26156	ENSG00000215808	83	83	79	100	86.25	124	104	101	153
ENSG00000259495	NA	NA	NA	31.7907	-0.912731	0.531179	0.221518	-4.12034	3.78311e-05	0.000387574	-0.232932	0.850904	0.213034	-1.09341	0.274215	0.493334	-0.679799	0.624252	0.217442	-3.12634	0.00176994	0.00953841	ENSG00000259495	5.57766	5.34053	5.48906	5.24729	4.84508	5.01002	4.68991	4.13264	4.61844	4.75717	5.10558	4.91123	5.13069	4.59079	4.83476	4.56224	ENSG00000259495	59	46	47	42	48.5	28	37	24	14
ENSG00000152580	285313	immunoglobulin superfamily, member 10	IGSF10	101.77	0.413188	1.33163	0.21025	1.96522	0.0493884	0.13318	-0.240238	0.846606	0.184304	-1.30349	0.192408	0.396278	0.653426	1.5729	0.20916	3.12404	0.00178384	0.00960465	ENSG00000152580	6.36371	6.19333	6.38177	6.19003	6.59745	6.91295	6.59306	6.66625	6.46762	6.66312	7.15321	7.23058	7.26203	6.62092	5.95306	6.5978	ENSG00000152580	89	74	77	73	78.25	96	139	95	105
ENSG00000182580	2049	EPH receptor B3	EPHB3	103.837	-0.795525	0.576134	0.240775	-3.30401	0.000953113	0.00582936	-0.0441646	0.969851	0.22059	-0.200211	0.841316	0.922727	-0.75136	0.594043	0.240654	-3.12216	0.00179527	0.00965457	ENSG00000182580	7.50303	6.91875	7.02932	7.23205	6.24667	7.29114	6.44906	5.93565	5.86679	6.40137	6.29481	6.53048	6.58795	6.079	6.91067	6.42174	ENSG00000182580	212	130	127	163	158	73	185	85	59
ENSG00000046889	80243	phosphatidylinositol-3,4,5-trisphosphate-dependent Rac exchange factor 2	PREX2	3.59889	-2.57895	0.167363	0.594009	-4.3416	1.4145e-05	NA	-0.919257	0.528781	0.615196	-1.49425	0.13511	NA	-1.65969	0.316507	0.533053	-3.11355	0.00184849	NA	ENSG00000046889	2.32097	2.28148	2.18749	2.13304	1.218	1.60183	1.65304	1.3671	1.23213	1.22423	1.64466	1.36598	1.749	1.51952	1.52902	1.6922	ENSG00000046889	11	10	8	8	9.25	0	3	3	1
ENSG00000133687	83857	transmembrane and tetratricopeptide repeat containing 1	TMTC1	10.7093	-1.76417	0.294396	0.377728	-4.67048	3.005e-06	4.34681e-05	-0.663939	0.631153	0.375525	-1.76803	0.0770562	0.215883	-1.10023	0.466442	0.353578	-3.1117	0.00186013	0.0099229	ENSG00000133687	3.85741	3.85444	4.21315	3.71155	2.9555	2.55393	2.96023	3.02476	3.0977	2.87364	3.21096	3.66058	2.82385	3.57394	3.06848	2.81278	ENSG00000133687	21	20	26	17	21	6	3	6	7
ENSG00000248098	593	branched chain keto acid dehydrogenase E1, alpha polypeptide	BCKDHA	30.5525	0.441112	1.35765	0.285011	1.5477	0.121694	0.259273	-0.430653	0.741926	0.242325	-1.77717	0.0755398	0.212967	0.871766	1.8299	0.28021	3.11112	0.00186381	0.00993154	ENSG00000248098	4.04565	4.64719	4.58266	4.69972	5.07298	4.68885	4.75592	5.31993	4.7372	4.24044	5.08804	4.78362	4.7763	5.38413	5.58465	5.28898	ENSG00000248098	14	25	21	26	21.5	35	28	26	45
ENSG00000204389	3303::3304	heat shock 70kDa protein 1A::heat shock 70kDa protein 1B	HSPA1A::HSPA1B	80.6679	-0.759375	0.590752	0.206407	-3.67901	0.00023414	0.00182701	-0.121177	0.919437	0.190974	-0.634521	0.525741	0.723574	-0.638198	0.642515	0.205611	-3.10391	0.00190982	0.0101426	ENSG00000204389	7.08765	6.7417	6.56916	6.61518	6.0248	6.52098	6.31752	5.81278	5.64796	6.00225	5.90415	6.10498	6.34149	5.98187	6.74407	5.8789	ENSG00000204389	160	117	92	105	118.5	63	106	79	55
ENSG00000226124	348751	formiminotransferase cyclodeaminase N-terminal like	FTCDNL1	43.809	0.235985	1.17771	0.196861	1.19873	0.230631	0.404559	-0.361138	0.77855	0.167496	-2.1561	0.0310755	0.112629	0.597123	1.5127	0.192505	3.10186	0.00192308	0.010198	ENSG00000226124	5.1385	5.16463	5.25699	5.14536	5.56341	5.1124	5.46902	5.52048	5.37014	5.09668	5.54568	5.43959	5.37855	5.78785	5.88396	5.87955	ENSG00000226124	37	36	35	35	35.75	48	37	44	48
ENSG00000169550	143662	mucin 15, cell surface associated	MUC15	15.9044	-2.52212	0.174087	0.370463	-6.80803	9.89453e-12	4.6756e-10	-1.53228	0.345731	0.361176	-4.24247	2.21074e-05	0.000290036	-0.98984	0.503534	0.319866	-3.09454	0.00197116	0.0104098	ENSG00000169550	4.53888	4.33391	4.59436	4.9211	3.24723	2.73847	2.82864	3.3921	2.98837	3.07166	4.29076	3.54311	4.02505	3.33505	4.28694	3.51065	ENSG00000169550	33	26	30	44	33.25	7	3	3	9
ENSG00000213270	NA	NA	NA	1.08391	0.888212	1.85088	0.881821	1.00725	0.313816	NA	-1.76696	0.293827	0.794123	-2.22505	0.026078	NA	2.65517	6.29922	0.858667	3.0922	0.00198677	NA	ENSG00000213270	-0.18417	-0.180715	-0.173145	-0.179961	-0.176779	-0.185744	-0.176284	-0.0247274	-0.00925066	-0.0149184	0.358321	0.112647	-0.0263288	-0.0197286	0.371799	0.145075	ENSG00000213270	0	0	0	0	0	0	0	0	1
ENSG00000197565	1288	collagen, type IV, alpha 6	COL4A6	22.1654	0.76217	1.69604	0.242939	3.13729	0.0017052	0.00935562	1.62858	3.09208	0.245561	6.63206	3.31032e-11	1.33216e-09	-0.866405	0.548512	0.280588	-3.08783	0.00201627	0.0106104	ENSG00000197565	4.17979	4.46151	4.2819	4.42886	4.56117	5.16846	5.05496	5.00805	4.63123	4.89216	3.63432	3.83237	3.60624	3.86715	3.82285	3.96982	ENSG00000197565	19	24	18	23	21	25	49	39	39
ENSG00000279583	NA	NA	NA	4.56181	1.67022	3.18264	0.635973	2.62625	0.00863311	NA	-0.27754	0.824997	0.481943	-0.575876	0.564699	NA	1.94776	3.85776	0.630859	3.08748	0.00201861	NA	ENSG00000279583	1.88407	1.48769	1.81815	1.4904	2.3461	2.27484	1.66017	2.49142	1.95604	2.05901	2.58017	1.78439	2.22837	2.15216	2.36088	2.40776	ENSG00000279583	3	0	2	0	1.25	7	7	1	9
ENSG00000151117	144110	transmembrane protein 86A	TMEM86A	66.2975	0.681484	1.60379	0.242242	2.81324	0.00490454	0.0219138	-0.0647852	0.956088	0.210119	-0.308326	0.757834	0.875272	0.746269	1.67745	0.241965	3.0842	0.00204102	0.0107187	ENSG00000151117	5.16331	5.68304	5.47422	5.80751	6.04429	5.90347	5.80623	6.56261	6.27303	6.11901	5.8014	5.60639	5.88822	6.25072	6.66727	6.63051	ENSG00000151117	35	52	39	57	45.75	66	67	54	103
ENSG00000149243	283212	kelch-like family member 35	KLHL35	39.413	-0.104847	0.929904	0.212252	-0.493971	0.621327	0.76632	-0.728043	0.603722	0.182674	-3.98548	6.7345e-05	0.000767185	0.623196	1.54028	0.202384	3.07927	0.00207508	0.0108752	ENSG00000149243	4.97748	5.22157	5.01264	5.17396	5.16289	5.13882	4.62672	4.87651	5.17434	5.06157	5.40865	5.29708	5.47336	5.59792	5.86822	5.90698	ENSG00000149243	33	39	29	37	34.5	35	39	21	28
ENSG00000240934	NA	NA	NA	20.3597	0.714085	1.64044	0.359729	1.98506	0.0471374	0.128486	-0.377684	0.769672	0.302317	-1.2493	0.211557	0.421326	1.09177	2.13135	0.355196	3.07371	0.00211415	0.0110316	ENSG00000240934	3.93163	3.48714	4.19455	3.57745	4.19927	4.72341	3.54015	4.36044	4.15354	4.51568	5.13219	4.44469	3.98611	4.29907	4.3759	4.87142	ENSG00000240934	15	8	17	9	12.25	18	34	8	22
ENSG00000159247	NA	NA	NA	2.99545	-1.5486	0.341841	0.630234	-2.45719	0.014003	NA	0.465145	1.38046	0.663963	0.700559	0.483578	NA	-2.01375	0.247629	0.655373	-3.07268	0.00212149	NA	ENSG00000159247	2.12483	1.55258	1.80833	1.93758	1.18424	1.15291	1.68664	1.01875	1.34819	1.46774	1.02254	1.44257	1.44016	1.02477	1.3354	1.04465	ENSG00000159247	11	4	6	8	7.25	1	1	5	0
ENSG00000260852	283932	FBXL19 antisense RNA 1 (head to head)	FBXL19-AS1	35.4966	-1.10071	0.466288	0.206556	-5.32885	9.88372e-08	2.09465e-06	-0.494269	0.709922	0.198356	-2.49182	0.0127089	0.0575775	-0.606439	0.656816	0.19738	-3.07245	0.00212311	0.0110654	ENSG00000260852	5.67397	5.69263	5.44847	5.60059	4.37777	5.16035	4.80851	4.63408	4.60535	4.66021	5.10905	5.04792	5.07275	5.35931	5.24936	4.7456	ENSG00000260852	62	60	44	55	55.25	17	41	26	23
ENSG00000233432	NA	NA	NA	17.3553	-0.35953	0.779419	0.257738	-1.39494	0.163034	0.319222	0.474277	1.38922	0.257119	1.84458	0.0650985	0.192564	-0.833806	0.561047	0.271407	-3.07216	0.00212514	0.0110727	ENSG00000233432	4.58747	4.23908	4.34274	4.33953	4.03506	3.97194	4.20233	4.11015	4.09791	4.36831	4.02128	3.88013	3.74548	3.64168	3.58838	4.07692	ENSG00000233432	31	21	21	23	24	16	17	19	18
ENSG00000180953	400410	suppressor of tumorigenicity 20	ST20	32.9615	-0.403464	0.756041	0.219353	-1.83934	0.0658659	0.166019	0.28647	1.21965	0.210571	1.36044	0.17369	0.371661	-0.689934	0.619882	0.224709	-3.07035	0.00213808	0.0111247	ENSG00000180953	5.46642	5.2786	5.40149	5.20766	4.89971	5.3717	5.26697	4.57196	4.93652	4.89475	4.23201	4.99652	4.81034	4.93386	4.9656	4.72708	ENSG00000180953	53	43	43	40	44.75	29	50	40	22
ENSG00000120738	1958	early growth response 1	EGR1	719.214	1.79979	3.4817	0.256738	7.01022	2.37938e-12	1.24956e-10	1.01027	2.01429	0.229543	4.40124	1.07634e-05	0.000153709	0.789516	1.72849	0.257313	3.06831	0.00215271	0.0111936	ENSG00000120738	8.03849	8.59053	8.22633	8.51961	10.1092	9.11173	10.2749	10.3913	10.2073	10.337	9.13351	9.25394	9.31747	9.43535	8.21613	9.17051	ENSG00000120738	279	397	273	373	330.5	1119	622	1251	1420
ENSG00000276476	NA	NA	NA	52.6711	0.151737	1.11091	0.204349	0.742542	0.457759	0.634578	-0.46119	0.726387	0.17631	-2.61579	0.00890223	0.0435577	0.612927	1.52936	0.199814	3.06749	0.00215866	0.0112086	ENSG00000276476	5.829	5.29932	5.42657	5.15675	5.30523	5.92915	5.73625	5.58983	5.6909	5.03125	5.75439	6.10525	6.02862	5.85511	6.08362	5.97075	ENSG00000276476	64	39	39	34	44	37	71	53	49
ENSG00000139438	84915	family with sequence similarity 222, member A	FAM222A	100.587	-0.258814	0.835775	0.207715	-1.246	0.212763	0.38347	0.384392	1.30531	0.190934	2.01322	0.0440911	0.145694	-0.643206	0.640288	0.210153	-3.06066	0.00220848	0.0113812	ENSG00000139438	7.01423	6.75674	7.08847	6.86932	6.36173	7.02869	6.98975	6.57483	6.16839	6.84622	6.17404	6.58261	6.93893	6.19009	5.99368	5.94223	ENSG00000139438	147	115	133	124	129.75	80	152	129	98
ENSG00000232524	NA	NA	NA	7.44967	-1.1505	0.450468	0.392973	-2.92769	0.00341492	NA	0.0633178	1.04487	0.40313	0.157066	0.875193	NA	-1.21382	0.431125	0.396714	-3.05969	0.00221567	NA	ENSG00000232524	2.98505	3.34291	3.30413	3.40723	2.7196	2.54624	2.72386	2.49227	2.76093	2.83177	3.04808	2.59642	2.37158	2.39409	2.73557	2.68272	ENSG00000232524	10	15	13	16	13.5	6	5	6	4
ENSG00000265519	NA	NA	NA	3.29412	-2.28195	0.20562	0.59108	-3.86064	0.000113092	NA	-0.589827	0.664422	0.617166	-0.955703	0.339222	NA	-1.69212	0.309472	0.553157	-3.05902	0.00222061	NA	ENSG00000265519	1.8476	2.26991	2.01857	2.13195	1.14373	1.40381	1.44652	1.56006	1.15687	1.30963	1.5679	1.55854	1.55606	1.30122	1.45266	1.33023	ENSG00000265519	6	11	7	9	8.25	0	2	2	3
ENSG00000188760	130612	transmembrane protein 198	TMEM198	40.4964	0.477667	1.39249	0.248332	1.9235	0.0544168	0.143604	-0.272332	0.82798	0.212212	-1.2833	0.199386	0.405184	0.749999	1.68179	0.245736	3.05205	0.00227285	0.0116392	ENSG00000188760	4.72721	4.61067	4.90135	5.37976	5.37824	5.0852	5.38642	5.44238	5.56485	4.95668	5.44147	5.12295	5.04951	5.75957	5.81473	5.85045	ENSG00000188760	26	22	26	44	29.5	42	37	42	46
ENSG00000166046	255394	t-complex 11, testis-specific-like 2	TCP11L2	230.56	0.161105	1.11814	0.367891	0.437915	0.661448	0.795835	-0.957884	0.514812	0.330649	-2.89698	0.00376771	0.0221656	1.11899	2.17195	0.366791	3.05075	0.00228269	0.0116762	ENSG00000166046	6.81981	7.27828	7.08464	7.75233	7.65438	6.55064	7.07694	7.84657	7.85776	7.20691	7.85267	7.44993	7.49239	8.74135	9.03034	8.80903	ENSG00000166046	119	160	124	225	157	200	99	129	239
ENSG00000261740	552900	bolA family member 2	BOLA2	39.5212	0.690115	1.61341	0.263816	2.61589	0.00889956	0.0352674	-0.111595	0.925564	0.224908	-0.496178	0.619769	0.787765	0.801709	1.74316	0.26295	3.04891	0.00229677	0.0117382	ENSG00000261740	4.79603	5.15857	4.35278	4.86303	5.15977	5.58017	5.53419	5.86736	4.82561	4.94706	5.55688	5.26567	5.10598	5.75023	5.69797	5.28495	ENSG00000261740	28	37	15	28	27	35	57	48	66
ENSG00000176046	26471	nuclear protein, transcriptional regulator, 1	NUPR1	312.294	0.292817	1.22503	0.526257	0.556414	0.577928	0.733749	-1.3095	0.403461	0.479356	-2.73179	0.00629914	0.0333446	1.60232	3.03631	0.525603	3.04853	0.00229962	0.0117494	ENSG00000176046	6.07901	7.36967	7.08406	8.07705	7.85568	6.45092	7.18594	8.34554	7.89473	7.42204	8.13794	7.49025	7.60794	9.00942	10.2102	9.41858	ENSG00000176046	66	170	123	283	160.5	230	91	139	341
ENSG00000004468	952	CD38 molecule	CD38	8.04807	0.0155177	1.01081	0.392726	0.0395127	0.968482	0.983586	1.3656	2.57683	0.41208	3.31392	0.000919987	0.00703765	-1.35008	0.39227	0.442942	-3.04799	0.00230379	0.0117606	ENSG00000004468	3.41357	2.82794	2.80244	3.4053	2.95164	3.28254	3.0387	2.92734	3.08113	3.52189	2.43739	2.9246	2.5358	2.3172	2.33092	2.62293	ENSG00000004468	16	7	6	15	11	8	14	9	8
ENSG00000280385	NA	NA	NA	46.0011	-0.895631	0.537512	0.256475	-3.49207	0.000479286	0.00330626	-0.117469	0.921803	0.239832	-0.489798	0.624277	0.79055	-0.778161	0.583109	0.255389	-3.04697	0.00231162	0.0117902	ENSG00000280385	6.39339	5.97479	6.05241	5.43552	5.3799	5.72086	5.41627	4.94835	4.72853	5.02377	5.49731	5.76609	5.55822	4.98683	5.05666	4.95411	ENSG00000280385	104	71	68	45	72	41	62	42	29
ENSG00000178607	2081	endoplasmic reticulum to nucleus signaling 1	ERN1	619.567	0.355949	1.27983	0.244362	1.45665	0.145213	0.294325	-0.386847	0.764799	0.218794	-1.76809	0.077046	0.215883	0.742797	1.67342	0.244108	3.0429	0.00234311	0.0118902	ENSG00000178607	8.54053	8.87616	8.85147	9.04381	9.44802	8.66736	9.03033	9.42886	9.427	8.95294	9.21687	9.01982	8.90539	9.79392	10.0698	9.95381	ENSG00000178607	403	489	431	546	467.25	698	452	513	714
ENSG00000139329	4060	lumican	LUM	20.4096	1.42645	2.68784	0.291982	4.88541	1.03215e-06	1.69265e-05	0.512522	1.42654	0.228508	2.24291	0.0249026	0.0956372	0.913927	1.88417	0.300468	3.04168	0.00235266	0.0119183	ENSG00000139329	3.68519	3.79824	3.67207	3.66568	4.40555	4.93788	4.66288	4.54038	4.3777	4.86488	4.24613	4.06052	3.99613	4.44816	4.52078	4.36753	ENSG00000139329	11	12	9	10	10.5	22	41	28	26
ENSG00000182459	400629	testis expressed 19	TEX19	8.35379	0.548751	1.46282	0.518643	1.05805	0.290032	0.47186	-0.97336	0.509318	0.429522	-2.26615	0.0234425	0.0915391	1.52211	2.87211	0.500507	3.04114	0.00235685	0.0119295	ENSG00000182459	2.49588	1.9927	2.58432	3.00124	2.6647	2.36944	2.95447	2.8374	3.37422	2.32291	3.37295	3.00465	3.28525	2.94805	3.73189	3.40629	ENSG00000182459	4	0	4	9	4.25	5	3	8	7
ENSG00000130707	445	argininosuccinate synthase 1	ASS1	155.29	-0.408805	0.753247	0.325693	-1.25518	0.209412	0.379148	-1.38889	0.381858	0.291748	-4.76059	1.93028e-06	3.30042e-05	0.980086	1.97258	0.322549	3.03857	0.00237708	0.0120047	ENSG00000130707	6.628	7.06895	6.79815	7.15673	6.59736	5.89927	6.47567	6.87096	6.79453	6.47502	7.38928	7.18983	7.03288	7.86153	8.76509	8.14736	ENSG00000130707	106	141	103	149	124.75	93	61	84	119
ENSG00000178026	388886	leucine rich repeat containing 75B	LRRC75B	45.0464	0.687742	1.61076	0.306519	2.24372	0.0248507	0.0788493	-0.237674	0.848111	0.265721	-0.89445	0.371081	0.591525	0.925416	1.89923	0.304993	3.03422	0.00241158	0.012155	ENSG00000178026	4.74544	5.12495	4.74771	5.10478	5.60614	4.59441	5.51505	5.80358	5.75786	5.46254	5.17237	5.07702	5.34425	5.82419	6.47308	5.8302	ENSG00000178026	26	35	22	34	29.25	50	23	46	61
ENSG00000181634	9966	tumor necrosis factor (ligand) superfamily, member 15	TNFSF15	147.597	2.58494	5.9999	0.333179	7.75841	8.59989e-15	6.4438e-13	1.56381	2.95633	0.293022	5.33682	9.45886e-08	2.15782e-06	1.02113	2.02951	0.336551	3.0341	0.00241255	0.0121564	ENSG00000181634	5.36692	5.51403	5.53406	5.91377	8.06245	7.80506	7.87	8.08832	8.25711	7.93959	5.77205	5.61439	5.68223	7.00901	7.11725	7.00656	ENSG00000181634	39	42	38	58	44.25	283	266	244	299
ENSG00000263606	NA	NA	NA	98.5748	-0.67161	0.627806	0.213756	-3.14195	0.00167826	0.00925884	-0.0240622	0.98346	0.196405	-0.122513	0.902493	0.953999	-0.647548	0.638364	0.213739	-3.02963	0.00244857	0.0123137	ENSG00000263606	7.17089	7.08393	7.02337	6.88614	6.46449	6.87812	6.19786	6.08784	6.25799	6.53246	6.6373	6.9029	6.7413	6.4012	5.96789	5.6499	ENSG00000263606	166	148	127	126	141.75	87	136	70	67
ENSG00000279518	NA	NA	NA	3.40178	-1.17893	0.441679	0.560138	-2.10471	0.0353166	NA	0.620702	1.53762	0.59671	1.04021	0.298244	NA	-1.79963	0.287248	0.594707	-3.02608	0.0024775	NA	ENSG00000279518	2.35729	1.92767	2.0742	1.73012	1.50415	1.79806	1.50641	1.61866	1.38102	1.76156	1.35908	1.61713	1.489	1.20597	1.76002	1.22814	ENSG00000279518	12	6	7	4	7.25	2	5	2	3
ENSG00000257681	NA	NA	NA	32.1854	-0.470453	0.721738	0.212667	-2.21216	0.0269556	0.0839634	0.184517	1.13644	0.204694	0.901432	0.367359	0.587905	-0.65497	0.635089	0.216488	-3.02544	0.00248273	0.0124575	ENSG00000257681	5.48176	4.83215	5.44775	5.41233	4.64959	5.26801	4.97384	4.89039	4.96818	4.80933	4.83933	4.69223	4.64282	4.69069	4.92234	5.01356	ENSG00000257681	54	29	45	48	44	23	46	31	30
ENSG00000271327	NA	NA	NA	2.07162	1.67284	3.18842	0.79551	2.10285	0.0354786	NA	-0.692064	0.618968	0.620917	-1.11458	0.265029	NA	2.3649	5.15119	0.782043	3.02401	0.00249449	NA	ENSG00000271327	0.63925	0.645575	0.819617	0.646955	0.809274	1.03622	0.653673	1.17888	0.967693	0.957615	1.07187	1.06381	0.937322	1.07586	1.49836	0.97865	ENSG00000271327	0	0	1	0	0.25	1	3	0	4
ENSG00000174837	2015	egf-like module containing, mucin-like, hormone receptor-like 1	EMR1	1.07519	-0.867681	0.548027	0.838428	-1.03489	0.30072	NA	1.79639	3.47349	0.875267	2.05239	0.040132	NA	-2.66407	0.157774	0.881083	-3.02363	0.00249762	NA	ENSG00000174837	-0.234344	0.302105	-0.0597149	0.506127	-0.0673527	0.278936	-0.226506	-0.0727067	-0.222226	-0.0629082	-0.228045	-0.229819	-0.23029	-0.227168	-0.225154	-0.219328	ENSG00000174837	0	4	1	6	2.75	1	4	0	1
ENSG00000280120	NA	NA	NA	72.4189	-0.618959	0.651141	0.208827	-2.96397	0.00303694	0.014823	0.0133391	1.00929	0.193612	0.0688958	0.945073	0.975805	-0.632298	0.645148	0.209126	-3.02353	0.00249844	0.0125284	ENSG00000280120	6.91064	6.63022	6.53531	6.06231	6.02553	6.52616	5.89164	5.44577	5.62854	6.2785	6.18804	6.06844	5.96654	5.87988	6.03899	5.8593	ENSG00000280120	142	109	91	69	102.75	64	108	57	41
ENSG00000140044	122953	Jun dimerization protein 2	JDP2	1041.92	0.419772	1.33772	0.300261	1.39803	0.162105	0.31796	-0.48739	0.713314	0.269837	-1.80624	0.0708809	0.203844	0.907163	1.87535	0.300111	3.02275	0.00250485	0.0125474	ENSG00000140044	8.62559	9.71718	9.36921	9.90224	10.0868	9.14259	9.71561	10.2606	10.1942	9.71713	10.0279	9.80414	9.80671	10.694	10.8117	10.7521	ENSG00000140044	421	880	615	994	727.5	1084	626	825	1273
ENSG00000009724	10747	mannan-binding lectin serine peptidase 2	MASP2	14.2543	-1.33073	0.397568	0.38235	-3.4804	0.000500673	0.00343132	-0.188494	0.877521	0.370943	-0.508149	0.611349	0.781701	-1.14223	0.453057	0.378229	-3.01995	0.00252813	0.0126216	ENSG00000009724	4.91566	4.26247	3.92611	4.00048	3.62856	4.10988	3.23778	3.37561	2.97616	3.05892	3.471	3.45042	3.19701	3.48116	3.78303	3.91804	ENSG00000009724	48	25	16	19	27	12	23	7	9
ENSG00000198203	6819	sulfotransferase family, cytosolic, 1C, member 2	SULT1C2	11.7799	-0.80677	0.57166	0.32	-2.52115	0.0116971	0.0437767	0.172949	1.12736	0.321104	0.538607	0.590158	0.768664	-0.979719	0.507079	0.326528	-3.00042	0.0026961	0.0132825	ENSG00000198203	4.04498	3.90677	3.72311	3.96478	3.55078	3.44771	3.25339	3.58714	3.38202	3.27036	3.66747	3.04015	3.51273	3.54881	3.08628	2.93182	ENSG00000198203	23	19	14	20	19	12	12	8	13
ENSG00000006788	8735	myosin, heavy chain 13, skeletal muscle	MYH13	55.9015	0.268764	1.20478	0.310965	0.86429	0.387428	0.570957	-0.652806	0.636042	0.273366	-2.38803	0.0169391	0.0717299	0.92157	1.89418	0.307257	2.99934	0.00270562	0.0133162	ENSG00000006788	5.23975	5.49117	5.26887	5.42462	4.69718	6.4005	5.14867	6.14617	4.95213	5.30847	5.94165	6.2357	5.69406	6.1718	6.595	6.15238	ENSG00000006788	39	46	34	43	40.5	21	103	32	77
ENSG00000261342	NA	NA	NA	59.0126	-0.57413	0.671691	0.199231	-2.88173	0.00395498	0.0184011	0.0249516	1.01745	0.186368	0.133884	0.893495	0.949414	-0.599082	0.660174	0.199741	-2.99929	0.00270608	0.0133162	ENSG00000261342	6.37519	6.26957	6.00859	6.28305	5.16778	6.05541	5.97338	5.79735	5.28213	5.92094	5.68882	5.93428	6.03696	5.41731	5.6413	5.49172	ENSG00000261342	97	85	62	85	82.25	32	77	63	57
ENSG00000245105	144571	A2M antisense RNA 1	A2M-AS1	5.06916	-1.17629	0.442489	0.491643	-2.39256	0.0167314	NA	0.349624	1.27423	0.509525	0.686176	0.492602	NA	-1.52591	0.347261	0.508903	-2.99843	0.00271375	NA	ENSG00000245105	2.93943	2.32391	2.8677	2.42151	2.02806	2.08534	2.14911	2.01239	1.92581	2.55241	1.89375	2.23351	2.0077	2.02701	1.60979	2.31032	ENSG00000245105	15	6	12	7	10	3	4	4	3
ENSG00000152463	55301	oleoyl-ACP hydrolase	OLAH	18.695	0.50642	1.42052	0.397901	1.27273	0.203115	0.370556	-0.662033	0.631987	0.338928	-1.95332	0.0507822	0.1613	1.16845	2.24771	0.389897	2.99683	0.00272805	0.013403	ENSG00000152463	3.54657	3.58892	3.60212	4.04779	4.14472	3.66858	3.98164	4.05626	4.2625	4.06207	3.8359	3.87684	4.2015	4.24479	5.48287	4.62539	ENSG00000152463	10	10	9	17	11.5	18	12	15	17
ENSG00000282034	NA	NA	NA	6.69804	-0.687067	0.621115	0.394809	-1.74025	0.0818146	NA	0.575496	1.49019	0.412659	1.3946	0.163135	NA	-1.26256	0.416803	0.421431	-2.99589	0.00273642	NA	ENSG00000282034	2.97907	2.94256	3.28549	2.87451	2.82336	2.74189	2.54896	2.62313	2.68446	2.66202	2.53673	2.30246	2.61678	2.05697	2.5597	2.60605	ENSG00000282034	11	10	14	9	11	8	8	5	6
ENSG00000007968	1870	E2F transcription factor 2	E2F2	296.537	-0.384585	0.765999	0.275714	-1.39487	0.163055	0.319222	0.442777	1.35922	0.24934	1.7758	0.075766	0.213403	-0.827362	0.563559	0.276429	-2.99304	0.00276218	0.013541	ENSG00000007968	8.79855	8.5982	8.61774	8.4208	8.01111	8.8212	8.38578	7.87321	7.69828	8.33249	8.07856	8.20465	8.31532	7.21047	7.23056	7.35282	ENSG00000007968	503	414	377	360	413.5	255	523	333	239
ENSG00000154493	118611	chromosome 10 open reading frame 90	C10orf90	18.2524	0.302614	1.23338	0.2803	1.07961	0.280317	0.462707	1.22858	2.34337	0.279309	4.39865	1.08926e-05	0.000155306	-0.92597	0.526326	0.309532	-2.99151	0.00277599	0.01359	ENSG00000154493	3.88424	4.24509	4.44185	4.38956	4.2995	4.7037	4.52442	4.44036	4.04372	4.66339	3.77587	4.16276	3.52767	3.56515	3.50661	3.28997	ENSG00000154493	15	21	23	24	20.75	21	35	26	25
ENSG00000168702	53353	low density lipoprotein receptor-related protein 1B	LRP1B	10.3831	2.79573	6.94383	0.497238	5.62252	1.88195e-08	4.71357e-07	1.24947	2.37755	0.354327	3.52633	0.000421369	0.00368271	1.54626	2.92058	0.516915	2.99132	0.00277774	0.0135949	ENSG00000168702	2.36899	2.10625	2.70539	2.52876	3.94215	2.98235	3.90233	4.03773	3.43862	4.01396	3.30172	2.86076	2.85626	3.07205	3.09267	2.9608	ENSG00000168702	2	0	4	3	2.25	22	8	21	25
ENSG00000166741	4837::101928916	nicotinamide N-methyltransferase::uncharacterized LOC101928916	NNMT::LOC101928916	904.355	-0.231673	0.851647	0.235148	-0.985222	0.324515	0.509997	-0.932852	0.523822	0.210799	-4.42531	9.63021e-06	0.00013852	0.701179	1.62583	0.234652	2.98817	0.00280656	0.0137172	ENSG00000166741	9.0107	9.64586	9.47338	10.0181	9.50381	8.67321	9.28438	9.62283	9.58764	9.27012	9.99197	9.86559	9.83432	10.4155	10.6238	10.6479	ENSG00000166741	559	840	666	1085	787.5	717	448	608	810
ENSG00000048540	55885	LIM domain only 3 (rhombotin-like 2)	LMO3	6.56029	-1.88259	0.271196	0.500802	-3.75915	0.000170492	NA	-0.439393	0.737445	0.50191	-0.875442	0.381334	NA	-1.4432	0.367751	0.483407	-2.98547	0.00283143	NA	ENSG00000048540	3.08274	2.92353	3.61959	2.85811	2.33051	1.7376	2.33416	2.06436	2.10971	2.7467	2.32275	2.70165	2.30609	2.43967	1.94732	2.60766	ENSG00000048540	14	11	22	10	14.25	4	0	4	2
ENSG00000130766	83667	sestrin 2	SESN2	1484.53	0.805459	1.7477	0.295406	2.72662	0.0063987	0.0270829	-0.0762926	0.948492	0.265481	-0.287375	0.773825	0.884061	0.881751	1.84261	0.295394	2.98501	0.00283573	0.0138228	ENSG00000130766	9.12915	10.1224	9.6854	10.2395	10.7342	9.66503	10.5736	11.0918	10.9682	10.5414	10.4574	10.2486	10.2211	10.9957	10.9366	11.2422	ENSG00000130766	599	1163	763	1251	944	1702	901	1507	2278
ENSG00000122986	84329	hydrogen voltage-gated channel 1	HVCN1	29.7389	-0.789246	0.578646	0.246718	-3.19899	0.00137912	0.00788799	-0.0558377	0.962036	0.235814	-0.236787	0.812822	0.906174	-0.733408	0.601481	0.246106	-2.98006	0.00288195	0.0140054	ENSG00000122986	5.18086	5.52485	5.27433	5.19387	4.8942	4.38773	5.04012	4.4832	4.2708	4.85199	4.84111	4.92073	5.04418	4.47016	4.76881	4.04843	ENSG00000122986	43	55	40	41	44.75	30	21	34	21
ENSG00000206567	NA	NA	NA	19.5167	-0.872592	0.546165	0.282661	-3.08706	0.00202145	0.0106848	-0.031509	0.978396	0.27484	-0.114645	0.908727	0.957827	-0.841083	0.558225	0.282429	-2.97803	0.00290104	0.01406	ENSG00000206567	4.85784	4.85029	4.68924	4.29604	3.76106	4.16787	4.39389	3.65613	4.45444	3.78753	4.46037	4.20338	3.9181	3.95917	3.98564	3.92912	ENSG00000206567	38	36	28	21	30.75	11	20	22	10
ENSG00000160180	7033	trefoil factor 3 (intestinal)	TFF3	7.06244	-2.21534	0.215335	0.445382	-4.97403	6.55757e-07	NA	-1.04914	0.483255	0.449382	-2.33463	0.0195626	NA	-1.1662	0.445593	0.391612	-2.97796	0.00290177	NA	ENSG00000160180	2.97349	3.14205	3.45904	3.48285	2.03161	2.35255	2.3053	2.40117	2.33544	2.18626	2.71658	2.28192	2.60332	2.81265	2.83138	2.59204	ENSG00000160180	11	13	17	19	15	1	4	3	4
ENSG00000107731	219699	unc-5 homolog B (C. elegans)	UNC5B	78.2544	0.607561	1.52368	0.263673	2.30422	0.0212104	0.0695925	-0.174883	0.885839	0.231234	-0.756303	0.449467	0.663074	0.782444	1.72004	0.26292	2.97598	0.00292057	0.0141413	ENSG00000107731	5.47954	5.75778	5.72419	6.12617	6.18343	6.31754	6.22684	6.63121	6.35475	6.20384	6.03665	5.90583	5.97697	6.44948	7.41503	6.48762	ENSG00000107731	45	54	47	72	54.5	72	91	74	106
ENSG00000136327	26257	NK2 homeobox 8	NKX2-8	34.8603	0.0218303	1.01525	0.216192	0.100977	0.919569	0.957952	-0.594574	0.66224	0.184703	-3.21909	0.001286	0.00933354	0.616404	1.53305	0.207531	2.97018	0.00297621	0.0143544	ENSG00000136327	4.8031	4.89416	4.77495	5.10769	5.12705	4.88445	4.96406	4.63639	4.99483	4.87565	5.20319	5.17435	5.19625	5.56053	5.41975	5.71449	ENSG00000136327	29	30	24	36	29.75	35	32	30	23
ENSG00000272505	NA	NA	NA	25.387	-0.00752856	0.994795	0.253998	-0.0296402	0.976354	0.987628	0.791539	1.73092	0.246073	3.21668	0.00129684	0.00939474	-0.799068	0.57472	0.269227	-2.96801	0.00299738	0.0144371	ENSG00000272505	4.97932	4.97276	4.95854	4.36597	5.23586	5.01217	4.51409	4.68099	4.62257	4.78988	4.62255	4.51034	4.09585	4.25357	4.10622	3.83045	ENSG00000272505	38	36	32	20	31.5	43	40	22	27
ENSG00000188747	10811	NADPH oxidase activator 1	NOXA1	149.886	0.577112	1.49186	0.203874	2.83072	0.0046443	0.0210225	-0.0276458	0.98102	0.1798	-0.153759	0.8778	0.941521	0.604758	1.52072	0.203852	2.96665	0.00301066	0.0144921	ENSG00000188747	6.56207	6.85358	6.63292	7.06294	7.5988	6.78003	7.24336	7.69876	7.33397	7.12435	7.341	7.10727	6.80917	7.36588	7.93433	7.31676	ENSG00000188747	100	119	90	138	111.75	197	121	150	220
ENSG00000111664	2784	guanine nucleotide binding protein (G protein), beta polypeptide 3	GNB3	24.6533	-0.769883	0.586465	0.286756	-2.6848	0.00725731	0.0299456	0.0865546	1.06183	0.2743	0.315547	0.752346	0.872493	-0.856438	0.552315	0.288721	-2.96631	0.00301395	0.0144935	ENSG00000111664	5.36609	5.13041	4.75687	4.80325	3.9997	4.96764	4.29977	4.62473	4.51266	4.02811	4.647	4.77289	4.39539	4.23639	4.26478	3.81124	ENSG00000111664	54	42	27	31	38.5	13	39	18	26
ENSG00000226332	NA	NA	NA	21.7452	-0.635044	0.643921	0.242499	-2.61874	0.00882543	0.0350512	0.0922671	1.06604	0.237124	0.389109	0.697195	0.838568	-0.727311	0.604029	0.245277	-2.96526	0.00302428	0.0145219	ENSG00000226332	4.85911	4.94211	4.78932	4.4909	4.65954	4.12785	4.31099	4.26844	4.2646	4.2277	4.43344	4.45261	4.03998	3.95829	4.22415	4.35931	ENSG00000226332	36	37	29	24	31.5	27	18	19	19
ENSG00000104332	6422	secreted frizzled-related protein 1	SFRP1	15.1987	0.309371	1.23917	0.342662	0.902848	0.366606	0.551268	1.42278	2.68102	0.341005	4.17232	3.01518e-05	0.000381596	-1.11341	0.4622	0.375691	-2.96363	0.00304032	0.0145684	ENSG00000104332	3.83035	4.03502	4.28061	3.7655	3.80524	4.62017	4.28298	4.40592	3.58491	4.21343	3.35549	3.88873	3.24309	3.44836	2.88125	2.93592	ENSG00000104332	16	19	22	14	17.75	14	36	23	27
ENSG00000232931	NA	NA	NA	18.9937	-0.725858	0.604637	0.314725	-2.30632	0.0210926	0.0693154	0.222089	1.16642	0.304157	0.730177	0.465282	0.676518	-0.947947	0.51837	0.319864	-2.96359	0.00304074	0.0145684	ENSG00000232931	4.68514	4.86193	4.67013	4.27704	4.00269	4.44946	4.41978	4.13662	3.28236	4.0893	3.98882	4.41606	4.22735	3.50523	3.61158	3.83685	ENSG00000232931	33	37	28	21	29.75	15	27	23	18
ENSG00000131737	3885::100653049	keratin 34::keratin, type I cuticular Ha4-like	KRT34::LOC100653049	44.4133	0.546862	1.4609	0.31693	1.7255	0.0844382	0.199357	-0.384491	0.766049	0.276045	-1.39286	0.163663	0.357068	0.931353	1.90706	0.314399	2.96233	0.00305324	0.0146079	ENSG00000131737	4.02782	5.15148	4.64641	5.57073	5.47542	4.6321	5.25574	5.60473	5.70592	5.53695	5.34863	5.29028	5.44574	6.22195	5.81212	6.01432	ENSG00000131737	12	36	20	51	29.75	45	24	37	52
ENSG00000233184	102606465	uncharterized LOC102606465	RP11-421L21.3	72.6686	0.3729	1.29495	0.233963	1.59384	0.110971	0.242646	-0.314501	0.804129	0.204494	-1.53795	0.12406	0.296381	0.687402	1.61038	0.232136	2.9612	0.00306441	0.0146301	ENSG00000233184	5.66408	5.55623	5.92527	6.02562	6.33675	6.02862	5.99494	5.92081	6.46913	5.94148	6.00671	6.01305	5.80268	6.75718	6.96512	6.52176	ENSG00000233184	53	46	56	67	55.5	82	73	62	61
ENSG00000160182	7031	trefoil factor 1	TFF1	0.487401	-2.63933	0.160502	0.889581	-2.96694	0.00300779	NA	-0.00736786	0.994906	0.869463	-0.00847404	0.993239	NA	-2.63197	0.161324	0.88927	-2.95969	0.00307948	NA	ENSG00000160182	-1.12351	-0.745121	-0.960853	-1.11671	-1.26983	-1.27397	-1.2696	-1.27101	-1.2676	-1.26885	-1.27031	-1.27114	-1.27136	-1.26991	-1.26897	-1.26625	ENSG00000160182	1	4	2	1	2	0	0	0	0
ENSG00000251595	79963	ATP-binding cassette, sub-family A (ABC1), member 11, pseudogene	ABCA11P	16.1598	-0.711819	0.61055	0.290539	-2.45	0.0142857	0.0512582	0.162596	1.1193	0.286064	0.568391	0.56977	0.754544	-0.874416	0.545475	0.295525	-2.95885	0.00308787	0.0147068	ENSG00000251595	4.64008	4.36751	4.47289	3.88997	4.19903	4.07837	3.74594	3.70861	3.79872	3.69546	3.79332	3.70507	3.55722	3.8043	4.17419	3.60831	ENSG00000251595	34	25	25	15	24.75	20	20	12	12
ENSG00000171631	5031	pyrimidinergic receptor P2Y, G-protein coupled, 6	P2RY6	5.79267	-0.0959717	0.935642	0.458169	-0.209468	0.834083	NA	1.43422	2.70235	0.48654	2.94779	0.00320059	NA	-1.53019	0.346232	0.517261	-2.95825	0.00309392	NA	ENSG00000171631	2.95515	2.63246	2.61075	2.46144	2.16115	3.10985	2.39049	2.64464	2.70942	2.5039	2.027	2.46418	1.87588	1.89196	2.04396	2.21111	ENSG00000171631	13	8	7	6	8.5	3	16	5	8
ENSG00000249803	NA	NA	NA	20.1803	0.491006	1.40542	0.289584	1.69556	0.0899692	0.208971	-0.348286	0.785517	0.239752	-1.4527	0.146308	0.330485	0.839292	1.78917	0.283922	2.95606	0.00311593	0.0148011	ENSG00000249803	4.00545	3.50766	3.96953	4.27178	4.04669	4.23817	4.46248	4.32837	4.47838	4.13333	4.78763	4.65548	4.45149	4.2122	4.76082	4.20862	ENSG00000249803	16	8	13	20	14.25	15	21	23	21
ENSG00000205707	144363	LYR motif containing 5	LYRM5	61.1044	-0.762566	0.589447	0.209713	-3.63623	0.000276656	0.00209753	-0.146737	0.903291	0.195472	-0.75068	0.452845	0.665809	-0.615829	0.652555	0.208415	-2.95482	0.00312852	0.0148373	ENSG00000205707	6.39449	6.53294	6.64425	5.60958	5.80403	5.60269	5.54541	5.38235	5.95281	5.74933	6.0467	5.61552	5.63143	6.16803	5.62135	5.64207	ENSG00000205707	98	104	102	49	88.25	55	53	44	40
ENSG00000272870	NA	NA	NA	41.2881	-0.0838214	0.943555	0.232058	-0.361209	0.717943	0.833945	0.625714	1.54297	0.219157	2.8551	0.00430236	0.0246944	-0.709536	0.611517	0.24032	-2.95246	0.0031525	0.0149233	ENSG00000272870	5.81736	5.49892	5.44349	5.51159	5.38336	5.9772	5.52376	4.99775	5.15146	5.73928	5.21997	5.19071	5.27207	4.42508	4.87838	4.84199	ENSG00000272870	67	49	42	49	51.75	42	78	47	31
ENSG00000228956	101929587::101927777::101927805	homeobox protein cut-like 1-like::uncharacterized LOC101927777::uncharacterized LOC101927805	LOC101929587::LOC101927777::LOC101927805	8.96572	-1.25019	0.420393	0.365776	-3.41791	0.00063103	0.00415612	-0.191634	0.875614	0.369325	-0.518876	0.603847	0.77746	-1.05856	0.480112	0.358859	-2.94979	0.00317994	0.0150215	ENSG00000228956	3.50747	3.23732	3.84347	3.61049	2.76586	3.03816	2.87036	2.84271	2.80747	2.97917	2.75672	3.31756	3.01416	2.86431	2.78194	3.03217	ENSG00000228956	16	11	20	17	16	5	9	6	6
ENSG00000267774	NA	NA	NA	33.3288	-1.16455	0.446103	0.22025	-5.2874	1.2407e-07	2.57378e-06	-0.545574	0.685119	0.210987	-2.58582	0.00971485	0.0466918	-0.618976	0.651133	0.209994	-2.94759	0.00320266	0.0151049	ENSG00000267774	5.41717	5.64839	5.39739	5.61952	4.73587	4.51259	4.5648	5.09342	4.47786	4.07963	5.20849	4.92246	5.25722	4.77454	4.8852	5.01488	ENSG00000267774	51	59	43	57	52.5	25	23	21	36
ENSG00000127324	7103	tetraspanin 8	TSPAN8	23.537	-0.630566	0.645923	0.236939	-2.6613	0.00778398	0.0317168	0.0730054	1.05191	0.230567	0.316635	0.751521	0.872096	-0.703572	0.61405	0.239118	-2.94237	0.00325715	0.0153014	ENSG00000127324	5.14458	4.74806	4.96646	4.68575	4.38836	4.52213	4.23984	4.44621	4.29973	4.64493	4.32356	4.34789	4.56516	4.6523	4.3647	3.88499	ENSG00000127324	45	30	33	28	34	20	26	17	22
ENSG00000219607	648791	protein phosphatase 1, regulatory subunit 3G	PPP1R3G	40.6471	-0.600243	0.659643	0.228224	-2.63006	0.00853711	0.0340647	0.075012	1.05337	0.215447	0.348169	0.727713	0.856514	-0.675255	0.626222	0.229563	-2.94148	0.00326645	0.015333	ENSG00000219607	5.67945	5.31472	5.94612	5.82982	5.35186	5.65253	5.17884	4.88416	5.00112	5.03343	5.01858	5.36024	5.14858	4.62426	5.56788	5.00807	ENSG00000219607	60	42	64	64	57.5	41	60	35	28
ENSG00000230701	26226	F-box and WD repeat domain containing 4 pseudogene 1	FBXW4P1	34.0043	0.263069	1.20003	0.221871	1.18568	0.235747	0.411076	-0.373832	0.77173	0.187987	-1.98861	0.0467447	0.15209	0.636901	1.55499	0.216788	2.93789	0.00330452	0.0154752	ENSG00000230701	4.72073	4.73489	4.67857	5.03678	4.79584	4.73441	5.12786	5.25881	4.87011	5.15372	5.28309	5.1062	5.06701	5.23994	5.63238	5.3966	ENSG00000230701	27	26	22	34	27.25	26	28	35	41
ENSG00000257283	NA	NA	NA	18.1181	0.342289	1.26777	0.3616	0.946595	0.343845	0.529149	-0.688655	0.620432	0.306229	-2.24882	0.0245239	0.0945679	1.03094	2.04336	0.351579	2.93232	0.0033644	0.0157105	ENSG00000257283	3.38979	3.86096	3.82628	3.93137	3.97292	4.07156	3.78696	4.47351	3.14217	4.11588	4.07364	4.10343	4.09704	4.72901	4.65222	4.87884	ENSG00000257283	8	14	12	15	12.25	15	19	12	26
ENSG00000002726	26	amine oxidase, copper containing 1	AOC1	5.04636	-1.06331	0.478531	0.462618	-2.29847	0.021535	NA	0.346006	1.27104	0.483144	0.716154	0.473896	NA	-1.40932	0.376489	0.480885	-2.93068	0.00338221	NA	ENSG00000002726	2.7113	2.59921	2.66623	2.60587	2.27589	2.10837	1.78778	2.15148	2.20089	2.48461	1.78049	2.0347	2.34961	2.16746	2.18107	1.82171	ENSG00000002726	11	9	9	9	9.5	5	4	1	4
ENSG00000168993	10815	complexin 1	CPLX1	19.4113	0.745439	1.67648	0.342805	2.17453	0.0296656	0.0903028	-0.2494	0.841246	0.285958	-0.872156	0.383123	0.602699	0.994839	1.99286	0.339572	2.92969	0.00339302	0.0158039	ENSG00000168993	3.43176	3.70317	3.79786	4.13946	4.55103	4.46079	4.18952	4.19964	4.19362	3.98079	4.00033	4.24535	3.78044	4.5077	4.899	4.92119	ENSG00000168993	8	11	11	18	12	26	27	18	19
ENSG00000171132	5581	protein kinase C, epsilon	PRKCE	1107.64	0.101043	1.07255	0.233636	0.432479	0.665393	0.798864	-0.582721	0.667703	0.209436	-2.78234	0.00539687	0.029601	0.683764	1.60633	0.2334	2.92959	0.00339413	0.015804	ENSG00000171132	9.52443	9.86421	9.7771	9.95048	10.0289	9.40703	9.6941	10.1041	10.2084	9.73153	10.1573	9.86741	9.84335	10.6988	10.9484	10.8269	ENSG00000171132	803	975	822	1026	906.5	1037	755	810	1135
ENSG00000226806	100507600	uncharacterized LOC100507600	LOC100507600	29.1336	-0.11916	0.920723	0.308468	-0.386297	0.699277	0.820404	0.817323	1.76213	0.292406	2.79517	0.00518727	0.0286798	-0.936483	0.522505	0.319777	-2.92855	0.00340551	0.0158487	ENSG00000226806	5.38507	4.66194	5.1672	5.11929	4.91188	5.24108	5.31716	4.36539	4.42002	5.42054	4.43741	4.71861	4.86046	4.34804	3.71544	3.951	ENSG00000226806	52	26	37	39	38.5	31	47	44	19
ENSG00000101333	5332	phospholipase C, beta 4	PLCB4	6.84968	-2.01629	0.247192	0.444129	-4.53989	5.62848e-06	NA	-0.836727	0.559912	0.4482	-1.86686	0.061921	NA	-1.17957	0.441484	0.403308	-2.92473	0.00344756	NA	ENSG00000101333	3.14826	3.40511	2.9142	3.36225	2.15802	2.53968	1.86499	2.59369	2.18825	2.30133	2.60628	2.38369	2.68009	2.6137	2.72562	2.57553	ENSG00000101333	14	18	9	17	14.5	2	6	0	6
ENSG00000276805	NA	NA	NA	6.8382	1.13434	2.19517	0.523096	2.1685	0.0301204	NA	-0.37303	0.772159	0.413325	-0.902508	0.366787	NA	1.50736	2.8429	0.515816	2.92229	0.00347468	NA	ENSG00000276805	2.12974	2.39236	2.19935	2.398	2.89371	3.02025	2.30774	2.86953	2.67106	2.43755	2.52179	2.9431	2.60286	2.96918	3.53266	2.59164	ENSG00000276805	2	4	2	4	3	9	12	3	9
ENSG00000275734	NA	NA	NA	0.88827	-0.795838	0.576009	0.825154	-0.964471	0.33481	NA	1.76737	3.40432	0.873211	2.02399	0.0429717	NA	-2.5632	0.169199	0.877503	-2.92102	0.00348886	NA	ENSG00000275734	0.191872	-0.259648	-0.404584	0.000246827	-0.252013	-0.139008	-0.251052	-0.256963	-0.242659	-0.405839	-0.408456	-0.409929	-0.41032	-0.407727	-0.406052	-0.401201	ENSG00000275734	5	1	0	3	2.25	1	2	1	1
ENSG00000240288	100126793	ghrelin opposite strand/antisense RNA	GHRLOS	9.32296	-0.908818	0.532621	0.378585	-2.40057	0.0163697	0.0568669	0.221151	1.16566	0.380192	0.581683	0.56078	0.748627	-1.12997	0.456926	0.387098	-2.91908	0.00351068	0.0162621	ENSG00000240288	3.22507	3.26211	3.77053	3.92076	2.89008	3.27554	3.23617	3.12747	2.83204	2.90949	2.78066	3.0431	2.7608	2.98195	3.39405	2.62619	ENSG00000240288	11	11	18	23	15.75	6	12	10	9
ENSG00000258048	NA	NA	NA	33.2407	0.229767	1.17265	0.266216	0.863083	0.388092	0.571683	-0.529317	0.692883	0.228399	-2.31751	0.020476	0.082767	0.759084	1.69242	0.260101	2.91842	0.00351806	0.0162921	ENSG00000258048	4.66561	5.04198	4.662	4.46449	5.36727	4.32857	4.56781	5.24398	5.08053	4.49347	5.29607	5.09115	5.08356	5.56152	5.44963	5.38139	ENSG00000258048	26	35	22	20	25.75	44	19	21	41
ENSG00000280152	NA	NA	NA	18.9079	-0.228262	0.853662	0.273616	-0.834242	0.404145	0.586834	0.613289	1.52974	0.268421	2.28481	0.0223243	0.0884278	-0.841551	0.558043	0.288429	-2.91771	0.00352609	0.016325	ENSG00000280152	4.81745	4.64187	4.23053	4.08491	4.42195	4.53255	4.51436	4.14677	3.95073	4.20997	3.93904	4.08952	3.63889	3.9505	4.15254	3.61116	ENSG00000280152	37	30	18	17	25.5	23	29	25	18
ENSG00000213967	730087	zinc finger protein 726	ZNF726	5.89732	-1.14859	0.451067	0.446412	-2.57293	0.0100841	NA	0.180013	1.13289	0.458825	0.392335	0.694811	NA	-1.3286	0.398154	0.45559	-2.91622	0.00354301	NA	ENSG00000213967	3.2537	2.95181	2.80784	2.48805	2.18911	2.6924	2.19233	2.28795	2.22041	2.53069	2.29856	2.49081	2.38866	2.41252	2.07256	2.10698	ENSG00000213967	18	12	9	6	11.25	3	9	3	4
ENSG00000141505	432	asialoglycoprotein receptor 1	ASGR1	29.4382	0.707567	1.63305	0.225364	3.13967	0.00169141	0.00930276	0.0473102	1.03334	0.18551	0.255028	0.798701	0.898637	0.660256	1.58036	0.226437	2.91584	0.00354727	0.0163808	ENSG00000141505	4.41857	4.51612	4.4832	4.48108	4.82567	4.86429	5.22921	4.93099	5.0797	5.03772	4.98823	5.11788	4.9191	4.70329	5.16203	4.82265	ENSG00000141505	21	22	19	21	20.75	28	33	40	32
ENSG00000223500	NA	NA	NA	23.5946	0.841128	1.79145	0.257017	3.27266	0.0010654	0.00638099	0.0865854	1.06185	0.209051	0.414184	0.67874	0.8263	0.754543	1.6871	0.258801	2.91553	0.00355085	0.0163931	ENSG00000223500	4.07633	4.00643	4.10862	4.24337	4.52939	4.60053	4.7419	4.73385	4.59918	4.94472	4.96149	4.48811	4.60717	4.28564	4.68356	4.68581	ENSG00000223500	16	14	14	18	15.5	23	28	28	29
ENSG00000087074	23645	protein phosphatase 1, regulatory subunit 15A	PPP1R15A	6716.22	0.558502	1.47274	0.261966	2.13196	0.0330097	0.0980817	-0.204589	0.867786	0.235341	-0.869332	0.384666	0.603944	0.763091	1.69712	0.261955	2.91306	0.00357906	0.0165063	ENSG00000087074	11.7339	12.3865	11.983	12.5104	12.9326	11.6106	12.667	13.1073	13.0158	12.6872	12.8047	12.594	12.5246	13.2117	13.0871	13.2844	ENSG00000087074	3698	5599	3771	6049	4779.25	7803	3465	6415	9163
ENSG00000065361	2065	v-erb-b2 avian erythroblastic leukemia viral oncogene homolog 3	ERBB3	51.8062	-1.27636	0.412835	0.210711	-6.0574	1.38336e-09	4.25657e-08	-0.688834	0.620355	0.198069	-3.47775	0.000505645	0.00428542	-0.58753	0.665481	0.201707	-2.91279	0.00358217	0.0165163	ENSG00000065361	6.34891	6.25948	6.00762	6.19813	4.58513	5.53622	5.16847	5.15144	5.09633	5.0895	5.9261	5.49541	5.70141	5.25562	6.14067	5.47981	ENSG00000065361	98	87	64	82	82.75	19	52	33	34
ENSG00000231405	NA	NA	NA	2.42372	-2.93672	0.130605	0.743833	-3.94809	7.87765e-05	NA	-0.926612	0.526093	0.763204	-1.21411	0.224706	NA	-2.01011	0.248254	0.691114	-2.90851	0.00363157	NA	ENSG00000231405	1.83167	1.00259	1.69234	1.64103	0.708141	0.8437	0.873119	0.863665	0.718196	0.712573	0.705928	1.13735	1.13509	0.707781	1.0257	0.72428	ENSG00000231405	11	2	8	8	7.25	0	1	1	1
ENSG00000111254	10566	A kinase (PRKA) anchor protein 3	AKAP3	7.08973	-0.487706	0.713158	0.384139	-1.26961	0.204224	NA	0.720934	1.64825	0.400372	1.80066	0.0717563	NA	-1.20864	0.432676	0.415574	-2.90836	0.00363327	NA	ENSG00000111254	2.9597	3.13198	3.06804	3.13977	2.69573	2.94423	2.37706	2.93159	2.73645	3.12577	2.48145	2.57361	2.66766	2.37239	2.50343	2.54772	ENSG00000111254	10	12	10	12	11	6	10	3	9
ENSG00000092621	26227	phosphoglycerate dehydrogenase	PHGDH	2592.1	0.343549	1.26887	0.230783	1.48862	0.136587	0.282155	-0.32573	0.797895	0.207014	-1.57347	0.11561	0.283027	0.669279	1.59028	0.230729	2.90071	0.00372316	0.0170087	ENSG00000092621	10.3173	11.1305	10.7859	11.3234	11.3857	10.6858	11.2595	11.5347	11.4835	11.172	11.3454	11.2065	11.1986	11.7063	12.1164	11.7853	ENSG00000092621	1381	2348	1648	2665	2010.5	2662	1838	2416	3070
ENSG00000273301	NA	NA	NA	6.7446	-0.962244	0.513258	0.530748	-1.813	0.0698324	NA	0.634177	1.55205	0.5296	1.19747	0.231125	NA	-1.59642	0.330696	0.550477	-2.90007	0.00373079	NA	ENSG00000273301	3.28384	3.02656	3.35322	2.64618	2.76271	3.21303	2.48126	2.10224	2.40302	2.13142	2.46898	2.89606	2.22526	1.81905	2.26083	2.01881	ENSG00000273301	17	12	16	7	13	8	16	5	2
ENSG00000171388	8862	apelin	APLN	52.8003	-0.602347	0.658682	0.296646	-2.03052	0.0423034	0.118518	0.264381	1.20112	0.274549	0.962966	0.335565	0.556571	-0.866728	0.548389	0.298949	-2.89925	0.00374054	0.0170602	ENSG00000171388	6.60127	5.67195	6.15844	6.02142	5.22986	6.28516	5.89751	5.05214	5.17327	5.65881	5.24424	5.87924	5.81103	5.227	4.56617	5.29146	ENSG00000171388	119	54	72	71	79	35	95	61	31
ENSG00000235962	NA	NA	NA	36.9842	0.208494	1.15548	0.234012	0.890957	0.372952	0.556913	-0.454129	0.729951	0.200409	-2.26601	0.0234506	0.0915391	0.662623	1.58296	0.228575	2.89893	0.00374438	0.0170622	ENSG00000235962	4.66339	4.94666	4.91675	5.12481	5.00937	5.17812	5.15242	5.16601	4.67392	5.24159	5.27942	5.30651	5.15363	5.37762	6.03187	5.36307	ENSG00000235962	25	31	27	36	29.75	31	41	35	37
ENSG00000272341	NA	NA	NA	33.0901	-0.469198	0.722366	0.206291	-2.27445	0.0229389	0.0740296	0.136809	1.09947	0.198116	0.690548	0.48985	0.695767	-0.606007	0.657013	0.209231	-2.89636	0.00377523	0.0171635	ENSG00000272341	5.47009	5.41045	5.50968	4.92644	5.17392	5.08922	4.94841	4.7877	4.733	5.04479	5.1261	4.96662	4.77586	4.86341	4.54794	4.86456	ENSG00000272341	53	48	47	31	44.75	37	39	30	27
ENSG00000182175	56963	repulsive guidance molecule family member a	RGMA	113.638	-0.134948	0.910703	0.23443	-0.575642	0.564857	0.724088	0.551686	1.4658	0.214294	2.57443	0.0100405	0.0479096	-0.686634	0.621302	0.237095	-2.89602	0.00377923	0.0171773	ENSG00000182175	7.06571	7.08637	7.25574	6.89574	6.55607	7.58552	7.12358	6.84303	6.27831	6.9521	6.57792	6.73486	6.93468	6.29228	5.94465	5.88599	ENSG00000182175	151	146	149	125	142.75	92	228	141	119
ENSG00000115902	6509	solute carrier family 1 (glutamate/neutral amino acid transporter), member 4	SLC1A4	951.868	0.317847	1.24647	0.351317	0.90473	0.365608	0.550426	-0.698479	0.616222	0.316551	-2.20653	0.027347	0.102518	1.01633	2.02276	0.351119	2.89453	0.00379722	0.0172284	ENSG00000115902	8.43822	9.53436	9.30801	9.70255	9.79475	8.91381	9.5221	9.97232	9.89672	9.52704	9.7769	9.597	9.57877	10.3939	11.2595	10.6108	ENSG00000115902	369	775	591	865	650	883	533	721	1040
ENSG00000071242	6196	ribosomal protein S6 kinase, 90kDa, polypeptide 2	RPS6KA2	1785.86	0.552602	1.46673	0.344939	1.60203	0.10915	0.2401	-0.445538	0.73431	0.310851	-1.43329	0.151776	0.339454	0.99814	1.99742	0.344874	2.89422	0.00380105	0.0172371	ENSG00000071242	9.403	10.2881	10.1575	10.5462	10.8857	10.0268	10.5869	11.0561	11.001	10.5077	10.6394	10.3186	10.3134	11.2997	12.0344	11.4981	ENSG00000071242	726	1303	1065	1550	1161	1887	1162	1514	2210
ENSG00000013725	923	CD6 molecule	CD6	3.91057	-0.801739	0.573657	0.512712	-1.56372	0.117883	NA	0.804846	1.74696	0.546382	1.47305	0.140738	NA	-1.60659	0.328375	0.555289	-2.89324	0.00381288	NA	ENSG00000013725	2.45752	1.8917	2.3279	2.09852	1.79981	1.96253	2.02617	2.00566	1.82655	1.68293	1.79395	1.65885	2.00053	1.532	1.38358	1.56403	ENSG00000013725	11	4	8	6	7.25	3	5	5	5
ENSG00000092607	6913	T-box 15	TBX15	19.259	0.442557	1.35901	0.293627	1.50721	0.131757	0.274521	-0.387584	0.764408	0.243432	-1.59216	0.111348	0.276101	0.830141	1.77786	0.28702	2.89228	0.0038246	0.0173307	ENSG00000092607	3.80502	3.64238	3.87984	4.24974	4.19229	3.90604	4.03106	4.56166	4.30977	4.11093	4.41802	4.25447	4.42919	4.43047	4.36755	4.85925	ENSG00000092607	13	10	12	20	13.75	18	15	15	27
ENSG00000233230	100506235	uncharacterized LOC100506235	LOC100506235	33.2144	0.420394	1.33829	0.216977	1.93751	0.0526836	0.139937	-0.199509	0.870847	0.18226	-1.09464	0.273674	0.492955	0.619903	1.53677	0.214347	2.89206	0.00382725	0.0173383	ENSG00000233230	4.79065	4.76866	4.67242	4.69974	5.1763	5.09154	5.35676	4.9388	4.82236	4.86246	5.18968	4.82435	5.21175	5.37266	5.29518	5.33054	ENSG00000233230	29	27	22	25	25.75	37	39	43	31
ENSG00000215769	102464831::146880	microRNA mir-6080::Rho GTPase activating protein 27 pseudogene	MIR6080::LOC146880	11.4725	-0.935342	0.522919	0.323829	-2.88838	0.00387233	0.0180682	0.00290287	1.00201	0.323836	0.00896402	0.992848	0.996934	-0.938245	0.521867	0.324691	-2.88965	0.00385668	0.0174452	ENSG00000215769	3.57523	4.07233	3.76623	4.08215	3.23105	3.36341	3.39604	3.43538	3.1923	3.33576	3.30187	3.56659	3.19653	3.04921	3.62116	3.12609	ENSG00000215769	14	23	15	23	18.75	8	11	10	11
ENSG00000185689	404220	chromosome 6 open reading frame 201	C6orf201	8.13249	-0.329636	0.795737	0.432046	-0.762966	0.445484	0.623942	1.01432	2.01996	0.438092	2.31532	0.0205953	0.0830865	-1.34396	0.393938	0.465138	-2.88938	0.00386005	0.0174516	ENSG00000185689	3.46859	3.14403	2.80187	3.46338	3.1117	2.69052	3.38849	2.92721	2.59863	3.40646	2.85401	2.0089	2.53423	2.86214	2.78619	2.36831	ENSG00000185689	17	11	6	16	12.5	10	6	14	8
ENSG00000258704	NA	NA	NA	10.3957	1.00474	2.00658	0.385671	2.60518	0.0091826	0.0361809	-0.103987	0.930458	0.30145	-0.344956	0.730127	0.858375	1.10873	2.15656	0.383858	2.88838	0.00387231	0.0174982	ENSG00000258704	3.17302	2.85336	2.69724	2.95832	3.46984	3.60832	3.17341	3.3002	3.379	3.62284	3.23928	3.43809	3.67578	3.53371	3.34741	3.6879	ENSG00000258704	9	5	3	6	5.75	12	16	8	10
ENSG00000231196	NA	NA	NA	2.90564	1.88414	3.69134	0.745399	2.5277	0.0114813	NA	-0.255784	0.837532	0.578881	-0.441859	0.658591	NA	2.13993	4.4074	0.741001	2.88789	0.00387836	NA	ENSG00000231196	0.985219	1.14843	1.01242	1.15102	1.55125	1.26612	1.30659	1.64315	1.68935	1.31353	1.29997	1.64134	1.15057	1.43271	2.1792	1.33754	ENSG00000231196	0	1	0	1	0.5	4	2	2	5
ENSG00000168398	624	bradykinin receptor B2	BDKRB2	14.2012	-0.829287	0.562807	0.3737	-2.21913	0.0264781	0.0827665	0.267979	1.20412	0.363115	0.738001	0.460514	0.672556	-1.09727	0.467401	0.380478	-2.88392	0.00392764	0.017708	ENSG00000168398	3.55093	3.9486	4.79343	4.28082	3.41625	3.93393	3.83757	3.46527	3.82953	3.35651	2.82087	3.30211	3.37893	3.56686	3.85457	3.8655	ENSG00000168398	12	18	37	25	23	9	19	15	10
ENSG00000204929	101927533	uncharacterized LOC101927533	LOC101927533	5.21963	1.32948	2.51312	0.566909	2.34514	0.0190201	NA	-0.287177	0.819504	0.434158	-0.661459	0.508318	NA	1.61666	3.06664	0.560782	2.88287	0.00394076	NA	ENSG00000204929	2.14267	1.63917	1.82618	2.0563	2.30052	2.33035	2.07913	2.55712	2.43754	2.41657	2.18574	2.27975	2.27628	2.39877	2.95716	2.64545	ENSG00000204929	4	0	1	3	2	5	6	3	8
ENSG00000064692	9627	synuclein, alpha interacting protein	SNCAIP	10.2307	0.751984	1.68411	0.399794	1.88093	0.0599818	0.154666	-0.377762	0.769631	0.319988	-1.18055	0.237782	0.453135	1.12975	2.1882	0.39197	2.88223	0.00394874	0.0177852	ENSG00000064692	3.15494	2.35922	3.09812	3.0314	3.38255	3.28452	3.15486	3.20539	3.50554	3.33193	3.89117	3.60723	3.34635	3.63853	3.25126	3.31235	ENSG00000064692	9	1	7	7	6	11	11	8	9
ENSG00000213925	NA	NA	NA	12.3601	0.185074	1.13688	0.348606	0.530899	0.595489	0.74678	-0.768147	0.587171	0.2875	-2.67181	0.00754426	0.038269	0.953221	1.93619	0.330736	2.88212	0.00395008	0.0177868	ENSG00000213925	3.35801	3.46906	3.1371	3.32832	3.77305	3.18557	3.10587	3.61962	3.33184	3.46406	4.02517	3.79571	3.78987	3.98756	3.79561	3.92584	ENSG00000213925	10	11	6	9	9	15	8	6	13
ENSG00000214954	100130742	leucine rich repeat containing 69	LRRC69	11.7864	-0.761853	0.589738	0.367202	-2.07475	0.0380097	0.109013	0.322681	1.25065	0.362305	0.890633	0.373126	0.593317	-1.08453	0.471545	0.376922	-2.87734	0.00401039	0.0180266	ENSG00000214954	4.07349	3.94116	3.88306	3.74379	2.94855	3.87684	3.1472	3.57112	3.28033	3.55872	3.37899	3.02066	3.27691	2.59959	3.80537	3.22066	ENSG00000214954	24	20	17	16	19.25	5	20	7	13
ENSG00000169955	65988	zinc finger protein 747	ZNF747	41.7068	-0.433998	0.740208	0.204818	-2.11894	0.0340953	0.100342	0.162159	1.11896	0.194125	0.835334	0.40353	0.622765	-0.596157	0.661514	0.207544	-2.87243	0.00407323	0.0181966	ENSG00000169955	5.62801	5.50597	5.79379	5.76177	5.21356	5.06655	5.34226	5.26291	5.4978	5.48014	5.132	4.85195	4.8444	5.00791	5.7637	5.30754	ENSG00000169955	57	49	56	60	55.5	36	36	40	39
ENSG00000175305	9134	cyclin E2	CCNE2	663.904	-0.524455	0.695222	0.295039	-1.77758	0.0754728	0.183912	0.323441	1.25131	0.266076	1.2156	0.224139	0.436149	-0.847896	0.555594	0.295261	-2.87168	0.00408292	0.01822	ENSG00000175305	9.99563	9.75548	10.0015	9.57726	9.14216	9.72298	9.44044	8.77586	9.18165	9.4726	9.39137	9.468	9.54473	8.39043	8.08313	8.39928	ENSG00000175305	1147	919	984	800	962.5	559	965	688	445
ENSG00000232354	NA	NA	NA	8.15257	-1.22059	0.429108	0.460315	-2.65164	0.00801028	0.0324103	0.113819	1.08209	0.456639	0.249254	0.803164	0.900856	-1.33441	0.396555	0.464711	-2.87148	0.0040856	0.0182274	ENSG00000232354	3.45264	3.54485	3.82685	2.62009	2.9317	2.8458	2.65105	3.14024	2.32322	2.43475	3.00437	2.27108	2.39448	2.74696	3.03315	2.59869	ENSG00000232354	17	18	22	5	15.5	8	8	5	11
ENSG00000253953	8641::56101	protocadherin gamma subfamily B, 4::protocadherin gamma subfamily B, 5	PCDHGB4::PCDHGB5	1.60767	-0.651126	0.636783	0.696364	-0.935038	0.349769	NA	1.59808	3.0274	0.772797	2.06792	0.0386479	NA	-2.24921	0.21034	0.783962	-2.86902	0.00411741	NA	ENSG00000253953	0.629128	0.875461	1.02001	0.643481	0.514889	0.742549	0.359944	0.645637	0.670842	0.789249	0.357703	0.355118	0.506603	0.35898	0.519536	0.370403	ENSG00000253953	2	4	5	2	3.25	1	3	0	2
ENSG00000196421	284739	long intergenic non-protein coding RNA 176	LINC00176	22.1179	-1.08296	0.472059	0.294434	-3.6781	0.000234976	0.00183193	-0.253333	0.838956	0.282381	-0.897133	0.369648	0.590198	-0.829627	0.562675	0.289625	-2.86449	0.00417681	0.0185374	ENSG00000196421	5.12713	5.10413	4.7807	4.64196	4.52695	4.69854	3.74267	3.84677	3.63579	3.97467	4.11594	4.30273	4.39052	4.06942	4.21212	4.68189	ENSG00000196421	46	43	29	28	36.5	24	32	10	12
ENSG00000136826	9314	Kruppel-like factor 4 (gut)	KLF4	980.919	0.350065	1.27462	0.205577	1.70284	0.0885975	0.20667	-0.238384	0.847694	0.184002	-1.29555	0.195129	0.39981	0.588449	1.50363	0.205461	2.86405	0.00418268	0.0185496	ENSG00000136826	9.14445	9.67955	9.53053	9.84854	10.0051	9.24252	9.90281	10.1922	10.094	9.88698	9.96903	9.72884	9.82682	10.4242	10.32	10.4581	ENSG00000136826	613	857	691	957	779.5	1023	673	944	1213
ENSG00000260910	100861555	long intergenic non-protein coding RNA 565	LINC00565	18.319	-0.175161	0.885668	0.293318	-0.597173	0.550392	0.711963	0.71105	1.637	0.286687	2.48023	0.0131297	0.059092	-0.886212	0.541033	0.309692	-2.86159	0.00421519	0.0186569	ENSG00000260910	4.49765	4.47025	4.61804	4.00764	4.44369	4.39831	4.57303	3.76802	3.86039	4.4735	3.64369	4.12116	3.6162	3.49512	4.18446	3.75021	ENSG00000260910	28	26	27	16	24.25	24	26	27	12
ENSG00000248734	NA	NA	NA	8.29347	-0.0223741	0.984611	0.360025	-0.0621461	0.950446	0.974508	1.13382	2.19438	0.376205	3.01382	0.00257978	0.0163825	-1.15619	0.448696	0.404138	-2.86088	0.00422469	0.0186895	ENSG00000248734	3.00406	3.4382	3.1912	3.1218	3.07722	3.26342	3.00026	3.33332	3.20314	3.17572	2.89877	2.69188	2.34394	2.36564	2.83202	2.78114	ENSG00000248734	9	15	10	10	11	9	13	8	13
ENSG00000116183	60676	pappalysin 2	PAPPA2	130.923	0.847607	1.79951	0.5015	1.69014	0.0910005	0.210761	-0.584912	0.66669	0.454009	-1.28833	0.197633	0.40295	1.43252	2.69917	0.500838	2.86024	0.0042332	0.0187106	ENSG00000116183	5.24278	6.11185	5.7787	6.7016	7.56908	6.22145	6.28183	7.13913	7.06527	6.60549	6.9446	6.36662	5.96972	7.21956	8.86794	7.45379	ENSG00000116183	35	69	47	108	64.75	198	81	74	149
ENSG00000172264	140733	MACRO domain containing 2	MACROD2	34.7077	-0.443558	0.735319	0.281549	-1.57542	0.11516	0.249188	-1.20578	0.433534	0.246774	-4.88619	1.02806e-06	1.88054e-05	0.762226	1.69611	0.266794	2.85698	0.00427694	0.0188649	ENSG00000172264	4.9219	4.54596	5.22767	4.88399	4.60589	4.10962	4.247	4.96499	4.67889	4.72788	5.24171	5.29652	4.98703	5.71722	5.57536	6.09482	ENSG00000172264	33	22	37	30	30.5	22	15	15	32
ENSG00000196517	6536	solute carrier family 6 (neurotransmitter transporter, glycine), member 9	SLC6A9	578.027	0.3622	1.28538	0.220272	1.64433	0.100109	0.22573	-0.266289	0.831455	0.196994	-1.35176	0.176452	0.375533	0.628489	1.54594	0.220067	2.8559	0.00429157	0.0189154	ENSG00000196517	8.28368	9.00532	8.6819	9.06091	9.09109	8.83393	9.08283	9.46604	9.28514	9.02099	9.05992	8.93944	9.01769	9.48269	9.91099	9.71457	ENSG00000196517	335	538	382	554	452.25	541	511	534	735
ENSG00000229962	NA	NA	NA	2.80323	0.132678	1.09633	0.577611	0.229702	0.818324	NA	2.10805	4.31108	0.65781	3.20465	0.00135226	NA	-1.97537	0.254304	0.691709	-2.85578	0.00429306	NA	ENSG00000229962	1.49915	1.5185	1.56103	1.52273	1.42432	1.25905	1.42677	1.52627	1.56764	2.01763	1.1524	0.99259	1.28283	0.99897	1.16216	1.01778	ENSG00000229962	4	4	4	4	4	3	2	3	4
ENSG00000257219	NA	NA	NA	20.9415	-0.400817	0.757429	0.303469	-1.32078	0.186574	0.349625	-1.20337	0.434259	0.262344	-4.587	4.49669e-06	7.0329e-05	0.802556	1.74419	0.28117	2.85435	0.00431256	0.0189846	ENSG00000257219	4.39214	4.56433	4.0301	3.50918	3.54748	4.18868	3.98861	4.06741	4.10752	3.48564	4.85595	4.86106	4.53384	4.80252	4.76232	4.73483	ENSG00000257219	24	27	14	8	18.25	8	20	14	16
ENSG00000044574	3309	heat shock 70kDa protein 5 (glucose-regulated protein, 78kDa)	HSPA5	29431.2	-0.0413532	0.971743	0.256712	-0.161088	0.872024	0.932311	-0.770539	0.586199	0.230629	-3.34103	0.000834673	0.00649302	0.729185	1.6577	0.256701	2.8406	0.00450282	0.0196483	ENSG00000044574	14.3018	14.5848	14.4886	14.7374	14.4856	14.0976	14.3681	14.7596	14.7819	14.3747	14.8073	14.6577	14.6606	15.3334	15.9629	15.6087	ENSG00000044574	22121	25737	21572	28376	24451.5	22673	19572	20711	28567
ENSG00000234259	NA	NA	NA	26.9926	0.414409	1.33275	0.269699	1.53656	0.124401	0.263145	-0.338747	0.790728	0.227957	-1.48601	0.137276	0.316551	0.753156	1.68548	0.265183	2.84014	0.00450938	0.0196721	ENSG00000234259	4.51302	3.63099	4.33527	4.84691	4.8958	4.35616	4.93826	4.58529	4.60505	4.73862	4.80726	4.74247	4.84488	5.11999	5.02653	5.15025	ENSG00000234259	24	8	17	31	20	31	21	32	24
ENSG00000229320	NA	NA	NA	58.8765	-0.491988	0.711045	0.213126	-2.30843	0.0209752	0.0689977	0.1168	1.08433	0.198451	0.58856	0.556156	0.745427	-0.608788	0.655747	0.214525	-2.83784	0.00454197	0.019795	ENSG00000229320	6.30706	6.14418	6.14068	6.26722	5.36022	6.37191	5.73811	5.68533	5.37946	5.89908	5.66416	5.8335	6.12224	5.2639	5.61481	5.45999	ENSG00000229320	92	77	69	84	80.5	38	99	52	52
ENSG00000160801	5745	parathyroid hormone 1 receptor	PTH1R	9.1515	-1.58913	0.332371	0.383777	-4.14077	3.46137e-05	0.000358716	-0.562778	0.676997	0.383087	-1.46906	0.141816	0.323604	-1.02635	0.490949	0.3617	-2.83758	0.00454566	0.0198063	ENSG00000160801	3.45122	3.65378	3.74441	3.66281	2.53581	3.18171	2.86606	2.83824	2.57298	2.55219	2.94547	2.73611	2.73196	3.12434	3.29732	3.28451	ENSG00000160801	15	18	18	18	17.25	3	11	6	6
ENSG00000100271	25809	tubulin tyrosine ligase-like family, member 1	TTLL1	68.6762	0.233262	1.17549	0.23676	0.985228	0.324512	0.509997	-0.430759	0.741872	0.207395	-2.077	0.0378016	0.130133	0.664021	1.58449	0.234047	2.83713	0.00455213	0.0198286	ENSG00000100271	5.65311	5.38191	5.8466	6.12152	5.8928	5.57927	6.04215	6.19988	5.97741	6.10865	6.08901	5.73317	5.89615	6.67524	6.85971	6.53955	ENSG00000100271	53	40	53	73	54.75	58	51	65	77
ENSG00000229344	NA	NA	NA	26.7799	0.571047	1.4856	0.23284	2.45253	0.0141854	0.0510502	-0.0861976	0.942002	0.192596	-0.447555	0.654474	0.810366	0.657245	1.57707	0.23177	2.83576	0.00457164	0.0198832	ENSG00000229344	4.51898	4.48253	4.10287	4.39956	4.79092	4.79724	4.71982	4.8963	4.82468	4.78412	4.73631	5.08259	4.91825	4.62655	4.99811	4.78674	ENSG00000229344	24	22	13	20	19.75	28	32	26	32
ENSG00000134317	29841	grainyhead-like 1 (Drosophila)	GRHL1	27.8646	-1.19967	0.435374	0.34268	-3.50086	0.000463762	0.00321154	-0.236803	0.848623	0.322201	-0.734955	0.462367	0.674091	-0.96287	0.513035	0.339652	-2.83487	0.00458441	0.0199073	ENSG00000134317	5.50772	4.98881	5.4904	5.35627	3.81467	5.30935	4.32704	4.11447	3.87788	4.35034	4.8311	5.15427	4.42281	4.26311	4.05043	4.43094	ENSG00000134317	59	36	50	49	48.5	10	51	18	15
ENSG00000118523	1490	connective tissue growth factor	CTGF	26459.4	0.659588	1.57963	0.221316	2.9803	0.00287964	0.0142227	0.0323574	1.02268	0.198589	0.162936	0.870568	0.937076	0.627231	1.5446	0.221317	2.83409	0.0045957	0.019939	ENSG00000118523	13.6569	14.422	14.1425	14.3958	14.9451	13.8923	14.9269	14.9995	15.0303	14.9551	14.9999	14.942	14.932	14.9954	13.8414	14.8326	ENSG00000118523	14020	22979	16909	22312	19055	31493	16954	30870	33949
ENSG00000207954	406929	microRNA 138-1	MIR138-1	12.1443	-0.359556	0.779404	0.3147	-1.14253	0.253232	0.431893	0.585798	1.50087	0.31587	1.85455	0.0636603	0.189531	-0.945354	0.519302	0.3337	-2.83295	0.00461213	0.0200034	ENSG00000207954	3.97995	4.11314	3.68258	3.53696	3.63988	3.25599	3.70882	3.67246	3.8213	3.59816	3.41915	3.39933	3.05863	3.0898	3.59517	3.16792	ENSG00000207954	21	23	13	12	17.25	13	9	14	14
ENSG00000100889	5106	phosphoenolpyruvate carboxykinase 2 (mitochondrial)	PCK2	2239.19	0.306093	1.23635	0.346563	0.883222	0.377116	0.561193	-0.675276	0.626212	0.312407	-2.16153	0.0306546	0.111714	0.981369	1.97434	0.346481	2.83239	0.00462014	0.0200222	ENSG00000100889	9.58643	10.8362	10.4698	11.0215	11.0011	10.0701	10.6591	11.333	11.2257	10.6898	11.1656	10.8428	10.7828	11.6338	12.3526	11.917	ENSG00000100889	823	1915	1323	2162	1555.75	2036	1191	1584	2675
ENSG00000082074	2533	FYN binding protein	FYB	3.66341	-1.67889	0.312322	0.533148	-3.14902	0.00163817	NA	-0.199667	0.870751	0.556706	-0.358659	0.71985	NA	-1.47923	0.358681	0.522324	-2.83201	0.00462566	NA	ENSG00000082074	2.16648	2.2724	2.25435	2.11586	1.5991	1.7885	1.72915	1.58706	1.47761	1.4671	1.72074	1.5857	1.70846	1.84176	1.73655	1.32644	ENSG00000082074	8	9	8	7	8	2	4	3	2
ENSG00000267383	NA	NA	NA	3.07551	-2.34888	0.196298	0.701624	-3.34778	0.000814624	NA	-0.413212	0.75095	0.712664	-0.579813	0.562041	NA	-1.93567	0.2614	0.68351	-2.83195	0.00462646	NA	ENSG00000267383	2.174	1.52409	2.20519	1.83048	1.14725	1.60037	0.985832	1.13822	0.996909	0.990004	1.14352	1.63944	1.40914	1.14665	0.989338	1.00438	ENSG00000267383	12	4	11	7	8.5	1	5	0	1
ENSG00000167771	283248	REST corepressor 2	RCOR2	10.8102	0.0328067	1.023	0.337351	0.0972479	0.92253	0.959444	1.08699	2.1243	0.343697	3.16264	0.00156346	0.0109482	-1.05418	0.48157	0.372525	-2.82983	0.00465728	0.0201601	ENSG00000167771	3.26351	3.5074	3.93678	3.51607	3.18365	4.00166	3.34885	3.64546	3.54071	3.64031	2.89357	2.97575	3.06326	3.18189	3.02076	2.97414	ENSG00000167771	10	13	19	13	13.75	8	24	10	15
ENSG00000166123	84706	glutamic pyruvate transaminase (alanine aminotransferase) 2	GPT2	1821.84	0.179449	1.13245	0.247179	0.725988	0.467846	0.642548	-0.519135	0.69779	0.221813	-2.34042	0.0192623	0.0790625	0.698585	1.62291	0.247061	2.82758	0.00469013	0.0202574	ENSG00000166123	9.70011	10.7291	10.4107	10.8013	10.7428	10.0722	10.5184	10.9938	10.9345	10.4395	10.8812	10.6744	10.7329	11.3828	11.5672	11.4637	ENSG00000166123	897	1782	1274	1856	1452.25	1701	1198	1439	2110
ENSG00000144229	80731	thrombospondin, type I, domain containing 7B	THSD7B	4.80133	-1.6857	0.310852	0.575763	-2.92776	0.00341408	NA	-0.0632782	0.957087	0.58011	-0.10908	0.913139	NA	-1.62242	0.32479	0.574064	-2.8262	0.00471032	NA	ENSG00000144229	2.28823	3.09164	2.17752	2.77164	1.79012	1.86712	2.04445	1.77649	2.07303	1.80141	1.91488	2.41207	2.22801	1.4861	1.65449	1.51524	ENSG00000144229	7	19	5	13	11	2	3	4	2
ENSG00000153982	284161	glycerophosphodiester phosphodiesterase domain containing 1	GDPD1	45.0462	-0.063395	0.957009	0.224534	-0.28234	0.777683	0.872926	-0.676419	0.625716	0.195097	-3.46709	0.000526123	0.00442369	0.613024	1.52946	0.217104	2.82364	0.00474821	0.02045	ENSG00000153982	4.87135	5.19708	5.76868	5.14675	5.54069	4.80842	4.96093	5.18891	5.56986	5.16754	5.68896	5.70244	5.60515	5.81144	5.84613	6.04683	ENSG00000153982	29	37	54	35	38.75	47	28	28	36
ENSG00000168003	6520	solute carrier family 3 (amino acid transporter heavy chain), member 2	SLC3A2	8677.85	0.0565806	1.04	0.23694	0.238797	0.811263	0.893487	-0.612281	0.654162	0.212695	-2.87868	0.00399348	0.0232721	0.668862	1.58982	0.236909	2.82329	0.00475339	0.0204673	ENSG00000168003	12.3188	12.8913	12.6909	13.0932	12.9526	12.136	12.7361	13.1592	13.1002	12.692	13.1421	12.9743	12.9362	13.6138	13.8876	13.7753	ENSG00000168003	5570	7964	6198	9094	7206.5	7863	5003	6694	9445
ENSG00000163449	92691	transmembrane protein 169	TMEM169	4.98795	-1.13062	0.456719	0.481822	-2.34655	0.018948	NA	0.268732	1.20475	0.497617	0.540038	0.589171	NA	-1.39935	0.379099	0.495656	-2.82323	0.00475421	NA	ENSG00000163449	2.54984	2.5803	2.79646	2.58696	2.14846	2.53596	2.15177	1.59998	1.93009	2.27133	2.14141	1.75077	2.01138	2.14732	2.16089	2.0787	ENSG00000163449	9	9	11	9	9.5	4	9	4	0
ENSG00000279821	NA	NA	NA	10.9924	-1.09908	0.466813	0.368073	-2.98605	0.0028261	0.0140054	-0.0643774	0.956358	0.363461	-0.177123	0.859412	0.93145	-1.03471	0.488116	0.366722	-2.82149	0.00478004	0.0205503	ENSG00000279821	4.06484	3.74149	3.71992	3.90218	3.00102	3.73166	3.27034	3.15619	2.71758	3.11576	2.99087	3.0663	3.37996	3.09294	3.75675	2.97209	ENSG00000279821	25	17	15	20	19.25	6	18	9	8
ENSG00000154639	1525	coxsackie virus and adenovirus receptor	CXADR	20.1728	-0.912094	0.531413	0.282776	-3.2255	0.00125754	0.00732597	-0.120908	0.919609	0.273323	-0.442365	0.658225	0.813212	-0.791185	0.577869	0.280491	-2.82071	0.00479168	0.0205726	ENSG00000154639	4.9587	4.83565	4.81565	4.2638	4.20632	4.32012	3.98355	3.94353	3.68431	4.28736	3.89969	4.36272	4.56589	3.70116	4.28379	4.01347	ENSG00000154639	41	35	31	20	31.75	18	23	14	14
ENSG00000216613	NA	NA	NA	12.5112	0.73612	1.66569	0.362301	2.03179	0.0421746	0.11825	-0.271319	0.828562	0.292738	-0.926832	0.354014	0.574767	1.00744	2.01034	0.357173	2.82059	0.00479352	0.0205726	ENSG00000216613	3.43535	2.75208	3.14283	3.48348	3.44636	3.41731	3.72486	3.80542	3.71258	3.68077	3.76638	3.62218	3.48197	4.043	4.1166	3.6793	ENSG00000216613	11	3	6	11	7.75	10	11	14	16
ENSG00000272512	NA	NA	NA	22.9393	-0.588693	0.664945	0.24649	-2.3883	0.0169265	0.0584045	0.115071	1.08303	0.238929	0.481613	0.630081	0.79422	-0.703764	0.613968	0.24956	-2.82002	0.00480207	0.0205925	ENSG00000272512	4.97097	4.50234	4.81289	5.0361	4.32655	4.38604	4.38346	4.72062	4.17215	4.40645	4.36149	4.28654	4.11964	4.04395	4.78638	4.27102	ENSG00000272512	39	24	29	39	32.75	19	23	20	29
ENSG00000226835	100505940	uncharacterized LOC100505940	LOC100505940	39.4079	0.3653	1.28815	0.216288	1.68895	0.0912298	0.211051	-0.235797	0.849216	0.184246	-1.2798	0.200616	0.406899	0.601097	1.51687	0.213591	2.81425	0.00488918	0.0208863	ENSG00000226835	5.07758	5.30995	4.72558	4.75071	5.5316	5.28035	5.29738	5.12482	5.21127	5.20048	5.46382	4.94987	5.34752	5.69134	5.68087	5.58345	ENSG00000226835	36	42	22	25	31.25	48	44	39	35
ENSG00000140945	1012	cadherin 13	CDH13	8.37213	0.921835	1.89452	0.439262	2.0986	0.0358521	0.104126	-0.296504	0.814223	0.346914	-0.85469	0.392723	0.612034	1.21834	2.32679	0.43297	2.81391	0.00489423	0.0208979	ENSG00000140945	2.65996	2.47007	2.75349	2.69572	2.91535	3.4961	3.08902	2.97787	2.9599	2.74063	2.99225	3.20412	3.05124	3.3662	3.56742	2.98698	ENSG00000140945	5	3	5	5	4.5	7	17	9	8
ENSG00000250519	NA	NA	NA	9.60886	-0.573075	0.672183	0.353307	-1.62203	0.104797	0.233229	0.468882	1.38404	0.356773	1.31423	0.188769	0.391078	-1.04196	0.485668	0.370504	-2.81227	0.00491934	0.0209951	ENSG00000250519	3.51084	3.71298	3.69628	3.23284	3.18908	3.24268	3.41398	3.16293	2.76069	3.43182	3.25523	2.99265	3.07416	2.82584	3.12561	2.53659	ENSG00000250519	15	18	16	10	14.75	9	11	12	9
ENSG00000267449	NA	NA	NA	32.5852	0.53927	1.45324	0.214287	2.51658	0.0118499	0.044247	-0.0614776	0.958282	0.178917	-0.34361	0.73114	0.859137	0.600747	1.5165	0.213688	2.81133	0.0049337	0.0210375	ENSG00000267449	4.40668	4.68248	4.75585	4.85087	5.25919	4.99605	4.98082	5.03479	5.11788	5.14127	4.95652	5.12491	5.36712	5.10494	4.92939	5.29368	ENSG00000267449	20	25	24	29	24.5	40	36	31	34
ENSG00000258929	100506499	uncharacterized LOC100506499	RP11-58E21.3	57.215	0.0420534	1.02958	0.206694	0.203457	0.838778	0.912043	0.642252	1.56076	0.193037	3.32709	0.000877593	0.00675664	-0.600199	0.659663	0.213517	-2.81101	0.00493862	0.0210433	ENSG00000258929	6.07545	5.96344	5.73759	6.13382	5.83358	6.3121	6.34021	5.55729	5.75776	6.14215	5.58301	5.67306	5.81794	5.40894	5.32228	4.84164	ENSG00000258929	77	67	50	76	67.5	57	95	85	47
ENSG00000271524	NA	NA	NA	1.49275	-2.69239	0.154706	0.790963	-3.40395	0.000664199	NA	-0.558709	0.67891	0.824321	-0.677781	0.497911	NA	-2.13369	0.227875	0.759209	-2.81041	0.00494791	NA	ENSG00000271524	0.707749	0.829107	0.971487	0.613502	0.355127	0.183387	0.196205	0.192084	0.202031	0.360254	0.352574	0.191693	0.3471	0.195305	0.198047	0.523979	ENSG00000271524	4	5	6	3	4.5	1	0	0	0
ENSG00000150051	283078	mohawk homeobox	MKX	284.255	0.746879	1.67816	0.323846	2.30628	0.021095	0.0693154	-0.162591	0.893419	0.290258	-0.56016	0.57537	0.758408	0.90947	1.87836	0.3237	2.80961	0.00496014	0.0211039	ENSG00000150051	6.77572	7.7166	7.52799	7.76202	8.40791	7.13483	7.96139	8.57331	8.74129	7.99846	8.23031	7.90752	7.63895	8.56019	8.75614	8.82525	ENSG00000150051	113	218	170	223	181	342	152	245	400
ENSG00000118785	6696	secreted phosphoprotein 1	SPP1	17.9009	-0.432073	0.741196	0.276775	-1.5611	0.118501	0.254259	0.372679	1.29475	0.271029	1.37505	0.169116	0.365102	-0.804751	0.572461	0.286567	-2.80825	0.00498114	0.0211831	ENSG00000118785	4.1066	4.42489	4.40105	4.76045	4.35069	3.81143	4.26328	4.01229	3.92439	4.38	3.91343	3.61942	3.7555	3.98547	4.28187	3.74705	ENSG00000118785	19	25	22	34	25	22	14	20	16
ENSG00000176222	342908	zinc finger protein 404	ZNF404	24.3773	-0.667428	0.629628	0.261987	-2.54756	0.0108479	0.0412188	0.0719529	1.05114	0.251582	0.286002	0.774877	0.884723	-0.739381	0.598996	0.263855	-2.80222	0.00507519	0.0215249	ENSG00000176222	5.04951	4.82767	5.13534	4.83917	4.39724	4.9686	4.24842	4.0922	4.19308	4.65452	4.80131	4.58137	4.44404	4.18313	3.96124	4.34941	ENSG00000176222	41	32	38	32	35.75	20	39	17	15
ENSG00000203362	NA	NA	NA	19.808	-0.303485	0.810292	0.279682	-1.08511	0.277873	0.459776	0.512427	1.42645	0.271718	1.88587	0.0593119	0.180762	-0.815912	0.568049	0.291348	-2.80047	0.00510275	0.0216029	ENSG00000203362	4.53901	4.79791	4.49387	4.39727	4.35101	4.58851	4.20801	4.16643	4.21243	4.47236	4.01922	4.21391	4.43858	3.97008	3.06924	3.94049	ENSG00000203362	28	34	23	23	27	21	30	18	18
ENSG00000279799	NA	NA	NA	12.6747	0.485759	1.40032	0.358576	1.35469	0.175516	0.335602	-0.490193	0.71193	0.29398	-1.66744	0.0954279	0.248354	0.975952	1.96694	0.348643	2.79929	0.00512155	0.0216619	ENSG00000279799	3.37148	2.97755	3.41665	3.41877	3.9004	3.55744	3.21266	3.92117	3.42947	3.22945	4.03989	3.91752	3.74694	3.95129	3.97695	3.541	ENSG00000279799	10	5	9	10	8.5	17	13	7	18
ENSG00000229417	NA	NA	NA	10.7413	-0.12407	0.917595	0.393911	-0.314969	0.752785	0.85669	-1.14652	0.451713	0.33153	-3.45827	0.000543651	0.00453879	1.02245	2.03137	0.365413	2.79807	0.00514094	0.0217286	ENSG00000229417	2.91611	3.04154	3.36811	3.21745	3.16842	3.07638	3.08554	3.05531	3.03294	3.10161	3.91433	3.29818	3.9326	3.16666	3.85072	3.97504	ENSG00000229417	6	7	10	9	8	8	8	7	7
ENSG00000280106	NA	NA	NA	11.4448	-0.8239	0.564913	0.334306	-2.46451	0.0137201	0.0496361	0.122325	1.08849	0.332603	0.367779	0.713038	0.847356	-0.946225	0.518989	0.339033	-2.79095	0.00525537	0.0221286	ENSG00000280106	4.10568	3.34308	4.0774	3.79207	3.22647	3.55245	2.9512	3.43105	3.58406	3.33126	3.29739	3.27829	3.27321	3.0444	3.48038	3.39122	ENSG00000280106	25	10	21	17	18.25	8	14	5	11
ENSG00000137265	3662	interferon regulatory factor 4	IRF4	10.4051	1.25359	2.38434	0.396655	3.16041	0.00157547	0.00877284	0.139007	1.10115	0.308267	0.45093	0.65204	0.808806	1.11459	2.16533	0.400005	2.78643	0.00532922	0.0223503	ENSG00000137265	2.59805	2.84525	2.80543	3.21004	3.46343	3.48824	3.82305	3.29341	3.64796	3.2654	3.30945	3.73003	3.42634	3.46151	3.41434	3.14979	ENSG00000137265	3	5	4	9	5.25	12	14	18	10
ENSG00000250299	NA	NA	NA	26.5087	-0.0443369	0.969735	0.232776	-0.19047	0.848941	0.918267	-0.659675	0.633021	0.198228	-3.32785	0.000875174	0.00674174	0.615338	1.53192	0.22093	2.78522	0.0053492	0.0223869	ENSG00000250299	4.51288	4.64709	4.44175	4.53219	4.53415	4.48936	4.63019	4.49668	4.50898	4.36797	5.04376	4.77922	4.87849	4.96071	5.26442	5.01298	ENSG00000250299	24	26	19	23	23	22	24	24	22
ENSG00000265190	653145	annexin A8	ANXA8	5.35329	-1.93966	0.260679	0.550674	-3.52233	0.000427774	NA	-0.461695	0.726133	0.551328	-0.837424	0.402355	NA	-1.47796	0.358996	0.531829	-2.77902	0.00545238	NA	ENSG00000265190	2.77532	2.66923	2.73995	3.11134	1.89995	1.97426	2.36652	2.01468	1.61736	1.91183	2.14322	2.13095	2.74728	2.02964	1.60552	1.7939	ENSG00000265190	12	10	10	17	12.25	2	3	6	3
ENSG00000246174	100289388	KCTD21 antisense RNA 1	KCTD21-AS1	12.019	-0.780329	0.582234	0.347743	-2.24398	0.0248336	0.078809	0.204332	1.15215	0.343206	0.595361	0.551602	0.742586	-0.984661	0.505345	0.354435	-2.77811	0.00546758	0.0228077	ENSG00000246174	3.5955	3.69647	4.27902	4.06166	3.62041	3.79765	2.97451	3.22338	3.30085	3.57839	3.47221	2.83724	3.58151	3.4086	3.18168	3.41622	ENSG00000246174	14	15	25	22	19	13	18	5	8
ENSG00000164627	221458	kinesin family member 6	KIF6	42.4506	0.126703	1.0918	0.23486	0.539483	0.589554	0.742297	-0.50979	0.702324	0.203214	-2.50863	0.0121199	0.055439	0.636493	1.55455	0.22947	2.77375	0.00554138	0.0230297	ENSG00000164627	5.32399	5.0871	4.95678	5.16363	4.97578	5.00479	5.48209	5.53178	4.93508	5.40005	5.31901	5.28947	5.39217	5.85599	5.80917	6.12328	ENSG00000164627	44	34	27	36	35.25	29	34	45	49
ENSG00000006459	80853	lysine (K)-specific demethylase 7A	KDM7A	608.487	0.708974	1.63464	0.308573	2.29759	0.0215852	0.0705878	-0.145755	0.903906	0.277117	-0.525968	0.598911	0.774397	0.854729	1.80842	0.308509	2.77051	0.00559677	0.0231739	ENSG00000006459	8.15578	8.86813	8.5621	8.80723	9.57693	8.34012	8.9185	9.74744	9.73791	9.15155	9.32147	8.92912	8.65615	9.84205	9.72375	9.9138	ENSG00000006459	305	487	350	461	400.75	767	357	474	899
ENSG00000235385	NA	NA	NA	3.36591	0.951008	1.93322	0.661332	1.43802	0.150429	NA	-0.81768	0.567353	0.520592	-1.57067	0.116259	NA	1.76869	3.40744	0.639844	2.76425	0.00570543	NA	ENSG00000235385	1.33344	1.34634	1.37455	1.48722	1.50169	1.4609	1.50394	1.61586	2.07888	1.36889	1.62375	1.729	1.83126	1.85161	2.14293	2.00565	ENSG00000235385	1	1	1	2	1.25	2	2	2	3
ENSG00000113739	8614	stanniocalcin 2	STC2	52.7744	-0.0583088	0.960389	0.239003	-0.243967	0.807256	0.891322	-0.701962	0.614736	0.209204	-3.3554	0.00079251	0.00623015	0.643653	1.56228	0.232901	2.76363	0.00571617	0.0235973	ENSG00000113739	5.50237	5.13915	5.69128	5.57466	5.74616	5.67744	5.03726	5.09483	5.25073	5.66533	5.81489	5.60466	5.79657	5.87168	6.45631	6.46063	ENSG00000113739	49	34	49	49	45.25	54	58	29	32
ENSG00000239523	100506826	MYLK antisense RNA 1	MYLK-AS1	11.5472	-0.934312	0.523292	0.353522	-2.64287	0.00822075	0.0331123	0.0482132	1.03398	0.34889	0.13819	0.89009	0.947563	-0.982525	0.506093	0.355685	-2.76235	0.00573868	0.0236848	ENSG00000239523	3.83931	3.88286	4.20804	3.61753	3.71554	3.66403	3.04557	3.01581	3.43481	2.8528	3.3705	3.62158	3.00835	3.38018	3.15289	3.21217	ENSG00000239523	19	19	24	14	19	15	16	6	6
ENSG00000272647	NA	NA	NA	10.4855	0.822417	1.76837	0.419206	1.96184	0.0497807	0.133935	-0.318791	0.801741	0.340411	-0.93649	0.349021	0.569634	1.14121	2.20566	0.413306	2.76117	0.00575945	0.0237432	ENSG00000272647	3.23904	2.85387	2.81579	2.86031	3.39064	2.98803	3.46519	3.55804	3.2077	3.48318	3.06361	3.35969	3.1264	3.75304	4.04806	3.61203	ENSG00000272647	10	5	4	5	6	11	7	12	14
ENSG00000144843	141	ADP-ribosylarginine hydrolase	ADPRH	19.6626	-0.771993	0.585608	0.259165	-2.97877	0.00289405	0.014273	-0.0590841	0.959873	0.252468	-0.234026	0.814965	0.907047	-0.712909	0.610089	0.258219	-2.76087	0.0057648	0.0237597	ENSG00000144843	4.86895	4.79893	4.45037	4.44218	4.20348	3.85745	4.10056	4.3173	4.03781	4.12222	4.55509	4.21609	4.15829	3.90933	3.99928	3.94333	ENSG00000144843	38	34	22	24	29.5	18	14	16	21
ENSG00000141756	60681	FK506 binding protein 10, 65 kDa	FKBP10	45.6759	0.819063	1.76426	0.225927	3.62534	0.000288579	0.0021732	0.189985	1.14075	0.192069	0.989153	0.322589	0.543929	0.629078	1.54658	0.228023	2.75884	0.00580075	0.023864	ENSG00000141756	4.79994	5.07313	4.76371	5.41395	5.46736	5.80126	5.6273	6.10346	5.67599	5.44823	5.30951	5.64055	5.46393	5.51686	6.0071	5.19374	ENSG00000141756	27	33	22	44	31.5	44	66	50	77
ENSG00000249102	NA	NA	NA	19.9243	-0.32683	0.797286	0.268732	-1.21619	0.223912	0.396551	0.443648	1.36004	0.261431	1.697	0.0896973	0.237935	-0.770478	0.586223	0.279289	-2.75871	0.00580304	0.0238651	ENSG00000249102	4.65303	4.80418	4.70628	3.99817	4.61491	4.4846	4.04695	4.22478	4.42501	4.12697	4.14025	4.00272	4.21425	4.03812	4.17964	3.55161	ENSG00000249102	31	34	28	15	27	27	27	15	19
ENSG00000234899	400618	SOX9 antisense RNA 1	SOX9-AS1	24.6094	0.427751	1.34513	0.293239	1.45871	0.144645	0.293486	-0.367203	0.775284	0.248589	-1.47715	0.139637	0.320509	0.794953	1.73502	0.288369	2.75672	0.00583842	0.0239644	ENSG00000234899	4.63471	4.29371	4.11825	3.82793	4.49481	4.78697	4.40693	4.31347	4.89272	4.32776	4.94128	4.74064	4.44662	4.34736	5.22503	5.07594	ENSG00000234899	28	19	14	11	18	22	33	20	19
ENSG00000124249	60598	potassium channel, subfamily K, member 15	KCNK15	11.5249	0.572891	1.4875	0.486058	1.17865	0.238539	0.414653	-0.737321	0.599852	0.412956	-1.78547	0.0741846	0.210705	1.31021	2.47978	0.475406	2.75599	0.00585153	0.0240067	ENSG00000124249	3.01146	2.74549	2.81323	3.37718	3.25922	3.23948	3.41849	3.64559	3.22556	3.01207	2.77134	3.38103	3.22366	3.78856	4.66633	3.94096	ENSG00000124249	7	4	4	11	6.5	9	10	11	15
ENSG00000273568	NA	NA	NA	27.1184	0.423206	1.3409	0.254552	1.66255	0.096402	0.21964	-0.266991	0.831051	0.214507	-1.24467	0.213254	0.422969	0.690196	1.6135	0.250839	2.75155	0.00593139	0.0242787	ENSG00000273568	4.28888	4.69317	4.22707	4.44738	4.86586	4.57757	4.83672	4.67443	4.65683	4.78467	5.01931	4.35481	4.7026	5.31933	5.09625	4.94687	ENSG00000273568	19	27	15	21	20.5	30	26	29	26
ENSG00000269951	NA	NA	NA	12.1381	-1.02282	0.492152	0.371243	-2.75513	0.00586685	0.0252193	-0.000944612	0.999345	0.363011	-0.00260216	0.997924	0.998882	-1.02188	0.492475	0.371824	-2.74828	0.00599082	0.0244617	ENSG00000269951	4.20712	4.04886	4.14766	3.51226	3.47892	3.68761	3.06736	3.29916	3.00807	3.50291	3.89345	3.70548	3.20904	2.85356	3.08083	3.13884	ENSG00000269951	27	22	22	12	20.75	11	16	6	9
ENSG00000140105	7453	tryptophanyl-tRNA synthetase	WARS	6616.9	0.106016	1.07625	0.238368	0.444761	0.656493	0.792215	-0.548342	0.683805	0.213975	-2.56264	0.010388	0.0492006	0.654359	1.57392	0.238331	2.74558	0.00604032	0.0246177	ENSG00000140105	12.089	12.4487	12.3362	12.5878	12.5375	12.1848	12.4352	12.6576	12.6358	12.3978	12.6837	12.5395	12.5667	12.9805	13.7945	13.1518	ENSG00000140105	4762	5853	4849	6392	5464	5893	5215	5441	6657
ENSG00000272842	NA	NA	NA	1.03695	-1.26544	0.415973	0.815791	-1.55118	0.120858	NA	1.08381	2.11963	0.85886	1.26192	0.206977	NA	-2.34925	0.196248	0.856343	-2.74336	0.00608145	NA	ENSG00000272842	0.176526	0.189771	0.336036	-0.0674201	-0.0608623	-0.0793071	-0.216808	0.195098	-0.212676	-0.215254	-0.218291	-0.220002	-0.220456	-0.0612158	-0.215503	-0.209876	ENSG00000272842	3	3	4	1	2.75	1	1	0	3
ENSG00000251002	101929735	uncharacterized LOC101929735	LOC101929735	3.73587	-0.773678	0.584924	0.552939	-1.39921	0.16175	NA	0.855392	1.80925	0.579883	1.47511	0.140182	NA	-1.62907	0.323297	0.594002	-2.74253	0.00609676	NA	ENSG00000251002	2.46124	1.93368	1.98412	2.0362	1.95988	1.43141	1.96318	1.83701	1.48599	2.07413	1.60284	1.83525	1.59207	1.31036	1.74592	1.33433	ENSG00000251002	12	5	5	6	7	5	1	5	4
ENSG00000140678	3687	integrin, alpha X (complement component 3 receptor 4 subunit)	ITGAX	2.60621	-0.249639	0.841107	0.584789	-0.426887	0.669461	NA	1.59854	3.02837	0.649518	2.46112	0.0138505	NA	-1.84818	0.277743	0.674387	-2.74053	0.00613396	NA	ENSG00000140678	1.20639	1.74305	1.38044	1.56425	1.2365	1.31962	1.48074	1.35054	1.50449	1.48966	1.2322	0.935508	0.934447	1.2358	0.946001	1.12181	ENSG00000140678	2	7	3	5	4.25	2	3	4	3
ENSG00000189229	NA	NA	NA	6.83624	-1.44056	0.368425	0.402605	-3.57809	0.000346116	NA	-0.387534	0.764435	0.409095	-0.947296	0.343488	NA	-1.05302	0.481957	0.384738	-2.73699	0.00620048	NA	ENSG00000189229	3.18086	3.15703	3.17088	3.10089	2.44889	2.58061	2.56019	2.63445	2.36581	2.21951	2.647	2.53369	2.71948	2.44761	2.67141	2.72067	ENSG00000189229	14	13	12	12	12.75	4	6	5	6
ENSG00000182256	2567	gamma-aminobutyric acid (GABA) A receptor, gamma 3	GABRG3	1.53381	-0.00309234	0.997859	0.888728	-0.00347951	0.997224	NA	-2.36024	0.194759	0.836779	-2.82063	0.004793	NA	2.35715	5.12356	0.862132	2.73409	0.00625524	NA	ENSG00000182256	0.0953122	0.100127	0.281045	0.101177	0.105595	0.0931119	0.273318	0.102054	0.112242	0.277307	0.550709	1.0519	1.12887	0.105357	0.427344	0.116266	ENSG00000182256	0	0	1	0	0.25	0	0	1	0
ENSG00000212864	727800	ring finger protein 208	RNF208	33.328	-0.800684	0.574077	0.228996	-3.4965	0.000471399	0.00325562	-0.182627	0.881097	0.217689	-0.838938	0.401504	0.62081	-0.618057	0.651548	0.226206	-2.73227	0.00628989	0.0254036	ENSG00000212864	5.22319	5.65308	5.42945	5.44444	4.97298	4.93256	4.74972	4.61704	4.81589	4.73197	4.5	4.81811	5.11764	4.60808	5.52726	4.86068	ENSG00000212864	43	59	44	49	48.75	31	34	25	23
ENSG00000185247	4110	melanoma antigen family A, 11	MAGEA11	57.6068	1.98959	3.97124	0.203915	9.75694	1.72275e-22	2.63685e-20	1.39662	2.63283	0.166143	8.40612	4.2378e-17	3.314e-15	0.592972	1.50835	0.21712	2.73108	0.00631277	0.0254563	ENSG00000185247	4.89683	4.99103	4.78643	4.63077	6.41097	6.38205	6.78439	6.60685	6.25272	6.5168	5.33581	4.97218	4.84729	5.4653	5.6563	5.39097	ENSG00000185247	29	30	22	21	25.5	92	102	122	111
ENSG00000124507	29993	protein kinase C and casein kinase substrate in neurons 1	PACSIN1	13.1448	-1.61776	0.325841	0.325641	-4.96792	6.7676e-07	1.15975e-05	-0.804681	0.572489	0.320549	-2.51032	0.0120622	0.0552456	-0.813078	0.569166	0.297759	-2.73066	0.00632074	0.0254764	ENSG00000124507	3.91192	4.21602	4.23264	4.30038	3.38166	3.12887	3.30655	3.19197	3.17441	3.14889	3.65419	3.49867	4.10152	3.66466	3.40165	3.38195	ENSG00000124507	19	25	23	27	23.5	9	7	8	7
ENSG00000261040	645638	WDNM1-like pseudogene	LOC645638	7.43948	-0.205713	0.86711	0.507559	-0.405299	0.685257	NA	-1.4865	0.356878	0.431466	-3.44522	0.000570596	NA	1.28078	2.42971	0.469289	2.7292	0.00634879	NA	ENSG00000261040	2.60759	2.63739	2.36726	2.5436	2.56963	2.39084	2.34484	2.44037	2.49693	2.58692	3.14796	2.32098	2.82347	3.28619	3.81073	3.24022	ENSG00000261040	6	6	3	5	5	5	4	3	4
ENSG00000146021	26249	kelch-like family member 3	KLHL3	16.3608	-0.132577	0.912201	0.304973	-0.434716	0.663768	0.797739	0.748973	1.6806	0.298725	2.50723	0.0121681	0.0555883	-0.881549	0.542784	0.323199	-2.72758	0.00638012	0.025658	ENSG00000146021	4.19438	4.48736	4.20034	4.00498	3.93261	4.45228	3.93894	3.77635	4.26619	4.3245	3.65874	3.7066	4.25024	3.34908	3.54168	3.24034	ENSG00000146021	22	28	19	17	21.5	15	29	15	13
ENSG00000255031	NA	NA	NA	35.7488	-0.0295102	0.979753	0.248439	-0.118783	0.905448	0.950715	0.673471	1.59491	0.234669	2.86987	0.00410638	0.0238138	-0.702982	0.614301	0.25787	-2.7261	0.00640869	0.0257267	ENSG00000255031	5.59683	5.37946	5.36919	4.9435	5.25235	5.88206	5.03693	5.23998	5.23836	5.02754	4.90452	5.31883	4.79241	4.43234	4.51437	4.54964	ENSG00000255031	58	46	41	31	44	39	75	32	40
ENSG00000183347	163351	guanylate binding protein family, member 6	GBP6	3.00982	-0.546177	0.684833	0.542532	-1.00672	0.31407	NA	1.10653	2.15326	0.59169	1.87011	0.0614684	NA	-1.6527	0.318044	0.606741	-2.7239	0.00645158	NA	ENSG00000183347	1.80856	1.73673	1.78431	1.74146	1.41545	1.70526	1.6589	1.26779	1.56563	1.77474	1.41089	1.26678	1.40112	1.27609	1.42348	1.14222	ENSG00000183347	6	5	5	5	5.25	2	5	4	1
ENSG00000156510	80201	hexokinase domain containing 1	HKDC1	152.585	-0.196302	0.872785	0.573538	-0.342264	0.732152	0.843121	-1.75328	0.296628	0.524381	-3.34351	0.000827244	0.00644941	1.55697	2.94236	0.571819	2.72284	0.00647228	0.0259205	ENSG00000156510	5.64301	6.76652	6.14896	6.78079	6.1586	5.59001	5.81049	6.89268	6.69292	5.76651	6.84383	6.01016	6.07869	7.86234	9.55584	8.26706	ENSG00000156510	50	115	64	115	86	68	49	51	124
ENSG00000183150	2842	G protein-coupled receptor 19	GPR19	14.8309	-0.669229	0.628843	0.348212	-1.9219	0.0546181	0.14403	0.298247	1.22965	0.337835	0.882819	0.377334	0.597357	-0.967477	0.5114	0.35573	-2.7197	0.00653419	0.026096	ENSG00000183150	4.57985	4.17922	4.03046	4.09617	3.74505	4.42513	3.37919	3.25868	3.33806	4.11656	3.59559	3.34218	3.94098	3.60604	3.63003	3.45928	ENSG00000183150	34	22	17	20	23.25	13	30	8	7
ENSG00000130487	113730	kelch domain containing 7B	KLHDC7B	19.9034	-0.294496	0.815357	0.629918	-0.467515	0.640132	0.780572	-1.96857	0.255506	0.57091	-3.44813	0.000564473	0.00468207	1.67408	3.19115	0.617032	2.71311	0.00666548	0.0265198	ENSG00000130487	2.95639	3.80882	3.18286	3.88023	3.58329	3.54305	3.14781	3.55124	3.08884	3.05981	3.8472	3.20838	3.38172	4.78898	6.27996	4.84237	ENSG00000130487	5	15	6	16	10.5	11	12	6	11
ENSG00000262873	NA	NA	NA	11.0271	0.784318	1.72228	0.373366	2.10067	0.03567	0.103739	-0.215544	0.861221	0.299284	-0.720199	0.471403	0.681071	0.999863	1.99981	0.369061	2.70921	0.00674437	0.0267682	ENSG00000262873	3.21347	3.08353	3.06508	2.90142	3.51164	3.53523	3.70616	3.61047	3.34274	3.05046	3.43059	3.33832	3.66088	3.57559	3.93879	3.59914	ENSG00000262873	9	7	6	5	6.75	12	14	15	14
ENSG00000233369	NA	NA	NA	9.51826	-0.137487	0.909101	0.372209	-0.369381	0.711844	0.829604	0.953288	1.93628	0.375925	2.53584	0.0112177	0.0522325	-1.09077	0.469509	0.403359	-2.70423	0.00684638	0.0270975	ENSG00000233369	3.49538	3.34923	3.73629	3.05853	3.32308	3.58613	3.39792	3.22304	3.04878	3.41574	3.16157	3.06193	3.21502	2.58437	2.60035	2.37483	ENSG00000233369	15	12	17	8	13	11	17	12	10
ENSG00000183479	11219	three prime repair exonuclease 2	TREX2	54.7818	0.108373	1.07801	0.209064	0.518372	0.604199	0.752857	0.693576	1.61729	0.195254	3.55217	0.000382068	0.0033922	-0.585203	0.666556	0.216607	-2.70167	0.00689914	0.0272436	ENSG00000183479	6.11343	5.75535	5.88662	5.78963	5.64099	6.63118	5.89501	5.8006	5.64779	6.00279	5.32536	5.61635	5.34613	5.07628	5.49028	5.50294	ENSG00000183479	80	57	57	58	63	49	123	60	58
ENSG00000206052	220164	docking protein 6	DOK6	22.4415	-1.03882	0.486727	0.296983	-3.4979	0.000468937	0.00324362	-1.7401	0.299349	0.263351	-6.60754	3.90747e-11	1.55846e-09	0.701286	1.62595	0.259586	2.70156	0.00690155	0.0272471	ENSG00000206052	4.87304	4.22503	3.98014	4.33416	3.55981	3.81312	3.64825	3.68781	3.85598	3.82144	4.93962	5.16603	5.07938	4.75129	4.4989	5.00914	ENSG00000206052	37	19	13	21	22.5	8	13	9	10
ENSG00000155918	154064	retinoic acid early transcript 1L	RAET1L	5.19469	-0.890274	0.539512	0.482432	-1.84539	0.0649809	NA	0.470633	1.38572	0.495264	0.950267	0.341977	NA	-1.36091	0.389337	0.503952	-2.70047	0.00692415	NA	ENSG00000155918	2.23735	2.9525	2.83409	2.4578	2.29137	2.64494	2.06949	1.78604	2.32653	2.19789	2.05989	1.92284	1.92021	2.18237	2.30495	2.1143	ENSG00000155918	5	14	11	7	9.25	5	10	3	1
ENSG00000101255	57761	tribbles pseudokinase 3	TRIB3	1452.1	0.192163	1.14248	0.396096	0.485142	0.627575	0.771365	-0.876511	0.544683	0.35799	-2.44842	0.0143484	0.0631328	1.06867	2.0975	0.395954	2.69898	0.00695517	0.0274118	ENSG00000101255	9.11999	10.0853	9.87191	10.3624	10.2266	9.01459	9.85481	10.6591	10.5525	9.91617	10.4112	9.96494	9.99306	11.178	11.8682	11.545	ENSG00000101255	597	1136	875	1370	994.5	1188	566	904	1678
ENSG00000213690	NA	NA	NA	0.487273	-1.89215	0.269406	0.894788	-2.11463	0.0344616	NA	0.512003	1.42603	0.887935	0.576622	0.564195	NA	-2.40415	0.188921	0.891311	-2.69732	0.00699005	NA	ENSG00000213690	-1.0733	-0.933291	-1.05553	-0.809562	-1.21654	-1.22066	-1.21631	-1.21772	-1.21432	-1.05799	-1.21703	-1.21785	-1.21807	-1.21662	-1.21568	-1.21297	ENSG00000213690	1	2	1	3	1.75	0	0	0	0
ENSG00000276668	NA	NA	NA	11.7155	0.679543	1.60163	0.387052	1.75569	0.0791419	0.19006	-0.34649	0.786495	0.31656	-1.09455	0.273715	0.492979	1.02603	2.03642	0.38047	2.69675	0.00700197	0.0275518	ENSG00000276668	2.78344	3.2774	2.99138	3.43516	3.54071	2.96851	3.32507	3.21072	4.00792	3.75593	3.65767	3.63649	3.8024	3.84122	3.56201	3.76187	ENSG00000276668	4	9	5	11	7.25	12	6	9	8
ENSG00000188177	376940	zinc finger CCCH-type containing 6	ZC3H6	52.3045	0.624094	1.54124	0.221136	2.82223	0.00476915	0.021478	0.0265912	1.0186	0.190195	0.13981	0.88881	0.947034	0.597503	1.5131	0.22157	2.69669	0.00700334	0.0275518	ENSG00000188177	4.7549	5.53891	5.39378	5.39488	6.10152	5.57042	5.56406	5.61126	5.99966	5.97271	5.51175	5.48139	5.4992	6.0274	6.0444	6.07014	ENSG00000188177	25	48	38	42	38.25	72	53	46	50
ENSG00000257501	643711	platelet-activating factor acetylhydrolase 1b, catalytic subunit 2 (30kDa) pseudogene	LOC643711	1.36003	2.02598	4.07268	0.846877	2.39229	0.0167435	NA	-0.248119	0.841994	0.704391	-0.352246	0.724654	NA	2.2741	4.83695	0.843383	2.6964	0.00700936	NA	ENSG00000257501	0.144966	0.149242	0.158614	0.150176	0.309459	0.537731	0.576032	0.303563	0.32059	0.314355	0.445102	0.302896	0.437773	0.791677	0.454563	0.16368	ENSG00000257501	0	0	0	0	0	1	3	3	1
ENSG00000257335	8972	maltase-glucoamylase (alpha-glucosidase)	MGAM	14.0895	-0.55759	0.679436	0.297399	-1.87489	0.0608078	0.156256	0.26693	1.20324	0.293785	0.90859	0.363567	0.584343	-0.82452	0.56467	0.305876	-2.69561	0.00702609	0.0276352	ENSG00000257335	4.11814	4.20816	4.01639	4.08185	4.12365	3.68604	3.86297	3.25011	3.79129	3.62183	3.43436	3.76149	3.3279	3.44427	3.6188	3.89129	ENSG00000257335	22	23	17	20	20.5	20	14	15	7
ENSG00000039068	999	cadherin 1, type 1, E-cadherin (epithelial)	CDH1	9.28198	-1.68796	0.310365	0.39904	-4.23005	2.33634e-05	0.000258586	-0.682215	0.623208	0.395017	-1.72705	0.0841586	0.228005	-1.00575	0.498013	0.373127	-2.69545	0.00702936	0.027642	ENSG00000039068	3.1276	3.80159	4.06918	3.44221	2.53397	2.68129	2.96026	2.63017	2.69127	2.97572	3.19395	2.92843	3.1703	2.75863	3.29872	2.93203	ENSG00000039068	10	21	25	14	17.5	3	5	7	4
ENSG00000127415	3425	iduronidase, alpha-L-	IDUA	78.2138	0.4404	1.35698	0.220883	1.99382	0.046172	0.126643	-0.152117	0.899929	0.193306	-0.786925	0.431326	0.647079	0.592517	1.50788	0.22008	2.69228	0.00709655	0.0278445	ENSG00000127415	5.90823	6.08155	5.89636	5.79805	6.47078	6.09355	6.28115	6.69459	6.25632	5.95682	6.16867	5.95064	6.12799	6.40955	7.12512	6.58209	ENSG00000127415	64	70	54	55	60.75	90	76	77	111
ENSG00000019505	57586	synaptotagmin XIII	SYT13	13.209	0.194007	1.14394	0.312474	0.620875	0.534682	0.698707	1.12089	2.17481	0.313515	3.57523	0.000349921	0.00315052	-0.926882	0.525994	0.344614	-2.68963	0.00715323	0.0280123	ENSG00000019505	4.15404	3.97308	3.5874	3.35874	3.91934	3.63633	4.2171	3.7745	4.0339	3.94602	2.91564	3.28094	3.35727	3.30973	3.41448	3.3948	ENSG00000019505	24	19	11	9	15.75	17	14	23	15
ENSG00000279673	NA	NA	NA	10.4758	-0.969737	0.510599	0.456951	-2.12219	0.0338218	0.0996843	0.277981	1.2125	0.443851	0.626294	0.531122	0.727778	-1.24772	0.421114	0.464215	-2.6878	0.00719236	0.0280932	ENSG00000279673	3.97088	3.57361	3.98072	3.58253	2.93896	3.82094	3.2108	2.70667	2.77036	3.30695	2.82805	3.52637	3.45784	3.03189	2.20725	2.79555	ENSG00000279673	24	15	21	15	18.75	6	21	9	4
ENSG00000147234	84443	FERM and PDZ domain containing 3	FRMPD3	58.3666	-0.0489102	0.966666	0.220693	-0.221621	0.824609	0.901918	0.558986	1.47323	0.205078	2.72573	0.00641598	0.0337821	-0.607896	0.656153	0.226176	-2.68771	0.00719429	0.0280932	ENSG00000147234	6.12769	6.02215	6.20828	5.82453	5.79442	6.45625	6.28375	5.81468	5.60949	5.87475	5.42684	5.65398	6.1359	5.29252	5.15937	5.25668	ENSG00000147234	80	70	73	59	70.5	55	106	81	58
ENSG00000084710	22979	EFR3 homolog B (S. cerevisiae)	EFR3B	43.4937	-0.154215	0.898621	0.21238	-0.726127	0.467761	0.642481	0.43268	1.34974	0.199947	2.16398	0.0304662	0.111322	-0.586895	0.665774	0.218378	-2.68752	0.00719857	0.0281038	ENSG00000084710	5.87152	5.71913	5.46213	5.50528	4.90796	5.63301	5.68566	5.63405	5.27125	5.80118	5.38419	5.38183	5.40072	4.94409	4.77004	4.99059	ENSG00000084710	69	58	42	48	54.25	27	58	53	53
ENSG00000225968	392617	extracellular leucine-rich repeat and fibronectin type III domain containing 1	ELFN1	16.1136	0.83868	1.78841	0.393721	2.13014	0.0331602	0.0983819	-0.211526	0.863624	0.33069	-0.639648	0.522401	0.721181	1.05021	2.07083	0.391057	2.68556	0.00724089	0.0282505	ENSG00000225968	3.48464	3.44842	3.36386	3.67779	4.07735	3.4659	3.65234	4.59378	4.24357	3.7427	3.89544	3.81195	3.80596	4.27109	4.90947	3.87988	ENSG00000225968	10	9	7	12	9.5	18	10	11	31
ENSG00000129465	11035	receptor-interacting serine-threonine kinase 3	RIPK3	1.84925	-0.363446	0.777306	0.639137	-0.568651	0.569593	NA	1.61129	3.05526	0.717362	2.24614	0.0246952	NA	-1.97474	0.254416	0.736169	-2.68246	0.00730838	NA	ENSG00000129465	1.05716	0.963767	1.11279	0.844856	0.980919	0.941938	0.857997	0.969797	0.731132	0.863801	0.562749	0.559815	0.559036	0.7178	0.723228	0.738968	ENSG00000129465	4	3	4	2	3.25	3	3	2	3
ENSG00000150076	79741	coiled-coil domain containing 7	CCDC7	3.30086	-0.603069	0.658352	0.554776	-1.08705	0.277015	NA	1.0276	2.03863	0.591778	1.73646	0.0824833	NA	-1.63067	0.322939	0.608352	-2.68046	0.00735201	NA	ENSG00000150076	1.88115	1.704	2.21838	1.70843	1.3428	1.6745	1.8371	1.59745	2.05955	1.35059	1.47859	1.47054	1.33059	1.48257	1.34964	1.37122	ENSG00000150076	6	4	9	4	5.75	1	4	5	3
ENSG00000236484	NA	NA	NA	24.0677	-0.304148	0.80992	0.299409	-1.01583	0.309711	0.493768	0.522561	1.4365	0.285215	1.83216	0.0669272	0.195871	-0.826709	0.563814	0.308515	-2.67964	0.00737013	0.0286673	ENSG00000236484	5.14451	4.91497	4.70646	4.60546	4.52533	4.4373	4.65997	4.29866	4.5497	5.13011	4.99073	4.01487	4.2362	4.28048	3.94767	3.62982	ENSG00000236484	45	35	26	26	33	23	24	26	19
ENSG00000175600	79783	succinylCoA:glutarate-CoA transferase	SUGCT	25.7427	0.366695	1.2894	0.257379	1.42473	0.154235	0.306995	-0.3101	0.806586	0.217232	-1.4275	0.153435	0.342053	0.676796	1.59859	0.252808	2.67711	0.00742593	0.0288343	ENSG00000175600	4.16587	4.26804	4.61902	4.42768	4.84542	4.43337	4.52776	4.87673	4.39232	4.68299	5.06083	4.52382	4.99501	4.84281	5.16576	4.4864	ENSG00000175600	17	18	23	21	19.75	30	23	22	32
ENSG00000227309	NA	NA	NA	44.65	0.20727	1.1545	0.265282	0.781322	0.434613	0.615261	-0.49108	0.711492	0.231135	-2.12465	0.0336161	0.119396	0.698351	1.62265	0.261064	2.67501	0.00747261	0.0290029	ENSG00000227309	5.43622	5.09705	4.84271	5.20481	4.74169	5.33381	5.10191	5.05233	5.61686	5.86658	6.35785	5.58542	5.48026	5.5582	5.46219	5.78771	ENSG00000227309	48	34	24	37	35.75	23	45	32	32
ENSG00000230836	101927861	uncharacterized LOC101927861	LOC101927861	38.7502	0.185807	1.13745	0.247924	0.749452	0.453585	0.630946	-0.463191	0.72538	0.214345	-2.16096	0.0306986	0.111806	0.648999	1.56808	0.242947	2.67136	0.00755451	0.0292389	ENSG00000230836	4.97157	5.21558	4.88883	4.86042	5.47221	4.9123	5.09878	5.20858	5.09836	4.98229	5.52942	4.94031	4.93274	5.68235	5.88153	5.83695	ENSG00000230836	33	39	26	28	31.5	46	32	33	38
ENSG00000163827	79442	leucine rich repeat containing 2	LRRC2	153.821	0.32868	1.25586	0.230451	1.42625	0.153798	0.3065	-0.284665	0.820932	0.204564	-1.39157	0.164052	0.357548	0.613345	1.5298	0.22966	2.67067	0.00756997	0.0292666	ENSG00000163827	6.58941	6.86641	7.04188	7.09335	7.51645	6.13466	6.80008	7.52456	7.71989	7.05542	7.45208	7.30088	7.13705	7.72805	7.55913	7.64918	ENSG00000163827	102	120	123	141	121.5	185	73	107	193
ENSG00000124194	78997	ganglioside induced differentiation associated protein 1-like 1	GDAP1L1	10.1432	0.600144	1.51587	0.570639	1.05171	0.292934	0.475169	-0.893511	0.538303	0.494086	-1.80841	0.0705427	0.20323	1.49366	2.81602	0.559604	2.66913	0.00760483	0.0293697	ENSG00000124194	2.45849	2.60486	2.98586	2.82366	3.04085	2.44567	2.7545	3.68553	3.08945	2.87356	2.84373	2.72444	2.49156	4.08022	4.25722	3.96445	ENSG00000124194	3	4	7	6	5	8	3	5	18
ENSG00000260198	NA	NA	NA	0.412069	-2.35592	0.195343	0.880726	-2.67497	0.00747358	NA	-0.00651955	0.995491	0.856256	-0.00761401	0.993925	NA	-2.3494	0.196228	0.880269	-2.66895	0.00760885	NA	ENSG00000260198	-1.18989	-1.05942	-1.46485	-1.17919	-1.46627	-1.46977	-1.46608	-1.46727	-1.46439	-1.46545	-1.46669	-1.46738	-1.46757	-1.46634	-1.46555	-1.46325	ENSG00000260198	2	3	0	2	1.75	0	0	0	0
ENSG00000179869	154664	ATP-binding cassette, sub-family A (ABC1), member 13	ABCA13	10.7192	-0.802307	0.573432	0.453661	-1.76852	0.0769747	0.186293	-1.88703	0.270363	0.397256	-4.75015	2.03265e-06	3.45031e-05	1.08472	2.12097	0.406612	2.66771	0.00763706	0.0294533	ENSG00000179869	3.04165	3.44842	2.75283	3.24624	2.33578	3.02543	2.1872	2.69888	2.9788	3.22382	3.87455	4.11261	4.0665	3.49175	3.44735	3.64827	ENSG00000179869	8	13	4	10	8.75	1	8	0	4
ENSG00000116761	1491	cystathionase (cystathionine gamma-lyase)	CTH	1508.19	0.651233	1.57051	0.397395	1.63875	0.101264	0.227533	-0.408606	0.753351	0.359162	-1.13766	0.25526	0.473163	1.05984	2.0847	0.397338	2.66735	0.00764516	0.0294746	ENSG00000116761	8.51064	10.1865	9.6745	10.3444	10.7211	9.08874	10.1175	10.9709	11.0202	10.3303	10.69	10.2199	10.233	11.2281	11.3181	11.3545	ENSG00000116761	383	1219	758	1350	927.5	1688	596	1089	2092
ENSG00000183668	5678	pregnancy specific beta-1-glycoprotein 9	PSG9	7.52361	0.718735	1.64574	0.506604	1.41873	0.155977	NA	-0.599831	0.659831	0.416194	-1.44123	0.149521	NA	1.31857	2.49418	0.494473	2.66661	0.00766213	NA	ENSG00000183668	2.43734	2.22305	2.63299	2.57709	2.49453	2.62653	2.7083	3.16143	3.01479	2.51085	2.87591	2.85917	2.35307	3.11716	3.65966	3.26944	ENSG00000183668	4	2	5	5	4	4	6	6	12
ENSG00000188511	348645	chromosome 22 open reading frame 34	C22orf34	1.43382	-2.60134	0.164786	0.799984	-3.25174	0.00114702	NA	-0.545051	0.685367	0.829033	-0.657454	0.510889	NA	-2.05629	0.240434	0.771164	-2.66647	0.00766521	NA	ENSG00000188511	0.42107	0.672329	0.91899	0.780986	0.14296	0.131258	0.303832	0.139635	0.314093	0.145715	0.141587	0.139258	0.434559	0.302248	0.145378	0.321049	ENSG00000188511	2	4	6	5	4.25	0	0	1	0
ENSG00000253810	NA	NA	NA	40.4376	0.321701	1.2498	0.300511	1.07051	0.284389	0.46675	-0.468469	0.722731	0.262065	-1.78761	0.0738397	0.210082	0.79017	1.72928	0.296748	2.66276	0.00775027	0.0298349	ENSG00000253810	4.63601	5.16036	4.67199	5.23288	5.06113	4.43014	5.2933	5.55793	5.39345	5.28994	5.46041	4.90758	5.07513	5.81458	6.23092	5.68217	ENSG00000253810	24	37	21	39	30.25	32	20	39	51
ENSG00000279519	NA	NA	NA	20.6311	-0.693759	0.618241	0.312345	-2.22113	0.026342	0.0824479	0.14609	1.10657	0.298587	0.48927	0.62465	0.790813	-0.839848	0.558702	0.315582	-2.66127	0.00778466	0.029942	ENSG00000279519	5.02063	4.93495	4.59362	4.27093	3.78337	4.73621	4.41729	3.82057	4.04722	4.29468	3.90639	4.65618	4.21942	4.10107	3.6551	4.02063	ENSG00000279519	43	38	25	20	31.5	11	34	22	12
ENSG00000273055	NA	NA	NA	12.9279	-0.489658	0.712194	0.310037	-1.57936	0.114254	0.247948	0.366431	1.28916	0.307108	1.19317	0.232804	0.4467	-0.856089	0.552448	0.321696	-2.66118	0.00778683	0.0299434	ENSG00000273055	4.06584	4.155	3.78808	3.82261	4.02134	3.7507	3.55091	3.77319	3.27546	3.4177	3.30114	3.10416	3.50714	3.7421	3.49277	3.47938	ENSG00000273055	22	23	14	16	18.75	19	16	11	15
ENSG00000239572	NA	NA	NA	6.82168	1.03723	2.05228	0.414654	2.50143	0.0123692	NA	2.40744	5.30531	0.459781	5.23605	1.64052e-07	NA	-1.37021	0.386836	0.515045	-2.66036	0.00780566	NA	ENSG00000239572	2.21436	2.56248	2.81179	2.66213	2.93919	3.17193	3.08715	2.98698	2.90694	3.40408	2.25819	2.24586	2.24259	1.99405	2.00531	2.03777	ENSG00000239572	3	6	8	7	6	10	15	12	11
ENSG00000243696	NA	NA	NA	8.54948	-0.643452	0.640179	0.381394	-1.68711	0.0915825	0.211627	0.411876	1.33042	0.383485	1.07403	0.282807	0.502182	-1.05533	0.481188	0.396936	-2.65869	0.00784455	0.0300943	ENSG00000243696	3.47589	3.2066	3.28617	3.5244	2.92903	2.92946	3.10295	3.07258	3.2985	2.7542	3.23689	2.98873	3.06498	2.38568	2.64375	2.44068	ENSG00000243696	16	11	11	16	13.5	7	8	9	9
ENSG00000105327	27113::100422899::100422832	BCL2 binding component 3::microRNA 3190::microRNA 3191	BBC3::MIR3190::MIR3191	287.376	0.45272	1.36862	0.297153	1.52353	0.127627	0.267974	-0.335612	0.792448	0.26614	-1.26104	0.207295	0.416124	0.788332	1.72708	0.296784	2.65625	0.00790154	0.0302805	ENSG00000105327	7.00127	7.82641	7.44081	8.17731	8.38164	7.39951	7.99111	8.50844	8.19008	7.98956	8.13488	7.75872	7.93312	8.74709	8.78053	8.89863	ENSG00000105327	134	236	159	302	207.75	335	185	250	381
ENSG00000231584	729234	fumarylacetoacetate hydrolase domain containing 2C, pseudogene	FAHD2CP	31.624	0.0326197	1.02287	0.230576	0.141471	0.887498	0.941157	-0.557164	0.679637	0.197898	-2.8154	0.00487162	0.0273055	0.589783	1.50502	0.22233	2.65274	0.00798405	0.0305313	ENSG00000231584	4.77146	4.74914	4.65202	4.90931	4.88649	4.88652	4.85634	5.02102	4.57391	4.48393	5.36454	5.11119	4.75875	5.27097	5.55927	5.21609	ENSG00000231584	29	27	22	31	27.25	29	33	28	34
ENSG00000111679	5777	protein tyrosine phosphatase, non-receptor type 6	PTPN6	16.3972	-0.727829	0.603812	0.287227	-2.53398	0.0112774	0.0424812	0.0368086	1.02584	0.280315	0.131312	0.895529	0.95063	-0.764638	0.588601	0.288798	-2.64765	0.00810527	0.0309355	ENSG00000111679	4.55172	4.41759	4.10216	4.388	4.10809	4.08817	3.36632	4.22225	3.58519	3.70586	4.14548	3.78122	3.7094	3.81452	3.8398	3.84499	ENSG00000111679	31	26	17	25	24.75	18	20	7	21
ENSG00000276250	NA	NA	NA	1.46236	-1.24918	0.420687	0.726793	-1.71876	0.0856583	NA	0.794586	1.73458	0.779314	1.0196	0.30792	NA	-2.04377	0.24253	0.771947	-2.64755	0.00810777	NA	ENSG00000276250	0.931809	0.644669	0.792884	0.388148	0.535129	0.374352	0.396936	0.526665	0.40726	0.242895	0.393233	0.388966	0.235701	0.395343	0.242552	0.250326	ENSG00000276250	6	3	4	1	3.5	2	1	1	2
ENSG00000214491	730005	SEC14-like 6 (S. cerevisiae)	SEC14L6	2.55271	-2.18916	0.21928	0.689872	-3.17328	0.00150727	NA	-0.424775	0.744955	0.708079	-0.599898	0.548574	NA	-1.76438	0.294353	0.667701	-2.64247	0.00823034	NA	ENSG00000214491	1.33429	1.64863	1.94909	1.46427	0.981613	0.801308	0.983191	0.815493	1.14533	1.13439	1.12152	0.972552	1.46346	0.820732	0.825186	1.00623	ENSG00000214491	4	7	10	5	6.5	1	0	1	0
ENSG00000180066	170393	chromosome 10 open reading frame 91	C10orf91	22.9437	-1.06963	0.476443	0.255039	-4.19397	2.74111e-05	0.000295531	-0.42139	0.746705	0.245719	-1.71492	0.0863591	0.231837	-0.648236	0.63806	0.245615	-2.63924	0.0083093	0.0315729	ENSG00000180066	4.99193	4.86435	5.07436	4.8094	3.83614	4.28709	4.60063	3.80318	3.82394	4.39729	4.57795	4.37497	4.50277	4.20901	4.70172	4.2612	ENSG00000180066	40	34	37	32	35.75	11	21	25	11
ENSG00000224956	NA	NA	NA	1.41197	-1.41472	0.375083	0.73665	-1.92048	0.0547979	NA	0.624614	1.5418	0.787099	0.793564	0.427449	NA	-2.03933	0.243276	0.773076	-2.63795	0.00834098	NA	ENSG00000224956	0.589358	0.817032	0.50587	0.718507	0.493907	0.333634	0.355851	0.195928	0.205362	0.500866	0.352207	0.195558	0.19495	0.198979	0.359057	0.372905	ENSG00000224956	3	5	2	4	3.5	2	1	1	0
ENSG00000224271	284930	uncharacterized LOC284930	RP11-191L9.4	4.03451	-0.972162	0.509742	0.649123	-1.49766	0.134223	NA	-2.42706	0.185944	0.569364	-4.26276	2.01919e-05	NA	1.4549	2.74137	0.551762	2.63683	0.0083686	NA	ENSG00000224271	1.94132	1.85765	1.50422	1.47603	1.48921	1.45197	1.49126	1.6202	1.50905	1.49795	2.26511	2.07196	1.96912	1.99056	2.5899	2.50074	ENSG00000224271	5	4	1	1	2.75	1	1	1	2
ENSG00000250334	100506035	long intergenic non-protein coding RNA 989	LINC00989	21.4221	-0.0501656	0.965825	0.239599	-0.209373	0.834157	0.908864	0.620736	1.53766	0.23385	2.65442	0.00794447	0.0398606	-0.670901	0.628114	0.254477	-2.63639	0.00837932	0.0317669	ENSG00000250334	4.58352	4.59629	4.66731	4.48555	4.53145	4.79866	4.66123	4.21189	4.5115	4.47322	4.06535	4.09911	4.48365	3.88696	4.16282	3.91802	ENSG00000250334	28	27	26	24	26.25	24	35	27	18
ENSG00000204261	100507463	TAP1 and PSMB8 antisense RNA 1	TAPSAR1	20.565	-0.175277	0.885598	0.272352	-0.643565	0.519857	0.687005	0.576281	1.491	0.263638	2.18588	0.0288244	0.106849	-0.751558	0.593962	0.285133	-2.63582	0.00839353	0.0318119	ENSG00000204261	4.44111	4.60916	4.64135	4.58195	4.32268	4.74217	4.11797	4.23746	4.28699	4.77187	3.77904	4.33086	3.60148	3.71697	4.44356	4.21532	ENSG00000204261	25	28	26	27	26.5	20	34	16	19
ENSG00000278330	NA	NA	NA	7.5261	-0.370385	0.773576	0.374363	-0.989374	0.32248	NA	0.691427	1.61488	0.384341	1.79899	0.0720201	NA	-1.06181	0.47903	0.403025	-2.63461	0.00842346	NA	ENSG00000278330	3.14981	3.0474	3.12277	3.19381	2.54402	3.19621	2.84694	2.81952	3.13446	2.94875	2.42092	2.81693	2.6237	2.64945	2.55834	2.71411	ENSG00000278330	12	10	10	12	11	4	13	7	7
ENSG00000091490	23231	sel-1 suppressor of lin-12-like 3 (C. elegans)	SEL1L3	535.873	-0.042354	0.971069	0.331409	-0.1278	0.898307	0.947123	-0.913428	0.530922	0.298164	-3.06351	0.00218757	0.0143709	0.871074	1.82902	0.330881	2.63259	0.00847361	0.0320408	ENSG00000091490	8.17323	8.78035	8.66612	8.98351	8.78734	8.0275	8.56378	8.85218	8.86628	8.59945	9.0849	8.75004	8.69307	9.54262	10.5619	9.69354	ENSG00000091490	311	460	380	527	419.5	437	286	369	475
ENSG00000168209	54541	DNA-damage-inducible transcript 4	DDIT4	3356.74	0.379059	1.30049	0.348012	1.08921	0.27606	0.457833	-0.536972	0.689216	0.313793	-1.71123	0.0870384	0.232952	0.916031	1.88692	0.34797	2.6325	0.00847581	0.0320415	ENSG00000168209	10.5442	11.2829	11.0734	11.577	11.8264	10.8729	11.2332	11.9497	11.939	11.1341	11.5569	11.174	11.1709	12.3487	12.782	12.6239	ENSG00000168209	1615	2603	2012	3175	2351.25	3623	2089	2358	4102
ENSG00000170439	196410	methyltransferase like 7B	METTL7B	26.3503	-0.265166	0.832103	0.252112	-1.05178	0.292901	0.475159	0.419674	1.33762	0.241136	1.7404	0.0817885	0.224027	-0.68484	0.622075	0.260185	-2.63213	0.00848513	0.032064	ENSG00000170439	4.80872	4.75545	5.25808	4.97241	4.16205	5.05904	5.12204	4.7004	4.85025	4.36008	4.36658	4.48495	4.76493	4.37928	4.24624	4.38531	ENSG00000170439	32	29	41	35	34.25	15	41	38	27
ENSG00000182557	201305	spinster homolog 3 (Drosophila)	SPNS3	18.829	0.660074	1.58016	0.489341	1.3489	0.177368	0.337905	-0.613876	0.653439	0.427946	-1.43447	0.151439	0.338911	1.27395	2.41823	0.484142	2.63136	0.00850445	0.0320984	ENSG00000182557	3.35216	3.83134	3.39176	3.77665	4.40572	3.49244	3.44491	4.56975	4.33548	3.54833	3.6646	4.02319	3.21897	4.48743	5.4846	4.86312	ENSG00000182557	8	14	7	13	10.5	24	10	8	29
ENSG00000278985	NA	NA	NA	1.58688	-0.957799	0.514842	0.708033	-1.35276	0.176132	NA	1.05799	2.08203	0.763218	1.38623	0.165678	NA	-2.01579	0.247278	0.766246	-2.63074	0.00851996	NA	ENSG00000278985	1.11871	0.745497	0.777394	0.488655	0.636092	0.605633	0.341503	0.627407	0.508521	0.643308	0.339289	0.336735	0.336057	0.496135	0.501178	0.5158	ENSG00000278985	7	3	3	1	3.5	2	2	0	2
ENSG00000235374	NA	NA	NA	11.1144	-0.961673	0.513461	0.389022	-2.47203	0.0134348	0.0489006	0.0682407	1.04844	0.380292	0.179443	0.85759	0.9306	-1.02991	0.489739	0.391572	-2.6302	0.00853345	0.0321597	ENSG00000235374	4.02919	3.79775	4.13075	3.31135	3.09715	3.87926	3.0081	2.87926	3.31896	3.11832	3.17425	3.6464	2.97127	2.90136	3.44053	3.07786	ENSG00000235374	24	18	23	10	18.75	7	21	6	5
ENSG00000129451	5655	kallikrein-related peptidase 10	KLK10	0.87827	-0.599048	0.660189	0.858181	-0.698044	0.48515	NA	1.73833	3.33648	0.882481	1.96982	0.0488592	NA	-2.33737	0.19787	0.888818	-2.62976	0.00854463	NA	ENSG00000129451	-0.180837	-0.307727	-0.148771	-0.0446128	-0.457674	-0.465003	-0.030806	-0.45976	-0.0145307	-0.455943	-0.458536	-0.459996	-0.460384	-0.457814	-0.456155	-0.451352	ENSG00000129451	2	1	2	3	2	0	0	3	0
ENSG00000253414	NA	NA	NA	29.4826	-0.943924	0.519817	0.282089	-3.34619	0.000819308	0.00514452	-0.209991	0.864543	0.266186	-0.788887	0.430178	0.646224	-0.733934	0.601262	0.279102	-2.62963	0.00854784	0.0321924	ENSG00000253414	5.54287	5.25411	5.11256	5.34307	4.68925	4.67172	4.92813	4.03196	4.62892	4.39053	5.13183	4.97837	5.06576	4.64409	3.80714	4.35984	ENSG00000253414	59	44	35	47	46.25	25	28	31	13
ENSG00000124479	4693	Norrie disease (pseudoglioma)	NDP	5.52777	-1.49526	0.354716	0.482891	-3.09648	0.00195833	NA	-0.253991	0.838574	0.487555	-0.520947	0.602404	NA	-1.24127	0.423	0.472174	-2.62884	0.00856762	NA	ENSG00000124479	2.70931	2.94301	2.81228	2.81973	1.84611	2.36951	2.23545	2.32125	2.26533	1.85658	2.61128	1.83203	2.41422	2.33898	1.8553	2.28557	ENSG00000124479	10	13	10	11	11	1	6	4	5
ENSG00000267510	NA	NA	NA	27.3318	-0.619126	0.651065	0.2403	-2.57647	0.00998162	0.0386488	0.0142722	1.00994	0.229778	0.062113	0.950473	0.978088	-0.633398	0.644656	0.240999	-2.62822	0.0085833	0.0323093	ENSG00000267510	5.2307	5.18145	4.92277	5.04964	4.49498	4.61788	4.80021	4.30835	5.04604	4.37528	4.22046	4.63029	4.98545	4.82781	4.26149	4.60806	ENSG00000267510	46	42	30	37	38.75	21	27	28	18
ENSG00000139211	347902	adhesion molecule with Ig-like domain 2	AMIGO2	3695.39	0.287485	1.22051	0.245854	1.16933	0.242271	0.419227	-0.35853	0.779959	0.22071	-1.62444	0.104282	0.264205	0.646015	1.56484	0.245815	2.62805	0.00858754	0.0323111	ENSG00000139211	11.126	11.6102	11.3984	11.7123	11.8913	11.0479	11.5019	12.065	12.1544	11.6527	11.8491	11.5793	11.5374	12.4085	12.5192	12.4676	ENSG00000139211	2436	3273	2526	3482	2929.25	3779	2357	2844	4435
ENSG00000145248	201780	solute carrier family 10, member 4	SLC10A4	5.96425	-0.715464	0.609009	0.4437	-1.6125	0.106854	NA	0.508502	1.42257	0.45352	1.12123	0.262189	NA	-1.22397	0.428105	0.465912	-2.62703	0.00861335	NA	ENSG00000145248	2.99725	2.4023	2.65533	3.15899	2.3248	2.36394	2.32832	2.60286	2.57068	2.72973	2.20134	2.68589	2.18653	2.43098	2.09218	2.12678	ENSG00000145248	13	5	7	15	10	4	5	4	7
ENSG00000261114	NA	NA	NA	8.74268	0.466588	1.38184	0.480546	0.970953	0.331572	0.517499	-0.755349	0.592403	0.401584	-1.88093	0.059982	0.182296	1.22194	2.3326	0.465583	2.62453	0.00867682	0.0325554	ENSG00000261114	2.8463	2.33963	2.6417	2.97291	3.4969	2.83146	2.82613	3.13818	2.65122	2.38236	3.29639	3.1352	3.27195	3.08488	3.10523	3.94861	ENSG00000261114	7	2	4	8	5.25	15	7	6	10
ENSG00000254038	NA	NA	NA	5.82994	0.267524	1.20374	0.532427	0.502462	0.615342	NA	-1.05487	0.48134	0.440218	-2.39625	0.016564	NA	1.3224	2.50081	0.504336	2.62205	0.00874019	NA	ENSG00000254038	2.43548	2.36489	1.9198	2.02274	2.28657	1.70776	2.29006	2.56641	2.43109	2.41071	2.57903	3.00921	2.72603	2.8313	2.40875	2.90616	ENSG00000254038	6	5	1	2	3.5	4	0	4	7
ENSG00000199568	26831	RNA, U5A small nuclear 1	RNU5A-1	2.07401	-0.904444	0.534239	0.648317	-1.39506	0.162996	NA	0.935025	1.91192	0.696864	1.34176	0.179674	NA	-1.83947	0.279425	0.701928	-2.62059	0.00877766	NA	ENSG00000199568	1.05767	1.55316	1.22488	0.952791	0.824965	1.15946	0.96652	1.07945	0.838646	0.830986	0.821967	0.664093	0.952299	0.668972	0.830249	0.846966	ENSG00000199568	3	8	4	2	4.25	1	4	2	3
ENSG00000162849	55083	kinesin family member 26B	KIF26B	83.7001	0.459892	1.37544	0.369802	1.24362	0.21364	0.384587	-0.505222	0.704552	0.329897	-1.53145	0.125658	0.299107	0.965114	1.95222	0.368329	2.62025	0.00878649	0.032861	ENSG00000162849	5.53387	6.09961	5.94055	5.7059	6.52848	5.69399	5.96959	6.56169	6.51641	6.03917	6.02185	5.68817	6.03828	6.77568	7.5361	7.26504	ENSG00000162849	47	71	56	51	56.25	94	55	60	100
ENSG00000164136	3600	interleukin 15	IL15	38.5691	0.0844987	1.06032	0.222719	0.379396	0.704393	0.824032	0.694082	1.61786	0.210426	3.29847	0.00097214	0.00735491	-0.609584	0.655386	0.2327	-2.61961	0.00880297	0.0328904	ENSG00000164136	5.79773	5.57319	4.88741	5.10386	5.36427	5.61677	5.52931	5.01428	5.60096	5.55625	4.8139	5.00965	5.16442	5.05247	4.5915	4.72947	ENSG00000164136	67	53	26	35	45.25	42	59	48	32
ENSG00000277806	NA	NA	NA	3.34873	-1.49459	0.354881	0.597113	-2.50303	0.0123135	NA	0.0832555	1.05941	0.614119	0.135569	0.892162	NA	-1.57785	0.334981	0.602434	-2.61912	0.00881561	NA	ENSG00000277806	2.03821	2.14427	2.28329	1.44861	1.81801	1.42231	1.46531	1.15559	1.61751	1.32855	1.31678	1.69314	1.30838	1.59125	1.32759	1.49815	ENSG00000277806	8	9	10	2	7.25	5	2	2	0
ENSG00000172817	9420	cytochrome P450, family 7, subfamily B, polypeptide 1	CYP7B1	0.934327	-1.36393	0.388522	0.833625	-1.63614	0.101809	NA	0.896623	1.8617	0.868999	1.03179	0.302172	NA	-2.26055	0.208692	0.864132	-2.61598	0.0088972	NA	ENSG00000172817	-0.094836	-0.221394	0.29201	-0.0824711	-0.213597	-0.378667	-0.212615	-0.0806129	-0.366722	-0.369057	-0.215686	-0.373356	-0.373767	-0.371041	-0.369282	-0.364187	ENSG00000172817	2	1	5	2	2.5	1	0	1	2
ENSG00000167011	375607	N-acetyltransferase 16 (GCN5-related, putative)	NAT16	26.0496	0.644776	1.5635	0.251899	2.55966	0.0104774	0.0401689	-0.0143916	0.990074	0.210255	-0.0684485	0.945429	0.975856	0.659168	1.57917	0.252013	2.61561	0.00890683	0.0331884	ENSG00000167011	4.41735	4.10708	4.15099	4.56737	4.8141	5.05753	4.89396	4.61884	4.50045	4.76953	4.76054	4.80748	4.56542	4.52331	5.17119	4.89306	ENSG00000167011	22	15	14	24	18.75	29	41	31	25
ENSG00000277342	NA	NA	NA	3.88357	-0.759804	0.590577	0.506929	-1.49884	0.133916	NA	0.658231	1.57815	0.5339	1.23287	0.217623	NA	-1.41804	0.374222	0.542398	-2.61438	0.00893895	NA	ENSG00000277342	1.97342	2.18249	2.3268	2.18825	2.12133	1.49822	1.80345	1.78657	2.05533	1.92959	1.79486	1.52306	1.65794	1.79976	1.54205	1.84358	ENSG00000277342	5	7	8	7	6.75	6	1	3	3
ENSG00000162194	79081::102288414	chromosome 11 open reading frame 48::uncharacterized LOC102288414	C11orf48::LOC102288414	19.4428	-0.88963	0.539752	0.287752	-3.09165	0.00199046	0.0105771	-0.145012	0.904372	0.277273	-0.522993	0.600979	0.775552	-0.744619	0.596826	0.284882	-2.61378	0.0089546	0.0333041	ENSG00000162194	4.96753	4.61468	4.29074	4.69702	3.44061	4.16642	4.29762	3.98716	4.08428	4.10746	3.67314	4.09694	3.78743	4.33652	4.45656	4.29417	ENSG00000162194	42	29	19	31	30.25	7	20	20	15
ENSG00000278673	NA	NA	NA	6.74946	0.440385	1.35697	0.498491	0.883436	0.377001	NA	-0.81045	0.570204	0.40955	-1.97888	0.0478297	NA	1.25084	2.37979	0.478649	2.61326	0.00896823	NA	ENSG00000278673	2.36585	2.59602	2.55757	2.01995	2.17663	2.55392	2.72648	2.40187	2.56685	2.91093	3.22434	2.78338	3.25836	2.88933	2.43459	2.96403	ENSG00000278673	4	6	5	1	4	2	6	7	4
ENSG00000276141	NA	NA	NA	11.9862	-0.757593	0.591482	0.314272	-2.41063	0.015925	0.0556675	0.0716076	1.05089	0.311771	0.229681	0.81834	0.909278	-0.829201	0.562841	0.317381	-2.61264	0.0089847	0.0334091	ENSG00000276141	3.92728	3.64983	4.16145	3.82993	3.42495	3.32557	3.35292	3.53829	3.39949	3.59204	3.48628	3.66289	3.23073	2.98525	3.44549	3.51041	ENSG00000276141	20	14	22	17	18.25	10	10	9	12
ENSG00000131096	5697	peptide YY	PYY	18.3227	0.080964	1.05772	0.505205	0.16026	0.872676	0.932563	-1.2089	0.432599	0.446474	-2.70765	0.00677613	0.0352753	1.28986	2.44504	0.493841	2.61189	0.00900422	0.0334419	ENSG00000131096	3.39234	3.97114	3.60496	3.52217	3.778	3.45153	3.48652	3.8729	3.53776	3.99436	3.82999	3.17899	3.26821	4.67831	5.70108	4.92796	ENSG00000131096	9	17	10	10	11.5	13	10	9	15
ENSG00000143816	7483	wingless-type MMTV integration site family, member 9A	WNT9A	90.2596	-0.253097	0.839093	0.232241	-1.0898	0.2758	0.457572	0.359326	1.28283	0.212822	1.68839	0.0913363	0.24082	-0.612423	0.654097	0.234481	-2.61182	0.00900605	0.0334419	ENSG00000143816	7.00503	6.45029	6.93447	6.6097	6.15725	7.12694	6.652	6.1644	6.11047	6.68178	6.30867	6.36919	6.61978	5.71053	6.36161	5.63493	ENSG00000143816	148	92	120	103	115.75	69	166	101	72
ENSG00000225712	NA	NA	NA	35.8232	0.794445	1.73441	0.240489	3.30346	0.000955003	0.00583693	0.16109	1.11813	0.203251	0.79257	0.428028	0.644364	0.633354	1.55117	0.242643	2.61023	0.0090481	0.033542	ENSG00000225712	4.61042	4.62045	4.78065	4.83732	4.92516	5.71086	5.07505	5.48025	5.17738	5.45682	5.52899	4.7641	4.98021	5.03027	5.42621	5.35126	ENSG00000225712	24	23	24	28	24.75	29	65	33	49
ENSG00000131620	55107	anoctamin 1, calcium activated chloride channel	ANO1	2.52691	0.385451	1.30627	0.624373	0.617341	0.53701	NA	2.31012	4.95924	0.697457	3.3122	0.000925646	NA	-1.92467	0.263401	0.737387	-2.61012	0.00905102	NA	ENSG00000131620	1.37077	1.38959	1.43097	1.01558	1.02564	1.55709	1.61909	1.59908	1.54687	1.03233	0.866305	1.01666	0.861393	0.868221	1.03151	1.05007	ENSG00000131620	4	4	4	1	3.25	1	6	6	6
ENSG00000132837	29958	dimethylglycine dehydrogenase	DMGDH	4.89304	0.00638222	1.00443	0.564831	0.0112993	0.990985	NA	-1.35769	0.390206	0.470803	-2.88377	0.0039294	NA	1.36407	2.57411	0.52305	2.60792	0.00910942	NA	ENSG00000132837	1.95537	2.09144	2.02221	1.85476	2.0002	2.16131	1.73331	2.2074	1.75324	2.01301	2.11063	2.39557	2.30029	2.50367	2.94631	2.65458	ENSG00000132837	3	4	3	2	3	3	5	1	5
ENSG00000224114	NA	NA	NA	7.97092	0.956448	1.94053	0.458467	2.08619	0.0369618	0.106554	-0.226509	0.854701	0.366542	-0.61796	0.536601	0.731703	1.18296	2.27042	0.453857	2.60645	0.0091486	0.0338568	ENSG00000224114	2.51109	2.16481	2.47979	3.00787	2.77696	2.69821	3.04393	3.29559	2.71713	3.28021	3.02874	2.84412	3.15457	3.11439	3.13487	3.33981	ENSG00000224114	4	1	3	9	4.25	6	6	9	13
ENSG00000183773	150209	apoptosis-inducing factor, mitochondrion-associated, 3	AIFM3	3.39761	-1.62899	0.323315	0.558274	-2.9179	0.00352398	NA	-0.20451	0.867834	0.577924	-0.35387	0.723437	NA	-1.42448	0.372554	0.547472	-2.60192	0.00927038	NA	ENSG00000183773	1.91164	2.10921	2.16882	2.03113	1.64132	1.47283	1.51605	1.36366	1.53574	1.52345	1.63575	1.50082	1.3608	1.9621	1.38017	1.40212	ENSG00000183773	6	8	8	7	7.25	3	2	2	1
ENSG00000216906	NA	NA	NA	7.96477	-0.416528	0.749225	0.433589	-0.960652	0.336727	0.522314	0.777329	1.71396	0.433706	1.7923	0.0730857	0.208444	-1.19386	0.437132	0.458952	-2.60127	0.00928801	0.0342595	ENSG00000216906	3.50962	3.13503	3.13947	3.0706	2.76196	3.14992	3.25026	2.41762	2.98882	3.19776	2.54506	3.27994	2.63385	2.30817	2.56798	2.21762	ENSG00000216906	18	11	10	10	12.25	6	12	12	3
ENSG00000269964	101928601	meiosis-specific 4 homolog (S. cerevisiae)	MEI4	7.34485	0.447951	1.3641	0.515358	0.869204	0.384736	NA	-0.845178	0.556642	0.430035	-1.96537	0.0493714	NA	1.29313	2.45059	0.497372	2.59992	0.00932449	NA	ENSG00000269964	2.61572	2.64539	2.49707	2.06448	2.22318	2.40044	2.86575	2.65728	2.98999	2.69729	2.93346	2.83468	2.32778	3.29021	3.53661	3.24469	ENSG00000269964	6	6	4	1	4.25	2	4	8	6
ENSG00000238198	100996251	uncharacterized LOC100996251	RP11-31F15.2	0.586754	-1.16984	0.444472	0.880164	-1.32911	0.183811	NA	1.14562	2.21242	0.892331	1.28385	0.199193	NA	-2.31546	0.200899	0.891708	-2.59666	0.00941364	NA	ENSG00000238198	-0.540351	-0.648242	-0.768471	-0.780018	-0.927966	-0.661605	-0.927693	-0.778953	-0.92531	-0.926798	-0.928547	-0.929532	-0.929793	-0.92806	-0.926941	-0.923692	ENSG00000238198	3	2	1	1	1.75	0	2	0	1
ENSG00000270039	NA	NA	NA	7.14254	0.681747	1.60408	0.49684	1.37217	0.170011	NA	-0.574204	0.671657	0.405905	-1.41463	0.157178	NA	1.25595	2.38825	0.484165	2.59406	0.00948508	NA	ENSG00000270039	2.70155	2.4355	2.10253	2.44123	2.57353	2.28494	2.67806	2.98854	2.71471	2.95684	2.8449	2.44383	2.824	3.08474	3.1053	3.48558	ENSG00000270039	7	4	1	4	4	5	3	6	10
ENSG00000224080	NA	NA	NA	10.4864	-0.69799	0.61643	0.375578	-1.85844	0.0631059	0.160685	0.301534	1.23245	0.370293	0.814312	0.415466	0.633961	-0.999524	0.500165	0.385323	-2.59399	0.00948698	0.0348498	ENSG00000224080	3.61845	3.60297	3.75037	3.82597	3.23918	3.22046	3.46559	3.1308	2.56383	3.78757	3.05876	3.4282	3.42288	2.8741	2.66765	3.14524	ENSG00000224080	16	15	16	19	16.5	9	10	12	8
ENSG00000220960	NA	NA	NA	9.05755	-0.471065	0.721432	0.352204	-1.33748	0.181067	0.342547	0.491173	1.40559	0.355519	1.38156	0.167106	0.361897	-0.962237	0.51326	0.370977	-2.59379	0.00949232	0.0348623	ENSG00000220960	3.41584	3.3933	3.65754	3.19686	3.37148	3.13677	3.15795	2.77019	3.11841	3.32508	3.06099	3.12426	2.86155	2.89016	2.58467	2.96197	ENSG00000220960	14	13	16	10	13.25	12	10	9	5
ENSG00000259230	NA	NA	NA	38.8162	-0.136077	0.90999	0.259966	-0.523443	0.600666	0.750448	-0.787689	0.579271	0.227163	-3.46751	0.00052531	0.0044207	0.651612	1.57092	0.251335	2.5926	0.00952524	0.0349402	ENSG00000259230	4.89835	5.12025	5.14472	5.10077	5.08625	5.15752	4.61494	5.14279	5.09371	4.54128	4.96407	5.25836	5.25057	5.97302	5.91634	5.91762	ENSG00000259230	31	36	33	35	33.75	33	40	21	36
ENSG00000125775	27111	syndecan binding protein (syntenin) 2	SDCBP2	32.6132	0.375783	1.29754	0.295549	1.27147	0.203561	0.371105	-0.379278	0.768822	0.255487	-1.48453	0.137668	0.317292	0.755061	1.6877	0.291763	2.58792	0.00965569	0.0353535	ENSG00000125775	4.53046	5.0006	4.02445	4.87471	4.8107	4.41587	5.25567	5.26277	4.84451	4.92058	4.7944	4.76676	5.04289	5.32863	5.6747	5.61134	ENSG00000125775	23	34	11	30	24.5	27	21	40	42
ENSG00000240204	100287482	small lysine-rich protein 1	SMKR1	53.4191	-0.0812306	0.945251	0.281358	-0.28871	0.772804	0.870397	-0.794507	0.57654	0.248122	-3.20208	0.00136437	0.00981648	0.713276	1.63952	0.275674	2.58739	0.00967069	0.0353916	ENSG00000240204	5.4999	5.34944	5.44854	5.59643	5.76632	4.98497	5.42439	5.5831	5.34643	5.23667	5.58412	5.64944	5.24189	6.31967	6.81467	6.31908	ENSG00000240204	49	41	40	50	45	55	32	41	49
ENSG00000253846	56106	protocadherin gamma subfamily A, 10	PCDHGA10	32.0518	1.21301	2.3182	0.222468	5.45249	4.96699e-08	1.11605e-06	0.614068	1.53057	0.18116	3.38965	0.000699821	0.00561487	0.598939	1.5146	0.231496	2.58726	0.00967429	0.0353916	ENSG00000253846	4.33948	4.57961	4.15701	4.59106	5.55074	5.40286	5.51228	5.17353	5.10153	5.30605	4.82958	4.87633	4.83222	4.95393	4.9857	4.71019	ENSG00000253846	19	23	13	23	19.5	52	52	50	39
ENSG00000149418	6768	suppression of tumorigenicity 14 (colon carcinoma)	ST14	14.6711	-0.50785	0.70327	0.297343	-1.70796	0.087644	0.204953	0.283453	1.2171	0.291843	0.971251	0.331423	0.55268	-0.791302	0.577822	0.305861	-2.58713	0.0096778	0.0353916	ENSG00000149418	4.41965	3.99591	4.09417	4.05655	3.54696	3.8784	4.05343	3.72538	3.52391	4.07446	3.80678	3.27007	3.6503	3.54498	3.49052	4.03634	ENSG00000149418	29	18	18	19	21	10	17	18	13
ENSG00000128965	79094	ChaC, cation transport regulator homolog 1 (E. coli)	CHAC1	971.855	0.773688	1.70964	0.326494	2.36969	0.0178031	0.0606693	-0.0709542	0.952008	0.293768	-0.241531	0.809143	0.90439	0.844643	1.79582	0.326479	2.58713	0.00967794	0.0353916	ENSG00000128965	8.18909	9.59119	9.05048	9.77393	10.2633	9.09168	9.91471	10.4469	10.3478	9.82636	9.78379	9.57631	9.66618	10.3648	10.5224	10.4707	ENSG00000128965	307	806	490	909	628	1233	605	954	1458
ENSG00000247473	NA	NA	NA	17.4133	1.37794	2.59896	0.439142	3.13779	0.00170226	0.00934233	0.235322	1.17717	0.371413	0.633587	0.526351	0.723861	1.14261	2.20781	0.441876	2.58582	0.00971466	0.0354969	ENSG00000247473	2.60955	3.82056	3.08111	3.83023	4.79277	3.62718	4.16113	4.26461	4.45612	4.28218	4.60911	4.43177	4.2989	4.09998	3.36462	3.60586	ENSG00000247473	1	14	4	14	8.25	35	12	19	22
ENSG00000198108	337876	chondroitin sulfate synthase 3	CHSY3	29.9858	0.160766	1.11788	0.240682	0.667962	0.504158	0.673764	-0.444048	0.735069	0.205923	-2.15638	0.0310541	0.112587	0.604814	1.52078	0.234294	2.58143	0.00983906	0.0358344	ENSG00000198108	4.85953	4.69104	4.48713	4.57604	4.53209	4.86837	4.7986	4.58553	4.50426	5.25975	4.85136	5.23653	5.05395	5.03959	5.44288	5.0602	ENSG00000198108	32	26	19	23	25	21	33	27	23
ENSG00000079385	634	carcinoembryonic antigen-related cell adhesion molecule 1 (biliary glycoprotein)	CEACAM1	7.46458	-1.09539	0.468009	0.414192	-2.64465	0.00817761	NA	-0.0277023	0.980981	0.414811	-0.066783	0.946754	NA	-1.06769	0.477082	0.413961	-2.5792	0.00990282	NA	ENSG00000079385	3.2443	3.01661	3.42403	3.22866	3.05578	2.54279	2.72059	2.48869	2.29625	2.82864	2.38407	2.78409	2.48281	2.39039	2.99667	2.96913	ENSG00000079385	14	10	15	13	13	10	5	6	4
ENSG00000134548	80763	chromosome 12 open reading frame 39	C12orf39	40.5119	0.415221	1.3335	0.511424	0.811892	0.416854	0.599359	-0.895044	0.537731	0.459304	-1.9487	0.0513318	0.162814	1.31026	2.47987	0.508012	2.5792	0.0099029	0.0359645	ENSG00000134548	4.35613	5.02514	4.41615	4.65687	4.74988	3.99097	4.36915	5.61493	5.54822	4.98215	5.25953	4.78755	4.312	5.87957	6.78444	6.17518	ENSG00000134548	19	34	17	24	23.5	25	13	17	55
ENSG00000125089	54436	SH3 domain and tetratricopeptide repeats 1	SH3TC1	80.5829	0.353946	1.27805	0.234107	1.5119	0.13056	0.272598	-0.246345	0.84303	0.205873	-1.19659	0.231467	0.445232	0.600291	1.51602	0.232841	2.57811	0.00993423	0.0360409	ENSG00000125089	5.77061	6.15547	5.68191	6.26748	6.37193	6.1623	6.30197	6.71094	6.15021	6.02333	6.19041	5.95492	6.26509	6.58173	7.24359	6.54235	ENSG00000125089	57	74	45	80	64	83	80	78	112
ENSG00000268564	NA	NA	NA	3.56581	1.40059	2.64009	0.635053	2.20546	0.0274215	NA	-0.221975	0.857391	0.48608	-0.456663	0.647913	NA	1.62256	3.07921	0.629863	2.57605	0.00999349	NA	ENSG00000268564	1.67699	1.28536	1.46504	1.43883	1.71667	1.7784	1.94146	1.57839	1.86104	2.0511	1.9313	1.8151	1.81226	2.03494	2.14092	1.62626	ENSG00000268564	3	0	1	1	1.25	3	4	5	2
ENSG00000235275	NA	NA	NA	25.637	-0.552424	0.681874	0.228729	-2.41519	0.0157268	0.0551687	0.0400248	1.02813	0.220092	0.181855	0.855697	0.929674	-0.592449	0.663216	0.230059	-2.5752	0.0100183	0.0362952	ENSG00000235275	5.04915	4.9852	4.7056	5.14335	4.42597	4.67273	4.33137	4.84209	4.723	4.30043	4.59377	4.56736	4.72118	4.64909	4.1216	4.48658	ENSG00000235275	40	36	25	41	35.5	20	29	18	31
ENSG00000257556	NA	NA	NA	17.7367	-0.0176105	0.987868	0.33772	-0.0521451	0.958413	0.978741	-0.848026	0.555544	0.289568	-2.92859	0.003405	0.0204126	0.830415	1.7782	0.322971	2.57117	0.0101354	0.0365954	ENSG00000257556	3.7502	3.79412	4.07502	3.86697	4.08333	3.79244	3.78335	3.74531	3.96949	3.80357	3.95515	4.20007	3.86527	4.6171	5.0814	4.53007	ENSG00000257556	13	13	16	14	14	17	14	12	12
ENSG00000279225	NA	NA	NA	2.69222	-1.13201	0.456278	0.62747	-1.80409	0.0712169	NA	0.556386	1.47058	0.655745	0.84848	0.396171	NA	-1.6884	0.310271	0.656999	-2.56987	0.0101738	NA	ENSG00000279225	1.32713	1.45823	1.97091	1.66472	1.48012	1.19793	0.936998	1.08503	1.61687	1.10034	0.933428	1.22329	1.22133	1.23434	1.09949	1.11874	ENSG00000279225	3	4	9	6	5.5	4	2	0	1
ENSG00000179299	79730	NOP2/Sun domain family, member 7	NSUN7	33.8822	-1.33756	0.39569	0.261839	-5.10831	3.25051e-07	6.00104e-06	-0.693077	0.618533	0.246865	-2.80751	0.00499255	0.0278179	-0.644479	0.639724	0.250806	-2.56963	0.0101808	0.036728	ENSG00000179299	5.46099	5.81959	5.59774	5.43768	4.68934	4.41737	4.65285	4.56119	4.17804	4.63194	4.75716	4.55681	4.91172	4.88822	5.82384	5.01176	ENSG00000179299	53	68	51	49	55.25	24	21	23	22
ENSG00000075886	113457::7278	tubulin, alpha 3d::tubulin, alpha 3c	TUBA3D::TUBA3C	7.9247	-0.62949	0.646405	0.43089	-1.46091	0.144041	0.292786	0.521574	1.43552	0.429304	1.21493	0.224393	0.436406	-1.15106	0.450293	0.448698	-2.56534	0.0103074	0.0370579	ENSG00000075886	3.34584	2.62481	3.20953	3.65239	3.24105	3.32818	2.7624	2.5294	2.80015	2.56609	2.74884	2.63396	2.40814	2.93761	2.44609	2.82573	ENSG00000075886	15	5	11	20	12.75	12	15	6	4
ENSG00000254545	NA	NA	NA	10.5188	0.0939519	1.06729	0.329178	0.285414	0.775327	0.871932	1.02567	2.03591	0.33344	3.07603	0.00209775	0.0138878	-0.931721	0.524233	0.363435	-2.56365	0.0103577	0.0372088	ENSG00000254545	3.39311	3.87885	3.37258	3.29937	3.54191	3.76849	3.33887	3.57504	3.30656	3.74703	2.98417	3.05911	3.14051	2.99257	3.10542	2.85497	ENSG00000254545	12	20	10	10	13	13	19	10	14
ENSG00000267432	100996295	DNAH17 antisense RNA 1	DNAH17-AS1	8.7758	0.687239	1.6102	0.433523	1.58524	0.112912	0.245659	-0.400595	0.757546	0.352463	-1.13656	0.255724	0.473676	1.08783	2.12555	0.42479	2.56088	0.0104409	0.037455	ENSG00000267432	2.68968	2.90947	2.78465	2.62005	2.7534	2.67606	2.85773	3.37244	3.38688	3.21469	3.25469	3.08716	2.91532	3.26402	3.6008	3.48579	ENSG00000267432	5	7	5	4	5.25	5	5	6	13
ENSG00000228286	NA	NA	NA	1.56212	1.39841	2.63611	0.819823	1.70574	0.0880559	NA	-0.66528	0.630566	0.674169	-0.986815	0.323733	NA	2.06369	4.18054	0.805968	2.56051	0.0104519	NA	ENSG00000228286	0.478812	0.336955	0.347599	0.338016	0.760429	0.605195	0.637109	0.338903	0.349246	0.642601	0.631869	0.748555	0.746575	0.759711	0.501563	0.792934	ENSG00000228286	1	0	0	0	0.25	3	2	2	0
ENSG00000214575	64506	cytoplasmic polyadenylation element binding protein 1	CPEB1	11.1276	0.176667	1.13027	0.377958	0.467425	0.640196	0.780597	1.23016	2.34592	0.376062	3.27115	0.00107111	0.00800258	-1.05349	0.481802	0.411447	-2.56045	0.0104537	0.0374888	ENSG00000214575	3.02134	3.84718	3.78094	3.45244	3.73696	4.2658	3.49421	3.31681	3.14365	3.70436	2.6683	3.15425	2.87038	3.18184	3.01957	3.0762	ENSG00000214575	7	19	16	12	13.5	16	31	12	10
ENSG00000171714	203859	anoctamin 5	ANO5	13.7594	-2.24751	0.210587	0.343374	-6.54537	5.93477e-11	2.42648e-09	-1.52106	0.34843	0.336891	-4.51498	6.33221e-06	9.50907e-05	-0.726454	0.604388	0.283724	-2.56042	0.0104545	0.0374888	ENSG00000171714	4.22548	4.23266	4.29365	4.39728	2.89572	3.01269	2.65801	3.34383	2.69465	3.22213	3.77761	3.41895	4.01819	3.84733	3.87285	3.68904	ENSG00000171714	26	25	24	29	26	4	6	2	9
ENSG00000101280	51378	angiopoietin 4	ANGPT4	40.3828	0.147275	1.10748	0.389219	0.378387	0.705143	0.824693	-0.836259	0.560094	0.344865	-2.42488	0.0153132	0.0663512	0.983534	1.9773	0.384156	2.56025	0.0104598	0.0375002	ENSG00000101280	3.83771	5.01057	4.95027	5.35358	5.10799	4.25123	4.77888	5.63075	5.21899	4.67114	5.05725	5.02835	4.87787	6.03639	6.21522	6.30159	ENSG00000101280	10	33	28	44	28.75	34	17	25	55
ENSG00000240291	NA	NA	NA	11.0967	-0.347554	0.785915	0.402986	-0.862448	0.388441	0.572056	0.732321	1.66131	0.394464	1.85649	0.063383	0.189051	-1.07987	0.47307	0.42194	-2.55931	0.010488	0.0375602	ENSG00000240291	4.18096	3.84628	3.13159	3.45188	3.94454	3.78325	3.42348	3.45904	2.83579	3.20508	3.33264	3.23587	2.87037	2.55106	3.20241	3.26297	ENSG00000240291	28	19	7	12	16.5	20	19	11	12
ENSG00000226009	100289509	KCNIP2 antisense RNA 1	KCNIP2-AS1	10.3725	0.306151	1.2364	0.420979	0.727237	0.467081	0.642111	-0.730836	0.602554	0.352727	-2.07196	0.0382689	0.131464	1.03699	2.05194	0.405756	2.55569	0.0105976	0.0378655	ENSG00000226009	3.07026	2.82823	3.3446	2.83509	2.64064	3.58879	3.23305	2.93994	3.35716	3.16686	3.56601	3.02976	3.53981	3.8522	3.97329	3.46394	ENSG00000226009	8	5	10	5	7	3	16	9	6
ENSG00000226972	NA	NA	NA	19.582	0.912612	1.88245	0.355109	2.56995	0.0101713	0.0392476	0.00436186	1.00303	0.299039	0.0145862	0.988362	0.995198	0.90825	1.87677	0.355449	2.55522	0.0106121	0.0379098	ENSG00000226972	3.97561	3.96398	3.38304	3.71418	4.28673	4.34226	4.47727	4.70333	4.13882	4.31604	3.66736	4.42977	4.37971	4.01381	5.18544	4.11816	ENSG00000226972	16	15	6	11	12	20	24	24	31
ENSG00000241280	152225	uncharacterized LOC152225	LOC152225	20.4864	-0.635292	0.643811	0.253555	-2.50554	0.0122266	0.0453911	0.0147641	1.01029	0.24558	0.0601194	0.952061	0.979125	-0.650056	0.637256	0.254447	-2.55478	0.0106255	0.0379424	ENSG00000241280	4.80057	4.68575	4.72335	4.46378	4.59221	4.46208	4.00341	3.83436	3.99594	4.25427	4.40621	4.33482	4.1265	4.11345	4.08231	4.16042	ENSG00000241280	35	30	28	24	29.25	26	26	14	12
[truncated: 527 more rows]
[truncated: 10 more columns]
