# Supplementary material for: Selection of established tumour cells through narrow diameter micropores enriches for elevated Ras/Raf/MEK/ERK MAPK signalling and enhanced tumour growth
Source: Small GTPases. 2020 Jun 22;12(4):294–310. doi: 10.1080/21541248.2020.1780108 (PMC8204978; doi:10.1080/21541248.2020.1780108)
Supplement: Supplemental Material [file KSGT_A_1780108_SM3666.zip › Supplemental TableS11.xlsx]

## Sheet: Sheet1
ensembl_id	gene_id	gene_name	symbol	baseMean	log2FoldChange(Selected_vs_Parental)	FoldChange(Sel_v_Parental)	lfcSE	stat	pvalue(Selected_vs_Parental)	padj(Selected_vs_Parental)	log2FoldChange(Selected_vs_Flowsorted)	FoldChange(Sel_v_Flowsorted)	lfcSE	stat	pvalue(Selected_vs_Flowsorted)	padj(Selected_vs_Flowsorted)	log2FoldChange(Flowsorted_vs_Parental)	FoldChange(Flowsorted_vs_Parental)	lfcSE	stat	pvalue(Flowsorted_vs_Parental)	padj(Flowsorted_vs_Parental)	ensembl_id	Parental1	Parental2	Parental3	Parental4	Selected2-1	Selected2-2	Selected2-3	Selected3-1	Selected3-2	Selected3-3	Flowsorted1-1	Flowsorted1-2	Flowsorted1-3	Flowsorted2-1	Flowsorted2-2	Flowsorted2-3	ensembl_id	Parental1	Parental2	Parental3	Parental4	mean	Selected2-1	Selected2-2	Selected2-3	Selected3-1
ENSG00000179083	286499	family with sequence similarity 133, member A	FAM133A	7.66299	-4.14275	0.0566117	0.539341	-7.68115	1.57672e-14	1.12944e-12	-1.26596	0.415822	0.582802	-2.1722	0.0298407	0.109753	-2.87679	0.136144	0.435228	-6.60985	3.84705e-11	5.78932e-09	ENSG00000179083	3.90479	3.61643	3.75499	3.44196	1.65925	1.6134	1.83064	1.96448	2.01247	1.84006	2.11386	2.34533	2.34141	1.82676	1.9933	2.03137	ENSG00000179083	33	24	25	20	25.5	0	0	1	2
ENSG00000227372	57212	TP73 antisense RNA 1	TP73-AS1	13.0602	-3.52896	0.0866321	0.391711	-9.00909	2.07782e-19	2.53126e-17	-1.60336	0.329109	0.408805	-3.92207	8.77917e-05	0.000967491	-1.92559	0.263232	0.297519	-6.47216	9.66107e-11	1.26285e-08	ENSG00000227372	4.52434	4.73939	4.3841	4.46211	2.7374	2.53608	2.34453	2.71373	2.65752	2.35692	3.22247	3.36075	3.27856	3.05294	3.33711	3.03382	ENSG00000227372	38	44	29	34	36.25	4	3	1	4
ENSG00000198521	7594	zinc finger protein 43	ZNF43	32.0351	-2.93661	0.130615	0.294867	-9.9591	2.30136e-23	3.92502e-21	-1.35238	0.391647	0.290763	-4.65113	3.3012e-06	5.34037e-05	-1.58424	0.333501	0.260311	-6.08593	1.15815e-09	1.04222e-07	ENSG00000198521	6.12867	5.79843	6.25142	5.5196	3.34014	3.87076	3.93503	3.49869	3.68129	3.95739	4.96344	5.00066	4.82303	4.29621	4.02263	4.35525	ENSG00000198521	97	71	92	56	79	5	13	12	7
ENSG00000211448	1734	deiodinase, iodothyronine, type II	DIO2	97.8374	-2.66077	0.158135	0.232796	-11.4296	2.97424e-30	8.19426e-28	-1.20927	0.432487	0.218998	-5.52183	3.35491e-08	8.28686e-07	-1.4515	0.365641	0.221151	-6.56339	5.25977e-11	7.59613e-09	ENSG00000211448	7.84656	7.62462	7.69457	7.42777	5.49271	5.24692	4.68008	5.16524	5.45713	5.41029	6.5488	6.85907	6.42416	6.12693	5.34215	6.05094	ENSG00000211448	281	227	215	194	229.25	41	38	19	32
ENSG00000145358	115265	DNA-damage-inducible transcript 4-like	DDIT4L	8.63791	-3.11685	0.115275	0.471216	-6.61448	3.72849e-11	1.59492e-09	-1.69319	0.309242	0.47548	-3.56102	0.000369415	0.00329785	-1.42366	0.372765	0.378408	-3.76224	0.0001684	0.00152356	ENSG00000145358	3.68638	3.93511	3.39486	3.78297	2.25103	2.43161	1.95209	2.36369	2.28445	2.12039	3.13871	3.25788	2.69121	2.71951	2.51953	2.56689	ENSG00000145358	22	27	14	23	21.5	2	4	0	3
ENSG00000134343	63982	anoctamin 3	ANO3	11.8473	-2.4915	0.177821	0.39217	-6.35312	2.10993e-10	7.79066e-09	-1.27249	0.413944	0.390497	-3.25865	0.00111942	0.00829399	-1.21901	0.429577	0.340576	-3.57926	0.000344569	0.00267935	ENSG00000134343	3.79729	4.33731	4.12855	4.38157	2.64629	3.15142	2.65051	2.62447	2.80827	2.66433	3.39187	3.90484	3.29163	2.97625	3.09281	3.33189	ENSG00000134343	19	31	23	32	26.25	3	9	3	3
ENSG00000198796	115701	alpha-kinase 2	ALPK2	15.0212	-2.79512	0.144074	0.369045	-7.57392	3.62138e-14	2.47525e-12	-1.61005	0.327587	0.366221	-4.39639	1.10068e-05	0.00015681	-1.18507	0.439803	0.30572	-3.87632	0.000106049	0.00106453	ENSG00000198796	4.35727	4.57855	4.68823	4.71255	2.89131	2.90995	3.10908	3.1724	2.54762	2.7928	3.72509	4.0868	4.08041	3.37351	3.7614	3.07918	ENSG00000198796	29	34	34	38	33.75	4	5	6	7
ENSG00000160180	7033	trefoil factor 3 (intestinal)	TFF3	7.06244	-2.21534	0.215335	0.445382	-4.97403	6.55757e-07	NA	-1.04914	0.483255	0.449382	-2.33463	0.0195626	NA	-1.1662	0.445593	0.391612	-2.97796	0.00290177	NA	ENSG00000160180	2.97349	3.14205	3.45904	3.48285	2.03161	2.35255	2.3053	2.40117	2.33544	2.18626	2.71658	2.28192	2.60332	2.81265	2.83138	2.59204	ENSG00000160180	11	13	17	19	15	1	4	3	4
ENSG00000021645	9369	neurexin 3	NRXN3	15.1596	-3.04037	0.121551	0.379781	-8.00559	1.18895e-15	9.85725e-14	-1.88097	0.2715	0.376777	-4.99227	5.96747e-07	1.14417e-05	-1.15939	0.4477	0.301196	-3.84931	0.000118452	0.0011668	ENSG00000021645	4.67853	4.98856	4.35283	4.29936	2.88485	2.90368	3.00018	2.7426	2.38714	3.0166	4.00869	4.0356	3.81471	3.59804	3.30599	3.69371	ENSG00000021645	39	49	25	26	34.75	4	5	5	3
ENSG00000143382	54507	ADAMTS-like 4	ADAMTSL4	181.886	-2.23488	0.212439	0.153861	-14.5253	8.37493e-48	5.17166e-45	-1.12649	0.45803	0.144341	-7.80433	5.98181e-15	3.77191e-13	-1.1084	0.46381	0.146014	-7.591	3.17458e-14	1.03364e-11	ENSG00000143382	8.23672	8.57807	8.206	8.63101	6.5381	6.00742	6.34353	6.50471	6.67147	5.82676	7.36248	7.36004	7.13025	7.26201	7.63411	7.44731	ENSG00000143382	348	425	291	437	375.25	88	66	75	89
ENSG00000167676	729359	perilipin 4	PLIN4	26.8594	-1.64808	0.319064	0.264835	-6.22305	4.87569e-10	1.69541e-08	-0.600623	0.659469	0.258515	-2.32336	0.0201597	0.0817899	-1.04746	0.48382	0.251784	-4.16015	3.18039e-05	0.000411419	ENSG00000167676	5.14744	5.42071	5.29648	5.65842	4.19348	4.45914	3.72748	4.37028	4.26102	3.66636	4.85164	4.67465	4.74423	3.9399	4.62065	4.35956	ENSG00000167676	44	53	43	64	51	16	24	9	20
ENSG00000163435	1999	E74-like factor 3 (ets domain transcription factor, epithelial-specific )	ELF3	15.2852	-2.56485	0.169006	0.371922	-6.8962	5.34106e-12	2.67921e-10	-1.57088	0.336603	0.363844	-4.31746	1.57833e-05	0.000215597	-0.993971	0.502094	0.317053	-3.13504	0.00171833	0.00931916	ENSG00000163435	4.26321	4.31151	4.53424	4.9722	2.91869	2.93606	3.03291	3.19769	3.0767	2.82115	3.68286	3.66082	3.58723	3.62541	4.50902	3.64766	ENSG00000163435	26	26	29	47	32	4	5	5	7
ENSG00000197372	171392	zinc finger protein 675	ZNF675	42.908	-1.65353	0.317861	0.231559	-7.14089	9.27294e-13	5.25506e-11	-0.660197	0.632792	0.222444	-2.96792	0.00299823	0.018521	-0.993337	0.502314	0.221077	-4.49318	7.01664e-06	0.000124041	ENSG00000197372	6.16539	6.25404	6.38657	5.50429	4.51792	4.88288	4.62415	4.66885	4.69085	5.06247	5.58814	5.27111	5.37451	5.16176	5.37772	4.63599	ENSG00000197372	89	91	91	49	80	19	31	21	23
ENSG00000169550	143662	mucin 15, cell surface associated	MUC15	15.9044	-2.52212	0.174087	0.370463	-6.80803	9.89453e-12	4.6756e-10	-1.53228	0.345731	0.361176	-4.24247	2.21074e-05	0.000290036	-0.98984	0.503534	0.319866	-3.09454	0.00197116	0.0104098	ENSG00000169550	4.53888	4.33391	4.59436	4.9211	3.24723	2.73847	2.82864	3.3921	2.98837	3.07166	4.29076	3.54311	4.02505	3.33505	4.28694	3.51065	ENSG00000169550	33	26	30	44	33.25	7	3	3	9
ENSG00000188613	340719	nanos homolog 1 (Drosophila)	NANOS1	43.4527	-1.83179	0.280915	0.209895	-8.72717	2.61117e-18	2.9044e-16	-0.884461	0.54169	0.204217	-4.331	1.48435e-05	0.000204948	-0.947332	0.518591	0.193396	-4.89841	9.6615e-07	2.58236e-05	ENSG00000188613	6.37649	5.92766	6.34634	5.86789	4.41296	4.95275	4.47429	4.91489	4.59224	4.44493	5.33079	5.24308	5.40238	5.09645	5.66237	5.2249	ENSG00000188613	105	70	88	66	82.25	17	33	18	29
ENSG00000099812	126353	mitotic spindle positioning	MISP	57.732	-1.76965	0.29328	0.18873	-9.37662	6.81199e-21	9.45652e-19	-0.836526	0.55999	0.182445	-4.58507	4.53829e-06	7.08559e-05	-0.933126	0.523722	0.175827	-5.30707	1.11404e-07	4.52386e-06	ENSG00000099812	6.5503	6.17143	6.77218	6.72564	4.74192	5.02398	4.92234	5.35085	4.9083	5.33963	5.68808	5.7472	6.03239	5.65592	5.82888	5.46505	ENSG00000099812	113	80	115	122	107.5	22	33	26	40
ENSG00000114812	7433	vasoactive intestinal peptide receptor 1	VIPR1	227.716	-1.5437	0.343004	0.123273	-12.5226	5.61785e-36	2.14052e-33	-0.648004	0.638162	0.115384	-5.61606	1.95356e-08	4.99063e-07	-0.895697	0.537488	0.119613	-7.48832	6.97622e-14	1.95203e-11	ENSG00000114812	8.62309	8.53956	8.47043	8.64327	7.0806	7.16699	7.22564	6.99061	7.08848	7.12101	7.84327	7.86013	7.90597	7.31096	7.91125	7.3265	ENSG00000114812	451	404	345	431	407.75	130	158	144	126
ENSG00000165025	6850	spleen tyrosine kinase	SYK	37.1568	-1.7173	0.304116	0.217861	-7.88256	3.20732e-15	2.50815e-13	-0.831109	0.562097	0.212212	-3.9164	8.98797e-05	0.000986254	-0.886195	0.541039	0.201079	-4.4072	1.04717e-05	0.000170015	ENSG00000165025	6.07798	5.67343	5.47482	6.13622	4.57592	4.52976	4.32232	4.43866	4.60008	4.55938	4.89785	5.31472	5.41142	4.91182	5.15383	4.99799	ENSG00000165025	86	59	45	85	68.75	21	23	16	19
ENSG00000173156	29984	ras homolog family member D	RHOD	88.2935	-2.24596	0.210813	0.14921	-15.0523	3.33328e-51	2.3877e-48	-1.3772	0.384965	0.14561	-9.45815	3.13438e-21	3.74203e-19	-0.868763	0.547616	0.127926	-6.79113	1.1126e-11	1.93442e-09	ENSG00000173156	7.24325	7.30077	7.16209	7.33707	5.40924	5.19169	5.0004	5.23891	5.49267	5.38402	6.28367	6.63016	6.38058	6.39345	6.75312	6.28877	ENSG00000173156	180	179	145	182	171.5	38	36	26	34
ENSG00000144712	23066	cullin-associated and neddylation-dissociated 2 (putative)	CAND2	26.9657	-1.41236	0.375697	0.229936	-6.14239	8.12882e-10	2.69078e-08	-0.587807	0.665353	0.225918	-2.60186	0.00927191	0.0449766	-0.824551	0.564658	0.215929	-3.81863	0.000134195	0.00128464	ENSG00000144712	5.40038	5.26865	5.25585	5.28074	3.96359	4.55899	4.1615	4.43685	4.09552	4.12282	4.41036	4.84024	4.60328	4.42319	4.98163	4.58709	ENSG00000144712	54	46	41	46	46.75	12	26	15	21
ENSG00000124507	29993	protein kinase C and casein kinase substrate in neurons 1	PACSIN1	13.1448	-1.61776	0.325841	0.325641	-4.96792	6.7676e-07	1.15975e-05	-0.804681	0.572489	0.320549	-2.51032	0.0120622	0.0552456	-0.813078	0.569166	0.297759	-2.73066	0.00632074	0.0254764	ENSG00000124507	3.91192	4.21602	4.23264	4.30038	3.38166	3.12887	3.30655	3.19197	3.17441	3.14889	3.65419	3.49867	4.10152	3.66466	3.40165	3.38195	ENSG00000124507	19	25	23	27	23.5	9	7	8	7
ENSG00000112175	653	bone morphogenetic protein 5	BMP5	54.2641	-1.48659	0.356854	0.223721	-6.64485	3.03525e-11	1.3193e-09	-0.742251	0.597806	0.210514	-3.5259	0.000422051	0.00368687	-0.744342	0.59694	0.214543	-3.46943	0.000521567	0.00369471	ENSG00000112175	6.43199	6.2665	6.44419	6.33703	5.16493	5.04867	4.9924	4.82273	5.10105	5.44921	6.00763	5.90113	6.1715	5.62171	4.97553	5.22276	ENSG00000112175	104	87	90	91	93	33	34	28	25
ENSG00000240225	147947	zinc finger protein 542	ZNF542	57.1019	-1.38823	0.382034	0.235522	-5.89425	3.76382e-09	1.08539e-07	-0.647221	0.638509	0.220029	-2.94152	0.00326605	0.0197661	-0.741008	0.598321	0.228568	-3.24196	0.00118711	0.00698614	ENSG00000240225	6.66135	6.5322	6.37002	6.08902	5.36844	4.99431	5.37681	4.95595	5.41949	5.24711	6.12666	6.11193	6.08668	5.63479	4.94917	5.3069	ENSG00000240225	123	106	84	74	96.75	39	32	39	28
ENSG00000171714	203859	anoctamin 5	ANO5	13.7594	-2.24751	0.210587	0.343374	-6.54537	5.93477e-11	2.42648e-09	-1.52106	0.34843	0.336891	-4.51498	6.33221e-06	9.50907e-05	-0.726454	0.604388	0.283724	-2.56042	0.0104545	0.0374888	ENSG00000171714	4.22548	4.23266	4.29365	4.39728	2.89572	3.01269	2.65801	3.34383	2.69465	3.22213	3.77761	3.41895	4.01819	3.84733	3.87285	3.68904	ENSG00000171714	26	25	24	29	26	4	6	2	9
ENSG00000170373	1469	cystatin SN	CST1	12.7319	-2.18459	0.219975	0.399119	-5.47352	4.4119e-08	1.00519e-06	-1.4662	0.361935	0.384626	-3.81201	0.000137841	0.00140813	-0.718386	0.607777	0.350651	-2.04872	0.0404893	0.10685	ENSG00000170373	4.00018	3.55936	3.94766	4.76565	2.58897	2.51431	3.23405	2.80966	3.18924	2.96283	3.77798	3.69742	3.6916	3.73014	3.56025	3.3976	ENSG00000170373	22	13	18	43	24	2	2	8	4
ENSG00000167232	7644	zinc finger protein 91	ZNF91	57.6233	-1.30431	0.404916	0.188346	-6.92504	4.35861e-12	2.21116e-10	-0.597722	0.660796	0.179159	-3.33627	0.000849105	0.00657919	-0.706584	0.612769	0.180337	-3.91814	8.92349e-05	0.000923549	ENSG00000167232	6.53503	6.5503	6.37631	6.1615	5.51669	5.60602	5.05204	4.75945	5.45712	5.2213	6.00889	5.88154	5.79142	5.37295	5.92324	5.70162	ENSG00000167232	111	107	84	78	95	44	54	29	23
ENSG00000086696	3294	hydroxysteroid (17-beta) dehydrogenase 2	HSD17B2	94.9085	-1.29057	0.408789	0.133251	-9.68529	3.48225e-22	5.28476e-20	-0.628443	0.646874	0.127921	-4.91274	8.98131e-07	1.65812e-05	-0.66213	0.631945	0.12585	-5.26127	1.43062e-07	5.45096e-06	ENSG00000086696	7.01997	7.17071	6.9623	7.38615	5.90429	5.90627	5.95607	6.0418	6.01197	6.10679	6.67955	6.64655	6.57459	6.34606	6.36704	6.59762	ENSG00000086696	149	159	122	185	153.75	56	64	58	65
ENSG00000180921	286077	family with sequence similarity 83, member H	FAM83H	187.218	-1.69837	0.308133	0.148904	-11.4058	3.91118e-30	1.06123e-27	-1.03668	0.487448	0.137749	-7.52587	5.23687e-14	3.05478e-12	-0.661694	0.632136	0.142793	-4.63393	3.58789e-06	7.23545e-05	ENSG00000180921	7.97373	8.32149	8.24376	8.34785	6.551	6.43883	6.60332	6.706	6.78015	6.75571	7.60913	7.37073	7.44533	7.52042	8.13862	7.35191	ENSG00000180921	285	350	297	353	321.25	88	92	91	103
ENSG00000179299	79730	NOP2/Sun domain family, member 7	NSUN7	33.8822	-1.33756	0.39569	0.261839	-5.10831	3.25051e-07	6.00104e-06	-0.693077	0.618533	0.246865	-2.80751	0.00499255	0.0278179	-0.644479	0.639724	0.250806	-2.56963	0.0101808	0.036728	ENSG00000179299	5.46099	5.81959	5.59774	5.43768	4.68934	4.41737	4.65285	4.56119	4.17804	4.63194	4.75716	4.55681	4.91172	4.88822	5.82384	5.01176	ENSG00000179299	53	68	51	49	55.25	24	21	23	22
ENSG00000164220	2151	coagulation factor II (thrombin) receptor-like 2	F2RL2	13.6425	-1.39781	0.379505	0.331943	-4.21099	2.54252e-05	0.000277332	-0.767477	0.587444	0.320408	-2.39531	0.0166061	0.0706539	-0.630333	0.646027	0.308518	-2.0431	0.0410427	0.107849	ENSG00000164220	3.98885	3.93422	4.6514	3.94391	2.93378	3.30369	3.23878	3.59595	3.2843	3.42751	3.68026	3.65875	3.51741	3.98255	3.89883	3.64579	ENSG00000164220	20	18	33	18	22.25	4	9	7	12
ENSG00000178826	135932	transmembrane protein 139	TMEM139	21.3117	-1.82503	0.282236	0.326426	-5.59094	2.25846e-08	5.5632e-07	-1.19483	0.436839	0.309835	-3.85634	0.000115099	0.00121015	-0.630199	0.646087	0.299437	-2.10461	0.0353251	0.0962133	ENSG00000178826	4.42047	5.09232	4.9159	5.15526	4.1422	3.7821	2.91375	3.72907	3.58374	3.55139	4.67068	4.64423	4.52092	3.7594	4.55489	4.24795	ENSG00000178826	25	44	34	46	37.25	17	13	2	11
ENSG00000065361	2065	v-erb-b2 avian erythroblastic leukemia viral oncogene homolog 3	ERBB3	51.8062	-1.27636	0.412835	0.210711	-6.0574	1.38336e-09	4.25657e-08	-0.688834	0.620355	0.198069	-3.47775	0.000505645	0.00428542	-0.58753	0.665481	0.201707	-2.91279	0.00358217	0.0165163	ENSG00000065361	6.34891	6.25948	6.00762	6.19813	4.58513	5.53622	5.16847	5.15144	5.09633	5.0895	5.9261	5.49541	5.70141	5.25562	6.14067	5.47981	ENSG00000065361	98	87	64	82	82.75	19	52	33	34
ENSG00000185247	4110	melanoma antigen family A, 11	MAGEA11	57.6068	1.98959	3.97124	0.203915	9.75694	1.72275e-22	2.63685e-20	1.39662	2.63283	0.166143	8.40612	4.2378e-17	3.314e-15	0.592972	1.50835	0.21712	2.73108	0.00631277	0.0254563	ENSG00000185247	4.89683	4.99103	4.78643	4.63077	6.41097	6.38205	6.78439	6.60685	6.25272	6.5168	5.33581	4.97218	4.84729	5.4653	5.6563	5.39097	ENSG00000185247	29	30	22	21	25.5	92	102	122	111
ENSG00000253846	56106	protocadherin gamma subfamily A, 10	PCDHGA10	32.0518	1.21301	2.3182	0.222468	5.45249	4.96699e-08	1.11605e-06	0.614068	1.53057	0.18116	3.38965	0.000699821	0.00561487	0.598939	1.5146	0.231496	2.58726	0.00967429	0.0353916	ENSG00000253846	4.33948	4.57961	4.15701	4.59106	5.55074	5.40286	5.51228	5.17353	5.10153	5.30605	4.82958	4.87633	4.83222	4.95393	4.9857	4.71019	ENSG00000253846	19	23	13	23	19.5	52	52	50	39
ENSG00000011677	2556	gamma-aminobutyric acid (GABA) A receptor, alpha 3	GABRA3	95.6582	2.63728	6.22155	0.18117	14.5569	5.28063e-48	3.37734e-45	1.94201	3.8424	0.143952	13.4907	1.77481e-41	6.4864e-39	0.695269	1.61919	0.19498	3.56585	0.000362676	0.0027815	ENSG00000011677	5.17624	5.02849	5.11965	5.07819	7.38262	7.18355	7.3694	7.4759	7.58038	7.51594	5.15067	5.46616	5.42952	5.9673	5.82944	6.02442	ENSG00000011677	35	29	28	30	30.5	180	176	177	200
ENSG00000222022	NA	NA	NA	23.4654	1.58497	3.00001	0.330333	4.79809	1.60182e-06	2.50309e-05	0.860751	1.81598	0.275658	3.12253	0.00179303	0.0121997	0.724218	1.652	0.341164	2.12278	0.033772	0.0928399	ENSG00000222022	3.49083	3.90108	3.78834	4.09439	5.12534	4.83938	4.95347	4.99918	5.01952	4.77019	4.18019	3.77912	4.09257	3.88416	5.18203	4.24458	ENSG00000222022	8	13	10	16	11.75	41	36	35	38
ENSG00000120738	1958	early growth response 1	EGR1	719.214	1.79979	3.4817	0.256738	7.01022	2.37938e-12	1.24956e-10	1.01027	2.01429	0.229543	4.40124	1.07634e-05	0.000153709	0.789516	1.72849	0.257313	3.06831	0.00215271	0.0111936	ENSG00000120738	8.03849	8.59053	8.22633	8.51961	10.1092	9.11173	10.2749	10.3913	10.2073	10.337	9.13351	9.25394	9.31747	9.43535	8.21613	9.17051	ENSG00000120738	279	397	273	373	330.5	1119	622	1251	1420
ENSG00000181634	9966	tumor necrosis factor (ligand) superfamily, member 15	TNFSF15	147.597	2.58494	5.9999	0.333179	7.75841	8.59989e-15	6.4438e-13	1.56381	2.95633	0.293022	5.33682	9.45886e-08	2.15782e-06	1.02113	2.02951	0.336551	3.0341	0.00241255	0.0121564	ENSG00000181634	5.36692	5.51403	5.53406	5.91377	8.06245	7.80506	7.87	8.08832	8.25711	7.93959	5.77205	5.61439	5.68223	7.00901	7.11725	7.00656	ENSG00000181634	39	42	38	58	44.25	283	266	244	299
ENSG00000257893	NA	NA	NA	23.7534	3.20286	9.20782	0.438111	7.31062	2.6592e-13	1.61427e-11	2.15107	4.44158	0.350651	6.13451	8.54208e-10	2.75624e-08	1.05179	2.07309	0.460358	2.28471	0.0223297	0.067456	ENSG00000257893	2.85025	3.11116	3.39906	3.01121	5.69164	4.81818	4.76796	5.28879	5.51846	5.24227	3.43389	3.12367	2.63598	4.02599	4.32761	3.79199	ENSG00000257893	3	5	7	4	4.75	70	38	32	52
ENSG00000115919	8942	kynureninase	KYNU	87.8312	1.8971	3.72464	0.180317	10.5209	6.91833e-26	1.42406e-23	0.661456	1.58168	0.139837	4.7302	2.24294e-06	3.7619e-05	1.23564	2.35486	0.184605	6.69345	2.17969e-11	3.4594e-09	ENSG00000115919	5.13462	5.6738	4.98444	5.27269	6.87392	6.89727	7.12874	6.70321	6.97347	7.04632	6.1922	6.12486	6.26718	6.62425	6.11801	6.64788	ENSG00000115919	33	50	24	35	35.5	122	141	147	111
ENSG00000168702	53353	low density lipoprotein receptor-related protein 1B	LRP1B	10.3831	2.79573	6.94383	0.497238	5.62252	1.88195e-08	4.71357e-07	1.24947	2.37755	0.354327	3.52633	0.000421369	0.00368271	1.54626	2.92058	0.516915	2.99132	0.00277774	0.0135949	ENSG00000168702	2.36899	2.10625	2.70539	2.52876	3.94215	2.98235	3.90233	4.03773	3.43862	4.01396	3.30172	2.86076	2.85626	3.07205	3.09267	2.9608	ENSG00000168702	2	0	4	3	2.25	22	8	21	25
[truncated: 10 more columns]
